# Supplementary material for: Genomic alterations during p53-dependent apoptosis induced by γ-irradiation of Molt-4 leukemia cells
Source: PLoS One. 2017 Dec 22;12(12):e0190221. doi: 10.1371/journal.pone.0190221 (PMC5741252; doi:10.1371/journal.pone.0190221)
Supplement: S1 Table — A total of 105 DE genes identified at 3hrs as compared to time 0hr under the threshold of fold change (FC) of 2 or greater and significance less than 0.05 (82 upregulated and 23 downregulated, 3hrs vs. 0hr). (XLSX) [file pone.0190221.s002.xlsx]

## Sheet: Sheet1
Supplementary Table S1. Differentially expressed (DE) genes in Molt-4-LXSN cells at 3hrs vs. 0hr. A total of 105 DE genes identified at 3hrs as compared to time 0hr under the threshold of fold change (FC) of 2 or greater and significance less than 0.05 (82 upregulated and 23 downregulated, 3hrs vs. 0hr).
Gene Row Name	AGI Gene Code	Chromosome Number	Gene Map	Gene Symbol	Gene Description	logFC	Fold Change	t	Adjusted P value
1556402_at	CA425190	X	Xq13.1	LOC100132741	hypothetical LOC100132741	-2.06084	-4.17229	-6.1153	0.00153408
203153_at	NM_001548	10	10q23.31	IFIT1	interferon-induced protein with tetratricopeptide repeats 1	-1.78922	-3.45629	-5.52364	0.00407089
201896_s_at	BC001425	1	1p13.3	PSRC1	proline/serine-rich coiled-coil 1	-1.75052	-3.36479	-5.71546	0.00287262
209709_s_at	U29343	5	5q33.2-qter	HMMR	hyaluronan-mediated motility receptor (RHAMM)	-1.592	-3.01467	-6.06215	0.00159427
228252_at	AF108138	15	15q22.31	PIF1	PIF1 5'-to-3' DNA helicase homolog (S. cerevisiae)	-1.59033	-3.01119	-4.76199	0.0173945
204962_s_at	NM_001809	2	2p24-p21	CENPA	centromere protein A	-1.56369	-2.95609	-5.99743	0.00173288
218755_at	NM_005733	5	5q31	KIF20A	kinesin family member 20A	-1.48811	-2.80522	-4.72573	0.0183887
204092_s_at	NM_003600	20	20q13	AURKA	aurora kinase A	-1.48446	-2.79812	-5.89813	0.00209012
228729_at	N90191	5	5q12	CCNB1	cyclin B1	-1.46241	-2.75569	-5.67417	0.00302604
229723_at	BF591040	6	6q25.3	TAGAP	T-cell activation RhoGTPase activating protein	-1.46177	-2.75446	-4.1546	0.0438877
214710_s_at	BE407516	5	5q12	CCNB1	cyclin B1	-1.44867	-2.72956	-5.49324	0.0042774
208079_s_at	NM_003158	20	20q13	AURKA	aurora kinase A	-1.42051	-2.6768	-4.66737	0.0202023
224516_s_at	BC006428	5	5q31.2	CXXC5	CXXC finger protein 5	-1.42023	-2.67629	-4.49072	0.0271582
1556064_at	BQ575161	22	22q13.31	LOC284926	hypothetical protein LOC284926	-1.30324	-2.46783	-4.4598	0.0285011
233955_x_at	AK001782	5	5q31.2	CXXC5	CXXC finger protein 5	-1.29978	-2.46191	-4.19662	0.0414964
227420_at	BF338045	19	19p13.3	TNFAIP8L1	tumor necrosis factor, alpha-induced protein 8-like 1	-1.28583	-2.43822	-4.25423	0.0383965
202240_at	NM_005030	16	16p12.2	PLK1	polo-like kinase 1	-1.15974	-2.23418	-4.23255	0.0392457
219544_at	NM_024808	13	13q22.1	C13orf34	chromosome 13 open reading frame 34	-1.12212	-2.17667	-4.17367	0.0426985
211105_s_at	U80918	18	18q23	NFATC1	nuclear factor of activated T-cells, cytoplasmic, calcineurin-dependent 1	-1.0599	-2.08479	-4.36202	0.0323204
225687_at	BC001068	20	20q11.22-q12	FAM83D	family with sequence similarity 83, member D	-1.05291	-2.07471	-4.39992	0.0313012
220183_s_at	NM_007083	4	4q26	NUDT6	nudix (nucleoside diphosphate linked moiety X)-type motif 6	-1.01965	-2.02743	-4.44783	0.0289694
1555852_at	AI375915	6	6p21.3	PSMB9	proteasome (prosome, macropain) subunit, beta type, 9 (large multifunctional peptidase 2)	-1.01322	-2.01841	-4.49674	0.0271582
1568592_at	BM976092	15	15q21.1	TRIM69	tripartite motif containing 69	-1.00705	-2.0098	-4.29719	0.0358548
1555833_a_at	AK096168	19	19q13.31	IRGQ	immunity-related GTPase family, Q	1.00681	2.00946	4.58633	0.0233208
226093_at	AW204088	12	12p13.33	DCP1B	DCP1 decapping enzyme homolog B (S. cerevisiae)	1.00682	2.00948	4.17274	0.0426985
1554356_at	BC027454	8	8p11.21	GINS4	GINS complex subunit 4 (Sld5 homolog)	1.01179	2.01641	4.32287	0.0343978
225049_at	BF382281	10	10q24.31	BLOC1S2	biogenesis of lysosomal organelles complex-1, subunit 2	1.02607	2.03647	4.38062	0.0319216
204285_s_at	AI857639	18	18q21.32	PMAIP1	phorbol-12-myristate-13-acetate-induced protein 1	1.10073	2.14463	4.22591	0.0393418
203409_at	NM_000107	11	11p12-p11	DDB2	damage-specific DNA binding protein 2, 48kDa	1.1084	2.15607	4.23952	0.0390325
207275_s_at	NM_001995	4	4q35	ACSL1	acyl-CoA synthetase long-chain family member 1	1.11368	2.16397	4.81968	0.0161465
217743_s_at	NM_018247	6	6q14.1	TMEM30A	transmembrane protein 30A	1.12634	2.18304	5.01631	0.0113133
230330_at	AI312083	17	17q23.2	PPM1D	protein phosphatase, Mg2+/Mn2+ dependent, 1D	1.12676	2.18367	4.37288	0.0319216
225847_at	AB037784	3	3q26.31	NCEH1	neutral cholesterol ester hydrolase 1	1.14409	2.21007	4.22352	0.0393418
204286_s_at	NM_021127	18	18q21.32	PMAIP1	phorbol-12-myristate-13-acetate-induced protein 1	1.1865	2.276	4.13948	0.0449341
225163_at	BF000162	10	10p13	FRMD4A	FERM domain containing 4A	1.19865	2.29525	4.88528	0.0143209
1558143_a_at	AK027160	2	2q13	BCL2L11	BCL2-like 11 (apoptosis facilitator)	1.2025	2.30138	4.40272	0.0313012
222900_at	AJ400877	11	11p15.3	NRIP3	nuclear receptor interacting protein 3	1.20978	2.31303	4.49192	0.0271582
223394_at	BC002670	19	19q13.1-q13.2	SERTAD1	SERTA domain containing 1	1.21665	2.32406	5.05353	0.0105674
214138_at	AA284829	9	9q34	ZNF79	zinc finger protein 79	1.23132	2.34782	4.78491	0.0169809
203045_at	NM_004148	9	9q22	NINJ1	ninjurin 1	1.24095	2.36354	4.34716	0.0328453
218403_at	NM_016399	12	12q24.31	TRIAP1	TP53 regulated inhibitor of apoptosis 1	1.24328	2.36737	4.75033	0.0176189
231269_at	AU153330	6	6q16	ASCC3	activating signal cointegrator 1 complex subunit 3	1.26762	2.40764	5.44789	0.00456756
218346_s_at	NM_014454	6	6q21	SESN1	sestrin 1	1.26884	2.40968	4.87254	0.0145213
227485_at	AI828015	X	Xq26.3	DDX26B	DEAD/H (Asp-Glu-Ala-Asp/His) box polypeptide 26B	1.29439	2.45273	5.45688	0.00455653
213293_s_at	AA083478	11	11p15	TRIM22	tripartite motif containing 22	1.31606	2.48985	4.69921	0.019112
232330_at	AK024861	7	7p13	C7orf44	chromosome 7 open reading frame 44	1.34596	2.54199	4.29015	0.036018
202693_s_at	AW194730	7	7p13	STK17A	serine/threonine kinase 17a	1.40864	2.65486	4.29636	0.0358548
219099_at	NM_020375	12	12p13.3	C12orf5	chromosome 12 open reading frame 5	1.42612	2.68724	4.88998	0.0143209
216620_s_at	AF009205	8	8p23	ARHGEF10	Rho guanine nucleotide exchange factor (GEF) 10	1.43578	2.70528	4.53445	0.0254448
226811_at	AL046017	1	1p12	FAM46C	family with sequence similarity 46, member C	1.44776	2.72785	4.69722	0.019112
204780_s_at	AA164751	10	10q24.1	FAS	Fas (TNF receptor superfamily, member 6)	1.49547	2.81957	6.18489	0.00139508
202181_at	NM_014734	14	14q24.1	KIAA0247	KIAA0247	1.51962	2.86715	7.11722	0.000306318
216252_x_at	Z70519	10	10q24.1	FAS	Fas (TNF receptor superfamily, member 6)	1.52087	2.86964	4.09774	0.0482613
204781_s_at	NM_000043	10	10q24.1	FAS	Fas (TNF receptor superfamily, member 6)	1.52466	2.87719	6.60343	0.00066301
231102_at	BE674103	7	7q21.1	CROT	carnitine O-octanoyltransferase	1.54485	2.91773	5.68809	0.00299187
1559064_at	BC035502	6	6p22.3	NUP153	nucleoporin 153kDa	1.55917	2.94684	4.9464	0.0128482
202704_at	AA675892	17	17q21	TOB1	transducer of ERBB2, 1	1.57019	2.96943	6.05349	0.00159427
207538_at	NM_000589	5	5q31.1	IL4	interleukin 4	1.59845	3.02819	4.55548	0.0245375
219557_s_at	NM_020645	11	11p15.3	NRIP3	nuclear receptor interacting protein 3	1.60719	3.04658	4.58288	0.0233208
215719_x_at	X83493	10	10q24.1	FAS	Fas (TNF receptor superfamily, member 6)	1.6175	3.06843	4.37757	0.0319216
230238_at	AI744123	5	5q31.1	ANKRD43	ankyrin repeat domain 43	1.63422	3.1042	5.25992	0.00673206
201502_s_at	AI078167	14	14q13	NFKBIA	nuclear factor of kappa light polypeptide gene enhancer in B-cells inhibitor, alpha	1.63504	3.10597	4.42635	0.030104
201465_s_at	BC002646	1	1p32-p31	JUN	jun proto-oncogene	1.71347	3.27948	4.23894	0.0390325
207813_s_at	NM_004110	17	17q24-q25	FDXR	ferredoxin reductase	1.72076	3.29611	6.4395	0.000881567
201963_at	NM_021122	4	4q35	ACSL1	acyl-CoA synthetase long-chain family member 1	1.75506	3.3754	6.95208	0.000367705
218611_at	NM_016545	1	1q25.3	IER5	immediate early response 5	1.7836	3.44285	7.9134	0.000109008
207339_s_at	NM_002341	6	6p21.3	LTB	lymphotoxin beta (TNF superfamily, member 3)	1.78736	3.45181	5.75902	0.00266274
229830_at	AW205919	7	7p22	PDGFA	platelet-derived growth factor alpha polypeptide	1.78788	3.45308	5.31541	0.00604304
225725_at	AL533234	3	3q26.32	ZMAT3	zinc finger, matrin-type 3	1.82255	3.53705	7.76457	0.000127144
209325_s_at	U94829	1	1q25-q31	RGS16	regulator of G-protein signaling 16	1.8253	3.54382	6.91036	0.000386778
219361_s_at	NM_022767	15	15q26.1	AEN	apoptosis enhancing nuclease	1.86228	3.63582	5.99416	0.00173288
201939_at	NM_006622	5	5q12.1-q13.2	PLK2	polo-like kinase 2	1.86421	3.64067	5.82576	0.00234715
228315_at	AI632728	3	3q26.32	ZMAT3	zinc finger, matrin-type 3	1.88452	3.69229	7.34259	0.000242141
202694_at	AW183478	7	7p13	STK17A	serine/threonine kinase 17a	1.92765	3.80436	7.23755	0.000262056
211899_s_at	AF082185	17	17q11-q12	TRAF4	TNF receptor-associated factor 4	1.93146	3.81441	6.17048	0.00140114
238935_at	AW958475	15	15q22.2	RPS27L	ribosomal protein S27-like	1.94485	3.84997	7.32445	0.000242141
227221_at	N36085	3	3q26.32	ZMAT3	zinc finger, matrin-type 3	1.96889	3.91466	5.84459	0.00230007
204440_at	NM_004233	6	6p23	CD83	CD83 molecule	1.99378	3.98279	6.06948	0.00159427
205463_s_at	NM_002607	7	7p22	PDGFA	platelet-derived growth factor alpha polypeptide	2.02679	4.07498	4.79322	0.0169049
209295_at	AF016266	8	8p22-p21	TNFRSF10B	tumor necrosis factor receptor superfamily, member 10b	2.0342	4.09596	6.8477	0.000423899
204198_s_at	AA541630	1	1p36	RUNX3	runt-related transcription factor 3	2.04942	4.1394	6.10469	0.00153408
202871_at	NM_004295	17	17q11-q12	TRAF4	TNF receptor-associated factor 4	2.0582	4.16466	7.98489	0.000102362
242473_at	BF000155	17	17q11-q12	TRAF4	TNF receptor-associated factor 4	2.07219	4.20524	6.83354	0.000423899
219628_at	NM_022470	3	3q26.32	ZMAT3	zinc finger, matrin-type 3	2.14865	4.43414	8.69291	3.55237e-05
211692_s_at	AF332558	19	19q13.3-q13.4	BBC3	BCL2 binding component 3	2.16611	4.48812	6.99186	0.000357418
235688_s_at	AI992283	17	17q11-q12	TRAF4	TNF receptor-associated factor 4	2.17734	4.5232	7.82976	0.000119533
203725_at	NM_001924	1	1p31.2	GADD45A	growth arrest and DNA-damage-inducible, alpha	2.20426	4.60839	7.14937	0.00029948
204958_at	NM_004073	1	1p34.1	PLK3	polo-like kinase 3	2.21946	4.65721	9.77801	1.32657e-05
236471_at	AI949827	7	7p15.2	NFE2L3	nuclear factor (erythroid-derived 2)-like 3	2.24276	4.733	6.31847	0.00107694
206907_at	NM_003811	19	19p13.3	TNFSF9	tumor necrosis factor (ligand) superfamily, member 9	2.30123	4.92879	6.36369	0.00100594
202672_s_at	NM_001674	1	1q32.3	ATF3	activating transcription factor 3	2.34083	5.06594	5.61752	0.00336611
201466_s_at	NM_002228	1	1p32-p31	JUN	jun proto-oncogene	2.43155	5.39472	4.37621	0.0319216
204702_s_at	NM_004289	7	7p15.2	NFE2L3	nuclear factor (erythroid-derived 2)-like 3	2.50471	5.67534	6.48884	0.000818261
218627_at	NM_018370	12	12q23.2	DRAM1	DNA-damage regulated autophagy modulator 1	2.50792	5.688	8.72443	3.55237e-05
209324_s_at	BF304996	1	1q25-q31	RGS16	regulator of G-protein signaling 16	2.51068	5.69887	8.77014	3.55237e-05
206508_at	NM_001252	19	19p13	CD70	CD70 molecule	2.54833	5.84955	7.68013	0.000141044
218634_at	NM_012396	1	1q31	PHLDA3	pleckstrin homology-like domain, family A, member 3	2.55333	5.86986	9.344	2.0036e-05
207426_s_at	NM_003326	1	1q25	TNFSF4	tumor necrosis factor (ligand) superfamily, member 4	2.78249	6.88038	9.30117	2.0036e-05
214329_x_at	AW474434	3	3q26	TNFSF10	tumor necrosis factor (ligand) superfamily, member 10	2.81759	7.04983	12.068	1.48174e-06
202687_s_at	U57059	3	3q26	TNFSF10	tumor necrosis factor (ligand) superfamily, member 10	2.95682	7.76413	8.38153	5.72645e-05
205205_at	NM_006509	19	19q13.32	RELB	v-rel reticuloendotheliosis viral oncogene homolog B	3.02353	8.13153	7.57693	0.00016306
202688_at	NM_003810	3	3q26	TNFSF10	tumor necrosis factor (ligand) superfamily, member 10	3.11771	8.68008	8.1972	7.41186e-05
225912_at	AW341649	8	8q22	TP53INP1	tumor protein p53 inducible nuclear protein 1	3.19613	9.16495	11.2392	1.69386e-06
202284_s_at	NM_000389	6	6p21.2	CDKN1A	cyclin-dependent kinase inhibitor 1A (p21, Cip1)	3.24381	9.47293	11.5726	1.53536e-06
201631_s_at	NM_003897	6	6p21.3	IER3	immediate early response 3	3.89785	14.9063	8.86796	3.55237e-05
