# Supplementary material for: Genomic alterations during p53-dependent apoptosis induced by γ-irradiation of Molt-4 leukemia cells
Source: PLoS One. 2017 Dec 22;12(12):e0190221. doi: 10.1371/journal.pone.0190221 (PMC5741252; doi:10.1371/journal.pone.0190221)
Supplement: S2 Table — A total of 210 DE genes identified at 8hrs as compared to time 0hr under the threshold of fold change (FC) of 2 or greater and significance less than 0.05 (187 upregulated and 23 downregulated, 8hrs vs. 0hr). (XLSX) [file pone.0190221.s003.xlsx]

## Sheet: Sheet1
Supplementary Table S2. Differentially expressed (DE) genes in Molt-4-LXSN cells at 8hrs vs. 0hr. A total of 210 DE genes identified at 8hrs as compared to time 0hr under the threshold of fold change (FC) of 2 or greater and significance less than 0.05 (187 upregulated and 23 downregulated, 8hrs vs. 0hr).
Gene Row Name	AGI Gene Code	Chromosome Number	Gene Map	Gene Symbol	Gene Description	logFC	Fold Change	t	Adjusted P value
227353_at	BE671663	17	17q25.3	TMC8	transmembrane channel-like 8	-1.84021	-3.58062	-5.59539	0.00191938
228252_at	AF108138	15	15q22.31	PIF1	PIF1 5'-to-3' DNA helicase homolog (S. cerevisiae)	-1.65037	-3.13913	-4.94176	0.00608197
203153_at	NM_001548	10	10q23.31	IFIT1	interferon-induced protein with tetratricopeptide repeats 1	-1.63626	-3.1086	-5.05143	0.00509663
221591_s_at	BC005004	17	17p13.2	FAM64A	family with sequence similarity 64, member A	-1.51132	-2.85071	-4.38839	0.0161631
1556402_at	CA425190	X	Xq13.1	LOC100132741	hypothetical LOC100132741	-1.49098	-2.81081	-4.42433	0.0150924
227420_at	BF338045	19	19p13.3	TNFAIP8L1	tumor necrosis factor, alpha-induced protein 8-like 1	-1.4753	-2.78042	-4.88112	0.00666495
238429_at	AI342543	8	8q24.22	TMEM71	transmembrane protein 71	-1.44544	-2.72346	-4.17147	0.0241959
233955_x_at	AK001782	5	5q31.2	CXXC5	CXXC finger protein 5	-1.4322	-2.69857	-4.62416	0.0103425
211742_s_at	BC005926	17	17q11.2	EVI2B	ecotropic viral integration site 2B	-1.38419	-2.61026	-4.21395	0.0221446
204328_at	NM_007267	17	17q25.3	TMC6	transmembrane channel-like 6	-1.34259	-2.53606	-4.21641	0.0221446
207992_s_at	NM_000480	11	11p15	AMPD3	adenosine monophosphate deaminase 3	-1.32359	-2.50288	-3.74515	0.048761
209879_at	AI741056	12	12q24	SELPLG	selectin P ligand	-1.28471	-2.43633	-4.93693	0.00608197
209709_s_at	U29343	5	5q33.2-qter	HMMR	hyaluronan-mediated motility receptor (RHAMM)	-1.25151	-2.3809	-4.76558	0.00827623
208056_s_at	NM_005187	16	16q24	CBFA2T3	core-binding factor, runt domain, alpha subunit 2; translocated to, 3	-1.2423	-2.36575	-4.45398	0.0143614
214710_s_at	BE407516	5	5q12	CCNB1	cyclin B1	-1.21787	-2.32603	-4.61808	0.0104251
228729_at	N90191	5	5q12	CCNB1	cyclin B1	-1.20692	-2.30844	-4.68286	0.0094972
236554_x_at	AI370364	17	17q25.3	TMC8	transmembrane channel-like 8	-1.20328	-2.30263	-4.64161	0.0102781
206070_s_at	AF213459	3	3p11.2	EPHA3	EPH receptor A3	-1.1779	-2.26248	-3.77323	0.0469196
201896_s_at	BC001425	1	1p13.3	PSRC1	proline/serine-rich coiled-coil 1	-1.14609	-2.21313	-3.742	0.0489357
202240_at	NM_005030	16	16p12.2	PLK1	polo-like kinase 1	-1.12061	-2.17439	-4.08974	0.0273402
204249_s_at	NM_005574	11	11p13	LMO2	LIM domain only 2 (rhombotin-like 1)	-1.07792	-2.111	-4.71103	0.00907553
219045_at	NM_019034	12	12q24.31	RHOF	ras homolog gene family, member F (in filopodia)	-1.06457	-2.09154	-4.33924	0.0177052
213888_s_at	AL022398	1	1q32	TRAF3IP3	TRAF3 interacting protein 3	-1.02758	-2.03861	-4.42416	0.0150924
1558501_at	AI631915	1	1q24.3	DNM3	dynamin 3	1.00741	2.0103	4.2096	0.0222567
223272_s_at	BC005102	1	1q42.2	NTPCR	nucleoside-triphosphatase, cancer-related	1.01066	2.01483	4.49346	0.0133364
225946_at	BG484552	12	12p12.3	RASSF8	Ras association (RalGDS/AF-6) domain family (N-terminal) member 8	1.01502	2.02093	3.92477	0.0366783
1558368_s_at	AK075558	1	1p36.22	C1orf187	chromosome 1 open reading frame 187	1.01602	2.02234	3.93155	0.0363762
206515_at	NM_000896	19	19p13.2	CYP4F3	cytochrome P450, family 4, subfamily F, polypeptide 3	1.02002	2.02794	4.63428	0.0102922
223342_at	AB036063	8	8q23.1	RRM2B	ribonucleotide reductase M2 B (TP53 inducible)	1.02596	2.03631	4.72235	0.00890032
203765_at	NM_012198	2	2q24.2	GCA	grancalcin, EF-hand calcium binding protein	1.02786	2.039	4.0835	0.0276104
228033_at	AI341146	12	12q21.2	E2F7	E2F transcription factor 7	1.03106	2.04352	3.75201	0.0483551
206279_at	NM_002760	Y	Yp11.2	PRKY	protein kinase, Y-linked	1.04224	2.05942	3.8364	0.0430076
219863_at	NM_016323	4	4q22.1	HERC5	hect domain and RLD 5	1.04516	2.0636	5.22632	0.00372603
238229_at	AI187388	8	8q22.1	TMEM67	transmembrane protein 67	1.04729	2.06664	4.90489	0.00635722
212560_at	AV728268	11	11q23.2-q24.2	SORL1	sortilin-related receptor, L(DLR class) A repeats containing	1.0502	2.07081	4.66597	0.00981103
204619_s_at	BF590263	5	5q14.3	VCAN	versican	1.06387	2.09053	3.82128	0.0441821
206571_s_at	NM_004834	2	2q11.2-q12	MAP4K4	mitogen-activated protein kinase kinase kinase kinase 4	1.06569	2.09317	3.76251	0.0475511
234106_s_at	BC001973	16	16p13.3	FLYWCH1	FLYWCH-type zinc finger 1	1.07053	2.10021	4.52223	0.0126248
203989_x_at	NM_001992	5	5q13	F2R	coagulation factor II (thrombin) receptor	1.07189	2.10218	4.62871	0.0103425
204525_at	NM_014660	7	7p21.3	PHF14	PHD finger protein 14	1.07553	2.1075	3.80866	0.0453105
204205_at	NM_021822	22	22q13.1-q13.2	APOBEC3G	apolipoprotein B mRNA editing enzyme, catalytic polypeptide-like 3G	1.09076	2.12986	4.47994	0.013602
204527_at	NM_000259	15	15q21	MYO5A	myosin VA (heavy chain 12, myoxin)	1.09652	2.13839	3.73574	0.0491007
215228_at	AA166895	1	1p12-p11	NHLH2	nescient helix loop helix 2	1.09826	2.14097	4.62417	0.0103425
225847_at	AB037784	3	3q26.31	NCEH1	neutral cholesterol ester hydrolase 1	1.09843	2.14121	4.05494	0.0289652
226029_at	AB033041	1	1q22-q23	VANGL2	vang-like 2 (van gogh, Drosophila)	1.11536	2.16649	5.26727	0.00345717
223960_s_at	AF195661	16	16p13.3	C16orf5	chromosome 16 open reading frame 5	1.11667	2.16846	4.85864	0.00694054
225611_at	AI922968	5	5q12.3	MAST4	microtubule associated serine/threonine kinase family member 4	1.12039	2.17406	3.78893	0.0459493
227197_at	AI989530	3	3q25.2	ARHGEF26	Rho guanine nucleotide exchange factor (GEF) 26	1.1226	2.1774	5.3869	0.00281581
230606_at	AW206414	17	17q21.2	LOC100287525	hypothetical LOC100287525	1.12281	2.17771	4.68602	0.0094893
207703_at	NM_014893	Y	Yq11.221	NLGN4Y	neuroligin 4, Y-linked	1.13289	2.19298	4.05039	0.0291401
202307_s_at	NM_000593	6	6p21.3	TAP1	transporter 1, ATP-binding cassette, sub-family B (MDR/TAP)	1.1361	2.19787	4.93862	0.00608197
1555609_a_at	AF355465	3	3q26.32	ZMAT3	zinc finger, matrin-type 3	1.14014	2.20402	3.94381	0.035858
228899_at	AI870903	7	7q36.1	LOC100132884	hypothetical protein LOC100132884	1.14689	2.21437	5.20035	0.00388388
223207_x_at	AF285119	9	9q34.3	PHPT1	phosphohistidine phosphatase 1	1.15696	2.22988	5.30097	0.00323289
219347_at	NM_018283	13	13q14.2	NUDT15	nudix (nucleoside diphosphate linked moiety X)-type motif 15	1.1592	2.23333	5.5079	0.00221054
220756_s_at	NM_017986	17	17p13.2	GPR172B	G protein-coupled receptor 172B	1.16807	2.2471	4.98981	0.00566064
205910_s_at	NM_001807	9	9q34.3	CEL	carboxyl ester lipase (bile salt-stimulated lipase)	1.17271	2.25435	4.29705	0.0191297
217974_at	NM_016551	12	12q11-q12	TM7SF3	transmembrane 7 superfamily member 3	1.1802	2.26607	3.79971	0.045708
241809_at	BE906233	1	1p13.2	C1orf183	chromosome 1 open reading frame 183	1.18205	2.26899	4.37297	0.0165679
203573_s_at	NM_004581	14	14q11.2	RABGGTA	Rab geranylgeranyltransferase, alpha subunit	1.1904	2.28216	4.37389	0.0165679
208475_at	NM_018027	10	10p13	FRMD4A	FERM domain containing 4A	1.19522	2.28979	4.536	0.0123017
232023_at	AL575584	8	8q22.1	TMEM67	transmembrane protein 67	1.2075	2.30937	4.48652	0.0134738
222670_s_at	AW135013	20	20q11.2-q13.1	MAFB	v-maf musculoaponeurotic fibrosarcoma oncogene homolog B (avian)	1.21029	2.31383	3.97919	0.0336896
222087_at	AW451806	8	8q24	PVT1	Pvt1 oncogene (non-protein coding)	1.21569	2.32252	5.12746	0.00439343
225308_s_at	AB051515	2	2q24.2	TANC1	tetratricopeptide repeat, ankyrin repeat and coiled-coil containing 1	1.219	2.32785	4.99663	0.00565572
206337_at	NM_001838	17	17q12-q21.2	CCR7	chemokine (C-C motif) receptor 7	1.2195	2.32865	3.74596	0.048761
225049_at	BF382281	10	10q24.31	BLOC1S2	biogenesis of lysosomal organelles complex-1, subunit 2	1.25088	2.37987	5.3404	0.00305271
225736_at	BE966247	15	15q24.2	FBXO22	F-box protein 22	1.25492	2.38653	4.9389	0.00608197
225683_x_at	AA514384	9	9q34.3	PHPT1	phosphohistidine phosphatase 1	1.25684	2.38972	6.01438	0.000888399
205569_at	NM_014398	3	3q26.3-q27	LAMP3	lysosomal-associated membrane protein 3	1.27257	2.41592	4.73409	0.00872987
225163_at	BF000162	10	10p13	FRMD4A	FERM domain containing 4A	1.27415	2.41856	5.19296	0.00391586
231963_at	BG111938	5	5p15.2	ANKRD33B	ankyrin repeat domain 33B	1.27986	2.42815	4.74545	0.00860977
219019_at	NM_018494	11	11p15.5	LRDD	leucine-rich repeats and death domain containing	1.28019	2.42872	5.43481	0.00255318
235606_at	AA417117	3	3q13.12	LOC344595	hypothetical LOC344595	1.28064	2.42948	3.74019	0.0489582
241801_at	AW084937	2	2q33.1	PGAP1	post-GPI attachment to proteins 1	1.28798	2.44186	5.00149	0.00565572
224566_at	AI042152	11	11q13.1	NEAT1	nuclear paraspeckle assembly transcript 1 (non-protein coding)	1.29337	2.451	4.78264	0.00801236
230831_at	AW294986	15	15q15.3	FRMD5	FERM domain containing 5	1.30227	2.46616	4.79625	0.00787302
55081_at	W46406	22	22q13.1	MICALL1	MICAL-like 1	1.3185	2.49407	5.13129	0.00439146
218520_at	NM_013254	12	12q14.1	TBK1	TANK-binding kinase 1	1.32627	2.50753	4.92849	0.00615516
202609_at	NM_004447	12	12p12.3	EPS8	epidermal growth factor receptor pathway substrate 8	1.33829	2.52851	4.07078	0.0283062
225737_s_at	BE966247	15	15q24.2	FBXO22	F-box protein 22	1.34167	2.53445	4.83478	0.00725697
226534_at	AI446414	12	12q22	KITLG	KIT ligand	1.34371	2.53804	5.62575	0.00182472
223394_at	BC002670	19	19q13.1-q13.2	SERTAD1	SERTA domain containing 1	1.34556	2.54129	5.58899	0.00191938
205756_s_at	NM_000132	X	Xq28	F8	coagulation factor VIII, procoagulant component	1.35431	2.55674	3.83646	0.0430076
235230_at	AW170015	3	3q13.2	PLCXD2	phosphatidylinositol-specific phospholipase C, X domain containing 2	1.35676	2.56109	4.1412	0.0254109
228206_at	AF105378	16	16p11.2	HS3ST4	heparan sulfate (glucosamine) 3-O-sulfotransferase 4	1.36689	2.57914	4.06413	0.0286145
235085_at	BF739767	8	8p23.1	SGK223	homolog of rat pragma of Rnd2	1.36764	2.58048	6.17792	0.000654978
218804_at	NM_018043	11	11q13.3	ANO1	anoctamin 1, calcium activated chloride channel	1.37324	2.59051	5.58552	0.00191938
224724_at	AL133001	20	20q12-q13.2	SULF2	sulfatase 2	1.37869	2.60033	5.13593	0.00438169
212989_at	AI377497	10	10q11.2	SGMS1	sphingomyelin synthase 1	1.38463	2.61106	3.91592	0.037123
235451_at	AI439752	5	5q31	SMAD5	SMAD family member 5	1.38547	2.61258	3.97085	0.034123
208796_s_at	BC000196	5	5q32-q34	CCNG1	cyclin G1	1.38675	2.61489	3.79068	0.0459493
215407_s_at	AK024064	9	9q33.1	ASTN2	astrotactin 2	1.38838	2.61785	5.36051	0.00295974
234989_at	AV699657	11	11q13.1	NEAT1	nuclear paraspeckle assembly transcript 1 (non-protein coding)	1.39379	2.62767	3.94817	0.0358097
227204_at	AI817448	18	18q23	PARD6G	par-6 partitioning defective 6 homolog gamma (C. elegans)	1.40054	2.64	5.23422	0.00369222
226483_at	AI890761	8	8q12.1	TMEM68	transmembrane protein 68	1.40252	2.64364	5.21235	0.00381245
228964_at	AI692659	6	6q21	PRDM1	PR domain containing 1, with ZNF domain	1.41401	2.66477	5.72888	0.00149933
221081_s_at	NM_024901	1	1p13.3	DENND2D	DENN/MADD domain containing 2D	1.4157	2.66789	4.44001	0.0147491
209498_at	X16354	19	19q13.2	CEACAM1	carcinoembryonic antigen-related cell adhesion molecule 1 (biliary glycoprotein)	1.42145	2.67855	5.58148	0.00191938
222391_at	AL080250	6	6q14.1	TMEM30A	transmembrane protein 30A	1.4254	2.68588	6.15666	0.000677199
218769_s_at	NM_023039	5	5q12-q13	ANKRA2	ankyrin repeat, family A (RFXANK-like), 2	1.45113	2.73421	3.94612	0.0358226
208690_s_at	BC000915	10	10q23.1	PDLIM1	PDZ and LIM domain 1	1.45262	2.73704	3.76645	0.0472988
232330_at	AK024861	7	7p13	C7orf44	chromosome 7 open reading frame 44	1.45478	2.74115	4.63701	0.0102916
229711_s_at	AA902480	12	12q14.3-q15	MDM2	Mdm2 p53 binding protein homolog (mouse)	1.46513	2.76089	5.92628	0.00105128
204566_at	NM_003620	17	17q23.2	PPM1D	protein phosphatase, Mg2+/Mn2+ dependent, 1D	1.47569	2.78117	5.95217	0.00100524
220476_s_at	NM_019099	1	1p13.2	C1orf183	chromosome 1 open reading frame 183	1.47667	2.78306	4.69707	0.00931103
221640_s_at	AF274972	11	11p15.5	LRDD	leucine-rich repeats and death domain containing	1.4858	2.80072	6.4678	0.000392086
204269_at	NM_006875	X	Xp11.23	PIM2	pim-2 oncogene	1.49438	2.81744	5.15775	0.00420519
202693_s_at	AW194730	7	7p13	STK17A	serine/threonine kinase 17a	1.5214	2.8707	4.6403	0.0102781
238736_at	AA805939	6	6q21	REV3L	REV3-like, catalytic subunit of DNA polymerase zeta (yeast)	1.52759	2.88305	5.05282	0.00509663
212430_at	AL109955	20	20q13.31	RBM38	RNA binding motif protein 38	1.54007	2.90809	5.30435	0.00323289
1557765_at	BC039509	5	5p14.1	LOC643401	hypothetical protein LOC643401	1.54586	2.91978	6.68754	0.000269605
205043_at	NM_000492	7	7q31.2	CFTR	cystic fibrosis transmembrane conductance regulator (ATP-binding cassette sub-family C, member 7)	1.54895	2.92604	4.60792	0.0106078
222487_s_at	BC003667	15	15q22.2	RPS27L	ribosomal protein S27-like	1.56012	2.94878	5.53425	0.00210482
218403_at	NM_016399	12	12q24.31	TRIAP1	TP53 regulated inhibitor of apoptosis 1	1.57551	2.98042	6.01972	0.000888399
224565_at	BE675516	11	11q13.1	NEAT1	nuclear paraspeckle assembly transcript 1 (non-protein coding)	1.58535	3.00081	3.85584	0.0414492
231102_at	BE674103	7	7q21.1	CROT	carnitine O-octanoyltransferase	1.58674	3.0037	5.84234	0.00119384
225168_at	T78406	10	10p13	FRMD4A	FERM domain containing 4A	1.59294	3.01663	4.10337	0.0268121
225734_at	AW294765	15	15q24.2	FBXO22	F-box protein 22	1.59479	3.0205	4.91594	0.00624307
214138_at	AA284829	9	9q34	ZNF79	zinc finger protein 79	1.60341	3.0386	6.23082	0.000599593
225160_x_at	AI952357	12	12q14.3-q15	MDM2	Mdm2 p53 binding protein homolog (mouse)	1.61111	3.05488	6.13771	0.000696835
201834_at	BC001007	12	12q24.1	PRKAB1	protein kinase, AMP-activated, beta 1 non-catalytic subunit	1.61423	3.06149	6.61986	0.000301442
201835_s_at	NM_006253	12	12q24.1	PRKAB1	protein kinase, AMP-activated, beta 1 non-catalytic subunit	1.61982	3.07336	4.10028	0.0268121
235467_s_at	BF969982	1	1p21	KCNC4	potassium voltage-gated channel, Shaw-related subfamily, member 4	1.62201	3.07804	5.90223	0.0010828
218501_at	NM_019555	3	3p21-p13	ARHGEF3	Rho guanine nucleotide exchange factor (GEF) 3	1.626	3.08656	5.05817	0.00509663
210886_x_at	AB007457	7	7q21.1	TP53TG1	TP53 target 1 (non-protein coding)	1.63088	3.09702	7.03684	0.000153525
227062_at	AU155361	11	11q13.1	NEAT1	nuclear paraspeckle assembly transcript 1 (non-protein coding)	1.63375	3.10319	3.77798	0.0465846
219380_x_at	NM_006502	6	6p21.1	POLH	polymerase (DNA directed), eta	1.6349	3.10566	5.69226	0.0015914
235763_at	AA001450	1	1p31.1	SLC44A5	solute carrier family 44, member 5	1.63493	3.10573	5.81005	0.0012676
210241_s_at	AB007458	7	7q21.1	TP53TG1	TP53 target 1 (non-protein coding)	1.64026	3.11721	6.8781	0.000199776
201236_s_at	NM_006763	1	1q32	BTG2	BTG family, member 2	1.65114	3.14081	4.98004	0.00572214
221731_x_at	BF218922	5	5q14.3	VCAN	versican	1.65129	3.14115	4.51761	0.0126857
209325_s_at	U94829	1	1q25-q31	RGS16	regulator of G-protein signaling 16	1.65132	3.1412	6.25166	0.000580833
218007_s_at	NM_015920	15	15q22.2	RPS27L	ribosomal protein S27-like	1.65538	3.15005	7.46849	8.38246e-05
208070_s_at	NM_002912	6	6q21	REV3L	REV3-like, catalytic subunit of DNA polymerase zeta (yeast)	1.65819	3.15621	6.71526	0.000266591
231269_at	AU153330	6	6q16	ASCC3	activating signal cointegrator 1 complex subunit 3	1.66492	3.17097	7.1554	0.000135164
229608_at	BF246946	1	1p13.2	C1orf183	chromosome 1 open reading frame 183	1.67853	3.20102	6.99888	0.000160215
202181_at	NM_014734	14	14q24.1	KIAA0247	KIAA0247	1.67975	3.20372	7.86721	4.16998e-05
233852_at	AK025631	6	6p21.1	POLH	polymerase (DNA directed), eta	1.6833	3.21161	5.44305	0.00253062
209839_at	AL136712	1	1q24.3	DNM3	dynamin 3	1.68475	3.21485	6.58634	0.00031871
228153_at	AI953847	6	6p22.3	RNF144B	ring finger protein 144B	1.6932	3.23373	6.62623	0.000301442
226093_at	AW204088	12	12p13.33	DCP1B	DCP1 decapping enzyme homolog B (S. cerevisiae)	1.70175	3.25295	7.05283	0.000152359
209568_s_at	AF186779	1	1q25.3	RGL1	ral guanine nucleotide dissociation stimulator-like 1	1.7253	3.3065	7.21474	0.000125753
202695_s_at	NM_004760	7	7p13	STK17A	serine/threonine kinase 17a	1.73129	3.32025	4.26928	0.01998
217743_s_at	NM_018247	6	6q14.1	TMEM30A	transmembrane protein 30A	1.74004	3.34045	7.74954	5.10864e-05
242957_at	AI862096	11	11q12.2	VWCE	von Willebrand factor C and EGF domains	1.74314	3.34764	7.46976	8.38246e-05
205266_at	NM_002309	22	22q12.2	LIF	leukemia inhibitory factor (cholinergic differentiation factor)	1.7809	3.4364	6.56575	0.000328039
228834_at	BF240286	17	17q21	TOB1	transducer of ERBB2, 1	1.78416	3.44419	4.92088	0.0062178
222879_s_at	AF158185	6	6p21.1	POLH	polymerase (DNA directed), eta	1.79447	3.46888	4.95383	0.00602892
209917_s_at	BC002709	7	7q21.1	TP53TG1	TP53 target 1 (non-protein coding)	1.82163	3.53481	7.12932	0.000135349
230330_at	AI312083	17	17q23.2	PPM1D	protein phosphatase, Mg2+/Mn2+ dependent, 1D	1.84011	3.58038	7.14137	0.000135164
205692_s_at	NM_001775	4	4p15	CD38	CD38 molecule	1.84371	3.58933	7.1394	0.000135164
216252_x_at	Z70519	10	10q24.1	FAS	Fas (TNF receptor superfamily, member 6)	1.85134	3.60836	4.98814	0.00566064
217542_at	BE930512	12	12q14.3-q15	MDM2	Mdm2 p53 binding protein homolog (mouse)	1.85183	3.60958	7.46122	8.38246e-05
232591_s_at	AK022883	6	6q14.1	TMEM30A	transmembrane protein 30A	1.87098	3.65781	5.58011	0.00191938
202694_at	AW183478	7	7p13	STK17A	serine/threonine kinase 17a	1.88339	3.68941	7.07136	0.000149436
1554340_a_at	BC021286	1	1p36.22	C1orf187	chromosome 1 open reading frame 187	1.88605	3.69623	6.84266	0.000211406
219099_at	NM_020375	12	12p13.3	C12orf5	chromosome 12 open reading frame 5	1.89441	3.71769	6.49566	0.000374882
209693_at	AF116574	9	9q33.1	ASTN2	astrotactin 2	1.89721	3.72493	6.68938	0.000269605
220289_s_at	NM_017977	1	1p36.11	AIM1L	absent in melanoma 1-like	1.90981	3.7576	6.31408	0.000514942
231115_at	AI890529	6	6p21.1	POLH	polymerase (DNA directed), eta	1.96378	3.90083	4.59582	0.0108429
223838_at	AY014284	2	2q11.2	TSGA10	testis specific, 10	1.98903	3.96971	6.34074	0.000492952
219361_s_at	NM_022767	15	15q26.1	AEN	apoptosis enhancing nuclease	1.99093	3.97493	6.40824	0.00043873
208478_s_at	NM_004324	19	19q13.3-q13.4	BAX	BCL2-associated X protein	1.99912	3.99755	6.18256	0.000654978
219408_at	NM_019023	16	16q22.1	PRMT7	protein arginine methyltransferase 7	2.0104	4.02895	8.53068	1.36576e-05
211833_s_at	U19599	19	19q13.3-q13.4	BAX	BCL2-associated X protein	2.02148	4.06001	6.379	0.00046054
219815_at	NM_024637	7	7q22.1	GAL3ST4	galactose-3-O-sulfotransferase 4	2.02517	4.07039	8.26828	2.1617e-05
204781_s_at	NM_000043	10	10q24.1	FAS	Fas (TNF receptor superfamily, member 6)	2.06765	4.19202	8.95513	8.20048e-06
226225_at	BE967311	5	5q21	MCC	mutated in colorectal cancers	2.08134	4.232	9.0992	7.39219e-06
204780_s_at	AA164751	10	10q24.1	FAS	Fas (TNF receptor superfamily, member 6)	2.08983	4.25697	8.64298	1.26597e-05
209375_at	D21089	3	3p25	XPC	xeroderma pigmentosum, complementation group C	2.10904	4.31405	9.16127	7.31495e-06
215719_x_at	X83493	10	10q24.1	FAS	Fas (TNF receptor superfamily, member 6)	2.18113	4.5351	5.90298	0.0010828
207761_s_at	NM_014033	12	12q13.12	METTL7A	methyltransferase like 7A	2.2031	4.60467	5.87906	0.00112631
1553311_at	NM_173644	20	20q13.33	C20orf197	chromosome 20 open reading frame 197	2.2154	4.64409	7.17721	0.000132876
202704_at	AA675892	17	17q21	TOB1	transducer of ERBB2, 1	2.21656	4.64785	8.54544	1.36576e-05
229382_at	AW149270	1	1p13.2	C1orf183	chromosome 1 open reading frame 183	2.21778	4.65177	7.39989	9.05672e-05
218611_at	NM_016545	1	1q25.3	IER5	immediate early response 5	2.24555	4.74217	9.96295	2.16222e-06
243283_at	AW517412	7	7q21.1	CROT	carnitine O-octanoyltransferase	2.25091	4.75982	9.05523	7.41105e-06
209324_s_at	BF304996	1	1q25-q31	RGS16	regulator of G-protein signaling 16	2.32199	5.00023	8.11104	2.75437e-05
1558290_a_at	BG200951	8	8q24	PVT1	Pvt1 oncogene (non-protein coding)	2.36541	5.153	9.0797	7.39219e-06
204958_at	NM_004073	1	1p34.1	PLK3	polo-like kinase 3	2.3908	5.24447	10.5328	1.09595e-06
1564706_s_at	AF110329	12	12q13	GLS2	glutaminase 2 (liver, mitochondrial)	2.39713	5.26753	8.72954	1.187e-05
212724_at	BG054844	2	2q23.3	RND3	Rho family GTPase 3	2.42711	5.37815	9.23341	6.76653e-06
202672_s_at	NM_001674	1	1q32.3	ATF3	activating transcription factor 3	2.43646	5.41313	5.84702	0.00119384
211692_s_at	AF332558	19	19q13.3-q13.4	BBC3	BCL2 binding component 3	2.47027	5.54147	7.97363	3.48638e-05
220623_s_at	NM_025244	2	2q11.2	TSGA10	testis specific, 10	2.47621	5.56432	8.64347	1.26597e-05
203409_at	NM_000107	11	11p12-p11	DDB2	damage-specific DNA binding protein 2, 48kDa	2.52837	5.7692	9.67076	3.34891e-06
206907_at	NM_003811	19	19p13.3	TNFSF9	tumor necrosis factor (ligand) superfamily, member 9	2.54275	5.82698	7.03156	0.000153525
213293_s_at	AA083478	11	11p15	TRIM22	tripartite motif containing 22	2.5451	5.8365	9.08774	7.39219e-06
204573_at	NM_021151	7	7q21.1	CROT	carnitine O-octanoyltransferase	2.6122	6.11437	8.62295	1.26597e-05
203725_at	NM_001924	1	1p31.2	GADD45A	growth arrest and DNA-damage-inducible, alpha	2.65277	6.28874	8.60407	1.26597e-05
218346_s_at	NM_014454	6	6q21	SESN1	sestrin 1	2.66393	6.33758	10.2299	1.56577e-06
238935_at	AW958475	15	15q22.2	RPS27L	ribosomal protein S27-like	2.86817	7.30137	10.8017	7.70176e-07
225725_at	AL533234	3	3q26.32	ZMAT3	zinc finger, matrin-type 3	2.91857	7.56095	12.4339	1.46306e-07
205780_at	NM_001197	22	22q13.31	BIK	BCL2-interacting killer (apoptosis-inducing)	2.93251	7.63436	8.60677	1.26597e-05
206508_at	NM_001252	19	19p13	CD70	CD70 molecule	2.9811	7.89585	8.98441	8.08237e-06
201631_s_at	NM_003897	6	6p21.3	IER3	immediate early response 3	3.07407	8.42148	6.99379	0.000160215
228315_at	AI632728	3	3q26.32	ZMAT3	zinc finger, matrin-type 3	3.08358	8.47717	12.0145	1.77924e-07
219628_at	NM_022470	3	3q26.32	ZMAT3	zinc finger, matrin-type 3	3.26295	9.59947	13.2011	7.6087e-08
209295_at	AF016266	8	8p22-p21	TNFRSF10B	tumor necrosis factor receptor superfamily, member 10b	3.29577	9.82032	11.0945	5.36355e-07
218634_at	NM_012396	1	1q31	PHLDA3	pleckstrin homology-like domain, family A, member 3	3.30032	9.85134	12.0777	1.77924e-07
205531_s_at	NM_013267	12	12q13	GLS2	glutaminase 2 (liver, mitochondrial)	3.33949	10.1225	10.2955	1.50061e-06
227221_at	N36085	3	3q26.32	ZMAT3	zinc finger, matrin-type 3	3.42531	10.7429	10.168	1.6311e-06
213030_s_at	AI688418	1	1q32.2	PLXNA2	plexin A2	3.45957	11.0011	6.70738	0.000266768
218627_at	NM_018370	12	12q23.2	DRAM1	DNA-damage regulated autophagy modulator 1	3.54069	11.6373	12.3172	1.48008e-07
201939_at	NM_006622	5	5q12.1-q13.2	PLK2	polo-like kinase 2	3.54723	11.6902	11.0853	5.36355e-07
207813_s_at	NM_004110	17	17q24-q25	FDXR	ferredoxin reductase	3.59104	12.0506	13.4385	7.38312e-08
207426_s_at	NM_003326	1	1q25	TNFSF4	tumor necrosis factor (ligand) superfamily, member 4	3.8521	14.441	12.8766	9.46911e-08
202284_s_at	NM_000389	6	6p21.2	CDKN1A	cyclin-dependent kinase inhibitor 1A (p21, Cip1)	4.27573	19.3698	15.254	1.12351e-08
225912_at	AW341649	8	8q22	TP53INP1	tumor protein p53 inducible nuclear protein 1	4.56277	23.6337	16.0451	8.90479e-09
