# Supplementary material for: Genomic alterations during p53-dependent apoptosis induced by γ-irradiation of Molt-4 leukemia cells
Source: PLoS One. 2017 Dec 22;12(12):e0190221. doi: 10.1371/journal.pone.0190221 (PMC5741252; doi:10.1371/journal.pone.0190221)
Supplement: S3 Table — A total of 6 DE genes identified at 3hrs as compared to time 0hr under the threshold of fold change (FC) of 2 or greater and significance less than 0.05 (all 6 upregulated, 3hrs vs. 0hr). (XLSX) [file pone.0190221.s004.xlsx]

## Sheet: Sheet1
Supplementary Table S3. Differentially expressed (DE) genes in Molt-4-E6 cells at 3hrs vs. 0hr. A total of 6 DE genes identified at 3hrs as compared to time 0hr under the threshold of fold change (FC) of 2 or greater and significance less than 0.05 (all 6 upregulated, 3hrs vs. 0hr).
Gene Row Name	AGI Gene Code	Chromosome Number	Gene Map	Gene Symbol	Gene Description	logFC	Fold Change	t	Adjusted P value
201631_s_at	NM_003897	6	6p21.3	IER3	immediate early response 3	2.55462	5.87511	5.81198	0.0165893
202871_at	NM_004295	17	17q11-q12	TRAF4	TNF receptor-associated factor 4	1.51399	2.856	5.87362	0.0165893
204440_at	NM_004233	6	6p23	CD83	CD83 molecule	1.84667	3.5967	5.62165	0.0220966
205205_at	NM_006509	19	19q13.32	RELB	v-rel reticuloendotheliosis viral oncogene homolog B	2.62131	6.1531	6.56899	0.00760233
207339_s_at	NM_002341	6	6p21.3	LTB	lymphotoxin beta (TNF superfamily, member 3)	2.20687	4.61672	7.11073	0.00744914
242473_at	BF000155	17	17q11-q12	TRAF4	TNF receptor-associated factor 4	1.80094	3.48448	5.93905	0.0165893
