# Supplementary material for: Genomic alterations during p53-dependent apoptosis induced by γ-irradiation of Molt-4 leukemia cells
Source: PLoS One. 2017 Dec 22;12(12):e0190221. doi: 10.1371/journal.pone.0190221 (PMC5741252; doi:10.1371/journal.pone.0190221)
Supplement: S4 Table — A total of 5 DE genes identified at 8hrs as compared to time 0hr under the threshold of fold change (FC) of 2 or greater and significance less than 0.05 (all 5 upregulated, 8hrs vs. 0hr). (XLSX) [file pone.0190221.s005.xlsx]

## Sheet: Sheet1
Supplementary Table S4. Differentially expressed (DE) genes in Molt-4-E6 cells at 8hrs vs. 0hr. A total of 5 DE genes identified at 8hrs as compared to time 0hr under the threshold of fold change (FC) of 2 or greater and significance less than 0.05 (all 5 upregulated, 8hrs vs. 0hr).
Gene Row Name	AGI Gene Code	Chromosome Number	Gene Map	Gene Symbol	Gene Description	logFC	Fold Change	t	Adjusted P value
207339_s_at	NM_002341	6	6p21.3	LTB	lymphotoxin beta (TNF superfamily, member 3)	1.86218	3.63558	6.00013	0.0192435
213293_s_at	AA083478	11	11p15	TRIM22	tripartite motif containing 22	2.48931	5.61509	8.88851	0.000249465
219628_at	NM_022470	3	3q26.32	ZMAT3	zinc finger, matrin-type 3	1.52377	2.87542	6.16481	0.0179661
225912_at	AW341649	8	8q22	TP53INP1	tumor protein p53 inducible nuclear protein 1	2.26502	4.80663	7.96499	0.000691172
238935_at	AW958475	15	15q22.2	RPS27L	ribosomal protein S27-like	1.47686	2.78342	5.56196	0.0403691
