# Supplementary material for: Genomic alterations during p53-dependent apoptosis induced by γ-irradiation of Molt-4 leukemia cells
Source: PLoS One. 2017 Dec 22;12(12):e0190221. doi: 10.1371/journal.pone.0190221 (PMC5741252; doi:10.1371/journal.pone.0190221)
Supplement: S5 Table — Pathways listing of the unique pathways detected included 40 pathways (3hrs vs. 0hr) and 40 pathways (8hrs vs. 0hr). Pathways listing of the shared pathways detected included 60 pathways (3hrs vs. 8hrs vs. 0hr). (XLSX) [file pone.0190221.s006.xlsx]

## Sheet: 3 hrs
Name	Type	Total # of Neighbors	Overlap	Percent Overlap	Gene Set Seed	Overlapping Entities	p-value	#
Neighbors of response to DNA damage	Pathway	1078	14	1	response to DNA damage	ATF3,JUN,RELB,FAS,DDB2,TNFSF10,NFKBIA,BCL2L11,CCNB1,CDKN1A,GADD45A,PPM1D,PMAIP1,ZMAT3	2.21603e-16	1
Neighbors of cell cycle arrest	Pathway	2064	16	0	cell cycle arrest	ATF3,JUN,NFATC1,RELB,TNFRSF10B,FAS,DDB2,TNFSF10,BCL2L11,CCNB1,CDKN1A,GADD45A,PPM1D,PMAIP1,SESN1,ZMAT3	1.35055e-15	2
Neighbors of Lymphoma	Pathway	721	12	1	Lymphoma	JUN,NFATC1,TNFRSF10B,FAS,TNFSF10,NFKBIA,BCL2L11,CCNB1,CDKN1A,GADD45A,PPM1D,PMAIP1	4.04857e-15	3
Neighbors of cell survival	Pathway	3701	18	0	cell survival	ATF3,JUN,NFATC1,RELB,TNFRSF10B,FAS,DDB2,TNFSF10,LTB,NFKBIA,BCL2L11,CCNB1,CDKN1A,GADD45A,PPM1D,PMAIP1,SESN1,ZMAT3	1.33027e-14	4
Neighbors of Neoplasms	Pathway	5248	19	0	Neoplasms	ATF3,JUN,NFATC1,RELB,TNFRSF10B,FAS,DDB2,TNFSF10,LTB,NFKBIA,BCL2L11,CCNB1,CDKN1A,GADD45A,PPM1D,PMAIP1,FDXR,SESN1,ZMAT3	1.88906e-13	5
Neighbors of cell fate	Pathway	1392	13	0	cell fate	ATF3,JUN,NFATC1,FAS,DDB2,TNFSF10,BCL2L11,CCNB1,CDKN1A,GADD45A,PPM1D,PMAIP1,ZMAT3	2.93295e-13	6
Neighbors of DNA Damage	Pathway	1542	13	0	DNA Damage	ATF3,JUN,TNFRSF10B,FAS,DDB2,TNFSF10,NFKBIA,BCL2L11,CCNB1,CDKN1A,GADD45A,PPM1D,PMAIP1	1.0746e-12	7
Neighbors of chemosensitivity	Pathway	601	10	1	chemosensitivity	JUN,TNFRSF10B,FAS,TNFSF10,NFKBIA,BCL2L11,CCNB1,CDKN1A,GADD45A,PPM1D	1.56339e-12	8
Neighbors of cell cycle progression	Pathway	2619	15	0	cell cycle progression	ATF3,JUN,NFATC1,FAS,DDB2,TNFSF10,NFKBIA,BCL2L11,CCNB1,CDKN1A,GADD45A,PPM1D,PMAIP1,SESN1,ZMAT3	1.70392e-12	9
Neighbors of cell death	Pathway	4895	18	0	cell death	ATF3,JUN,NFATC1,RELB,TNFRSF10B,FAS,DDB2,TNFSF10,LTB,NFKBIA,BCL2L11,CCNB1,CDKN1A,GADD45A,PPM1D,PMAIP1,SESN1,ZMAT3	1.82251e-12	10
Neighbors of response to UV	Pathway	65	6	9	response to UV	JUN,FAS,DDB2,BCL2L11,GADD45A,PMAIP1	3.29836e-12	11
Neighbors of apoptosis	Pathway	7607	20	0	apoptosis	ATF3,JUN,NFATC1,RELB,TNFRSF10B,FAS,DDB2,TNFSF10,LTB,NFKBIA,BCL2L11,CCNB1,CDKN1A,GADD45A,PPM1D,BLOC1S2,PMAIP1,FDXR,SESN1,ZMAT3	5.69722e-12	12
Neighbors of ROS generation	Pathway	1802	13	0	ROS generation	ATF3,JUN,RELB,TNFRSF10B,FAS,TNFSF10,NFKBIA,BCL2L11,CDKN1A,GADD45A,PMAIP1,FDXR,SESN1	7.69149e-12	13
Neighbors of colony formation	Pathway	1836	13	0	colony formation	ATF3,JUN,NFATC1,TNFRSF10B,FAS,DDB2,TNFSF10,NFKBIA,BCL2L11,CDKN1A,GADD45A,PPM1D,ZMAT3	9.73215e-12	14
Neighbors of life span	Pathway	1415	12	0	life span	ATF3,JUN,NFATC1,FAS,TNFSF10,NFKBIA,BCL2L11,CDKN1A,GADD45A,PPM1D,PMAIP1,SESN1	1.13843e-11	15
Neighbors of Death	Pathway	3018	15	0	Death	ATF3,JUN,NFATC1,RELB,TNFRSF10B,FAS,TNFSF10,LTB,NFKBIA,BCL2L11,CCNB1,CDKN1A,GADD45A,PMAIP1,ZMAT3	1.33019e-11	16
Neighbors of senescence	Pathway	1484	12	0	senescence	ATF3,JUN,RELB,FAS,DDB2,TNFSF10,NFKBIA,CCNB1,CDKN1A,GADD45A,PPM1D,SESN1	1.98188e-11	17
Neighbors of innate immune response	Pathway	1541	12	0	innate immune response	ATF3,JUN,NFATC1,RELB,TNFRSF10B,FAS,TNFSF10,LTB,NFKBIA,BCL2L11,PMAIP1,SESN1	3.07156e-11	18
Neighbors of cellular stress response	Pathway	383	8	2	cellular stress response	ATF3,JUN,TNFSF10,NFKBIA,CDKN1A,GADD45A,PPM1D,PMAIP1	7.30181e-11	19
Neighbors of cell growth	Pathway	5082	17	0	cell growth	ATF3,JUN,NFATC1,RELB,FAS,DDB2,TNFSF10,LTB,NFKBIA,BCL2L11,CCNB1,CDKN1A,GADD45A,PPM1D,PMAIP1,SESN1,ZMAT3	8.46784e-11	20
Neighbors of cell killing	Pathway	630	9	1	cell killing	ATF3,JUN,FAS,TNFSF10,NFKBIA,BCL2L11,CCNB1,CDKN1A,PMAIP1	1.04581e-10	21
Neighbors of caspase	Pathway	1322	11	0	caspase	ATF3,JUN,TNFRSF10B,DDB2,TNFSF10,BCL2L11,CCNB1,CDKN1A,PPM1D,BLOC1S2,PMAIP1	1.44806e-10	22
Neighbors of Cancer	Pathway	4357	16	0	Cancer	ATF3,JUN,NFATC1,RELB,TNFRSF10B,FAS,DDB2,TNFSF10,NFKBIA,BCL2L11,CCNB1,CDKN1A,GADD45A,PPM1D,PMAIP1,ZMAT3	1.48433e-10	23
Neighbors of G2/M arrest	Pathway	700	9	1	G2/M arrest	JUN,RELB,FAS,TNFSF10,NFKBIA,CCNB1,CDKN1A,GADD45A,PPM1D	2.64651e-10	24
Neighbors of Leukemia	Pathway	1025	10	0	Leukemia	JUN,RELB,TNFRSF10B,FAS,TNFSF10,BCL2L11,CCNB1,CDKN1A,GADD45A,PMAIP1	2.91134e-10	25
Neighbors of viral reproduction	Pathway	1447	11	0	viral reproduction	JUN,NFATC1,RELB,TNFRSF10B,FAS,TNFSF10,NFKBIA,BCL2L11,CCNB1,CDKN1A,PMAIP1	3.77953e-10	26
Neighbors of oncogenesis	Pathway	1067	10	0	oncogenesis	ATF3,JUN,RELB,TNFRSF10B,FAS,NFKBIA,BCL2L11,CCNB1,CDKN1A,PPM1D	4.29738e-10	27
Neighbors of protein ubiquitination	Pathway	1960	12	0	protein ubiquitination	ATF3,JUN,FAS,DDB2,TNFSF10,LTB,NFKBIA,BCL2L11,CCNB1,CDKN1A,PPM1D,PMAIP1	4.94597e-10	28
Neighbors of cell proliferation	Pathway	8093	19	0	cell proliferation	ATF3,JUN,NFATC1,RELB,TNFRSF10B,FAS,DDB2,TNFSF10,LTB,NFKBIA,BCL2L11,CCNB1,CDKN1A,GADD45A,PPM1D,BLOC1S2,PMAIP1,SESN1,ZMAT3	5.79386e-10	29
Neighbors of aging	Pathway	1515	11	0	aging	JUN,NFATC1,FAS,TNFSF10,NFKBIA,BCL2L11,CDKN1A,GADD45A,PPM1D,PMAIP1,SESN1	6.14575e-10	30
Neighbors of hepatocyte apoptosis	Pathway	300	7	2	hepatocyte apoptosis	ATF3,JUN,TNFRSF10B,FAS,TNFSF10,BCL2L11,CDKN1A	6.46853e-10	31
Neighbors of keratinocyte cancer	Pathway	19	4	20	keratinocyte cancer	ATF3,JUN,FAS,CDKN1A	6.68784e-10	32
Neighbors of Cancer of Skin	Pathway	307	7	2	Cancer of Skin	ATF3,JUN,FAS,DDB2,TNFSF10,CCNB1,CDKN1A	7.58959e-10	33
Neighbors of cell cycle	Pathway	3327	14	0	cell cycle	ATF3,JUN,NFATC1,RELB,FAS,DDB2,TNFSF10,NFKBIA,BCL2L11,CCNB1,CDKN1A,GADD45A,PPM1D,PMAIP1	1.01188e-09	34
Neighbors of DNA fragmentation	Pathway	838	9	1	DNA fragmentation	ATF3,JUN,TNFRSF10B,FAS,TNFSF10,BCL2L11,CCNB1,CDKN1A,GADD45A	1.28252e-09	35
Neighbors of fibroblast apoptosis	Pathway	178	6	3	fibroblast apoptosis	JUN,NFATC1,TNFRSF10B,FAS,TNFSF10,PMAIP1	1.45581e-09	36
Neighbors of Breast Neoplasms	Pathway	851	9	1	Breast Neoplasms	ATF3,JUN,RELB,TNFSF10,NFKBIA,CCNB1,CDKN1A,GADD45A,PPM1D	1.46722e-09	37
Neighbors of cell development	Pathway	1660	11	0	cell development	ATF3,JUN,NFATC1,RELB,FAS,TNFSF10,LTB,BCL2L11,CDKN1A,GADD45A,PPM1D	1.6122e-09	38
Neighbors of hepatic regeneration	Pathway	585	8	1	hepatic regeneration	ATF3,JUN,TNFRSF10B,FAS,TNFSF10,LTB,NFKBIA,CDKN1A	2.04564e-09	39
Neighbors of liver lesions	Pathway	894	9	1	liver lesions	ATF3,JUN,TNFRSF10B,FAS,TNFSF10,LTB,NFKBIA,BCL2L11,CDKN1A	2.25613e-09	40
Neighbors of mitochondrial membrane potential	Pathway	596	8	1	mitochondrial membrane potential	ATF3,NFATC1,FAS,TNFSF10,BCL2L11,BLOC1S2,PMAIP1,ZMAT3	2.36631e-09	41
Neighbors of DNA replication	Pathway	2310	12	0	DNA replication	ATF3,JUN,NFATC1,TNFRSF10B,FAS,TNFSF10,NFKBIA,CCNB1,CDKN1A,GADD45A,PPM1D,SESN1	3.23791e-09	42
Neighbors of oxidative stress	Pathway	2356	12	0	oxidative stress	ATF3,JUN,FAS,TNFSF10,NFKBIA,BCL2L11,CCNB1,CDKN1A,GADD45A,PMAIP1,FDXR,SESN1	4.05193e-09	43
Neighbors of DNA repair	Pathway	1352	10	0	DNA repair	ATF3,JUN,FAS,DDB2,BCL2L11,CCNB1,CDKN1A,GADD45A,PPM1D,SESN1	4.20977e-09	44
Neighbors of T-cell development	Pathway	971	9	0	T-cell development	JUN,NFATC1,RELB,FAS,TNFSF10,BCL2L11,GADD45A,PPM1D,PMAIP1	4.63177e-09	45
Neighbors of Breast Cancer	Pathway	1887	11	0	Breast Cancer	ATF3,JUN,RELB,TNFRSF10B,FAS,TNFSF10,BCL2L11,CCNB1,CDKN1A,GADD45A,PPM1D	6.18515e-09	46
Neighbors of thymocyte apoptosis	Pathway	230	6	2	thymocyte apoptosis	JUN,RELB,FAS,TNFSF10,BCL2L11,PMAIP1	6.71212e-09	47
Neighbors of epithelial to mesenchymal transition	Pathway	1439	10	0	epithelial to mesenchymal transition	ATF3,JUN,NFATC1,FAS,DDB2,TNFSF10,NFKBIA,CCNB1,CDKN1A,GADD45A	7.64687e-09	48
Neighbors of G1/S transition checkpoint	Pathway	1049	9	0	G1/S transition checkpoint	JUN,FAS,TNFSF10,BCL2L11,CCNB1,CDKN1A,GADD45A,PPM1D,SESN1	9.05489e-09	49
Neighbors of Colorectal Cancer	Pathway	1051	9	0	Colorectal Cancer	ATF3,JUN,TNFRSF10B,FAS,DDB2,TNFSF10,CCNB1,CDKN1A,PPM1D	9.2055e-09	50
Neighbors of G1 phase	Pathway	1067	9	0	G1 phase	ATF3,JUN,FAS,TNFSF10,NFKBIA,CCNB1,CDKN1A,GADD45A,PPM1D	1.04919e-08	51
Neighbors of Melanoma	Pathway	1084	9	0	Melanoma	JUN,TNFRSF10B,FAS,DDB2,TNFSF10,NFKBIA,BCL2L11,CDKN1A,PPM1D	1.20293e-08	52
Neighbors of S phase	Pathway	1548	10	0	S phase	ATF3,JUN,FAS,DDB2,TNFSF10,NFKBIA,CCNB1,CDKN1A,GADD45A,PPM1D	1.53421e-08	53
Neighbors of Leukemia, Myeloid, Acute	Pathway	482	7	1	Leukemia, Myeloid, Acute	JUN,TNFRSF10B,FAS,TNFSF10,NFKBIA,BCL2L11,CDKN1A	1.69586e-08	54
Neighbors of autophagy	Pathway	1581	10	0	autophagy	JUN,RELB,TNFRSF10B,FAS,TNFSF10,NFKBIA,BCL2L11,CDKN1A,PPM1D,PMAIP1	1.87505e-08	55
Neighbors of immune response	Pathway	2703	12	0	immune response	ATF3,JUN,NFATC1,RELB,TNFRSF10B,FAS,TNFSF10,LTB,NFKBIA,BCL2L11,CCNB1,GADD45A	1.91776e-08	56
Neighbors of Neoplasm Metastasis	Pathway	2704	12	0	Neoplasm Metastasis	ATF3,JUN,RELB,TNFRSF10B,FAS,TNFSF10,LTB,NFKBIA,BCL2L11,CCNB1,CDKN1A,GADD45A	1.92577e-08	57
Neighbors of osteoblast differentiation	Pathway	805	8	0	osteoblast differentiation	ATF3,JUN,NFATC1,RELB,FAS,TNFSF10,NFKBIA,CDKN1A	2.44807e-08	58
Neighbors of intrinsic pathway of apoptosis	Pathway	287	6	2	intrinsic pathway of apoptosis	JUN,TNFRSF10B,FAS,TNFSF10,BCL2L11,PMAIP1	2.49558e-08	59
Neighbors of proteolysis	Pathway	1651	10	0	proteolysis	ATF3,JUN,NFATC1,FAS,DDB2,TNFSF10,NFKBIA,CCNB1,CDKN1A,GADD45A	2.82892e-08	60
Neighbors of macrophage apoptosis	Pathway	299	6	2	macrophage apoptosis	ATF3,JUN,FAS,TNFSF10,NFKBIA,BCL2L11	3.17941e-08	61
Neighbors of Colonic Neoplasms	Pathway	304	6	1	Colonic Neoplasms	ATF3,TNFRSF10B,FAS,TNFSF10,CDKN1A,PPM1D	3.50669e-08	62
Neighbors of Autoimmune Diseases	Pathway	852	8	0	Autoimmune Diseases	NFATC1,RELB,FAS,TNFSF10,LTB,BCL2L11,CDKN1A,GADD45A	3.79338e-08	63
Neighbors of smooth muscle cell apoptosis	Pathway	310	6	1	smooth muscle cell apoptosis	ATF3,NFATC1,FAS,TNFSF10,NFKBIA,GADD45A	3.93569e-08	64
Neighbors of response to stress	Pathway	560	7	1	response to stress	ATF3,JUN,FAS,NFKBIA,BCL2L11,CDKN1A,GADD45A	4.72042e-08	65
Neighbors of malignant transformation	Pathway	900	8	0	malignant transformation	ATF3,JUN,FAS,TNFSF10,NFKBIA,CCNB1,CDKN1A,GADD45A	5.7847e-08	66
Neighbors of Injuries	Pathway	2341	11	0	Injuries	ATF3,JUN,NFATC1,TNFRSF10B,FAS,TNFSF10,LTB,NFKBIA,BCL2L11,CDKN1A,GADD45A	5.7963e-08	67
Neighbors of inflammatory response	Pathway	2342	11	0	inflammatory response	ATF3,JUN,NFATC1,RELB,TNFRSF10B,FAS,TNFSF10,LTB,NFKBIA,CDKN1A,GADD45A	5.82185e-08	68
Neighbors of pancreatic beta cell apoptosis	Pathway	341	6	1	pancreatic beta cell apoptosis	ATF3,FAS,TNFSF10,BCL2L11,CDKN1A,PMAIP1	6.90354e-08	69
Neighbors of apoptosis in bone marrow	Pathway	60	4	6	apoptosis in bone marrow	ATF3,FAS,TNFSF10,BCL2L11	7.07852e-08	70
Neighbors of osteoclast differentiation	Pathway	595	7	1	osteoclast differentiation	JUN,NFATC1,RELB,TNFSF10,NFKBIA,BCL2L11,CDKN1A	7.12872e-08	71
Neighbors of transcription activation	Pathway	2393	11	0	transcription activation	ATF3,JUN,NFATC1,RELB,FAS,TNFSF10,NFKBIA,BCL2L11,CDKN1A,GADD45A,PPM1D	7.26692e-08	72
Neighbors of dendritic cell differentiation	Pathway	600	7	1	dendritic cell differentiation	JUN,NFATC1,RELB,FAS,TNFSF10,NFKBIA,CDKN1A	7.54557e-08	73
Neighbors of Inflammation	Pathway	3060	12	0	Inflammation	ATF3,JUN,RELB,TNFRSF10B,FAS,TNFSF10,LTB,NFKBIA,BCL2L11,CDKN1A,GADD45A,PPM1D	7.69927e-08	74
Neighbors of Cell Transformation, Neoplastic	Pathway	1354	9	0	Cell Transformation, Neoplastic	ATF3,JUN,NFATC1,FAS,TNFSF10,NFKBIA,CCNB1,CDKN1A,PPM1D	8.1422e-08	75
Neighbors of Cerebral Ischemia	Pathway	608	7	1	Cerebral Ischemia	ATF3,JUN,FAS,NFKBIA,BCL2L11,CDKN1A,GADD45A	8.25543e-08	76
Neighbors of neuroprotection	Pathway	944	8	0	neuroprotection	ATF3,JUN,RELB,FAS,TNFSF10,NFKBIA,BCL2L11,CDKN1A	8.3462e-08	77
Neighbors of macrophage activation	Pathway	613	7	1	macrophage activation	ATF3,JUN,RELB,FAS,TNFSF10,NFKBIA,CDKN1A	8.72719e-08	78
Neighbors of S-G2 transition	Pathway	363	6	1	S-G2 transition	JUN,FAS,NFKBIA,CCNB1,CDKN1A,PPM1D	9.97258e-08	79
Neighbors of Genotoxic Stress	Pathway	179	5	2	Genotoxic Stress	JUN,FAS,TNFSF10,CDKN1A,GADD45A	1.02536e-07	80
Neighbors of Carcinoma, Squamous Cell	Pathway	631	7	1	Carcinoma, Squamous Cell	ATF3,JUN,FAS,DDB2,TNFSF10,NFKBIA,CDKN1A	1.06193e-07	81
Neighbors of Lung Cancer	Pathway	977	8	0	Lung Cancer	JUN,FAS,DDB2,TNFSF10,NFKBIA,BCL2L11,CCNB1,CDKN1A	1.08609e-07	82
Neighbors of Hepatitis, Chronic	Pathway	67	4	5	Hepatitis, Chronic	JUN,TNFRSF10B,FAS,LTB	1.10135e-07	83
Neighbors of nuclear import	Pathway	640	7	1	nuclear import	JUN,NFATC1,DDB2,NFKBIA,CCNB1,CDKN1A,GADD45A	1.16886e-07	84
Neighbors of protein synthesis	Pathway	1952	10	0	protein synthesis	ATF3,JUN,RELB,FAS,TNFSF10,NFKBIA,BCL2L11,CDKN1A,GADD45A,SESN1	1.37201e-07	85
Neighbors of neuronal death	Pathway	1447	9	0	neuronal death	ATF3,JUN,RELB,FAS,TNFSF10,NFKBIA,BCL2L11,CCNB1,CDKN1A	1.43474e-07	86
Neighbors of JNK kinase	Pathway	73	4	5	JNK kinase	FAS,CDKN1A,GADD45A,PPM1D	1.55209e-07	87
Neighbors of Lung Injury	Pathway	681	7	1	Lung Injury	ATF3,RELB,FAS,TNFSF10,NFKBIA,CDKN1A,GADD45A	1.77897e-07	88
Neighbors of cell differentiation	Pathway	6987	16	0	cell differentiation	ATF3,JUN,NFATC1,RELB,TNFRSF10B,FAS,DDB2,TNFSF10,LTB,NFKBIA,BCL2L11,CCNB1,CDKN1A,GADD45A,FDXR,ZMAT3	1.79952e-07	89
Neighbors of Prostatic Neoplasms	Pathway	402	6	1	Prostatic Neoplasms	JUN,FAS,DDB2,TNFSF10,CCNB1,CDKN1A	1.81509e-07	90
Neighbors of hepatocyte proliferation	Pathway	404	6	1	hepatocyte proliferation	ATF3,JUN,FAS,NFKBIA,CCNB1,CDKN1A	1.86863e-07	91
Neighbors of T-cell response	Pathway	1058	8	0	T-cell response	RELB,FAS,TNFSF10,BCL2L11,CCNB1,CDKN1A,GADD45A,PMAIP1	1.99625e-07	92
Neighbors of mitochondrial damage	Pathway	1059	8	0	mitochondrial damage	ATF3,JUN,FAS,TNFSF10,BCL2L11,CDKN1A,BLOC1S2,PMAIP1	2.01069e-07	93
Neighbors of Carcinoma, Renal Cell	Pathway	411	6	1	Carcinoma, Renal Cell	JUN,FAS,TNFSF10,BCL2L11,CCNB1,GADD45A	2.06642e-07	94
Neighbors of neuron apoptosis	Pathway	414	6	1	neuron apoptosis	ATF3,JUN,FAS,TNFSF10,BCL2L11,ZMAT3	2.1563e-07	95
Neighbors of G1/S transition	Pathway	1101	8	0	G1/S transition	ATF3,JUN,FAS,DDB2,BCL2L11,CCNB1,CDKN1A,GADD45A	2.70399e-07	96
Neighbors of Cancer of Pancreas	Pathway	728	7	0	Cancer of Pancreas	JUN,NFATC1,TNFRSF10B,FAS,TNFSF10,CDKN1A,PMAIP1	2.79044e-07	97
Neighbors of Cancer of Mouth	Pathway	221	5	2	Cancer of Mouth	JUN,FAS,TNFSF10,NFKBIA,CDKN1A	2.90578e-07	98
Neighbors of memory	Pathway	1578	9	0	memory	JUN,FAS,TNFSF10,NFKBIA,BCL2L11,CDKN1A,GADD45A,PPM1D,PMAIP1	2.99342e-07	99
Neighbors of DED protein	Pathway	20	3	14	DED protein	TNFRSF10B,FAS,TNFSF10	3.24926e-07	100

## Sheet: commonalities and unique
Supplementary Table S5. List of unique and common differentially altered pathways in Molt-4-LXSN cells between 3hrs and 8hrs normalized to 0hr. Pathways listing of the unique pathways detected included 40 pathways (3hrs vs. 0hr) and 40 pathways (8hrs vs. 0hr). Pathways listing of the shared pathways detected included 60 pathways (3hrs vs. 8hrs vs. 0hr).
40 elements included exclusively in "LXSN_3HRS":					60 common elements in "LXSN_3HRS" and "LXSN_8HRS":								40 elements included exclusively in "LXSN_8HRS":
innate immune response					response to DNA damage								Carcinoma, Hepatocellular
aging					cell cycle arrest								cell cycle checkpoint
hepatic regeneration					Lymphoma								breast carcinoma
liver lesions					cell survival								cell stress
mitochondrial membrane potential					Neoplasms								G2/M transitiona
T-cell development					cell fate								Tetraploidy
thymocyte apoptosis					DNA Damage								cellular stress signal
Leukemia, Myeloid, Acute					chemosensitivity								Cancer of Esophagus
autophagy					cell cycle progression								cell cycle regulation
immune response					cell death								Cholangiocarcinoma
osteoblast differentiation					response to UV								NF-kB
macrophage apoptosis					apoptosis								lung metastasis
Autoimmune Diseases					ROS generation								mitochondrial translocation
smooth muscle cell apoptosis					colony formation								lung adenocarcinoma
response to stress					life span								defense response
Injuries					Death								response to oxidative stress
inflammatory response					senescence								G2 phase
pancreatic beta cell apoptosis					cellular stress response								Carcinoma
apoptosis in bone marrow					cell growth								Leukemia, Lymphocytic, Chronic, B-Cell
osteoclast differentiation					cell killing								effector caspase
transcription activation					caspase								Liver Neoplasms
dendritic cell differentiation					Cancer								Brain Neoplasms
Cerebral Ischemia					G2/M arrest								Cancer of Colon
neuroprotection					Leukemia								mitosis
macrophage activation					viral reproduction								Neuroblastoma
S-G2 transition					oncogenesis								Adenocarcinoma
Hepatitis, Chronic					protein ubiquitination								mitotic spindle checkpoint
nuclear import					cell proliferation								Prostate Cancer
neuronal death					hepatocyte apoptosis								head and neck squamous cell carcinoma
Lung Injury					keratinocyte cancer								protein sumoylation
cell differentiation					Cancer of Skin								initiator caspase
hepatocyte proliferation					cell cycle								drug resistance
T-cell response					DNA fragmentation								cell division
mitochondrial damage					fibroblast apoptosis								pyrimidine dimer repair
Carcinoma, Renal Cell					Breast Neoplasms								Osteosarcoma
neuron apoptosis					cell development								Carcinoma, Transitional Cell
Cancer of Pancreas					DNA replication								epithelial cell cancer
Cancer of Mouth					oxidative stress								cell aging
memory					DNA repair								Cancer of Liver
DED protein					Breast Cancer								Lymphoma, T-Cell
					epithelial to mesenchymal transition
					G1/S transition checkpoint
					Colorectal Cancer
					G1 phase
					Melanoma
					S phase
					Neoplasm Metastasis
					intrinsic pathway of apoptosis
					proteolysis
					Colonic Neoplasms
					malignant transformation
					Inflammation
					Cell Transformation, Neoplastic
					Genotoxic Stress
					Carcinoma, Squamous Cell
					Lung Cancer
					protein synthesis
					JNK kinase
					Prostatic Neoplasms
					G1/S transition

## Sheet: 8 hrs
Name	Type	Total # of Neighbors	Overlap	Percent Overlap	Gene Set Seed	Overlapping Entities	p-value	#
Neighbors of cell cycle arrest	Pathway	2064	16	0	cell cycle arrest	ATF3,TNFRSF10B,FAS,DDB2,XPC,MDM2,TNFSF10,BAX,CCNB1,CDKN1A,GADD45A,CCR7,PPM1D,CCNG1,SESN1,ZMAT3	4.65267e-15	1
Neighbors of response to DNA damage	Pathway	1078	13	1	response to DNA damage	ATF3,FAS,DDB2,XPC,MDM2,TNFSF10,BAX,CCNB1,CDKN1A,GADD45A,PPM1D,CCNG1,ZMAT3	2.66381e-14	2
Neighbors of Neoplasms	Pathway	5248	20	0	Neoplasms	ATF3,TNFRSF10B,FAS,DDB2,XPC,MDM2,TNFSF10,MAP4K4,BAX,BIK,CCNB1,CDKN1A,GADD45A,CCR7,TBK1,PPM1D,FDXR,CCNG1,SESN1,ZMAT3	3.40737e-14	3
Neighbors of Lymphoma	Pathway	721	11	1	Lymphoma	TNFRSF10B,FAS,MDM2,TNFSF10,BAX,BIK,CCNB1,CDKN1A,GADD45A,CCR7,PPM1D	4.18441e-13	4
Neighbors of cell fate	Pathway	1392	13	0	cell fate	ATF3,FAS,DDB2,MDM2,TNFSF10,BAX,CCNB1,CDKN1A,GADD45A,TBK1,PPM1D,CCNG1,ZMAT3	6.88163e-13	5
Neighbors of Cancer	Pathway	4357	18	0	Cancer	ATF3,TNFRSF10B,FAS,DDB2,XPC,MDM2,TNFSF10,MAP4K4,BAX,BIK,CCNB1,CDKN1A,GADD45A,CCR7,TBK1,PPM1D,CCNG1,ZMAT3	1.13132e-12	6
Neighbors of Carcinoma, Hepatocellular	Pathway	1452	13	0	Carcinoma, Hepatocellular	ATF3,TNFRSF10B,FAS,XPC,MDM2,TNFSF10,MAP4K4,BAX,CCNB1,CDKN1A,CCR7,TBK1,CCNG1	1.17403e-12	7
Neighbors of apoptosis	Pathway	7607	21	0	apoptosis	ATF3,TNFRSF10B,FAS,DDB2,XPC,MDM2,TNFSF10,MAP4K4,BAX,BIK,CCNB1,CDKN1A,GADD45A,CCR7,TBK1,PPM1D,BLOC1S2,FDXR,CCNG1,SESN1,ZMAT3	1.42033e-12	8
Neighbors of cell survival	Pathway	3701	17	0	cell survival	ATF3,TNFRSF10B,FAS,DDB2,XPC,MDM2,TNFSF10,BAX,CCNB1,CDKN1A,GADD45A,CCR7,TBK1,PPM1D,CCNG1,SESN1,ZMAT3	1.81003e-12	9
Neighbors of DNA Damage	Pathway	1542	13	0	DNA Damage	ATF3,TNFRSF10B,FAS,DDB2,XPC,MDM2,TNFSF10,BAX,CCNB1,CDKN1A,GADD45A,PPM1D,CCNG1	2.5099e-12	10
Neighbors of S phase	Pathway	1548	13	0	S phase	ATF3,FAS,DDB2,XPC,MDM2,TNFSF10,MAP4K4,BAX,CCNB1,CDKN1A,GADD45A,PPM1D,CCNG1	2.63597e-12	11
Neighbors of chemosensitivity	Pathway	601	10	1	chemosensitivity	TNFRSF10B,FAS,MDM2,TNFSF10,MAP4K4,BAX,CCNB1,CDKN1A,GADD45A,PPM1D	2.81789e-12	12
Neighbors of cell cycle progression	Pathway	2619	15	0	cell cycle progression	ATF3,FAS,DDB2,XPC,MDM2,TNFSF10,BAX,CCNB1,CDKN1A,GADD45A,CCR7,PPM1D,CCNG1,SESN1,ZMAT3	4.94556e-12	13
Neighbors of cell death	Pathway	4895	18	0	cell death	ATF3,TNFRSF10B,FAS,DDB2,XPC,MDM2,TNFSF10,BAX,BIK,CCNB1,CDKN1A,GADD45A,CCR7,TBK1,PPM1D,CCNG1,SESN1,ZMAT3	8.57218e-12	14
Neighbors of DNA repair	Pathway	1352	12	0	DNA repair	ATF3,FAS,DDB2,XPC,MDM2,BAX,CCNB1,CDKN1A,GADD45A,PPM1D,CCNG1,SESN1	1.41527e-11	15
Neighbors of DNA replication	Pathway	2310	14	0	DNA replication	ATF3,TNFRSF10B,FAS,XPC,MDM2,TNFSF10,BAX,CCNB1,CDKN1A,GADD45A,CCR7,PPM1D,CCNG1,SESN1	1.95016e-11	16
Neighbors of Cancer of Skin	Pathway	307	8	2	Cancer of Skin	ATF3,FAS,DDB2,XPC,TNFSF10,BAX,CCNB1,CDKN1A	1.96775e-11	17
Neighbors of G1/S transition checkpoint	Pathway	1049	11	1	G1/S transition checkpoint	FAS,MDM2,TNFSF10,MAP4K4,BAX,CCNB1,CDKN1A,GADD45A,PPM1D,CCNG1,SESN1	2.37182e-11	18
Neighbors of life span	Pathway	1415	12	0	life span	ATF3,FAS,XPC,MDM2,TNFSF10,BAX,BIK,CDKN1A,GADD45A,PPM1D,CCNG1,SESN1	2.40292e-11	19
Neighbors of Colorectal Cancer	Pathway	1051	11	1	Colorectal Cancer	ATF3,TNFRSF10B,FAS,DDB2,MDM2,TNFSF10,BAX,CCNB1,CDKN1A,PPM1D,CCNG1	2.42066e-11	20
Neighbors of Breast Cancer	Pathway	1887	13	0	Breast Cancer	ATF3,TNFRSF10B,FAS,XPC,MDM2,TNFSF10,BAX,CCNB1,CDKN1A,GADD45A,CCR7,PPM1D,CCNG1	3.17476e-11	21
Neighbors of Melanoma	Pathway	1084	11	1	Melanoma	TNFRSF10B,FAS,DDB2,XPC,MDM2,TNFSF10,BAX,BIK,CDKN1A,CCR7,PPM1D	3.36912e-11	22
Neighbors of cell cycle checkpoint	Pathway	391	8	2	cell cycle checkpoint	XPC,MDM2,BAX,CCNB1,CDKN1A,GADD45A,PPM1D,CCNG1	1.33684e-10	23
Neighbors of cell proliferation	Pathway	8093	20	0	cell proliferation	ATF3,TNFRSF10B,FAS,DDB2,XPC,MDM2,TNFSF10,MAP4K4,BAX,BIK,CCNB1,CDKN1A,GADD45A,CCR7,TBK1,PPM1D,BLOC1S2,CCNG1,SESN1,ZMAT3	1.61245e-10	24
Neighbors of breast carcinoma	Pathway	408	8	1	breast carcinoma	ATF3,FAS,MDM2,TNFSF10,BAX,CCNB1,GADD45A,CCR7	1.87057e-10	25
Neighbors of caspase	Pathway	1322	11	0	caspase	ATF3,TNFRSF10B,DDB2,TNFSF10,BAX,BIK,CCNB1,CDKN1A,PPM1D,BLOC1S2,CCNG1	2.78712e-10	26
Neighbors of G2/M arrest	Pathway	700	9	1	G2/M arrest	FAS,MDM2,TNFSF10,BAX,CCNB1,CDKN1A,GADD45A,PPM1D,CCNG1	4.39139e-10	27
Neighbors of cell stress	Pathway	458	8	1	cell stress	FAS,MDM2,TNFSF10,BAX,CDKN1A,GADD45A,PPM1D,CCNG1	4.64945e-10	28
Neighbors of colony formation	Pathway	1836	12	0	colony formation	ATF3,TNFRSF10B,FAS,DDB2,MDM2,TNFSF10,MAP4K4,BAX,CDKN1A,GADD45A,PPM1D,ZMAT3	4.85907e-10	29
Neighbors of G2/M transition	Pathway	1065	10	0	G2/M transition	FAS,XPC,TNFSF10,BAX,CCNB1,CDKN1A,GADD45A,CCR7,PPM1D,CCNG1	7.50421e-10	30
Neighbors of oncogenesis	Pathway	1067	10	0	oncogenesis	ATF3,TNFRSF10B,FAS,MDM2,BAX,CCNB1,CDKN1A,TBK1,PPM1D,CCNG1	7.64143e-10	31
Neighbors of G1 phase	Pathway	1067	10	0	G1 phase	ATF3,FAS,XPC,MDM2,TNFSF10,BAX,CCNB1,CDKN1A,GADD45A,PPM1D	7.64143e-10	32
Neighbors of hepatocyte apoptosis	Pathway	300	7	2	hepatocyte apoptosis	ATF3,TNFRSF10B,FAS,MDM2,TNFSF10,BAX,CDKN1A	9.41074e-10	33
Neighbors of senescence	Pathway	1484	11	0	senescence	ATF3,FAS,DDB2,MDM2,TNFSF10,BAX,CCNB1,CDKN1A,GADD45A,PPM1D,SESN1	9.45915e-10	34
Neighbors of Colonic Neoplasms	Pathway	304	7	2	Colonic Neoplasms	ATF3,TNFRSF10B,FAS,MDM2,TNFSF10,CDKN1A,PPM1D	1.03143e-09	35
Neighbors of Tetraploidy	Pathway	77	5	6	Tetraploidy	MDM2,BAX,CCNB1,CDKN1A,CCNG1	1.95996e-09	36
Neighbors of Genotoxic Stress	Pathway	179	6	3	Genotoxic Stress	FAS,MDM2,TNFSF10,BAX,CDKN1A,GADD45A	2.06026e-09	37
Neighbors of cellular stress signal	Pathway	25	4	15	cellular stress signal	FAS,MDM2,CDKN1A,GADD45A	2.51438e-09	38
Neighbors of Neoplasm Metastasis	Pathway	2704	13	0	Neoplasm Metastasis	ATF3,TNFRSF10B,FAS,XPC,MDM2,TNFSF10,MAP4K4,BAX,CCNB1,CDKN1A,GADD45A,CCR7,CCNG1	2.74119e-09	39
Neighbors of proteolysis	Pathway	1651	11	0	proteolysis	ATF3,FAS,DDB2,XPC,MDM2,TNFSF10,BAX,BIK,CCNB1,CDKN1A,GADD45A	2.9018e-09	40
Neighbors of malignant transformation	Pathway	900	9	0	malignant transformation	ATF3,FAS,MDM2,TNFSF10,BAX,CCNB1,CDKN1A,GADD45A,TBK1	3.94574e-09	41
Neighbors of cellular stress response	Pathway	383	7	1	cellular stress response	ATF3,MDM2,TNFSF10,CDKN1A,GADD45A,PPM1D,CCNG1	5.07763e-09	42
Neighbors of cell killing	Pathway	630	8	1	cell killing	ATF3,FAS,MDM2,TNFSF10,BAX,BIK,CCNB1,CDKN1A	5.63497e-09	43
Neighbors of Cancer of Esophagus	Pathway	212	6	2	Cancer of Esophagus	FAS,MDM2,TNFSF10,CDKN1A,CCR7,ZMAT3	5.65055e-09	44
Neighbors of Carcinoma, Squamous Cell	Pathway	631	8	1	Carcinoma, Squamous Cell	ATF3,FAS,DDB2,MDM2,TNFSF10,BAX,CDKN1A,CCR7	5.70495e-09	45
Neighbors of cell cycle regulation	Pathway	1333	10	0	cell cycle regulation	ATF3,FAS,DDB2,XPC,MDM2,BAX,CCNB1,CDKN1A,GADD45A,CCNG1	6.48479e-09	46
Neighbors of Cholangiocarcinoma	Pathway	218	6	2	Cholangiocarcinoma	FAS,MDM2,TNFSF10,BAX,CCNB1,CDKN1A	6.67121e-09	47
Neighbors of Prostatic Neoplasms	Pathway	402	7	1	Prostatic Neoplasms	FAS,DDB2,MDM2,TNFSF10,BAX,CCNB1,CDKN1A	7.08246e-09	48
Neighbors of Cell Transformation, Neoplastic	Pathway	1354	10	0	Cell Transformation, Neoplastic	ATF3,FAS,XPC,MDM2,TNFSF10,MAP4K4,BAX,CCNB1,CDKN1A,PPM1D	7.52881e-09	49
Neighbors of Lung Cancer	Pathway	977	9	0	Lung Cancer	FAS,DDB2,XPC,MDM2,TNFSF10,BAX,CCNB1,CDKN1A,TBK1	8.04388e-09	50
Neighbors of NF-kB	Pathway	2370	12	0	NF-kB	ATF3,TNFRSF10B,FAS,DDB2,MDM2,TNFSF10,MAP4K4,BIK,CDKN1A,CCR7,TBK1,PPM1D	8.88619e-09	51
Neighbors of Death	Pathway	3018	13	0	Death	ATF3,TNFRSF10B,FAS,XPC,MDM2,TNFSF10,BAX,BIK,CCNB1,CDKN1A,GADD45A,CCNG1,ZMAT3	1.04823e-08	52
Neighbors of lung metastasis	Pathway	686	8	1	lung metastasis	FAS,XPC,MDM2,TNFSF10,BAX,CDKN1A,CCR7,TBK1	1.09207e-08	53
Neighbors of mitochondrial translocation	Pathway	112	5	4	mitochondrial translocation	TNFRSF10B,MDM2,BAX,CCNB1,PPM1D	1.28301e-08	54
Neighbors of epithelial to mesenchymal transition	Pathway	1439	10	0	epithelial to mesenchymal transition	ATF3,FAS,DDB2,MDM2,TNFSF10,CCNB1,CDKN1A,GADD45A,TBK1,CCNG1	1.34496e-08	55
Neighbors of protein synthesis	Pathway	1952	11	0	protein synthesis	ATF3,FAS,XPC,MDM2,TNFSF10,MAP4K4,BAX,BIK,CDKN1A,GADD45A,SESN1	1.66377e-08	56
Neighbors of lung adenocarcinoma	Pathway	257	6	2	lung adenocarcinoma	FAS,TNFSF10,BAX,CDKN1A,CCR7,TBK1	1.77217e-08	57
Neighbors of defense response	Pathway	474	7	1	defense response	FAS,TNFSF10,BAX,CCNB1,CDKN1A,GADD45A,TBK1	2.18964e-08	58
Neighbors of G1/S transition	Pathway	1101	9	0	G1/S transition	ATF3,FAS,DDB2,MDM2,BAX,CCNB1,CDKN1A,GADD45A,CCNG1	2.25723e-08	59
Neighbors of response to oxidative stress	Pathway	481	7	1	response to oxidative stress	FAS,XPC,MDM2,BAX,CDKN1A,FDXR,ZMAT3	2.42027e-08	60
Neighbors of G2 phase	Pathway	273	6	2	G2 phase	XPC,BAX,CCNB1,CDKN1A,GADD45A,PPM1D	2.53386e-08	61
Neighbors of Carcinoma	Pathway	771	8	1	Carcinoma	FAS,XPC,MDM2,TNFSF10,BAX,CCNB1,CDKN1A,PPM1D	2.69675e-08	62
Neighbors of Leukemia, Lymphocytic, Chronic, B-Cell	Pathway	280	6	2	Leukemia, Lymphocytic, Chronic, B-Cell	FAS,MDM2,TNFSF10,BAX,CDKN1A,CCR7	2.94308e-08	63
Neighbors of effector caspase	Pathway	283	6	2	effector caspase	TNFRSF10B,FAS,DDB2,TNFSF10,BAX,BIK	3.13444e-08	64
Neighbors of intrinsic pathway of apoptosis	Pathway	287	6	2	intrinsic pathway of apoptosis	TNFRSF10B,FAS,MDM2,TNFSF10,BAX,BIK	3.40546e-08	65
Neighbors of cell cycle	Pathway	3327	13	0	cell cycle	ATF3,FAS,DDB2,XPC,MDM2,TNFSF10,BAX,CCNB1,CDKN1A,GADD45A,CCR7,PPM1D,CCNG1	3.41263e-08	66
Neighbors of Liver Neoplasms	Pathway	291	6	2	Liver Neoplasms	FAS,MDM2,TNFSF10,BAX,CDKN1A,CCNG1	3.69556e-08	67
Neighbors of Brain Neoplasms	Pathway	297	6	2	Brain Neoplasms	ATF3,FAS,MDM2,TNFSF10,BAX,GADD45A	4.16877e-08	68
Neighbors of Cancer of Colon	Pathway	823	8	0	Cancer of Colon	TNFRSF10B,FAS,MDM2,TNFSF10,BAX,CCNB1,CDKN1A,CCR7	4.46003e-08	69
Neighbors of DNA fragmentation	Pathway	838	8	0	DNA fragmentation	ATF3,TNFRSF10B,FAS,TNFSF10,BAX,CCNB1,CDKN1A,GADD45A	5.12494e-08	70
Neighbors of cell development	Pathway	1660	10	0	cell development	ATF3,FAS,MDM2,TNFSF10,BAX,BIK,CDKN1A,GADD45A,CCR7,PPM1D	5.20462e-08	71
Neighbors of Breast Neoplasms	Pathway	851	8	0	Breast Neoplasms	ATF3,MDM2,TNFSF10,BAX,CCNB1,CDKN1A,GADD45A,PPM1D	5.76878e-08	72
Neighbors of cell growth	Pathway	5082	15	0	cell growth	ATF3,FAS,DDB2,XPC,MDM2,TNFSF10,MAP4K4,BAX,CCNB1,CDKN1A,GADD45A,PPM1D,CCNG1,SESN1,ZMAT3	5.9211e-08	73
Neighbors of mitosis	Pathway	2233	11	0	mitosis	FAS,DDB2,XPC,MDM2,TNFSF10,CCNB1,CDKN1A,GADD45A,TBK1,PPM1D,CCNG1	6.66742e-08	74
Neighbors of Neuroblastoma	Pathway	563	7	1	Neuroblastoma	ATF3,FAS,MDM2,TNFSF10,BAX,CDKN1A,ZMAT3	7.07028e-08	75
Neighbors of Adenocarcinoma	Pathway	565	7	1	Adenocarcinoma	FAS,DDB2,XPC,MDM2,TNFSF10,BAX,CDKN1A	7.24258e-08	76
Neighbors of mitotic spindle checkpoint	Pathway	329	6	1	mitotic spindle checkpoint	MDM2,CCNB1,CDKN1A,GADD45A,PPM1D,CCNG1	7.61949e-08	77
Neighbors of Prostate Cancer	Pathway	1305	9	0	Prostate Cancer	ATF3,FAS,DDB2,XPC,MDM2,TNFSF10,BAX,CDKN1A,GADD45A	9.68609e-08	78
Neighbors of head and neck squamous cell carcinoma	Pathway	351	6	1	head and neck squamous cell carcinoma	TNFRSF10B,BAX,BIK,CCNB1,CDKN1A,CCR7	1.11483e-07	79
Neighbors of ROS generation	Pathway	1802	10	0	ROS generation	ATF3,TNFRSF10B,FAS,XPC,TNFSF10,BAX,CDKN1A,GADD45A,FDXR,SESN1	1.12589e-07	80
Neighbors of protein sumoylation	Pathway	352	6	1	protein sumoylation	ATF3,FAS,MDM2,BAX,CCNB1,TBK1	1.13362e-07	81
Neighbors of oxidative stress	Pathway	2356	11	0	oxidative stress	ATF3,FAS,XPC,MDM2,TNFSF10,BAX,CCNB1,CDKN1A,GADD45A,FDXR,SESN1	1.15496e-07	82
Neighbors of response to UV	Pathway	65	4	6	response to UV	FAS,DDB2,XPC,GADD45A	1.19044e-07	83
Neighbors of fibroblast apoptosis	Pathway	178	5	2	fibroblast apoptosis	TNFRSF10B,FAS,MDM2,TNFSF10,BAX	1.28476e-07	84
Neighbors of initiator caspase	Pathway	179	5	2	initiator caspase	TNFRSF10B,XPC,TNFSF10,BAX,CCNB1	1.32088e-07	85
Neighbors of drug resistance	Pathway	957	8	0	drug resistance	FAS,XPC,MDM2,TNFSF10,BAX,CCNB1,CDKN1A,TBK1	1.41816e-07	86
Neighbors of Inflammation	Pathway	3060	12	0	Inflammation	ATF3,TNFRSF10B,FAS,MDM2,TNFSF10,MAP4K4,BAX,CDKN1A,GADD45A,CCR7,TBK1,PPM1D	1.54505e-07	87
Neighbors of cell division	Pathway	1866	10	0	cell division	FAS,XPC,MDM2,TNFSF10,BAX,CCNB1,CDKN1A,GADD45A,CCR7,PPM1D	1.56089e-07	88
Neighbors of JNK kinase	Pathway	73	4	5	JNK kinase	FAS,CDKN1A,GADD45A,PPM1D	1.89367e-07	89
Neighbors of pyrimidine dimer repair	Pathway	16	3	17	pyrimidine dimer repair	DDB2,XPC,PPM1D	1.92621e-07	90
Neighbors of Osteosarcoma	Pathway	391	6	1	Osteosarcoma	FAS,MDM2,TNFSF10,BAX,CDKN1A,CCNG1	2.09919e-07	91
Neighbors of Carcinoma, Transitional Cell	Pathway	197	5	2	Carcinoma, Transitional Cell	FAS,XPC,MDM2,TNFSF10,CDKN1A	2.12115e-07	92
Neighbors of epithelial cell cancer	Pathway	200	5	2	epithelial cell cancer	MDM2,TNFSF10,CDKN1A,CCR7,TBK1	2.28548e-07	93
Neighbors of viral reproduction	Pathway	1447	9	0	viral reproduction	TNFRSF10B,FAS,TNFSF10,BAX,CCNB1,CDKN1A,CCR7,TBK1,CCNG1	2.32986e-07	94
Neighbors of cell aging	Pathway	674	7	1	cell aging	FAS,MDM2,TNFSF10,BAX,CDKN1A,GADD45A,PPM1D	2.38878e-07	95
Neighbors of Leukemia	Pathway	1025	8	0	Leukemia	TNFRSF10B,FAS,TNFSF10,BAX,CCNB1,CDKN1A,GADD45A,CCNG1	2.39346e-07	96
Neighbors of protein ubiquitination	Pathway	1960	10	0	protein ubiquitination	ATF3,FAS,DDB2,MDM2,TNFSF10,BAX,CCNB1,CDKN1A,TBK1,PPM1D	2.46899e-07	97
Neighbors of Cancer of Liver	Pathway	681	7	1	Cancer of Liver	FAS,MDM2,TNFSF10,BAX,CDKN1A,CCR7,CCNG1	2.561e-07	98
Neighbors of keratinocyte cancer	Pathway	19	3	15	keratinocyte cancer	ATF3,FAS,CDKN1A	3.22491e-07	99
Neighbors of Lymphoma, T-Cell	Pathway	215	5	2	Lymphoma, T-Cell	MDM2,TNFSF10,BAX,GADD45A,CCR7	3.26502e-07	100
