# Supplementary material for: Genomic alterations during p53-dependent apoptosis induced by γ-irradiation of Molt-4 leukemia cells
Source: PLoS One. 2017 Dec 22;12(12):e0190221. doi: 10.1371/journal.pone.0190221 (PMC5741252; doi:10.1371/journal.pone.0190221)
Supplement: S6 Table — (XLSX) [file pone.0190221.s007.xlsx]

## Sheet: Sheet1
Supplementary Table S6. The expression matrix of the top 10 000 most variable probes of three independent experiments for Molt-4-LXSN_0h, Molt-4-LXSN_3h and Molt-4-LXSN_8h.
	LXSN_0h_1	LXSN_0h_13	LXSN_0h_7	LXSN_3h_14	LXSN_3h_2	LXSN_3h_8	LXSN_8h_15	LXSN_8h_3	LXSN_8h_9
222449_at	2.82261	3.17153	2.74923	3.44705	3.02677	2.14077	3.34542	2.89655	2.82802
222450_at	2.76643	2.96841	2.41141	3.46639	3.34571	2.41141	2.8504	2.83898	2.01828
202912_at	2.65609	0.926705	7.06689	1.12188	1.47909	3.80625	1.59296	5.84859	7.09984
228071_at	7.47803	7.80777	6.87551	7.69979	7.20262	6.52625	8.10513	7.61748	7.17354
201669_s_at	2.29814	2.44058	3.79796	1.60266	1.76671	2.12291	1.78916	2.20333	2.37557
207426_s_at	3.32798	4.18541	2.80834	6.68383	6.10246	5.8829	7.13589	7.28771	7.45443
213293_s_at	7.10038	6.92873	6.40618	8.03519	8.08542	8.26286	9.17326	9.40628	9.49107
219777_at	7.73397	7.85924	7.02427	7.4299	7.05014	6.58505	7.82399	7.57712	7.35072
229367_s_at	6.8637	6.95676	6.02688	6.54971	6.05702	4.96287	6.74885	6.68994	5.70546
229156_s_at	2.81668	1.47939	2.90179	1.77898	1.77362	1.9744	1.33994	1.3627	1.96038
210487_at	8.69884	8.63955	9.003	8.36162	8.58205	8.2831	8.20539	8.12102	8.14856
217875_s_at	2.13031	2.21635	1.7829	2.52132	2.24185	1.84169	2.30594	2.83898	2.33415
1566363_at	9.97798	9.8666	10.1442	9.42488	9.82045	9.84925	9.33224	9.50474	9.43944
218589_at	7.35903	7.41414	7.35086	7.45858	7.34415	7.3768	7.22022	7.28748	7.33093
228017_s_at	6.75031	5.86727	7.02311	5.60198	6.23444	7.15055	6.00874	6.41429	6.57436
201670_s_at	0.981432	1.01221	2.42136	0.855429	1.3745	1.482	0.761008	1.54658	1.38365
212560_at	6.05593	6.08246	6.03809	6.25132	6.46936	6.15933	7.05887	7.18547	7.08273
225897_at	0.671243	0.538351	1.12349	0.920792	0.669218	1.3738	0.34437	0.979679	1.18067
228018_at	6.18635	5.84734	6.75838	5.43812	6.09051	6.51975	5.74168	5.81576	6.06495
225502_at	6.02255	6.21087	5.97018	5.97543	5.93733	6.06942	5.94321	5.84611	6.08272
229157_at	2.69833	1.37416	2.80862	2.22168	1.68766	0.861749	1.28634	2.31387	2.00808
202274_at	2.76148	2.07502	2.3562	1.88901	2.71337	2.68764	1.66259	2.60961	2.6329
232232_s_at	5.05517	6.62576	4.62189	5.89822	5.61312	5.32147	6.24012	5.54701	5.88618
213541_s_at	6.22459	6.00728	6.06377	6.1658	6.49065	6.34488	6.45719	6.60987	6.75876
227711_at	0.946864	0.916156	0.950972	0.532147	1.37307	0.0916794	0.80764	0.916636	0.692025
202609_at	0.691057	0.630275	0.83957	0.795631	0.745819	1.12168	1.08316	2.16812	2.92449
205831_at	6.08868	6.59345	5.74065	5.97391	5.52942	4.90284	6.03168	5.42632	5.27132
1566362_at	6.03979	5.18612	6.19675	4.87447	5.8312	5.92329	4.8923	5.60829	5.2579
226388_at	2.10761	1.72367	2.34362	1.21006	1.34817	2.32898	1.67743	1.95092	1.96467
215784_at	9.53765	9.90367	9.40526	9.59591	9.65747	8.59847	9.5532	9.33453	8.98653
231732_at	1.68406	1.7217	2.27589	1.7217	2.01114	1.71001	1.89102	1.80496	2.5185
207539_s_at	4.31968	4.82342	2.7008	5.49628	6.01112	5.10987	5.33421	4.93959	4.50605
205199_at	2.90083	0.971353	5.07405	1.37451	2.15928	4.98862	1.4581	1.85807	3.03022
200602_at	1.04257	0.908085	1.78018	0.814785	1.24867	1.60065	1.0266	1.21434	2.03824
230668_at	5.34574	4.16498	5.63549	4.30197	4.85823	5.54185	4.45436	4.69435	4.68337
214953_s_at	1.3507	2.34229	2.52576	2.46908	2.27072	2.62212	2.85644	2.60901	3.4548
202022_at	6.78642	3.99591	8.21985	3.84284	6.61951	7.71008	3.98583	5.78563	7.19532
201005_at	7.1209	6.26409	8.40417	6.08272	6.87008	7.80807	5.89081	6.0605	6.95967
221081_s_at	7.28487	7.48263	7.01476	8.29756	7.37729	6.72444	8.69105	8.78839	8.54992
232843_s_at	5.04533	5.41574	4.77195	5.08007	5.07721	4.94393	4.83422	4.68384	5.39021
202284_s_at	3.42574	3.31291	3.85982	7.31978	6.71117	6.29897	7.71333	8.01891	7.69343
241926_s_at	3.90952	5.06022	4.94629	5.21022	5.12656	4.84191	5.22357	5.27354	5.38734
232760_at	0.71835	0.574973	1.35272	0.454888	0.760725	0.722132	0.34437	1.0071	0.906329
225912_at	3.38536	3.29071	3.94625	6.92365	6.69367	6.59337	7.98871	8.10027	8.22166
229649_at	1.42501	2.32877	1.91214	1.76689	1.75039	1.98815	2.77326	2.73755	1.68628
208937_s_at	2.92909	3.7138	2.24375	3.66909	3.12968	2.1901	4.07598	2.55153	1.69589
201170_s_at	1.84327	1.90046	5.99694	1.31093	1.59042	2.08436	0.837234	3.46609	4.60286
233092_s_at	0.465733	0.385043	0.690525	0.607468	0.564191	0.0882542	0.201575	0.814647	0.252846
230391_at	6.39653	6.26766	6.0062	5.70988	6.06485	5.92837	5.89507	5.81702	5.77263
208592_s_at	6.52991	7.29818	6.21517	7.00686	6.75218	5.42731	6.78792	6.07631	5.85248
205433_at	3.99293	4.29711	3.97723	3.77018	3.42939	4.57895	3.64253	4.11772	4.35275
203562_at	1.25727	1.16923	2.02913	1.61278	2.61534	4.72081	2.63448	4.58536	5.97676
212062_at	3.66914	3.54464	2.89614	3.88898	3.04921	2.37073	5.15373	4.74268	3.00813
201631_s_at	4.86083	4.66106	5.51501	8.63792	9.12937	8.96316	7.28033	8.10092	8.87787
205795_at	2.13524	2.36727	1.47251	1.79714	1.50793	1.22308	2.22964	1.29739	1.26014
244033_at	6.6197	5.98805	6.15623	5.91226	6.01912	6.26267	6.40852	6.88052	6.59112
219695_at	2.11333	1.33488	1.81015	2.10658	0.976815	1.59382	2.27191	1.77241	1.87438
230710_at	3.65039	1.35371	5.57943	1.76855	1.67358	3.13485	1.14245	3.28369	5.06855
210512_s_at	4.33521	3.19503	6.23574	2.90777	5.01255	6.11535	2.49632	4.47404	6.17522
203509_at	5.74099	5.50785	5.55736	5.94878	6.10856	5.36948	6.44958	6.618	6.27211
205728_at	4.86083	4.86486	3.95725	4.09736	3.88707	3.86066	4.27445	4.58506	3.82795
205691_at	1.64103	0.862456	1.37209	1.7887	2.54335	2.64585	1.04006	1.9255	2.13675
206761_at	5.35714	5.24378	5.08354	4.9967	5.21769	4.87789	4.95593	4.81663	4.36599
218805_at	6.5908	6.90763	5.62243	6.48309	5.96208	4.99437	7.23752	6.69606	5.60523
218486_at	0.507414	0.978506	1.1202	0.718348	0.958204	1.30339	0.779993	0.9313	0.730345
206070_s_at	5.25745	4.48301	5.60646	4.18374	4.76313	4.97666	4.28942	4.10998	3.41382
207434_s_at	8.6928	8.45604	8.22518	8.6093	8.73001	8.22295	8.87055	8.83588	8.35582
238524_at	3.57145	4.52707	3.28311	5.50755	4.25232	3.55989	5.83163	5.16289	4.47404
228499_at	6.2894	3.33539	7.68647	3.55491	3.80323	5.45285	3.37921	4.57586	4.31402
200878_at	2.14281	1.98785	3.0069	2.46741	1.85065	2.91987	2.15316	2.6912	2.92448
201963_at	2.90205	2.95744	2.19142	4.33047	4.25197	4.73363	3.38244	2.81967	3.09712
1555120_at	4.38175	4.66263	4.91517	4.0332	3.89669	4.77009	4.11597	3.66102	4.1256
213030_s_at	1.20005	1.35035	0.965103	3.63159	1.42667	1.30829	5.6512	4.82822	3.4148
201939_at	0.616388	0.447202	0.313232	3.13015	2.15446	1.68483	4.01848	4.04879	3.95125
204438_at	5.63383	5.83199	4.7731	5.50121	5.21372	4.32769	5.23962	4.77551	3.85433
204348_s_at	6.58088	3.58916	7.86957	3.79786	5.42716	6.4285	3.78154	5.22004	5.78018
232231_at	2.39529	3.02294	2.43504	1.84187	2.52806	3.88761	3.38442	3.32216	3.94401
227198_at	4.06995	3.83313	4.19763	3.37144	3.74526	4.14856	4.56631	4.82116	4.12564
202016_at	4.35141	4.42916	4.23606	4.5427	4.30048	4.42587	4.24873	4.18746	4.64941
203828_s_at	5.06409	3.63244	5.84842	3.84368	5.14049	5.51092	3.6074	4.8188	5.24525
1553269_at	0.392022	0.559695	0.653822	0.729381	0.750065	0.777906	1.08952	0.484825	0.614953
202856_s_at	2.76111	1.20166	4.89666	1.35642	1.37027	1.95575	1.20166	0.796388	2.96603
213002_at	1.63183	0.680898	1.05341	0.970091	1.02839	1.29576	0.718937	0.928401	0.712447
228919_at	1.49056	1.7732	1.79583	1.72315	1.3957	1.54173	1.36808	1.46698	2.05718
225342_at	6.43973	2.97306	7.26339	3.2529	4.87108	5.79756	3.36937	4.74752	5.26353
205674_x_at	8.81585	8.46459	8.37555	8.63637	8.77179	8.27413	8.92444	8.98683	8.38051
201849_at	7.73851	5.83877	9.47689	5.6499	5.26706	6.77662	5.47586	7.43068	8.06892
220889_s_at	1.8121	1.65276	1.57456	1.22282	1.35713	0.897741	1.38205	1.42534	0.575631
207534_at	1.54681	1.81073	1.60127	1.54407	1.48041	1.3439	1.81097	1.58555	1.76025
201445_at	2.31001	2.68318	2.71637	2.4369	3.21512	2.6807	3.047	2.79225	3.36317
1552316_a_at	6.11491	6.38876	5.94431	5.81252	5.56826	5.01997	6.3916	6.36568	5.63398
211368_s_at	2.72921	3.80563	2.19167	3.83259	3.51303	2.86077	4.12897	3.31394	2.91208
202718_at	10.2155	7.65162	10.9475	7.84245	9.67113	10.773	7.47842	8.82551	10.0502
226682_at	5.01502	3.12149	6.5825	2.59503	4.53341	5.8074	3.45678	5.29622	5.66422
218634_at	3.06417	2.66838	2.71637	5.86704	5.23953	5.00233	6.08437	6.19921	6.06631
212070_at	7.38335	6.97601	7.66793	6.76844	7.14301	6.79771	7.16584	7.33763	7.19991
218627_at	1.49594	1.62324	1.36965	4.65354	3.83455	3.5245	5.13449	5.04558	4.93082
206749_at	9.03999	9.23818	8.28453	9.0322	9.04731	8.27231	9.12459	8.66556	8.43512
204118_at	6.40971	6.25872	6.94358	5.75245	5.95294	6.64736	5.757	6.19604	7.01138
202688_at	0.894971	1.52353	2.32676	4.53292	5.66747	3.89799	2.09417	1.23864	1.31708
205673_s_at	4.44785	4.54072	4.47423	4.03631	4.10779	3.81361	4.01301	3.84882	3.78629
206310_at	4.10415	3.30883	5.12497	3.59649	4.30557	5.73048	4.2576	5.28094	6.42582
226348_at	4.18863	3.06843	6.82648	2.82382	2.99768	4.11134	2.88085	4.08727	4.7974
232233_at	2.22578	4.4629	2.13059	3.98148	3.44737	3.14553	4.38838	2.76697	3.99622
223467_at	4.59836	4.47241	4.74704	4.83109	3.92403	3.79208	4.70449	4.61957	4.65147
227347_x_at	3.90161	3.63065	5.53694	3.53771	4.80246	5.91096	4.09131	4.54345	6.02562
202687_s_at	0.825406	1.41164	1.86637	4.4929	4.74467	3.73632	1.8039	1.3245	1.38508
206698_at	0.78715	0.665991	0.343525	0.44798	0.448768	0.574714	0.370149	0.612772	0.450978
210439_at	4.19793	4.88897	3.49963	6.50538	5.63901	4.83008	6.13443	5.51373	5.20378
226347_at	4.21691	3.15265	6.58081	2.78845	3.07836	3.65425	3.1702	4.32937	4.98987
242064_at	2.90119	0.824975	4.58067	0.871419	3.43274	4.9845	0.940824	0.798538	1.74313
202672_s_at	4.86083	4.20399	4.92947	6.7603	7.39057	6.86591	6.66061	7.24632	7.39674
228297_at	0.89687	1.13906	1.41841	1.4269	1.35601	2.32439	1.67097	2.04952	1.99323
201848_s_at	6.51643	4.33586	7.81081	4.0635	4.77955	5.83188	4.07875	5.37587	5.9762
207813_s_at	4.61844	4.96727	4.64735	7.01757	6.45531	5.92247	8.3981	8.44226	8.16581
204466_s_at	3.29439	3.48741	3.49199	3.6264	3.29248	2.31185	4.04342	3.9669	3.96361
44790_s_at	3.80545	4.26764	3.22119	4.00239	3.40538	3.46613	4.90617	4.25984	4.27479
205205_at	1.95048	1.29375	1.5711	4.21206	4.88368	4.79016	1.57575	2.9444	3.16071
206508_at	3.84514	3.63965	3.67943	6.35896	6.13389	6.31635	6.25245	6.66281	7.19225
202887_s_at	6.91232	6.739	9.38671	7.05945	6.11371	6.32303	7.33286	8.2607	9.34903
1557756_a_at	3.85629	3.18395	3.61192	3.33482	3.89724	3.90261	3.90392	4.21055	4.20573
207397_s_at	1.56784	2.10761	0.937026	1.76524	1.9185	0.293649	1.67595	0.385807	1.35035
207538_at	2.48275	2.27595	2.00002	3.76379	4.42785	3.36244	3.98618	3.17589	3.05981
205518_s_at	5.33592	5.27908	4.52306	4.99257	5.43749	5.28678	5.28918	5.37955	4.78726
235534_at	1.24929	1.43258	1.22253	4.53015	3.90706	3.07712	4.63442	4.29052	3.64084
64064_at	6.39799	6.7453	5.80177	6.40161	6.06723	4.97946	6.99756	6.37078	5.78649
225681_at	7.43716	7.46511	7.01027	6.76714	6.85587	6.80416	6.93631	6.84999	6.74299
201464_x_at	3.49341	2.46931	5.45074	5.46476	6.73291	6.64671	4.78125	5.2942	6.16081
36711_at	2.40925	1.25115	4.08145	2.55828	4.3728	4.90075	2.5452	2.80209	4.33375
227221_at	4.02953	4.24953	4.31251	6.12341	6.21516	6.15966	7.42841	7.50589	7.93321
228770_at	1.24288	1.28783	3.26808	0.581138	0.757835	0.837028	0.514834	1.05695	1.36304
202499_s_at	3.51708	2.94777	5.95481	2.59287	2.48485	2.8583	2.82802	4.04249	5.02289
233413_at	0.378965	0.569028	0.577834	2.29889	1.24917	1.24904	4.07835	4.19388	3.41186
220330_s_at	6.77276	6.57119	6.35365	5.9554	6.03373	6.74074	5.77057	5.77929	6.22885
227376_at	1.54799	2.40276	2.26463	2.01269	2.29013	2.38215	2.62159	2.23914	2.25583
201212_at	6.07902	4.199	7.14398	3.69963	4.99742	6.28996	3.85163	5.29079	6.1475
238551_at	1.50683	0.426648	4.40461	0.924089	0.157167	1.21011	0.727229	1.44537	1.84279
1555579_s_at	3.33568	3.22469	3.28278	2.7917	3.7195	3.58227	3.83658	3.64034	3.57451
203910_at	6.01499	5.3537	6.76204	5.37552	5.42387	6.52185	6.10346	6.46012	7.06371
203355_s_at	0.162363	0.400353	0.259543	0.201245	0.420756	0.559695	0.39202	0.645327	0.591311
219752_at	2.4916	2.00993	3.34212	1.96685	2.19944	2.59559	2.05375	1.85382	2.45043
205544_s_at	5.36724	5.48931	5.78722	4.66083	5.22942	5.2671	4.94887	5.66551	5.64429
219628_at	3.72422	3.93038	3.91442	6.08703	6.32696	5.601	7.17189	7.02485	7.16115
207543_s_at	7.84899	5.84048	8.9845	5.71112	6.22667	8.01571	5.38492	6.86744	7.59707
227336_at	2.61932	3.46008	3.12235	2.93043	2.05871	2.5675	2.95695	3.43999	3.55498
204347_at	4.5395	2.28618	6.2395	2.5086	3.22684	3.52737	2.63414	2.83898	4.03503
202073_at	2.80328	2.14501	3.52406	3.89568	4.28483	5.52821	3.00945	4.23177	5.7469
213435_at	1.35636	1.6144	1.53897	1.03611	1.16411	1.30972	1.14933	1.69444	1.98334
219489_s_at	3.33568	3.29945	3.66091	3.13838	3.05699	3.68937	3.40841	3.61559	4.1043
218764_at	6.95566	7.42757	6.28311	6.94173	6.82764	5.19665	7.33201	6.47363	5.57469
204698_at	3.06952	1.97096	3.91852	1.88452	2.28637	3.55547	1.34871	1.99344	2.6451
1554679_a_at	3.05734	3.79033	2.64665	3.86451	3.33067	1.78923	3.84826	2.36786	1.62541
209288_s_at	3.19451	3.19451	3.71338	3.32163	3.19451	3.89048	3.77352	4.35395	4.60496
201466_s_at	0.90606	1.27157	2.72301	2.85462	4.51238	4.82829	2.41921	2.46505	3.25598
238935_at	3.69173	4.39464	3.37881	6.05881	5.75197	5.48894	6.99374	6.48305	6.59289
212813_at	7.46176	5.64871	8.85094	5.46524	6.0151	7.10803	5.33937	6.68901	7.10938
222603_at	2.13525	1.74534	3.52243	1.54012	1.81509	3.75079	1.54368	2.0039	3.92042
211341_at	1.35201	1.16349	1.4128	1.62608	1.4128	1.84169	1.94196	1.85505	1.54285
219014_at	8.04732	7.30375	8.76147	7.26132	7.50632	8.16714	8.17008	8.11654	7.89727
225464_at	4.62951	5.21048	4.2912	4.54422	4.4828	3.79514	5.85387	5.50119	5.06855
205780_at	5.53296	5.25185	5.74277	7.41668	6.50336	6.22471	8.05695	8.55064	8.71751
228315_at	5.61612	5.85989	5.76658	7.88369	7.75023	7.26221	8.79813	8.79965	8.89555
202973_x_at	3.06183	2.94356	5.2613	2.63736	1.70374	2.67437	3.40015	3.45599	4.73244
210664_s_at	2.0901	1.90177	2.0333	2.71727	3.05271	3.8916	1.93169	2.1124	2.95981
214329_x_at	1.97163	1.35035	1.57827	4.36165	4.45267	4.53869	1.60391	1.98323	1.48074
228749_at	2.95963	1.88366	3.68322	2.10228	2.48643	4.36215	2.85529	2.9132	4.34269
1552315_at	4.51674	5.32339	4.36102	4.57544	3.76474	3.23143	4.85667	4.61076	4.03254
220234_at	1.69447	1.71099	3.20059	1.78733	1.71963	1.54173	1.07562	2.02596	1.79762
206940_s_at	1.69476	1.56944	2.20342	1.94611	2.41733	1.73441	2.01238	2.1697	1.73441
214978_s_at	3.30102	1.31693	4.46302	1.5244	2.49582	3.86854	0.912532	2.03284	2.82802
225481_at	5.1094	5.38053	4.86902	4.65425	4.74712	4.9187	6.07797	6.02084	6.18955
203725_at	5.64817	5.88651	6.05442	8.1033	8.17422	7.92437	8.20973	8.44415	8.89353
1554240_a_at	4.53665	4.13977	5.57692	3.41888	4.31965	4.80762	3.46938	3.91261	4.59862
225725_at	4.93506	4.8089	5.0376	6.82842	6.89458	6.5262	7.81485	7.74107	7.98135
201294_s_at	4.46687	2.88467	5.38846	2.9957	3.49381	5.51789	4.0733	5.1975	5.19209
205531_s_at	1.06819	1.74534	1.85344	3.13045	2.01892	2.77648	5.41528	4.4121	4.85806
213222_at	4.30736	4.67986	4.37518	4.59716	4.86637	5.01379	4.57646	4.48049	4.65261
210338_s_at	9.01682	10.5012	8.82775	9.80082	8.66041	6.41819	9.72238	8.91962	7.42694
236681_at	3.54182	4.31383	3.14901	4.14143	3.7389	3.41332	4.05964	3.69143	3.60075
219471_at	3.76367	3.65425	3.39391	3.63522	3.24132	3.27823	4.49866	4.19667	3.6718
213931_at	1.44478	1.35136	1.36965	2.00792	1.7764	2.02629	5.05539	4.42392	2.95981
210479_s_at	1.69476	1.90177	4.17759	1.27145	2.16283	3.09538	1.7346	2.61655	3.24685
204702_s_at	2.39377	2.74623	1.91731	3.96491	5.07359	5.53292	2.63246	1.87835	2.89751
206907_at	2.10761	1.75927	2.13695	4.41517	4.57454	3.91784	4.50196	4.05398	5.07615
205484_at	5.15208	4.46752	5.97128	3.67997	3.73039	4.08681	3.64638	3.84162	3.92078
204882_at	4.00592	3.83135	3.95882	3.41629	3.34563	3.35852	4.01147	3.70938	3.43125
232635_at	3.57045	3.54093	3.80495	3.34314	3.8569	2.56802	3.95092	4.41265	3.14453
231310_at	2.98925	3.10723	3.07174	3.24735	2.88971	3.10733	3.15633	2.76645	3.58546
236191_at	3.97279	3.3811	4.29283	5.58277	5.24588	5.34425	5.9096	6.53828	5.93755
209295_at	3.92173	3.66526	3.71227	5.91187	5.79669	5.6933	6.81821	7.15086	7.2175
1556911_at	1.92043	1.44812	2.92457	1.48838	2.84664	4.37324	1.90034	0.894839	3.88428
231164_at	2.33888	1.57386	1.83731	1.18336	1.41708	1.795	1.76821	1.10178	1.80812
205988_at	5.27671	5.44421	4.97417	4.8103	5.03232	4.2497	4.85023	4.79306	4.19792
202600_s_at	4.00966	3.4886	3.54044	3.82401	4.36548	4.36998	3.87748	3.57183	3.61837
231935_at	6.17906	6.07553	5.90753	5.59951	5.94126	5.56138	6.15877	6.17417	5.76293
224516_s_at	2.98692	2.84666	3.72792	2.15207	1.54961	1.59912	2.01556	2.12624	2.19078
211692_s_at	2.37047	2.23781	1.74534	4.03725	4.90121	3.91351	4.52367	4.73415	4.5066
213110_s_at	3.80471	3.47545	3.30803	3.06855	3.24495	3.46674	4.15072	4.11983	4.17185
221569_at	8.28895	7.74972	7.61557	7.42444	7.99711	7.65505	7.75798	7.97793	7.75933
237047_at	0.804287	0.737128	0.605975	0.804215	0.605975	0.843482	0.847915	1.01139	0.692025
217728_at	1.50295	1.62895	2.13775	1.8082	1.8665	2.04867	1.65134	1.48242	1.77725
240546_at	7.1002	7.81673	6.38184	7.31152	6.79768	5.94402	7.87967	7.48173	6.37315
204844_at	3.77573	3.57599	2.17285	3.24735	2.84628	2.41002	2.23517	2.46242	1.72745
224321_at	3.86619	2.30268	4.18336	1.50093	3.30582	3.61223	2.14228	4.92182	3.74608
215925_s_at	1.59325	1.42714	1.744	1.37316	1.3683	1.54173	1.16103	1.33255	1.84139
210426_x_at	2.79706	1.26388	4.09847	1.42923	2.39853	2.71135	1.84202	2.85825	3.56443
218613_at	0.262372	0.860632	1.27433	1.00283	0.965103	1.10148	0.75964	0.929053	1.05516
227353_at	4.9825	3.85083	4.98289	3.09139	3.64503	3.84292	2.31617	3.30504	2.67437
211192_s_at	1.46305	3.96417	2.11121	3.33081	2.70338	1.87753	3.59014	2.44509	2.82802
1556402_at	4.01108	3.57377	3.67943	1.87295	1.34578	1.86304	2.10073	2.48641	2.20419
219945_at	3.79702	3.49121	4.43967	3.30178	4.2066	4.47208	3.78296	4.11559	4.70182
201739_at	3.62499	2.71018	4.08268	3.88184	5.57948	6.58164	2.91801	3.75915	4.72331
219257_s_at	2.13671	2.20992	1.76084	2.12426	2.08558	1.91124	1.93872	1.97692	2.32973
209970_x_at	2.90347	3.57127	2.32531	3.694	2.94452	2.86077	3.73928	3.81225	2.95981
233955_x_at	4.27639	3.7438	4.589	3.2428	2.91737	2.54969	3.16716	2.45044	2.69501
225355_at	4.03473	3.42448	4.65936	3.17622	3.05378	4.23497	4.35329	5.48655	5.83615
209470_s_at	2.81668	3.07469	1.7655	2.66788	2.82704	1.77021	3.07853	3.09772	2.24208
235763_at	2.78502	2.65684	2.10884	2.84988	2.10761	3.04467	3.73928	4.34594	4.37029
215442_s_at	3.86115	4.48026	4.20456	3.8253	4.30485	3.65686	3.90014	3.92325	3.59841
219256_s_at	5.03273	5.51231	3.81688	6.26369	5.46357	4.70664	5.79971	5.18229	4.39611
227266_s_at	7.19725	7.12857	7.27969	6.50883	6.94088	6.74934	6.64149	6.83438	6.35361
222632_s_at	6.39662	6.62705	6.24948	6.29519	6.08475	5.34386	6.62492	6.21597	5.62129
1555225_at	3.01448	4.65982	2.60158	4.83491	4.00195	2.1122	4.62459	2.88908	2.5647
205043_at	2.32794	2.71637	2.07857	3.41529	2.34803	1.54173	3.93819	3.97721	3.85433
226452_at	7.81165	5.90098	8.64426	5.58497	7.02891	7.73191	5.70363	6.71118	7.45368
200636_s_at	3.91645	2.82588	5.65768	3.15396	4.40591	5.64279	3.0425	4.09578	5.33182
1552318_at	4.63893	5.86559	5.20061	5.10597	5.29138	4.14206	5.85008	5.39177	4.68505
225626_at	6.97863	7.00689	6.56627	7.38129	7.34453	7.35142	7.09645	6.66166	6.14309
1552338_at	1.92695	1.60119	3.15437	2.4369	3.23654	3.8162	1.70371	2.55335	3.62979
1560738_at	2.53312	2.47948	3.46125	2.83827	4.79557	5.18025	2.47678	2.33929	4.46572
64486_at	5.17668	5.15504	4.91982	5.111	5.29344	4.82842	5.0908	5.23614	4.72811
1559405_a_at	3.12697	2.93997	2.89777	2.88676	3.31578	2.61161	3.24295	3.15506	2.93881
202524_s_at	2.53455	2.21785	3.23993	2.37908	2.35003	3.22164	2.14002	2.30936	2.61033
213116_at	0.848075	0.958739	0.895951	1.12405	1.05287	1.18382	0.958739	1.42263	1.60232
227235_at	5.1158	4.8119	3.96032	4.46681	4.35767	4.53451	4.44926	5.07854	4.35216
215443_at	4.47298	4.68991	4.65354	4.38046	4.82353	4.32868	4.44048	4.34594	4.26473
209717_at	2.0263	1.7822	2.1087	1.46076	1.51786	2.41634	2.372	2.23842	2.28845
223452_s_at	4.08878	4.28853	4.07375	4.80793	4.48041	4.66833	4.61079	3.91737	4.87152
236480_at	1.42241	0.799198	3.54582	0.609494	0.779899	1.35653	0.49251	1.50192	2.14454
203349_s_at	4.50691	3.89834	5.90951	3.06174	4.12392	5.25369	3.07783	4.09357	5.54793
218346_s_at	5.33793	4.99377	4.96145	6.75494	6.03682	6.30791	7.60075	7.70627	7.97792
238537_at	0.66576	0.367271	1.44515	0.539979	0.328026	0.858023	0.63537	0.77527	0.816107
1569241_a_at	3.28626	3.40425	4.7221	3.15028	3.76949	4.90964	4.01805	3.89614	5.50141
205758_at	3.06952	3.2138	2.90616	3.28479	3.67737	3.4175	3.2654	3.56238	3.94599
1560739_a_at	3.25842	3.28085	3.97152	3.40967	5.28151	5.86282	3.39511	2.84567	5.00322
227354_at	5.88805	5.93994	5.35654	6.22381	6.09758	6.12746	5.90906	5.71355	4.94734
212706_at	3.58761	3.75604	3.5202	3.60812	4.35322	3.70787	3.71919	3.90887	3.89657
205285_s_at	4.56157	5.29863	4.76622	4.17405	4.67	3.46067	4.48214	4.09806	4.13804
240104_at	2.58477	2.18119	2.74026	2.50901	3.36938	3.6275	2.02031	2.79548	3.44961
226985_at	3.58233	1.60581	4.07375	1.18405	2.20859	1.84474	1.30101	1.42146	1.65642
203409_at	6.30898	6.06702	6.30878	7.68854	7.24689	7.07457	8.8381	8.8704	8.5614
221754_s_at	1.75574	2.44262	2.42561	2.28173	2.05875	1.56577	1.9901	1.82285	1.99214
213258_at	2.44375	2.76433	2.6061	3.02402	3.2188	3.88867	2.3269	2.83704	2.88268
236750_at	1.02467	0.78756	0.76704	1.03577	0.35484	0.58299	0.804215	0.874404	0.583542
203282_at	7.63676	5.66243	8.35305	5.74779	7.06657	8.4623	6.46049	6.71562	7.521
222088_s_at	1.4263	1.7129	3.70914	1.26019	1.36959	1.27186	1.28634	1.63133	2.72478
231982_at	6.42629	4.66128	7.29083	4.61622	6.30178	6.71274	4.24246	5.60656	6.25174
209324_s_at	2.35959	1.67284	2.07739	4.4779	4.60498	4.55897	3.86833	4.5063	4.70118
233753_at	3.52446	3.06826	4.45418	2.65258	3.76365	4.91041	3.26524	3.27859	5.05675
210055_at	4.53336	4.92555	3.61582	3.91081	4.7099	3.67163	4.17921	3.97444	3.37289
229086_at	2.34186	2.60099	4.26433	2.32804	2.88031	4.31339	2.22829	3.20217	3.7974
212526_at	3.33854	3.27587	3.72204	3.09198	2.75296	3.49406	3.22396	3.29833	3.57968
33767_at	3.37157	3.87098	2.7423	3.74398	3.49615	3.36417	3.50438	2.8236	3.15891
220623_s_at	1.14593	1.28919	1.20039	2.07509	1.23147	1.54173	4.01239	4.00643	3.04531
219371_s_at	2.18465	2.32648	2.23111	2.50818	2.09885	2.22338	2.23324	2.22338	2.09023
1553311_at	2.26221	2.10761	1.95081	2.4369	2.77536	2.66014	4.00478	4.42075	4.54129
215734_at	2.07328	1.37571	2.24833	1.83777	1.98493	2.38826	1.50333	1.84928	2.71784
206591_at	5.27515	5.53731	4.11977	5.37454	4.263	2.74982	5.4388	4.70088	2.80515
237304_at	3.51708	2.90591	3.90962	2.69035	3.50213	3.86514	2.70993	3.60522	4.30598
211795_s_at	7.71828	7.76357	7.68969	7.09086	7.27514	7.2246	6.99609	7.22458	7.09343
225685_at	3.04324	3.02803	2.69009	2.40897	2.51578	3.18596	3.27614	3.39156	3.85917
235056_at	5.37412	5.68697	5.13164	5.69835	5.97012	5.2163	5.70591	5.02432	4.92106
202599_s_at	5.5526	5.15791	5.10527	5.18948	5.85607	6.17662	5.4696	5.7046	6.13368
239169_at	3.36762	3.33715	5.10764	2.61316	3.11787	4.29122	2.61316	3.35577	4.35187
213350_at	7.18509	4.98143	6.42306	4.82515	6.40281	6.27256	5.28084	7.56529	5.23985
229292_at	3.06952	2.81212	3.83845	2.88405	3.41084	4.58832	3.07903	3.55836	4.62884
205585_at	3.34453	4.35722	3.49469	4.03248	3.67326	3.37098	4.17908	3.64478	3.20723
218501_at	6.06373	6.11273	5.25518	7.17629	6.40537	6.11796	7.52129	7.42577	7.36259
207339_s_at	5.36408	5.58243	4.64278	7.57196	6.85849	6.52092	6.61555	6.19145	5.68339
225060_at	1.99482	1.94044	3.31123	1.86504	1.8378	2.33888	1.57271	2.56685	2.84307
218437_s_at	7.51255	7.45999	6.99346	7.41644	7.20567	7.09602	7.60075	7.27824	6.85622
208370_s_at	7.00856	6.87448	6.29112	6.94272	6.80182	5.92165	7.13407	6.84773	6.34156
219498_s_at	6.50694	6.50186	6.6646	6.19535	6.14509	5.71899	5.93871	6.14934	5.62742
1556294_at	3.09721	2.85337	3.9845	2.65221	2.78477	3.3363	2.29077	3.47114	3.89444
215411_s_at	5.08304	5.68566	4.25798	6.37451	5.40114	4.7304	7.80159	6.97397	6.26097
206099_at	3.99287	4.38881	3.19031	4.23588	4.32176	2.14313	4.50163	3.74965	2.32198
221778_at	4.40446	4.092	6.19747	3.23661	3.60233	4.45263	3.13378	4.36074	5.25422
219410_at	1.48013	0.772009	2.86262	0.734428	0.496073	1.44531	0.453838	1.12746	0.861963
205803_s_at	0.906495	0.616002	0.472151	0.237836	0.503967	0.797805	0.523615	1.14686	0.797805
225974_at	0.771275	0.5873	0.407824	1.18871	0.632662	1.07996	0.862262	0.597241	1.58007
215703_at	2.60848	1.2612	0.653822	1.88331	2.41647	1.38531	3.40434	1.54173	1.53753
218418_s_at	2.10761	1.96315	2.50889	2.3105	1.33947	2.30758	1.67578	1.94301	3.11873
230951_at	0.91563	1.15845	1.11508	1.04733	0.824914	2.58512	1.73814	1.36733	2.58512
205802_at	1.14351	0.559695	1.31145	0.804215	1.14502	0.545529	0.574286	1.07676	1.21946
209723_at	2.80101	2.83898	2.83983	1.60769	2.26846	3.0493	1.91094	1.79403	2.73206
210538_s_at	4.31088	4.32558	5.15526	5.86573	6.41265	7.49554	4.45652	5.02888	5.79157
211210_x_at	6.66293	7.05359	5.98481	6.75883	6.72126	5.93252	6.70431	6.60168	6.31177
202497_x_at	1.9957	2.36803	4.55013	2.15793	2.10761	2.21	1.99308	2.48184	2.97853
208687_x_at	9.97293	10.9447	9.66355	10.5407	9.54694	7.63833	10.4255	9.88219	8.51636
205463_s_at	2.12824	2.83898	3.39369	4.37825	4.91238	5.15067	3.42443	2.78979	3.52034
227337_at	4.78762	4.45632	6.14068	4.47002	4.05617	3.75554	4.086	5.45521	6.21597
223550_s_at	1.30522	0.766871	0.941769	0.325005	0.630841	0.699166	0.525566	1.0954	0.49557
221942_s_at	5.1337	5.19453	4.63075	5.01525	4.79016	4.2403	5.02513	5.03444	4.34329
241370_at	3.8582	2.84678	4.43901	2.56318	3.37231	4.63685	3.1352	3.52946	4.06675
229390_at	0.777759	0.564514	0.895021	0.864168	0.746969	0.934184	0.600438	0.630648	0.51871
209822_s_at	4.74217	3.48473	5.70104	3.656	4.32039	6.09966	3.58377	4.63033	5.3537
239572_at	1.4912	2.04805	1.86922	1.81945	0.965103	1.28383	1.93146	2.64568	2.24708
229280_s_at	6.74971	6.45574	6.46864	6.23254	6.29469	5.99663	6.21064	6.47331	5.93536
244424_at	1.77958	1.27774	2.90666	1.20474	1.73981	2.86852	1.48033	1.66222	3.78629
219497_s_at	7.17117	6.83177	7.12155	6.43858	6.50171	6.88382	6.50671	6.74272	6.89135
209795_at	7.34775	6.7791	8.45961	7.53842	8.75452	9.37431	6.16246	7.35739	8.01991
225283_at	3.78639	3.07783	4.5231	3.34886	4.0251	5.17425	3.43598	4.19667	4.85309
223464_at	4.24157	3.50937	4.13186	3.56748	3.82479	3.68695	3.42429	3.16265	3.33568
242473_at	2.35277	1.89627	2.03441	4.03027	4.632	3.83775	2.30436	2.04776	1.62319
204440_at	4.7268	4.92	5.28294	6.20801	7.51061	7.19246	5.20124	5.14076	4.86724
239027_at	3.2897	3.6717	3.24701	3.78452	3.16927	3.05998	3.90792	2.7325	3.56349
202644_s_at	7.52022	6.92163	7.68789	7.84655	9.01327	9.48186	7.05317	7.55047	7.87771
1559425_at	4.18088	3.22616	3.46327	3.55135	2.2155	2.75224	3.8133	3.58001	2.84943
221586_s_at	3.86291	4.81475	4.04196	4.56519	3.63775	2.98648	3.89198	4.19667	3.68567
224187_x_at	10.3636	11.4531	10.1614	10.9419	10.0352	8.16321	10.8983	10.3081	8.97466
218854_at	3.33568	3.49632	2.29874	3.73984	3.2188	1.46912	4.67082	4.10442	2.81451
219622_at	2.46505	1.63979	4.7349	1.66808	1.80153	1.89415	1.43834	2.01361	2.50761
206404_at	0.934215	1.03132	1.36965	1.04829	1.01327	0.987618	1.25253	1.5822	1.10652
224893_at	6.15659	5.83607	6.24221	5.50155	6.12966	6.50531	6.0552	6.66467	6.95179
226775_at	4.10399	4.69914	3.56416	5.00576	4.71845	3.56614	4.91612	2.84157	2.83179
211209_x_at	5.39212	5.70439	4.80472	5.60731	5.3496	4.58211	5.46767	5.42515	4.93031
33304_at	3.41606	2.6885	4.23281	2.74652	3.13354	3.90699	2.25054	3.00705	3.21758
205027_s_at	0.416	0.267388	0.307328	0.451829	0.845981	1.17278	0.34437	0.190818	0.359247
229072_at	1.42987	1.10938	0.965103	2.6573	3.81254	3.40425	1.99583	1.78794	2.18631
201694_s_at	3.87777	4.5196	5.70061	3.85245	4.27019	5.01997	2.81828	3.74187	4.4657
203366_at	5.86815	4.88619	7.0145	4.74903	5.58033	6.33222	4.66157	5.48771	5.86942
230764_at	2.66831	3.03477	4.16802	3.34101	4.1096	5.08302	2.93309	3.09053	4.91223
224314_s_at	2.43427	1.80398	4.02502	1.51484	1.18873	1.30089	1.69701	1.85347	2.82802
202464_s_at	5.75042	4.79337	7.48508	4.5789	4.66969	4.44858	4.2306	5.55496	5.77263
213872_at	5.9613	7.06872	5.70817	6.73886	6.61407	3.86169	6.61206	5.83224	4.23376
204958_at	2.86981	2.6112	2.31514	5.03335	4.77925	4.64195	5.12016	4.77226	5.07613
209035_at	2.19282	2.58045	2.64801	2.9521	2.48961	2.34194	2.03083	3.01983	2.58409
219313_at	3.47888	2.101	3.81683	2.29082	2.68487	4.44607	2.70465	3.5238	4.68621
229437_at	3.81227	3.73978	4.40982	4.08413	4.94911	6.35497	3.40093	4.28466	4.71745
205280_at	2.62441	2.80684	2.13726	2.76896	2.90326	2.53451	2.68316	2.40822	2.53377
228390_at	1.31625	1.20122	1.11026	2.5749	3.68608	4.02007	1.98964	2.48928	1.84883
224565_at	6.51303	5.8679	7.00572	6.87108	7.10564	8.11601	7.46608	8.13956	8.53707
201605_x_at	3.9624	3.00087	4.44229	3.34701	3.74526	3.42408	2.98366	3.4965	3.33568
207761_s_at	2.75095	2.61318	1.86967	3.25612	2.49926	1.61567	4.96963	4.79306	4.0804
226446_at	3.99465	3.96075	4.02587	3.85385	3.65027	3.85204	3.47046	4.12947	4.18493
236471_at	0.821129	1.29216	0.857411	2.37878	3.38239	3.93779	1.22822	0.946543	1.2922
227148_at	2.93431	1.90793	3.32183	1.89696	2.76884	4.09724	2.31352	3.26561	4.22777
213856_at	1.8591	1.3923	2.3814	1.3416	1.48793	2.996	1.78916	3.26377	3.82868
243332_at	2.99025	2.83815	3.91809	2.30483	3.33323	4.79219	3.07783	3.55786	4.21022
204573_at	5.03253	5.38088	4.73987	6.48189	5.6297	6.06789	7.53226	7.60587	7.85175
230030_at	2.2449	1.98571	2.25188	3.10106	1.56095	2.54245	3.65073	3.10041	2.78901
225622_at	3.74934	4.25029	3.52406	4.70876	4.43735	4.1242	4.53538	3.37511	2.58729
214500_at	4.7218	5.30808	4.97189	5.05993	4.90107	4.58627	4.70639	4.23428	4.92207
236583_at	3.55598	3.83508	2.86486	2.82802	2.28258	2.49831	3.58526	3.61304	3.11564
336_at	2.61015	2.12023	1.98412	2.04764	1.80763	2.17362	1.92332	1.97313	2.2785
229530_at	4.65321	4.71265	4.16169	4.72992	4.02673	3.52807	4.61551	4.57313	3.85433
1555638_a_at	5.19631	5.40298	4.87707	4.77748	5.05992	4.8666	4.52367	4.34689	4.46908
239358_at	2.27214	2.57675	3.35101	2.21255	2.87831	3.86949	2.39569	1.7858	3.2563
228771_at	6.23603	6.05715	7.17425	5.56694	6.29861	7.21217	5.61126	6.52212	7.63267
1552767_a_at	2.89392	2.868	3.65208	4.0029	2.60613	3.71678	4.52367	4.02527	4.42189
222891_s_at	7.07736	7.30008	7.3163	6.94311	6.60374	6.79294	6.80881	6.92412	6.51013
203504_s_at	4.33599	3.09234	3.72142	3.05377	3.98497	2.79265	3.71517	4.3669	2.98789
226344_at	2.34946	1.74861	1.84273	1.05505	1.74534	2.65571	2.10496	2.95471	2.70364
203186_s_at	2.052	2.214	1.84254	1.95886	1.91878	2.46899	2.05727	1.82998	2.14764
205987_at	6.56818	6.46265	6.31621	6.15654	6.53872	6.10759	6.00899	5.73797	5.85204
200872_at	8.56739	7.30095	9.35304	7.15208	8.48164	9.14461	7.39029	8.31017	9.11413
219522_at	2.47322	2.90001	2.42304	2.92078	2.71445	2.38793	2.48153	2.3844	2.46932
217047_s_at	2.43909	2.20916	4.23281	2.11516	1.46971	2.36617	2.32385	3.15879	3.56739
212120_at	3.3093	3.37287	2.95981	3.0632	3.4469	4.0629	3.35303	3.12117	4.01417
214239_x_at	3.39413	2.23781	3.50557	1.87315	2.94671	3.56981	2.1048	2.61432	3.43435
213413_at	2.41059	1.56187	2.96933	1.86574	2.30261	3.6642	1.81813	2.82269	3.35981
223320_s_at	6.31559	6.0703	5.96175	6.18947	6.2534	6.26578	6.58188	6.67497	6.39982
226433_at	1.69476	1.56875	1.29521	1.54501	1.31808	1.03569	0.944627	1.27948	1.97545
236401_at	4.5704	4.59836	3.90742	4.25208	3.97267	3.38076	4.86803	3.88107	3.67122
211211_x_at	6.54022	6.75414	5.91393	6.73745	6.40186	5.74151	6.5338	6.56273	6.08947
231038_s_at	5.0298	3.27259	4.46353	2.63476	4.07009	4.10822	2.97309	5.2	3.20235
207076_s_at	5.95527	4.98328	6.08446	4.87307	6.22506	6.39894	5.02053	6.35407	6.52248
218824_at	3.95117	3.60684	3.64783	3.46218	3.71366	4.00022	3.63119	4.17343	4.54499
226234_at	1.35465	1.66623	1.3017	2.26066	2.49854	1.85761	2.0171	1.26737	1.08677
237553_at	2.26539	2.46359	2.46701	2.16664	1.90794	1.92324	2.59965	1.87066	2.2893
207738_s_at	4.57537	4.12767	4.7888	4.05741	4.47778	4.909	3.82069	4.36725	5.16361
38149_at	3.86349	3.85941	3.69432	3.25037	3.38817	3.17827	4.1653	3.94395	3.62129
201295_s_at	3.51708	2.47409	4.08169	2.27291	3.23456	4.06152	3.03497	3.75176	3.92945
219361_s_at	5.31303	5.81619	4.59731	7.19442	7.31301	6.80594	7.28496	7.24794	7.16641
228442_at	5.0822	4.78711	5.15049	5.13293	5.72827	5.8901	4.78584	5.30917	5.84956
230771_at	3.02647	2.11156	3.89283	2.12186	2.07829	2.67437	2.58243	2.8183	2.87396
227755_at	2.46505	2.61345	2.49543	2.70102	3.58267	4.42595	3.00008	2.9594	3.53154
208576_s_at	2.27871	2.83898	4.11175	2.2046	1.4357	1.62219	2.31858	1.4814	2.0411
231115_at	3.4158	3.33376	3.40532	4.77632	3.53775	3.89504	4.95605	5.29162	5.79855
210571_s_at	3.10998	3.22148	1.88045	2.89887	3.14186	2.88677	2.9565	2.82337	2.66884
235456_at	2.95299	2.29929	2.82645	0.951613	1.66714	2.52421	0.915814	1.76545	2.06561
203032_s_at	3.17337	5.12863	3.63138	4.73401	4.38743	1.99137	4.29413	3.39808	3.08893
204774_at	7.09637	6.62735	6.60433	4.50269	5.53713	6.05532	5.34255	6.24702	5.91115
226677_at	5.27723	5.15291	5.54957	4.86955	5.42928	5.08497	5.43985	5.61896	5.68848
224454_at	1.69476	2.23621	2.08596	2.59287	4.15018	4.03268	2.81136	1.48069	2.70311
1569136_at	2.8066	3.00195	3.39315	3.27498	3.62481	3.49263	3.35348	1.59769	2.12089
202643_s_at	5.18737	5.1038	5.46886	6.12875	6.9957	7.0953	5.02402	5.28885	5.19208
206398_s_at	2.66946	2.4231	4.00458	2.2996	2.92687	4.155	2.31765	2.72285	3.1942
202342_s_at	2.31546	2.09576	2.65966	2.5169	1.92169	2.77214	2.42504	1.60164	1.67656
218625_at	8.04208	6.87421	9.50029	6.65208	7.22542	8.01825	6.70994	7.22097	7.59662
202949_s_at	3.85614	4.03977	4.4558	4.34562	4.16924	4.14346	4.33351	4.73003	4.4445
223046_at	7.22434	6.17173	8.36404	5.93714	5.58793	5.80676	6.03835	6.90925	7.55525
203908_at	3.41295	3.78354	3.69165	3.42768	3.57119	4.57632	3.95901	4.2889	4.97221
225033_at	2.18873	2.02567	2.95515	1.8578	1.89045	1.73166	1.48408	1.67157	1.9501
213348_at	2.17402	1.59349	2.02183	1.4564	2.17822	2.42416	1.58416	1.81413	2.40264
226575_at	2.42952	2.90453	2.52757	2.46061	2.40673	2.08737	2.51329	2.03749	2.06869
205375_at	4.86581	4.51399	4.85089	4.32875	4.15571	4.34938	4.30605	4.64364	5.06855
202704_at	6.34146	6.45609	6.40032	8.05182	8.07308	7.78354	8.51103	8.64362	8.69291
230630_at	3.46427	1.40016	4.37864	1.37451	1.84691	2.70436	1.6021	2.03284	2.33278
226863_at	4.39482	4.33064	4.87767	3.36199	4.13869	4.39	3.87358	4.35117	5.12334
205201_at	2.8365	2.7924	3.86977	2.4369	2.77803	2.86077	3.38759	3.12097	3.29593
203178_at	3.68824	4.00929	3.98192	3.93579	3.37812	4.64975	3.94209	4.29148	5.36996
221349_at	3.16846	3.36871	1.455	2.59287	2.27507	0.9471	2.23781	1.01187	0.839915
1553183_at	5.94255	6.16622	5.57266	6.23136	6.21457	5.68031	6.14327	6.02299	5.56239
244352_at	3.96252	4.33809	4.07375	3.98583	4.15263	3.34229	3.89025	3.62029	3.25481
213479_at	3.33568	2.98008	4.63694	2.85702	3.89939	4.57417	2.88914	3.88444	4.49002
223475_at	2.65178	2.27287	2.09898	2.46776	2.39416	2.55666	3.04561	2.46505	2.62455
227809_at	3.05435	2.79378	4.3439	2.5384	3.15812	4.21753	2.8109	4.19667	5.06824
1552701_a_at	4.14324	4.70435	4.76017	4.68136	4.60706	4.37324	4.59337	3.60884	4.74926
215719_x_at	2.97817	3.74378	3.33472	5.81122	5.05521	4.04275	5.84364	5.66591	5.09052
202481_at	3.92963	3.15632	5.19078	4.34949	4.92567	5.28175	4.75762	5.14643	5.80898
241453_at	0.692174	0.559281	1.19578	0.479227	0.367058	1.84139	0.732846	0.736639	1.08806
201502_s_at	6.33919	6.46798	6.58303	7.31637	8.60271	8.37625	6.29531	6.4234	6.37398
222344_at	5.42409	5.06764	4.96615	4.7988	5.01935	4.39604	5.04351	4.69435	3.77834
219557_s_at	2.58651	2.47348	2.77845	4.09235	4.23286	4.33481	3.8928	3.05833	4.05482
1554878_a_at	5.5379	6.13386	4.83698	6.61519	6.81667	5.26577	6.84104	5.73463	4.59612
228252_at	3.74206	3.74815	3.45722	1.44983	2.22467	2.50192	1.79973	2.03284	2.16376
223423_at	2.59053	2.05915	3.76349	1.93947	2.63004	3.86843	1.66533	3.04143	3.37279
209933_s_at	3.68337	2.50475	4.83713	1.98836	1.85748	2.75022	2.69323	2.78799	2.66029
208534_s_at	2.08114	2.02003	1.49297	1.62429	2.10947	1.5702	2.12237	2.50824	2.40775
208767_s_at	5.16216	5.35012	5.26654	5.60476	5.14127	4.12984	5.54003	4.82181	4.26215
235688_s_at	2.35833	2.86801	2.53245	4.41517	5.31621	4.55945	3.21484	2.83898	2.50609
222294_s_at	3.46435	3.53679	4.20257	3.53808	4.43682	4.86853	3.82069	3.65425	5.20762
1553611_s_at	1.76933	1.99538	1.95772	2.18709	2.09948	1.60297	2.24006	1.74742	2.16844
209921_at	4.45872	3.77516	3.55821	3.96245	5.59634	6.38385	3.61468	3.79129	3.80138
1557910_at	7.01873	9.01867	7.35943	8.91924	7.66858	5.94724	8.57701	7.06427	6.91369
1554486_a_at	1.03568	1.03568	1.44109	1.07151	1.12981	2.14506	1.2802	1.06813	1.73906
221497_x_at	4.27608	3.59036	5.74198	3.41629	3.09334	3.51082	3.22609	3.78973	4.82171
224559_at	5.20244	2.63339	3.45601	3.17913	4.19952	4.3812	3.65919	4.83932	3.68567
1564706_s_at	0.380658	0.726076	0.965103	1.17564	0.780844	0.947801	3.73913	2.82985	2.69424
208308_s_at	9.52893	7.98902	10.4672	8.06934	9.29705	10.1236	8.25963	8.97165	9.46738
221563_at	2.6664	2.74185	3.64037	2.96959	4.25237	4.88296	2.24797	2.22664	2.8602
212792_at	1.23244	0.988891	1.0881	0.925772	0.660453	1.11554	1.05985	1.01189	1.60232
220562_at	1.20568	1.35719	1.62272	1.5325	1.69119	1.45671	1.11872	1.49531	1.32162
213705_at	5.5578	4.4367	4.94677	4.49501	5.39338	6.95233	4.85677	5.92482	6.45212
211833_s_at	4.87652	5.46658	4.68388	6.20406	5.78263	5.01669	7.2525	7.20476	6.63416
224345_x_at	10.6621	9.51047	11.5599	9.45403	10.302	11.3891	9.52018	9.91548	10.7963
231166_at	1.61825	1.07182	2.10761	0.855637	1.53747	1.5646	1.04015	1.5911	1.47353
203373_at	3.85331	4.28557	3.50045	3.61876	3.99462	3.349	3.85196	2.90091	3.71227
206584_at	3.95431	4.10702	3.67943	3.19179	3.12382	4.06464	3.24474	3.56061	3.52991
229382_at	2.69511	2.15673	1.63688	3.7934	2.84377	3.21938	4.42465	4.18979	4.52761
227947_at	1.0868	0.608706	1.36453	0.917977	0.676241	1.06836	0.804215	1.28631	1.57502
1558972_s_at	8.66466	7.78101	8.85969	7.00214	6.73109	7.42387	7.34184	8.08806	8.42677
226390_at	6.18986	6.24967	7.44279	6.30512	6.69292	7.37929	6.76499	7.47884	8.36463
239988_at	3.23379	2.1578	3.00923	3.00371	2.97384	3.85022	4.54217	5.14076	4.98673
204955_at	1.24814	1.01136	1.72355	1.23847	0.980756	1.5161	1.21404	0.988862	1.78523
226470_at	2.10761	2.37335	3.1332	2.36834	2.62873	3.12424	2.53269	2.50284	3.63359
209469_at	2.13416	2.85179	2.05108	2.80056	2.35029	1.62321	3.1675	3.04668	2.42274
206486_at	1.98065	1.43491	2.40002	1.09662	0.949222	2.41422	1.18238	1.2893	2.35532
201009_s_at	6.74971	5.71075	7.52297	5.60355	6.50495	7.08355	5.96839	7.00765	7.59177
226811_at	3.43985	4.15949	4.19139	4.93842	5.56235	5.63326	3.92848	3.27044	3.93176
1555935_s_at	2.72023	1.84063	1.74534	1.85637	2.27378	1.91391	1.90476	1.72511	2.09719
222446_s_at	6.43617	5.10671	7.11231	5.12702	6.01694	6.17588	4.9671	5.51806	5.75838
1552822_at	2.27377	2.48984	2.94858	2.46885	3.01622	3.90904	2.39001	1.86215	4.00443
1558324_a_at	1.50295	1.6335	1.1372	0.970464	1.36965	1.48812	1.26903	1.48074	1.17453
227193_at	4.9439	4.6578	5.07043	4.8012	4.59118	5.38472	4.79224	5.33992	5.5552
205653_at	3.52267	3.61206	3.17589	3.51408	4.34434	4.10354	3.04064	3.02962	2.85868
206023_at	3.99453	3.90861	4.1879	3.53422	4.00492	3.76314	4.07173	3.97088	4.12563
219049_at	2.7232	2.74356	3.01514	2.58223	3.01514	3.49672	3.31247	3.59529	3.48846
244565_at	1.69476	1.67406	2.18301	1.05696	0.979131	1.84924	1.60516	1.26046	2.59154
217867_x_at	5.65305	4.66504	6.55154	4.41805	5.24264	5.64453	4.51655	4.90381	5.17268
235696_at	4.22302	3.95012	4.72687	3.65425	4.26961	4.44858	3.98583	4.28609	4.7331
222996_s_at	3.57755	3.32631	4.03184	3.33049	2.68511	2.59667	3.10768	2.5579	2.66582
207084_at	2.46505	3.80358	3.24009	3.22025	1.88038	2.12291	3.84356	2.90795	3.32743
213375_s_at	5.29817	5.23225	6.41655	5.53221	5.76961	6.48429	6.33254	7.26033	7.99876
231721_at	1.26146	0.909209	3.22965	0.804215	0.925088	0.84639	0.48816	0.939386	1.01293
235147_at	0.734385	0.638658	0.683372	0.428916	0.395472	1.03644	0.37392	0.25946	0.764485
205442_at	0.880187	0.795241	0.655185	0.841236	0.973461	1.22291	1.36492	2.06744	1.0901
217678_at	3.07535	2.85134	2.95981	2.99204	4.8078	4.72519	2.85139	2.50263	2.23364
225128_at	5.11308	5.30317	5.28677	5.45898	5.28438	5.35055	5.81955	5.62112	5.99592
228115_at	1.33182	1.42314	1.77605	1.13623	1.06802	1.84169	1.35503	1.66989	1.90051
211744_s_at	5.80934	5.58182	5.59314	5.53298	5.33991	5.29978	5.07516	5.31171	5.33595
214369_s_at	3.39248	3.94887	2.69139	3.82284	2.91461	2.5992	3.29551	2.5717	1.53814
225530_at	4.58806	4.65269	5.78667	4.25819	4.15719	3.66797	4.47688	4.67728	4.69072
201010_s_at	7.2977	6.42771	8.23909	5.91674	7.40952	7.66468	6.52906	7.60361	8.07958
223565_at	6.69642	6.65262	6.59264	6.54553	6.95131	6.39603	6.50307	6.03888	5.95936
211899_s_at	1.20416	1.58723	1.50184	3.41629	3.9816	2.68971	1.74623	1.73329	1.65226
216942_s_at	5.00307	5.07375	5.09836	4.90047	4.79832	4.46869	4.63964	4.49606	4.39817
232576_at	1.63823	1.43273	2.46622	1.31852	2.97007	3.45907	1.84397	1.54173	3.28725
222879_s_at	3.78784	4.013	4.64785	5.43691	5.21103	4.79016	5.7219	5.88991	6.22028
202871_at	4.26599	4.38512	4.43891	6.10391	6.66801	6.4927	4.55715	4.63992	4.70656
210609_s_at	2.68446	2.14893	2.28818	2.36845	1.62374	1.16544	2.64622	2.43643	1.82789
207826_s_at	5.6409	5.81468	5.2891	5.48165	5.02805	3.4821	6.07187	5.73138	4.78038
227641_at	2.12811	2.93039	2.95985	2.58614	1.9566	2.86817	1.9566	1.73009	2.386
201313_at	6.68195	5.61339	7.78057	5.65628	6.41173	7.58981	5.77821	6.3235	7.35169
225962_at	5.92329	6.22804	5.56455	6.02559	5.68604	4.20856	6.01809	4.9609	4.54575
223193_x_at	10.6914	9.58769	11.528	9.56454	10.4414	11.3709	9.55436	9.92802	10.7804
226991_at	4.71598	4.64984	4.60828	4.93899	5.25909	5.14021	4.69935	5.08819	5.08109
201008_s_at	4.80032	4.42423	5.74975	4.10866	4.94	5.40753	4.36796	5.19328	5.82871
230383_x_at	4.67928	4.5061	5.04652	3.7802	3.94083	4.20961	4.30241	4.43689	4.37098
231769_at	2.01209	2.34057	2.2471	2.00151	2.21232	2.63324	1.98386	2.78094	2.8856
1556316_s_at	3.82298	2.25044	3.76926	2.03081	3.65573	3.12703	2.46096	4.419	2.49996
1555427_s_at	5.64892	6.18215	5.06937	6.1244	6.27636	4.59173	6.06416	4.95077	3.91516
202074_s_at	4.45839	3.93965	5.15662	5.39041	5.57522	6.18814	5.02491	5.68988	6.22228
237856_at	2.81668	2.84557	3.92653	2.36968	2.59449	3.63982	1.57271	2.43766	3.46421
216218_s_at	1.96563	3.03459	2.43293	3.22062	2.28612	2.0365	3.52138	1.87943	2.04173
1557132_at	1.94977	1.93021	0.867551	1.24014	1.24997	2.22333	2.29704	2.07276	3.04567
200635_s_at	2.91478	2.05465	3.47911	2.23516	2.80243	4.24873	2.2576	2.31739	3.71108
206686_at	3.56157	2.25461	4.4798	2.46841	3.56174	3.1555	3.13046	2.68754	3.67037
213475_s_at	4.22494	3.69486	5.49149	3.28926	4.21553	4.70177	3.52168	3.82771	4.17126
206660_at	2.42657	3.53878	1.77608	2.86618	2.8591	1.58582	2.66595	2.54512	1.23941
227013_at	2.75698	2.22283	3.18443	2.69486	3.35648	3.45001	3.12606	3.17589	3.8035
219534_x_at	1.53393	2.04712	2.30925	1.61278	2.16585	2.09694	1.4993	2.3432	2.1302
209693_at	2.27662	2.12927	1.86836	2.02303	1.98251	1.18382	4.15135	4.2374	3.57713
233587_s_at	2.66393	3.5297	2.51086	3.13763	2.15438	1.54173	4.0931	3.3326	2.43277
235766_x_at	3.51708	3.55114	4.48124	3.91083	4.18024	4.96148	3.98134	4.26111	5.03227
201259_s_at	7.00322	7.70112	6.9237	7.42618	6.86833	4.93281	7.20619	6.67518	5.32152
236442_at	2.10761	2.4547	2.80316	2.4369	2.17349	3.32803	2.19929	1.66505	3.01556
235916_at	1.23147	1.0004	1.9267	1.07213	1.63688	2.02124	1.23147	1.36082	1.8178
209959_at	1.01048	1.18382	1.60835	2.04731	3.40818	2.88666	1.25474	1.42661	1.23117
201251_at	6.72945	4.72211	7.08192	4.79016	6.3331	5.7741	4.78027	5.8945	5.27195
203505_at	4.99001	4.55927	4.80942	4.52174	5.30436	4.56701	4.92003	5.31173	4.80942
212724_at	1.24084	1.76384	1.32836	2.83413	2.41398	2.25778	3.78863	4.26347	3.56227
212573_at	3.50361	3.93871	3.4706	3.58267	3.11263	3.20898	4.06712	3.93766	4.01762
1556945_a_at	3.25994	2.8754	2.73928	2.71715	2.47402	2.7605	2.6314	2.79034	3.0112
229309_at	3.40092	3.0295	3.94755	2.71637	2.9238	4.55048	2.28531	3.04968	4.20786
222487_s_at	5.9401	5.59001	5.84486	6.21631	6.5698	6.74576	6.98992	8.03519	7.03023
208546_x_at	4.26472	4.53566	4.48124	4.22227	3.82581	2.86003	4.45795	3.25643	2.68291
201465_s_at	1.69476	1.57393	2.53717	3.15749	3.82968	3.9591	2.80906	2.53754	3.45107
204807_at	2.79334	3.91771	2.46595	3.64976	2.69389	2.00302	3.60064	4.31051	2.98248
200965_s_at	3.55422	2.62179	4.85474	3.01813	3.17672	4.7084	2.40909	2.19344	2.20419
212122_at	0.907265	0.490513	0.718174	0.680358	0.936128	1.31122	0.833642	0.429701	0.862006
229872_s_at	4.41773	4.00144	5.50222	4.87114	5.62987	6.40948	4.30891	4.96012	5.84972
228987_at	2.48194	3.58816	1.74534	3.21479	2.79553	1.54245	2.9559	2.18926	1.73973
219408_at	5.12786	5.02852	4.57064	5.89458	5.57328	5.28787	7.16357	6.84704	6.74763
208820_at	1.56323	0.904151	1.74534	1.33233	1.53508	2.20305	1.13144	1.16924	1.98334
204198_s_at	0.994832	0.813581	1.90026	3.35377	3.65724	2.84593	1.96918	1.91176	2.03052
227271_at	3.2881	2.68965	3.75595	1.9461	2.00153	3.4774	1.9461	2.53752	3.27337
242051_at	5.48645	5.41678	4.37407	5.0112	4.54399	4.09548	4.65852	4.0054	3.38867
215702_s_at	2.24252	1.62718	1.0997	2.14035	1.94291	0.849819	2.82884	2.45312	1.90743
212793_at	3.40221	2.54263	4.3742	3.99662	4.37995	5.13691	3.08035	3.913	5.46226
228834_at	1.51422	2.24707	1.74534	3.23887	3.24281	2.01311	3.93512	4.06156	2.86245
232234_at	4.73506	4.55372	3.89257	4.37279	4.5581	4.35618	5.03186	4.39903	4.5515
227062_at	2.23365	1.57536	1.51406	1.8307	2.2471	3.05675	2.95694	3.80566	3.46172
216620_s_at	6.46601	6.67727	6.7583	7.56487	8.38267	8.26137	6.15085	6.00155	6.7069
202498_s_at	1.18597	1.23368	3.19601	1.51526	0.948755	1.42142	1.48193	1.88495	2.21915
213280_at	3.25323	4.0245	3.63655	3.24735	3.07315	3.8381	3.27621	2.75672	3.10315
243931_at	5.02236	4.5299	4.8242	4.2094	4.96175	5.03877	4.63062	4.73356	4.56827
204412_s_at	2.64664	3.55902	2.54198	3.34268	3.07612	2.67071	3.16679	2.67693	3.21888
1557755_at	2.32381	2.06608	1.57948	2.00171	2.03986	1.65051	2.45497	2.84013	2.12904
230917_at	1.57546	1.52865	1.47934	1.76957	2.61767	2.18163	2.12051	1.61636	1.88252
228783_at	1.63822	1.73816	1.6195	1.52348	1.02935	2.00571	1.15516	1.01139	2.19519
200632_s_at	5.37551	4.67052	6.60241	4.67832	5.09383	5.28391	4.62478	4.68705	4.50931
211366_x_at	3.35667	3.47899	2.91576	3.57785	3.67405	3.21088	3.8383	3.39832	3.2206
210116_at	8.10075	7.98041	7.8739	7.9292	8.12198	7.62374	7.74354	8.01966	7.76851
1553613_s_at	0.589866	0.516419	0.438599	0.861926	0.275631	0.418886	0.799001	0.619485	0.551217
1555461_at	3.05025	4.18907	2.28265	4.03038	3.65839	2.22852	3.65192	2.41966	2.20568
209568_s_at	3.75266	3.60533	3.60173	4.56397	4.1678	4.04366	5.32302	5.51665	5.29597
241991_at	4.0568	3.55492	4.77268	3.58015	4.33358	5.25485	4.16176	5.1292	5.59224
209286_at	2.50245	2.7929	2.8462	2.33393	2.36659	2.59471	3.04254	3.33568	3.01627
208478_s_at	4.52477	5.05739	4.18403	5.71974	5.1992	4.29542	6.88759	6.61508	6.26086
220225_at	2.23492	2.19795	2.01564	2.59287	1.63995	1.4858	3.2028	2.65609	1.27518
238520_at	2.76915	2.6469	2.72374	1.9642	2.40688	2.76132	2.00702	1.54107	1.66735
218145_at	4.42699	4.20332	5.24673	4.03081	4.57156	5.0065	3.95215	4.6192	5.13734
238058_at	4.73803	5.18696	4.62955	5.13594	4.85106	4.56279	5.15824	4.41004	4.68249
223707_at	2.81668	3.63972	2.04581	3.53562	3.62412	2.16436	3.712	1.85248	2.03668
244370_at	4.32559	4.10104	5.06735	3.58267	3.48801	5.06928	3.73093	4.65584	5.73755
1557534_at	2.95966	2.79228	1.64569	2.60464	3.20925	1.50882	2.23781	2.33025	1.83757
227368_at	4.15785	3.69668	4.37531	3.12536	3.89724	5.21966	3.42585	4.13365	4.97396
203329_at	2.60265	2.85003	3.15914	2.85397	2.56566	2.54651	3.38922	2.46505	3.34777
228153_at	3.42571	3.04614	3.64099	4.51632	3.90614	3.86836	5.18735	5.00294	5.00215
201490_s_at	4.69951	5.57228	4.82257	5.55839	5.30047	3.58359	5.372	4.57462	3.55592
239824_s_at	4.8039	4.08447	6.09115	3.65554	4.35672	5.5178	4.44239	4.56397	5.70319
221760_at	3.47943	3.54716	3.7412	3.29624	3.11827	3.90261	3.5676	3.9597	4.41524
218007_s_at	9.53822	9.57464	9.36204	10.512	10.0173	10.1329	11.1841	11.159	11.0979
202241_at	1.78308	2.58045	2.31407	3.02002	2.59679	3.09214	1.78916	1.53721	2.40728
203232_s_at	1.81458	1.29993	2.27887	1.67654	1.54708	1.84169	0.651813	1.54173	1.71916
241342_at	4.7616	4.86398	5.70687	4.56845	4.58668	5.29499	5.09693	5.482	6.28148
232591_s_at	1.69476	2.22979	2.10761	3.62462	2.22328	2.32255	3.77379	4.17837	3.69294
224634_at	5.65728	6.54545	4.95795	6.55936	6.05127	4.79513	6.41601	5.47218	4.58285
238476_at	1.83648	1.49032	2.15048	1.55402	2.01843	3.02567	1.95677	3.04974	3.40572
212119_at	4.48911	4.50699	4.37391	4.45922	4.62579	4.93549	4.43424	3.99486	4.62562
212190_at	6.0947	5.52392	7.06053	5.40079	5.79163	7.05111	5.40441	5.73343	6.59603
210935_s_at	2.77868	4.2217	2.90865	3.98574	3.20708	1.54465	3.82396	2.96693	2.06851
1552703_s_at	3.65774	4.71564	4.29428	4.65354	4.13286	4.27506	4.76385	3.76294	4.38772
202742_s_at	4.74789	5.0581	3.89238	4.76713	4.02244	3.39185	4.85425	4.42309	3.57604
232291_at	4.92644	4.4763	2.79911	4.72613	5.03847	5.10858	4.33956	4.53167	4.03458
243509_at	1.81098	1.45784	1.46983	2.47471	2.33673	2.18117	3.02863	3.04292	1.80625
213469_at	3.8325	4.04414	3.72783	4.28959	4.29887	5.4102	5.16436	5.40731	6.30808
225123_at	4.50622	3.73152	5.14239	3.34314	3.58916	5.56233	4.02502	4.77699	5.42112
238429_at	3.65361	3.4411	3.82028	2.39765	3.08047	3.53485	1.73712	2.16718	2.67437
201034_at	7.50579	6.94466	8.11151	6.26315	7.19039	8.36429	6.43651	7.30248	8.06968
204781_s_at	4.74901	4.51864	4.93313	6.46548	6.26306	6.04622	6.72011	6.81224	6.87136
207030_s_at	5.06483	4.44229	6.20236	4.42698	4.25232	5.12851	4.71891	5.0001	5.29481
209375_at	4.81526	4.52017	4.66557	5.90176	5.40046	5.22276	6.88393	6.84717	6.59702
216246_at	6.79196	5.34948	6.65189	5.16409	6.6478	6.17896	5.60653	7.3909	5.3721
222281_s_at	2.57748	1.87569	2.67361	1.80119	2.08692	2.41141	1.62792	1.68106	1.86452
209515_s_at	3.68371	3.86096	4.77322	4.2073	4.7729	5.17557	4.2748	4.22327	5.49407
215679_at	2.63774	2.83898	2.90877	1.97058	2.1107	2.2154	2.11028	2.83898	1.88048
235759_at	5.09596	4.72215	5.46031	4.38754	5.00394	5.92616	4.58169	5.14146	5.99119
243283_at	2.20466	2.15213	2.22454	3.47421	2.72682	3.38137	4.51852	4.43396	4.38158
212686_at	4.00592	4.3948	4.03867	3.86312	4.07065	4.25971	4.04798	3.55822	4.2112
230499_at	3.12932	2.58358	2.98305	3.83224	4.50928	5.25745	2.51852	2.63053	3.07756
218611_at	6.53371	6.35398	6.54668	8.17324	8.40873	8.20322	8.39171	8.78014	8.99917
213238_at	3.90346	3.83167	3.38814	4.12035	2.43552	2.60983	4.36489	4.19125	3.6757
227606_s_at	5.48414	6.00004	6.65521	5.22565	3.89724	4.28968	5.14774	5.45002	5.11646
204852_s_at	4.382	3.69619	4.31178	3.50965	4.08372	3.71269	3.20844	3.12959	3.69293
209369_at	3.04567	2.9555	3.61118	2.6763	3.05646	4.12651	2.68397	3.32381	4.54476
201925_s_at	3.67399	3.88079	3.89359	3.71671	4.99713	5.20735	3.38663	3.57058	4.59582
235230_at	2.656	2.61347	2.55661	2.80842	1.81538	3.03041	3.51824	4.00887	4.36925
205583_s_at	6.07624	5.71076	6.55802	5.38165	5.67699	6.99164	5.60583	6.29442	7.19839
216733_s_at	2.81668	2.78025	3.19245	2.74162	2.63756	3.52406	3.11866	3.38344	4.03675
229638_at	8.43457	8.69822	8.41222	8.41145	8.40068	7.96748	8.24442	7.90497	7.84656
235816_s_at	4.35608	4.49297	3.54342	4.31406	4.22913	3.06272	3.9089	3.00868	2.37927
204114_at	1.11225	1.21313	1.21313	1.23736	1.09217	1.68953	1.37849	1.40184	1.61634
212707_s_at	2.81789	2.63207	2.95473	2.68357	2.84636	2.91838	2.95981	3.23325	3.22228
204472_at	2.33691	2.15319	2.73988	1.42948	2.31497	2.9849	1.31803	2.73316	3.68439
243110_x_at	0.575696	0.837285	0.724236	0.889976	0.961175	0.559695	0.430131	0.6899	0.552507
224566_at	4.59836	4.43406	5.38159	5.29774	5.50248	5.57501	5.84023	6.19001	6.26389
215743_at	3.51708	3.12446	4.01478	2.6548	3.01634	4.2082	3.53543	3.84358	4.95566
212495_at	5.60903	4.24598	6.10474	4.03027	4.85818	5.91425	4.05404	4.37387	4.93478
228816_at	3.81897	4.34634	3.34312	3.61082	3.43432	2.88199	4.11805	4.16348	3.37789
230859_at	2.46184	2.66415	2.38032	2.37247	2.81844	2.12823	2.97764	1.82828	2.1731
219099_at	5.52754	5.80495	4.88602	7.12617	6.91243	6.45828	7.41074	7.18794	7.30305
235451_at	2.11449	3.13608	3.23812	3.9119	3.38929	3.59841	4.50443	3.7265	4.41419
210221_at	3.76275	3.60418	4.6859	2.8907	2.93003	3.12414	3.60418	3.36533	3.19146
227892_at	2.56992	2.36794	2.70863	2.59455	2.30608	2.65909	2.74734	2.83898	3.30259
204780_s_at	4.92822	4.79621	4.91258	6.76546	6.3988	5.95916	7.01258	7.08984	6.80408
216252_x_at	1.68713	2.90106	2.55427	4.5672	4.02729	3.11059	4.48239	4.37983	3.83428
1554489_a_at	3.06004	4.81029	3.87082	4.52657	4.28366	3.32492	3.96451	3.53998	3.52901
201753_s_at	6.63597	6.25736	7.6276	5.36398	6.58936	7.46127	5.82217	6.4393	7.32426
220942_x_at	10.6512	9.56845	11.3817	9.53446	10.3695	11.2886	9.63964	9.97996	10.7728
214963_at	3.50421	3.60096	2.88777	4.07791	4.7525	3.31331	4.27167	2.50911	2.53133
1552497_a_at	3.41124	2.82295	2.84875	2.40122	2.4963	2.33385	2.71784	3.10902	3.1689
226225_at	1.89377	1.21432	1.53455	1.74945	1.53455	1.43631	3.79019	3.71971	3.37675
209446_s_at	2.01617	1.36213	3.60703	1.46233	1.46915	1.64424	1.98658	2.83898	2.9304
206283_s_at	6.20425	6.67367	6.17091	5.74219	4.60752	4.26711	5.56683	5.07209	4.88165
218898_at	2.85195	2.24553	4.73979	2.76894	2.83072	3.13221	2.46205	2.78404	3.67193
1569886_a_at	0.943386	0.400353	1.52396	1.08036	1.19266	1.42755	0.902887	0.686282	1.35543
210279_at	0.953704	1.17375	0.653822	1.03212	1.44178	1.04851	0.804215	0.75283	0.673328
1558290_a_at	3.71551	3.30299	3.59087	4.66472	4.47734	4.03145	5.66852	6.11402	5.92307
219226_at	5.19246	5.81612	4.85575	5.63926	5.48644	3.64662	5.68031	4.56175	3.59096
202437_s_at	2.10761	1.62676	1.67607	1.37331	1.13013	2.26344	1.84796	2.1934	2.55163
227046_at	3.67662	4.17091	3.77689	4.10136	3.84862	2.95409	4.3535	3.97641	3.65102
50221_at	2.88082	1.96385	4.00643	2.52777	1.73632	2.87185	2.3166	3.15068	4.02766
214691_x_at	2.78349	3.35181	2.96087	2.89707	2.4369	2.12537	3.05711	1.98039	2.4493
202694_at	2.10802	2.66211	2.77535	4.58308	4.5581	4.18725	4.52238	3.9454	4.72787
202695_s_at	3.80819	4.25042	3.46255	5.82164	5.84971	4.6795	5.95919	5.54152	5.21433
204328_at	3.79484	3.22659	3.86404	2.61146	3.44211	3.6476	2.26432	2.23968	2.35371
225806_at	5.43668	5.18092	7.06423	5.34249	4.93612	5.27115	4.91769	5.58861	5.9882
203153_at	4.18817	4.09378	3.95648	2.08919	2.02239	2.75917	2.85734	2.58675	1.88555
205659_at	1.76802	1.50688	1.70511	1.03621	1.93363	2.15965	0.557859	0.585987	2.11308
207992_s_at	3.91966	3.7536	4.85673	2.76276	3.40112	3.43994	2.90053	3.04723	2.61148
221286_s_at	7.71313	7.26216	7.57558	7.12621	7.5593	7.56151	7.17483	7.18819	7.03722
208636_at	6.94331	6.41422	7.99257	6.08868	6.88207	7.76872	6.01148	6.4164	7.2767
201896_s_at	6.01499	6.15923	5.87761	3.67218	4.52545	4.60265	4.70324	5.19971	4.71061
218435_at	3.16986	3.20763	3.56339	3.18909	2.96053	3.94225	3.33382	3.98313	3.71281
244045_at	1.5716	1.04823	2.10627	1.28794	2.08168	2.86077	0.788681	1.83497	2.48214
231175_at	1.91488	2.62481	1.06026	2.51405	1.58166	1.31321	2.43824	1.54173	1.77232
242455_at	4.43348	4.43648	4.9179	3.60544	3.06334	3.93525	4.18927	4.56683	4.56827
209894_at	3.09395	3.01903	3.96032	2.73324	3.56857	4.64144	2.88196	3.61812	4.65742
203126_at	3.33825	3.39799	3.50153	3.25134	3.73319	3.15475	3.27925	3.13605	3.33825
222582_at	2.74046	2.40079	2.71637	2.91128	2.47444	2.67437	2.32515	2.45157	3.15085
220289_s_at	0.957919	0.897137	1.01518	1.76149	0.793767	0.959617	3.5565	2.83898	2.20419
226676_at	5.55973	5.60799	5.79828	5.29499	5.48655	5.37228	5.6519	5.64493	5.58323
228737_at	3.2405	1.93315	3.3521	1.35598	2.28345	3.33542	1.49807	1.80629	2.51868
211672_s_at	4.59836	5.43097	4.36109	5.38472	5.04082	2.80567	5.30549	4.69435	3.52285
213587_s_at	3.9386	4.03188	4.25417	3.78093	3.98954	3.90261	3.92297	4.18938	4.2925
223199_at	5.32413	4.79258	6.32555	4.90168	5.23953	5.60656	4.91124	5.49083	5.65492
1554340_a_at	0.559695	1.14672	1.8798	1.71639	1.27803	1.30781	2.99777	2.99289	3.25371
227250_at	1.21632	0.667688	0.612879	0.957054	1.5218	1.24306	0.724486	1.54173	0.755989
230330_at	2.73848	3.0853	2.77016	4.18656	4.13869	3.64895	4.61641	4.6452	4.85266
238441_at	1.29756	1.02128	1.41627	1.13822	1.39169	2.52115	1.17108	2.14258	3.19532
201549_x_at	4.62121	4.47765	6.07276	4.00341	4.25377	3.46062	4.03675	4.71756	4.77389
205266_at	1.30412	1.63743	1.73918	3.00413	2.57943	2.25213	3.34794	3.07211	3.60339
239715_at	1.61207	1.00957	1.979	0.795433	0.789133	1.83291	0.59242	0.96122	1.94686
204083_s_at	2.66555	2.56816	3.09757	2.015	2.73347	3.40357	2.58918	3.4465	3.51708
221870_at	3.97995	4.50879	4.56827	4.8514	4.41624	4.23041	4.61229	4.58833	4.82958
200962_at	4.82212	4.74484	5.8594	4.1879	5.25602	5.99524	4.21091	5.28052	5.95553
215117_at	3.13861	3.62034	2.41141	2.85152	1.86968	1.44726	2.63048	2.22711	1.23621
229830_at	1.27724	1.23775	1.10411	2.41514	3.36712	3.20048	1.28134	1.8192	1.33749
241535_at	5.78999	4.84585	6.24252	4.86428	5.4899	6.6588	5.28098	5.98676	6.78436
235900_at	3.19756	2.25851	3.36273	2.00446	2.8417	3.42341	1.73903	2.16088	3.0575
207714_s_at	2.75863	3.23701	4.07375	3.11034	2.05531	3.00757	2.69059	3.16473	3.83934
1556599_s_at	4.02259	4.04178	4.59562	3.11988	3.32055	4.98233	3.25659	3.65425	5.12706
203387_s_at	6.7739	5.55764	7.10447	5.03868	5.09771	5.97222	4.98825	5.552	5.61503
1559078_at	4.30388	3.45267	3.90141	3.38264	3.48373	4.0333	3.49349	3.78754	3.43521
224632_at	5.96581	6.66813	5.27664	6.97284	6.19004	5.33403	6.63111	5.65755	5.0858
226184_at	2.09143	1.41707	1.49327	1.33814	1.491	2.26247	1.47415	1.99245	2.64123
232553_at	2.90302	2.11458	3.6686	2.18896	1.58458	2.7116	2.18896	2.1195	1.84593
205198_s_at	3.42595	2.9867	3.93306	2.956	2.64998	4.19662	2.83324	3.75563	4.20772
226179_at	4.83053	4.81679	4.6011	4.543	4.81705	4.98646	4.55477	4.65327	4.93528
205279_s_at	1.91846	2.49178	1.86622	2.70076	2.50612	2.12291	2.38338	2.3883	1.93005
213836_s_at	0.880187	0.792574	1.39535	0.977673	0.794372	2.39777	0.917124	1.371	2.01006
205003_at	2.83449	3.25265	2.29541	3.06016	2.92748	1.84169	4.45502	4.06091	4.13688
233050_at	2.97468	4.91667	3.58344	4.30903	3.12906	2.8839	4.31002	3.38417	3.5958
233852_at	5.30099	5.59826	6.01709	6.75799	6.23558	6.54435	6.99374	7.2374	7.7351
229057_at	1.69476	1.86083	0.881676	1.76957	0.999214	0.839433	2.38236	2.81667	1.44338
212586_at	5.08434	4.14815	5.2243	4.10758	5.09854	5.74751	4.85225	5.31922	5.79458
1568838_at	1.84929	1.31544	1.88991	2.2773	2.20733	1.93494	2.48334	2.70408	3.44213
228746_s_at	3.84074	4.76023	3.83199	4.06783	4.15884	2.60566	3.96982	3.65425	2.29859
203579_s_at	3.06952	3.60532	2.90106	4.43584	3.70323	3.07204	5.15687	4.43675	3.83009
202071_at	2.03028	2.27023	2.19263	2.71863	3.22906	3.99025	2.46312	2.16892	2.88181
241399_at	3.7103	3.9129	2.82058	3.81491	3.62797	3.06	4.94593	4.17184	3.85777
210942_s_at	2.89731	1.77028	3.4211	1.69074	1.61625	2.8801	1.92011	2.13619	3.14138
226873_at	5.95536	5.76866	5.9916	5.42889	5.12172	6.20094	5.79649	6.27165	6.55482
233329_s_at	3.63669	3.58432	3.80717	3.88163	2.43182	2.89328	3.95854	4.48869	4.06852
223838_at	0.474183	0.190989	0.661791	1.02477	0.992903	0.689588	2.56649	3.24484	1.48273
1553764_a_at	3.40587	3.31135	5.0598	3.71031	2.63966	3.65821	3.37478	3.55343	4.21798
213397_x_at	2.44259	2.27487	3.97031	1.72528	2.48547	3.06828	2.23781	3.17589	3.7235
238919_at	3.33568	3.36216	3.17589	3.28169	3.01235	4.46754	3.01631	3.61471	4.60941
241252_at	2.61076	2.09611	3.02448	2.29421	3.55988	4.40892	3.2317	2.77279	3.73153
221479_s_at	9.28	7.77648	10.084	7.8507	8.83114	9.20883	7.99186	8.20124	8.71819
205692_s_at	5.03815	5.38865	5.3965	5.93676	5.34537	5.05141	7.15033	7.18819	7.01592
238532_at	2.42806	2.40863	2.83539	2.71637	2.43327	3.2317	1.96946	2.65315	2.9029
205774_at	2.255	1.96304	2.77299	2.27259	1.83517	2.18237	1.36445	2.41474	2.30205
217383_at	3.51524	2.89963	4.14579	2.37562	3.45393	4.19229	2.31388	3.36136	3.32727
205882_x_at	5.79945	5.84677	6.81847	4.81682	5.77556	6.46511	5.07068	5.8594	6.6112
239697_x_at	1.17481	0.842421	1.23007	0.484401	0.489945	1.36466	0.614285	0.841849	1.37849
231576_at	3.01427	4.20499	2.70303	3.77945	3.27212	1.62443	3.42947	2.99715	2.15137
235850_at	2.78858	2.57959	4.65387	2.96401	2.90526	2.90737	2.77364	3.31665	4.08384
217635_s_at	3.50762	3.64868	4.72108	3.28208	3.74526	3.51939	3.13244	3.51086	3.4762
1558971_at	8.02581	7.4084	8.50963	6.58749	6.54236	6.78168	6.98446	7.35806	7.89266
212496_s_at	7.41706	6.11426	8.09548	6.021	6.84801	7.75453	6.00435	6.48821	6.63423
214083_at	3.33568	3.37569	4.03247	3.06456	4.02877	4.59173	3.01637	2.94788	4.17548
225129_at	2.73543	2.78744	3.84849	2.29193	3.42428	4.11146	2.68568	2.97882	3.48054
210347_s_at	6.37267	6.66851	6.71302	6.39569	6.25491	6.0261	5.99117	6.01002	5.92949
205581_s_at	1.24336	1.2133	1.50883	0.999432	1.2133	0.960432	1.42552	0.579375	0.881884
235581_at	3.25541	3.69614	2.54362	3.80857	3.4472	2.73296	3.35351	2.91859	1.99177
226884_at	2.09746	2.03866	2.20773	2.06498	1.70767	2.28096	1.94253	2.35783	2.12925
201835_s_at	2.98579	3.54401	2.51915	4.65589	4.69049	3.08147	5.19373	4.49714	4.21754
212192_at	3.82874	3.63078	4.03795	3.85433	2.51987	3.40425	5.12803	4.7838	4.986
1568609_s_at	3.17575	2.93277	4.31609	3.52622	3.97354	4.02714	2.80823	3.22289	3.74473
204317_at	3.44488	4.12689	3.92317	3.35083	2.83786	1.62018	3.65425	2.9233	2.44282
203845_at	3.79107	3.44277	4.12171	3.47081	3.10594	4.58981	4.20358	4.71069	5.17756
221042_s_at	1.90303	1.84521	2.95981	1.25691	2.48069	3.03122	1.59571	2.0094	2.01174
232615_at	4.96435	3.31809	4.79436	3.3248	3.90356	5.25433	3.19861	4.47404	4.12516
223984_s_at	3.60246	5.49217	5.17112	5.91767	4.47404	3.93992	5.50561	4.12149	4.8271
209325_s_at	1.79822	2.23781	1.98637	3.78797	4.0561	3.65425	3.22921	4.16003	3.58711
215286_s_at	3.35545	2.85983	4.03603	3.09216	3.30919	4.40079	3.56336	3.65425	4.70053
202453_s_at	4.28607	4.88842	4.06005	4.98997	4.10845	2.74023	4.85119	4.28203	3.41448
213107_at	2.55214	2.11884	2.84643	1.88888	1.56723	2.86077	1.2914	0.877028	1.6656
221478_at	9.68997	8.02959	10.3023	8.18387	8.88862	9.90054	8.30894	8.8248	9.35032
202601_s_at	2.85354	4.61875	3.53102	4.68504	3.31538	2.45703	4.44596	3.50336	3.5206
205267_at	3.32983	3.56955	3.52406	3.02675	3.42473	3.14222	3.96251	3.5698	3.95571
216491_x_at	3.59986	4.09309	3.73953	3.79195	4.13982	2.72578	4.12299	3.63399	3.27961
220692_at	2.22531	2.63072	2.41356	2.63608	2.90842	2.86077	2.79689	2.33497	2.53158
200737_at	9.45267	8.40223	10.0938	8.50163	9.04287	9.46095	8.41497	8.81694	9.19642
228482_at	3.67469	2.79371	4.19844	2.95737	2.60544	3.40262	2.44218	3.23656	3.20973
227306_at	3.27889	2.49546	2.90075	3.85708	3.74526	3.74466	4.47092	4.77498	5.06449
211742_s_at	4.66535	4.53155	4.64981	2.59169	3.74526	3.65425	2.95418	3.55905	3.18092
201752_s_at	5.781	5.65503	6.70919	4.92828	5.70678	6.35269	5.00317	5.53054	6.42772
205047_s_at	4.90282	4.09894	4.80069	4.25745	4.78186	5.29111	4.2888	5.06137	5.44817
232752_at	3.06952	3.51094	3.96532	3.22634	3.9676	3.3985	3.44925	2.94507	3.55613
214290_s_at	4.86083	5.03478	6.48017	4.49756	4.36973	4.43357	4.90079	4.79373	4.51254
1553299_at	1.15167	1.35035	2.24307	1.48054	1.53311	2.1125	1.24207	1.62308	2.177
213355_at	2.8334	1.96486	3.35283	1.59865	1.35534	2.68369	2.04586	2.39181	2.9561
221906_at	2.34987	2.01953	2.41141	2.34513	1.56278	2.24617	2.08534	3.06273	3.04581
236815_at	3.29749	2.26837	3.00334	2.15312	2.74973	3.65425	2.17333	2.8486	3.04165
226882_x_at	3.16765	3.94825	2.07668	3.5149	2.9443	2.15532	3.44628	2.09976	1.93947
223468_s_at	5.59687	5.62941	5.65104	6.19754	5.77196	5.46494	6.69016	6.42802	6.42365
203919_at	5.46623	5.11948	6.28575	4.95489	5.79711	6.74466	5.1063	5.31869	6.09769
201554_x_at	2.91249	3.79585	2.66051	3.52898	2.75409	1.71895	3.78383	3.01886	2.50235
202816_s_at	1.89046	2.97617	2.08055	3.25181	2.34999	1.89315	3.39785	2.39075	2.18659
208950_s_at	4.83316	4.82379	4.5619	4.81344	4.89515	4.64047	4.64929	4.54985	5.05368
229029_at	4.86083	4.33665	5.1683	4.70242	5.15634	5.67822	4.61375	5.28654	5.52592
229090_at	3.47727	3.38993	4.24703	2.4369	2.7393	3.58498	2.73466	3.75687	4.42266
208637_x_at	4.99039	4.93769	6.20352	4.63348	4.98536	5.73142	4.60791	4.86088	5.66075
208206_s_at	3.80005	4.42266	3.0746	3.91859	3.69654	2.59171	2.9394	2.18052	2.02444
215020_at	1.2173	1.42843	1.26143	1.09356	1.32953	0.630836	1.31975	1.11346	1.42083
220770_s_at	2.91821	2.24642	2.95981	2.29434	1.71687	2.79343	2.70804	3.3683	3.6793
209852_x_at	5.75105	6.42131	5.75606	6.38197	6.55203	4.61235	6.27052	5.87202	5.12631
206976_s_at	8.01644	8.28066	7.59091	7.79767	6.85434	6.5317	7.4988	7.87687	7.05018
223685_s_at	2.80674	2.47162	2.23261	2.00304	1.92117	2.27692	2.28717	2.36891	2.48974
231470_at	4.27319	3.56072	4.70243	3.07734	3.47114	5.12325	3.73928	4.43831	4.85806
232024_at	8.34067	8.25132	7.66881	7.71323	7.00236	6.831	8.04029	8.17036	7.81835
204426_at	4.34521	5.15038	3.94779	5.02244	5.12111	3.0129	4.76385	4.19667	2.81704
222154_s_at	3.88086	3.6822	3.96032	3.58267	3.0493	3.82072	4.07045	4.25318	3.90787
215021_s_at	1.61514	1.54539	1.57348	1.59951	1.56403	1.2979	1.82468	2.02635	1.40629
221876_at	3.7103	3.80358	3.05048	3.59884	3.59682	3.2082	3.64778	3.57811	3.44512
216236_s_at	2.20479	2.42027	3.97245	1.97845	1.9278	2.26718	2.09157	1.7242	2.94412
202336_s_at	3.53221	2.4814	4.29318	2.59638	2.91771	4.12051	2.48762	2.80722	3.33568
201236_s_at	4.13228	3.49632	4.24438	4.69248	4.71586	4.98698	5.35129	5.87157	5.60352
1558212_at	2.23805	1.75822	2.40794	1.81187	3.0995	3.49634	1.61512	1.8723	3.12943
218205_s_at	8.57553	7.9677	9.49573	8.13757	8.53063	8.8206	8.01126	8.5098	8.79821
202341_s_at	2.07303	2.17231	2.14898	2.14897	1.75875	2.3129	1.94719	1.74077	1.53906
227534_at	2.0809	2.2502	3.07814	2.03774	2.0897	2.49205	1.99395	1.68563	2.37663
226972_s_at	2.45453	2.41263	3.21701	2.21484	1.82192	2.89227	2.21303	2.50647	2.98263
45297_at	3.52952	4.03861	3.93835	4.19693	3.91471	4.21567	4.15122	4.24032	4.53282
1559203_s_at	1.91036	1.06588	1.00234	1.4307	1.93525	2.85867	1.09928	1.18541	1.86938
1556285_s_at	7.3777	8.09845	6.83275	7.94191	7.61468	5.99146	7.69	7.10031	6.09611
206492_at	2.2331	2.89402	2.60989	3.04752	3.31369	2.41876	3.02688	3.4223	3.11194
236600_at	1.22398	1.03782	1.0748	0.770933	0.798539	1.33387	0.974413	0.978112	1.10674
234915_s_at	5.53985	6.15026	5.52491	6.24169	5.32983	4.4032	5.92592	5.58962	4.23863
229593_at	5.60512	4.76224	5.23734	4.51704	5.25858	5.25679	4.82536	5.20974	4.85806
231720_s_at	2.65431	1.74534	3.83199	2.18236	1.86573	2.14918	1.27731	2.09338	2.37518
210132_at	2.29526	2.02041	3.86052	2.00546	1.50829	1.85387	1.88396	2.67312	3.12015
218976_at	2.42295	2.18803	2.80812	2.91613	2.63799	2.77195	2.94824	2.49301	3.11706
230831_at	2.11834	2.31459	2.41141	2.49605	2.54408	2.86077	3.33921	3.72246	3.68947
205173_x_at	6.55941	6.17407	6.57805	6.08824	6.15496	6.33144	5.97354	6.2479	6.39969
1554114_s_at	3.50723	4.22668	3.96032	4.87937	4.81985	3.87436	5.08256	4.61472	4.27685
203386_at	7.18181	5.94893	7.4935	5.52361	5.61522	6.72827	5.43561	6.20167	6.09491
230280_at	2.10541	1.4723	2.77926	1.5259	1.53066	2.12291	1.57271	2.09418	2.83478
229252_at	1.15111	1.24583	1.22326	1.3149	1.3983	0.925929	0.935785	1.37398	0.901607
236846_at	3.53165	3.48862	2.32726	3.64655	3.24665	3.00766	4.42266	4.62196	3.1942
219603_s_at	3.01783	3.02331	4.34264	3.16913	3.65546	4.091	3.5239	3.69389	4.69688
200670_at	4.78726	5.28135	5.06249	4.2943	4.3374	4.06462	4.07176	4.90634	4.09211
221731_x_at	1.69476	1.89937	1.3807	2.80918	2.28167	1.89221	4.00649	3.41528	2.50695
213929_at	2.80818	2.74639	3.70354	2.58324	3.12621	4.59912	2.6363	3.63273	4.03975
203416_at	7.44166	7.22873	7.64272	6.95044	7.26929	7.60405	6.60802	6.68645	6.9567
205756_s_at	3.53834	3.72249	3.63329	3.52172	3.93042	4.74384	4.53823	4.88898	5.52983
242176_at	0.774268	1.18382	1.23507	1.00041	1.74534	2.45086	0.943398	1.11444	2.35082
214962_s_at	2.46505	3.01612	1.56101	3.14841	3.9717	2.09793	3.32617	2.03284	1.57484
1558015_s_at	1.505	3.83273	2.64863	3.7229	3.24642	1.92001	3.39595	2.83833	2.06111
230083_at	3.05289	3.01656	2.94345	3.43466	4.21262	4.63638	3.86312	3.96144	4.57278
1554309_at	1.3018	2.19782	2.01002	2.25315	2.74798	2.97507	1.96814	2.03962	2.94965
225239_at	4.34786	3.51732	4.76915	4.56754	4.96961	5.25277	5.58004	6.33762	6.11697
212815_at	5.88329	6.11752	5.57302	6.28813	5.19126	5.12475	6.9619	7.28439	6.85959
201548_s_at	4.65321	4.38095	6.21855	4.55541	4.13869	4.25035	4.50288	5.11991	5.32236
235315_at	4.58543	4.08812	4.3848	3.468	4.02878	5.10067	4.14006	4.44549	5.25661
211126_s_at	3.77068	3.39481	4.97435	3.31602	3.58899	3.08501	3.58084	3.74814	3.88293
214755_at	2.18376	1.06588	2.97424	0.593693	1.08836	1.16496	1.17708	1.05707	1.70771
207445_s_at	6.16324	6.64147	5.99878	6.85387	5.73956	5.34578	6.88332	5.9189	5.3527
1554182_at	0.656082	0.530876	1.67256	0.560565	0.750209	1.27891	0.83499	1.15512	1.6361
218094_s_at	4.59165	4.53639	5.52537	4.36367	5.06616	5.33347	4.35813	4.85386	5.66939
211637_x_at	3.33568	4.31912	3.86949	4.09676	4.04669	3.05068	4.17349	4.05777	3.24226
226685_at	4.74337	4.3613	5.10296	4.27757	3.58267	4.64024	4.88116	5.51381	5.93434
241905_at	2.5385	2.06344	2.78957	1.93815	2.52192	3.70817	1.95151	2.32953	3.26283
236545_at	3.40769	2.50575	3.74011	2.64131	2.61743	4.40729	2.71801	3.29264	3.72082
1566603_s_at	2.61028	3.89974	2.75918	3.82964	3.53027	2.10187	3.49187	2.94158	2.28676
214163_at	3.94276	3.07783	4.5151	3.10377	4.03923	4.53954	3.89994	3.80426	4.76922
224870_at	7.78864	8.28015	6.99956	8.21707	7.97218	7.02209	8.26841	7.54825	7.03793
220643_s_at	1.49482	2.5626	0.973379	2.11589	2.02287	1.61449	2.34702	2.04112	1.42076
203921_at	4.76756	5.12298	4.53683	4.43251	3.65076	3.52132	4.81746	4.7272	4.74592
225056_at	4.02529	4.58065	3.40598	3.90721	3.41513	3.11722	5.01803	4.7578	4.33156
244075_at	3.63323	3.44888	3.97762	4.16729	4.24309	5.06727	4.62459	5.44046	5.47178
243502_at	2.18334	2.37627	3.64245	2.21539	2.24437	3.2	2.4346	3.43133	3.61536
225978_at	4.20495	4.62631	3.67943	4.41025	4.86201	4.3088	5.0149	4.10826	3.65008
1559057_at	1.75916	1.76647	1.82178	1.07385	1.73757	3.15428	1.76283	2.11242	2.89713
229068_at	3.51708	4.50967	2.67833	3.81807	3.29753	2.45173	3.52913	2.57299	2.55406
218769_s_at	5.15432	5.10848	5.6297	5.64999	5.49999	6.15316	6.24127	6.72547	7.27915
221591_s_at	4.7641	5.4494	4.54998	3.61328	4.15853	3.8203	3.13994	3.41213	3.67744
241367_at	4.98568	4.59123	5.11973	4.61153	5.51558	5.43323	4.57276	5.5601	6.15654
223492_s_at	5.03909	4.68599	5.78722	4.28912	4.98014	5.49822	4.11597	4.34594	5.43158
224583_at	6.15188	6.0215	7.38588	5.74835	6.65454	7.13102	5.56583	5.92107	6.83149
227195_at	2.10761	2.10761	2.36682	1.89946	2.29666	2.24556	1.94255	2.63083	2.61026
208982_at	7.11906	7.05718	7.26188	6.65987	7.11264	6.65703	6.98212	6.73318	6.49638
219551_at	5.7385	5.69311	5.72311	5.80039	5.88877	6.02485	6.17445	6.09253	5.96344
207622_s_at	5.09413	5.60871	4.72498	5.79255	5.73733	4.12455	5.44384	5.22076	4.07679
214481_at	3.02705	3.28868	3.46685	2.41573	2.3563	2.14406	4.74013	3.98283	2.67437
232002_at	1.89089	1.95195	3.5594	1.63209	1.80841	2.16172	1.64418	2.16172	2.79452
229886_at	4.63289	4.30004	4.93263	3.6333	3.30966	4.96201	4.17873	4.61104	5.58777
220429_at	4.54753	4.55533	4.81399	3.93247	3.41178	3.5324	4.077	4.71654	4.31737
219736_at	3.6945	3.64306	4.55438	3.64027	3.81931	4.97663	3.99584	4.22957	5.2246
210306_at	3.00697	2.58623	2.6414	2.57921	2.63751	4.10659	2.96507	3.7368	4.40277
212552_at	4.79946	4.26199	5.73665	3.88237	4.71586	4.86098	3.64407	3.93099	4.0642
227361_at	2.10761	2.20229	2.19392	1.53818	1.22153	1.93212	1.81131	2.05344	2.49821
214183_s_at	1.14305	0.744785	0.464378	0.889691	0.470108	0.941531	0.833708	1.01139	0.965018
1554256_a_at	2.04404	2.76817	1.67453	2.98329	1.94757	1.63216	4.01591	3.62438	3.16994
217294_s_at	8.36323	8.02132	9.3348	7.88619	8.67361	7.29704	7.52733	7.37602	7.13822
223380_s_at	2.46505	2.10404	2.65467	2.77199	2.79129	3.30091	2.7308	3.43361	3.32016
233878_s_at	5.29341	6.08081	5.24101	5.89326	5.79882	3.79208	5.85083	5.14127	3.99591
226232_at	3.52003	3.38101	2.67972	3.86341	3.36572	3.74339	3.39534	3.35757	3.61233
220997_s_at	0.523693	0.810853	1.19302	0.745681	0.653822	1.82973	0.785834	1.04277	1.91684
1556283_s_at	4.9114	5.22511	4.57278	5.04713	4.47734	3.64934	4.71891	4.11696	3.36755
1557411_s_at	0.649736	0.343592	0.64359	0.334875	0.40333	0.608311	0.264128	0.364737	0.664148
203348_s_at	3.11389	3.18247	3.74349	1.77441	2.4369	3.14055	2.77445	2.97937	3.27605
201625_s_at	7.01373	6.902	7.87776	6.63696	6.94405	6.97415	6.2908	6.71902	7.86534
224558_s_at	5.25558	4.6929	5.2501	4.52496	5.35985	6.78612	5.16821	5.80622	6.51923
203817_at	6.41331	6.28536	6.44541	5.32399	5.73851	6.80594	6.07664	7.09554	7.71464
218755_at	6.4908	6.63561	6.36869	4.59483	4.73861	5.69732	5.62951	5.86763	5.70351
204197_s_at	2.15795	1.56187	2.61027	3.60018	3.70501	3.2317	2.41351	2.46505	2.94276
230720_at	1.66768	1.1437	1.59355	1.37451	1.37709	2.46232	2.15368	1.43715	2.04542
229070_at	3.30775	2.71637	4.25728	2.83895	3.43263	3.18192	2.82802	2.53838	2.44228
208798_x_at	6.51797	4.82422	6.64628	5.10161	5.99679	7.11213	5.53418	6.45892	6.43693
202855_s_at	1.69321	0.675023	2.80595	1.0669	0.500085	1.26985	0.800705	0.688681	1.8043
217960_s_at	6.03483	7.26736	6.05348	7.26215	6.61095	4.92065	7.09442	5.98115	5.56443
205565_s_at	3.8333	4.58286	3.97339	4.07022	4.02444	2.94367	4.65809	3.13372	3.4388
214453_s_at	5.57491	5.71461	5.76354	5.40423	5.26912	4.97078	5.76523	5.31389	5.18743
208951_at	3.29697	3.90101	3.81703	3.90254	3.67947	3.17638	3.72004	3.17589	3.90406
219759_at	6.89686	6.77504	6.8114	6.7749	6.86571	6.16766	6.75125	6.43398	6.35843
233469_at	1.47396	1.29737	1.72398	1.65256	1.66091	1.65788	1.18423	1.01139	1.66231
241871_at	4.83729	4.81415	5.39999	5.11001	5.07827	5.84495	4.86217	5.11222	5.8848
208744_x_at	6.35071	7.42658	6.09793	6.93267	5.45843	4.84957	6.38755	6.40766	5.89913
220161_s_at	4.05718	4.03155	4.79748	4.57223	4.05889	4.64215	4.21805	4.39424	4.33536
1557487_at	2.9149	3.72531	1.96207	3.50871	2.67432	1.90171	3.19954	3.12876	1.93151
235846_at	5.18347	4.96766	5.86944	4.99506	5.94809	6.7946	5.49352	5.29085	6.54512
233748_x_at	2.34742	2.50947	2.84189	2.47106	2.10199	2.2346	2.66926	2.25412	3.07381
1567458_s_at	4.56573	5.89133	5.04701	5.59574	5.64473	3.58436	5.54726	4.7032	4.0642
203518_at	2.76053	3.1104	2.88203	4.24843	2.00937	2.80287	4.04636	4.03875	3.62474
222900_at	1.69476	1.77953	2.13976	3.18469	3.2188	2.83992	2.40125	2.63966	3.01228
230944_at	2.68047	2.58045	3.51012	2.10787	2.85448	3.30375	2.07938	2.91599	3.82802
243880_at	1.24726	1.22074	2.16289	1.17128	1.42255	2.552	0.899861	1.75633	2.88155
204566_at	6.81557	6.75107	6.62152	8.18064	7.75351	7.19627	8.34273	8.38554	7.88697
243829_at	3.96313	3.84696	4.87728	3.24735	4.14302	5.00495	3.48753	3.83681	4.8282
203752_s_at	7.16972	6.94274	7.71363	7.80865	9.0028	8.83058	7.30684	7.48532	8.07193
228206_at	3.45396	3.61178	3.30854	3.58354	3.58267	2.63191	4.50713	4.97481	4.99301
201565_s_at	2.47429	2.88154	2.76768	3.38491	2.73462	2.1538	4.85253	4.04005	2.59365
213158_at	2.72279	2.46194	3.18178	1.88543	2.56289	3.7818	2.98258	3.65874	4.09153
236915_at	1.69476	0.616715	3.01593	0.843099	0.981207	2.27796	0.613536	1.92345	1.53329
203007_x_at	7.32894	8.02271	6.83759	7.90595	7.13804	5.74118	7.88143	7.50552	6.2203
228702_at	1.4095	1.05399	2.26001	1.31888	1.75689	2.69701	1.04606	0.737443	1.54278
222458_s_at	2.9177	3.76798	3.10296	3.34866	3.06698	1.55993	3.49168	3.02406	2.20449
225516_at	2.41234	2.69948	2.10245	2.55642	2.23072	2.71264	2.64839	2.56217	2.39889
226275_at	2.25447	2.18534	2.9615	2.72047	3.79299	3.59838	2.84428	3.00764	3.77567
235369_at	3.20614	1.962	3.44514	2.0557	3.2188	3.8942	3.06733	3.92086	3.84936
219380_x_at	3.33036	3.2755	3.52939	4.49096	4.05905	3.90261	4.69222	4.75488	5.59285
235104_at	5.93755	6.08341	5.77164	5.93755	5.65471	5.38472	6.06966	5.5193	5.52046
226510_at	1.91321	2.89375	2.5338	2.93774	1.30977	2.41792	2.91626	3.00684	3.44434
204269_at	2.39203	2.76642	2.67419	3.96707	3.20341	2.67722	4.11597	3.89337	4.30646
226374_at	2.87195	2.50259	3.04571	2.39212	2.4369	3.38708	2.9628	3.47737	3.99767
235009_at	2.94875	3.97582	2.64553	4.14919	3.08423	3.5641	4.31002	3.97402	3.80536
211626_x_at	1.66924	1.96816	1.57229	2.1675	2.34384	1.5762	2.00088	2.23548	2.39532
218638_s_at	3.09515	2.31018	4.1879	2.48253	2.96267	3.95845	2.1477	2.34042	3.07783
228658_at	3.3293	1.91679	2.41141	1.7256	1.97289	2.61236	1.60115	2.03284	1.61739
208690_s_at	3.71706	3.49632	4.87728	4.22591	4.29844	4.87125	5.73863	5.35157	5.35831
227420_at	3.33568	3.37793	3.58826	1.77477	2.09064	2.57898	1.53025	2.50016	1.84555
207467_x_at	4.79174	4.1427	5.45401	4.27087	4.91355	5.42948	4.9983	5.43964	5.6975
219684_at	4.37653	4.3068	4.08841	4.02386	3.7965	3.73712	4.23161	4.59378	4.09577
213839_at	2.0221	1.88921	2.95981	2.10671	2.11572	3.37354	1.83305	2.46505	2.35319
224311_s_at	1.25727	2.71637	2.1282	3.06	2.13484	0.926888	2.71713	1.52572	1.93892
222079_at	1.90196	1.63625	2.11622	2.38992	1.75395	1.8454	2.30596	2.31888	2.1275
204718_at	6.21804	5.75004	6.57625	5.87049	6.27409	6.36623	6.14762	6.33245	6.30483
229723_at	4.19487	3.99305	4.2805	2.58853	2.4369	3.05768	3.18486	2.9364	3.12214
225611_at	3.72592	3.66904	3.83199	3.62066	3.59142	4.36187	4.53787	4.93073	5.11952
209210_s_at	5.77703	5.68257	6.55577	5.601	5.58396	6.64774	5.63962	6.33793	7.09053
226776_at	3.39772	3.39212	2.52203	3.71808	3.90646	2.84279	3.45317	2.692	1.84632
225505_s_at	3.36951	2.74859	3.99436	2.62105	3.24604	3.95646	3.07025	3.32736	4.08585
1554571_at	2.10761	2.23236	3.32828	2.57761	3.41178	3.48074	2.39038	2.46505	3.10362
202431_s_at	8.86463	9.27016	8.31561	8.88597	8.83496	7.44838	8.51952	8.11085	6.6775
238114_at	2.89448	2.20111	2.91094	1.86632	2.9383	3.57459	2.06452	2.86096	3.20599
212956_at	2.78079	2.57032	2.06068	2.87232	1.39921	1.3244	2.91469	2.26493	2.20419
221168_at	1.5491	1.60038	1.09231	1.51465	0.990675	1.15358	1.31526	1.44205	1.35222
223822_at	1.97203	2.70721	3.12409	2.81775	2.97838	2.74229	2.49393	1.87069	2.20843
1554678_s_at	7.87907	8.38005	7.71807	8.80822	9.19162	7.55613	8.12233	7.05002	6.83992
200920_s_at	6.46484	6.37844	7.04041	7.36028	7.24638	6.3842	7.7209	7.79478	7.17014
235762_at	3.01277	2.5542	2.66211	2.43104	2.37312	4.07975	3.08586	3.34164	4.01255
224832_at	3.12426	3.46455	3.75134	3.63826	4.42241	4.75901	3.18838	4.08299	4.30598
234989_at	4.14461	3.12939	3.91034	3.64619	4.5126	4.76111	4.44135	5.82617	5.09818
225613_at	4.36106	4.34916	4.65875	4.27893	4.49705	4.82999	5.15219	5.56603	5.21191
210285_x_at	5.8141	6.26884	5.45401	6.0526	6.19205	4.55735	6.15093	5.14383	4.47764
214472_at	2.81668	3.11625	3.8095	2.76413	2.71638	1.97897	3.63302	3.71366	2.81909
213470_s_at	6.38885	7.03138	5.98162	6.70454	6.99397	5.20149	6.63902	6.24972	4.92127
209839_at	0.953798	0.559695	1.15304	1.37451	1.00438	1.3269	2.46024	2.91328	2.34727
1557961_s_at	4.23175	3.71363	4.80599	3.62945	4.12672	4.5191	3.76443	4.25982	4.31165
227370_at	3.54663	3.75194	3.07044	3.61158	3.58267	4.07321	4.21639	3.77215	3.96717
202181_at	4.24994	4.15886	4.12753	5.52592	5.9412	5.62805	5.64494	5.96993	5.9607
218274_s_at	4.7735	4.11694	5.80371	3.78409	3.96401	4.19954	3.82069	4.49359	4.4014
221985_at	3.55519	3.41964	4.41794	3.85677	3.87702	4.4659	3.95499	4.16229	4.68979
221059_s_at	6.26853	5.96453	7.28362	5.81334	6.40844	7.17827	5.71623	6.0925	6.83761
242838_at	3.93216	4.15358	3.17589	4.22309	3.83717	3.24575	3.97995	3.17589	2.71776
226649_at	5.33745	6.04572	5.05243	6.1377	4.93213	4.72481	6.43065	6.38536	5.76934
238704_at	3.62444	4.28557	3.40881	4.14359	3.96619	2.86077	4.067	3.13335	2.67764
202053_s_at	1.58407	1.56835	2.03051	1.5153	2.25532	1.84169	1.44546	1.53575	1.9005
1558508_a_at	2.53382	3.0076	1.12019	3.28844	2.7626	2.19672	3.38602	2.64005	2.02853
222585_x_at	3.04976	3.96997	3.32507	3.87568	2.72359	2.61357	3.92068	4.61759	3.85593
1553106_at	2.50549	4.2345	2.43376	3.91757	3.51826	2.28031	3.78802	2.83898	2.29162
209849_s_at	6.22247	6.92242	6.40415	7.0408	5.97253	5.07962	7.10438	6.74332	5.79786
231964_at	2.87448	3.18395	2.53024	2.83843	1.90147	2.86077	3.0566	3.89971	3.91859
235295_at	4.00577	4.28557	3.52215	4.81765	4.49839	3.2986	4.62358	3.8255	3.04949
204352_at	5.01502	4.70807	5.47118	3.7649	4.08752	4.61925	3.98583	4.59195	4.41281
204563_at	2.83997	3.57879	2.10573	2.94952	3.17671	1.92362	2.81919	2.41993	2.08644
203185_at	4.40232	4.38608	4.9356	4.87856	4.37303	4.97395	4.22017	3.80034	4.32923
1555355_a_at	4.28984	4.85806	4.13032	4.26317	4.01615	3.29788	4.31043	3.44056	2.98416
229377_at	0.601738	0.0422788	0.495698	0.400353	0.171933	0.574461	0.545255	0.619485	1.12451
219815_at	2.89385	2.99842	3.25437	4.30433	3.56208	3.69924	5.20635	5.32299	4.6928
222111_at	4.5704	4.66937	4.80447	4.50462	4.19873	3.68018	4.52367	4.2758	4.04196
209406_at	6.59129	7.1816	6.65086	6.68575	6.17988	5.41902	6.55645	6.18924	5.6851
204331_s_at	7.13765	7.82338	6.59993	7.92014	7.44869	5.87471	7.76896	6.85217	6.28207
232569_at	3.45268	4.23128	3.1483	3.46916	3.4318	2.48865	2.95981	2.28286	1.76957
229151_at	1.0022	0.774635	1.1087	0.194235	0.54553	0.885158	0.802817	0.659868	0.689912
203023_at	6.02207	7.02222	5.57843	7.01636	6.56026	5.41655	6.16793	5.24475	5.24154
235264_at	2.66591	2.08073	3.14161	2.38403	2.62647	3.95027	2.74943	2.82143	3.78315
227471_at	5.58706	5.25119	5.94373	5.29774	5.34406	6.81007	5.44117	5.92352	6.84087
239556_at	1.69476	0.95886	1.96058	1.05054	0.820395	1.94936	1.46392	1.78596	2.9207
204730_at	4.92389	4.45188	4.56128	4.28522	4.73957	4.72195	4.33529	4.56319	4.43983
201280_s_at	1.0699	1.30015	2.0915	1.23688	0.965103	1.34026	1.0525	0.916867	1.46925
232094_at	2.11522	2.05427	2.95981	1.72388	2.32893	3.0395	2.29023	2.7848	3.33855
213353_at	4.27319	3.58879	4.18668	4.15503	3.51626	4.97749	4.67701	4.85319	5.25249
212907_at	3.73901	3.57784	3.42552	4.16206	3.03389	3.73215	4.50398	4.41313	4.72147
1557637_at	0.880187	0.838092	0.965103	0.760753	0.731584	1.18382	0.422944	0.817796	0.915173
219389_at	2.77676	2.10761	2.28829	2.38428	2.05828	1.96116	2.37952	2.12294	2.40277
209706_at	6.46003	7.00573	6.12128	6.62475	6.45676	5.96325	6.57643	6.14851	6.14816
208406_s_at	5.27755	5.46469	4.7466	5.04428	4.66578	3.5545	4.98185	4.01132	3.72766
218403_at	7.42877	7.6371	7.1065	9.02146	8.60703	8.27373	9.1284	8.92938	8.84113
218280_x_at	4.01122	4.08138	5.37263	3.67054	3.56925	3.75312	4.36191	3.67969	3.79158
213038_at	3.69616	3.96961	4.07375	5.35186	5.11193	3.63283	5.75554	5.47242	4.51992
209231_s_at	3.68918	4.12255	3.20166	4.52516	3.74526	2.89505	4.68293	3.74483	3.42893
239858_at	2.1661	2.58045	2.11839	2.49265	2.10761	2.57372	1.79827	2.32224	1.92676
229399_at	2.63684	4.35253	3.28699	4.28278	3.22775	3.00856	4.1892	2.67558	3.52828
201946_s_at	7.24249	8.18445	7.01243	8.0878	7.66623	5.83364	7.6379	7.0157	6.14841
200769_s_at	3.86341	4.88815	3.39649	4.32925	4.47628	3.06103	4.44178	3.837	3.15741
225604_s_at	3.51708	3.5891	3.83199	3.63399	3.55289	3.66816	3.82069	2.55915	3.59756
225168_at	4.57774	4.97503	5.46173	6.21487	6.24827	6.15687	6.33889	6.51413	6.9403
240572_s_at	2.2326	2.24159	2.49871	1.28201	1.38884	1.84169	2.02014	1.05208	1.84768
214583_at	2.44949	3.05825	1.817	3.5935	3.12008	2.91759	3.61515	1.87101	2.54606
226140_s_at	4.62034	3.87984	4.77296	3.77544	4.34824	5.41993	4.38576	5.06995	5.68236
244841_at	1.50559	1.80938	1.69954	2.15394	2.37491	2.80223	1.63386	0.799184	1.76957
238620_at	4.80605	3.85337	4.80458	3.48069	4.04609	5.45858	4.31189	4.97481	5.39
227607_at	7.32718	7.55127	8.48965	7.04016	6.03766	6.28467	6.97021	7.43001	6.99553
215501_s_at	1.90698	1.27513	2.31729	1.88277	2.4369	2.90456	0.971403	1.78267	1.94197
235971_at	3.45304	3.46154	4.44959	3.65754	4.12017	4.90964	3.55834	4.08458	4.56352
217542_at	2.56875	2.84225	2.33792	3.65766	3.22655	3.32671	4.42234	4.44421	4.43787
1556064_at	3.58704	3.13466	3.58704	2.40775	1.52281	2.46845	3.39121	3.52143	3.71665
210879_s_at	2.46505	2.54907	4.16675	2.20148	1.95707	2.56647	2.0409	2.21139	3.30349
206337_at	1.93762	1.88597	1.74307	2.44606	1.88289	1.899	3.37546	3.24376	2.60593
210230_at	5.84336	5.46563	5.53141	5.22334	5.11928	5.18432	6.42244	6.45226	4.92164
231102_at	3.44881	3.77818	3.64043	4.75855	5.23953	5.50387	5.21941	4.88544	5.52278
230133_at	1.86576	2.36939	1.41254	2.33581	3.05141	3.03894	2.02471	0.976728	1.86112
218303_x_at	4.9747	4.83637	4.68434	5.09297	3.77607	4.47974	4.95127	5.9025	5.29224
238590_x_at	5.55569	4.88815	6.60194	4.80056	5.42987	5.92027	5.06612	5.53612	6.13389
223154_at	7.33968	7.55103	6.43251	7.4253	7.14976	6.55078	7.10875	6.38671	5.71594
215768_at	3.52827	2.5314	2.50588	2.01069	2.27401	2.12291	2.89581	2.37163	1.67571
214395_x_at	4.15314	2.95489	4.03095	2.93125	4.1397	4.21682	3.08038	4.70737	3.5722
236476_at	2.38241	3.45503	2.40919	3.49716	2.20337	1.95774	3.054	2.7715	2.25851
242957_at	4.68504	4.41383	4.91815	5.59432	5.23953	5.10591	6.5306	6.39881	6.31705
214012_at	6.58507	6.20845	6.47367	6.06034	6.56396	7.28294	6.33911	6.56824	7.37237
202393_s_at	5.60612	5.72558	7.05102	5.78878	6.30178	6.7681	5.71459	6.31077	7.07099
216894_x_at	1.47971	1.80301	1.57141	1.11352	1.70008	1.87967	1.85047	2.03284	1.96143
36564_at	3.6098	3.9322	3.63813	5.04853	4.64685	3.20933	5.67225	5.3738	4.38244
235567_at	0.963878	1.39692	2.24821	1.11248	1.43528	1.86722	1.07637	1.42911	1.77338
235226_at	4.23286	3.92325	4.53586	3.51708	3.88143	4.99118	3.51397	3.85985	4.73706
228846_at	1.23172	1.11451	1.95229	2.10761	2.68054	3.18224	1.83144	2.05703	2.64768
236500_at	1.88331	2.30187	1.9396	1.94562	1.5639	2.91633	1.83565	3.03596	3.07783
221107_at	3.72952	4.15117	2.7151	3.41514	3.16895	2.47335	3.57211	2.61481	2.41429
238008_at	0.861532	1.35378	1.34487	1.34582	1.13284	1.60014	1.26768	1.20185	1.5195
204872_at	6.06103	5.82604	5.96459	5.76364	6.11008	6.61555	5.89	5.96839	6.19126
222376_at	2.36017	2.67082	3.83199	1.97525	2.02193	2.54816	2.41822	3.44488	3.77731
213737_x_at	6.16462	4.56327	6.08752	4.93951	5.42641	6.80607	5.4754	6.42331	6.36983
228455_at	6.09151	4.95427	5.66114	4.82819	5.07951	6.76119	5.31751	6.09889	6.18365
244599_at	6.99484	6.90491	6.2395	6.78081	7.0618	6.18201	6.39756	5.66972	5.36572
1569076_a_at	3.4639	3.04505	4.22066	2.89304	3.53932	4.04913	3.03448	3.25278	3.78629
205559_s_at	4.35652	3.92388	5.18902	4.03317	4.44132	5.26202	4.01906	3.61965	4.41368
230102_at	1.65438	1.3397	3.35101	1.61278	1.32997	2.1453	0.983745	1.55035	2.53516
228523_at	2.19081	2.18748	3.70831	2.18184	2.27136	3.13974	2.95981	3.30428	3.97706
214155_s_at	4.27319	4.6845	3.43728	5.00821	4.26914	4.03052	4.93708	4.47404	4.00916
230238_at	2.40974	2.62797	2.58576	3.80975	4.36584	4.35055	3.60476	3.4499	3.90857
225956_at	3.31218	2.71112	3.35101	2.81177	2.97007	3.84704	3.11043	3.64193	3.84414
235292_at	3.14561	4.10757	2.22134	3.91742	4.08224	3.07472	4.25784	3.91875	3.68147
208476_s_at	1.62198	2.55367	2.71637	3.3788	3.29735	3.75459	4.07847	3.44793	3.44254
228002_at	2.84628	3.82427	2.41405	3.46186	3.57365	2.41141	3.14948	2.03284	2.14892
215082_at	4.84235	4.4019	5.29853	4.43759	5.07247	5.8074	4.80424	5.08385	5.78051
242523_at	1.55838	1.87912	2.48271	1.38153	1.2106	2.45065	1.82251	2.24755	2.80094
200988_s_at	4.26896	4.91202	4.1408	4.99837	4.62887	3.15744	4.73011	3.92192	3.55968
202732_at	5.77703	5.289	5.44364	5.18943	5.78615	5.16999	5.29373	4.73522	4.63836
239533_at	1.32159	1.29218	2.40811	1.18619	1.74205	1.85651	0.992718	1.02857	1.74537
235634_at	1.98935	1.96024	2.76358	1.88841	1.63069	2.39217	2.12527	2.80926	3.61625
209709_s_at	7.06234	7.09732	6.53167	5.10346	5.57328	5.23859	5.53157	6.05233	5.35291
204845_s_at	1.31749	2.20295	0.669779	2.3391	1.04044	0.340434	0.879554	0.340434	0.537899
228483_s_at	4.34117	3.54035	5.42317	3.60921	4.29011	4.89692	3.51127	4.51795	4.74927
214059_at	2.52128	2.34765	2.40623	2.212	2.70959	3.11453	2.63754	2.61935	2.23097
212944_at	6.75604	6.5816	6.59532	6.49139	5.92835	7.25946	6.86701	7.50722	8.02468
222869_s_at	2.81668	3.33133	2.12016	3.23395	2.6723	1.866	3.57506	3.0805	2.22081
203997_at	6.4565	6.42445	6.337	6.14299	6.36272	5.63899	6.35865	6.49149	5.81169
237075_at	2.63304	1.18815	1.91016	1.4009	1.61336	1.92132	1.94008	2.61193	2.61238
235736_at	2.28492	3.29405	1.87666	3.02771	2.37925	2.28986	2.88341	2.17565	2.20419
219599_at	4.01193	4.71194	3.96032	3.89729	4.37189	2.6066	4.36006	3.89392	2.51217
204793_at	5.24851	4.29513	5.83524	3.91544	4.34343	5.82801	4.54867	5.17267	5.80576
239951_at	2.6864	2.71648	3.12516	2.30114	2.79597	4.16001	2.46096	2.60987	4.02404
234995_at	5.35117	4.78651	6.21994	4.43812	4.58309	6.01093	5.10689	5.3537	6.10643
226512_at	4.68504	4.50345	5.2016	4.08926	4.73759	5.80832	4.36696	4.9506	5.54678
214001_x_at	5.6056	4.3632	5.46702	4.07975	5.42004	5.21672	4.62667	6.1424	4.64531
202817_s_at	3.25514	4.29161	3.4773	4.26705	3.7618	2.70766	4.31268	3.30203	3.46753
223196_s_at	3.12155	3.04385	3.50641	3.35717	4.00958	4.72195	3.66278	4.08668	3.77687
213506_at	4.91199	5.0829	5.21948	4.8553	4.79302	5.11176	4.72757	4.71896	5.38016
1556117_at	3.51801	3.38314	4.12338	2.60128	3.30312	3.70349	3.07812	3.14109	4.26435
242255_at	1.27441	1.09492	0.916965	1.37451	1.37092	2.20655	1.31456	1.64834	2.46331
213906_at	5.10422	4.48878	5.2112	4.81375	4.72425	6.12171	5.47185	6.3379	6.50379
218292_s_at	2.10761	2.50227	2.26	2.35496	2.40497	1.99389	2.46096	2.89088	2.67437
217356_s_at	10.087	9.31775	10.7822	9.1361	9.96014	9.82085	9.03141	9.41665	9.64749
227312_at	1.21229	2.0499	3.12169	2.16043	1.38341	2.14252	2.39143	3.17534	3.43696
204962_s_at	7.61159	7.71447	7.4072	5.77664	5.86507	6.4005	6.75455	7.22479	6.88716
227319_at	4.14324	4.01255	4.56319	3.91859	4.01913	5.26069	3.87959	4.22824	5.14083
212561_at	5.46652	4.69382	5.71442	4.5846	5.39237	5.92023	4.5846	4.96227	5.59178
1554043_a_at	3.06952	3.03399	3.84169	2.75453	3.14501	3.56888	2.49598	3.17589	3.82058
229429_x_at	5.73788	4.70377	6.18215	5.28835	6.15684	6.41457	4.82859	5.06234	5.84679
223821_s_at	2.05624	2.80933	2.80283	3.06	3.13621	2.3802	2.56608	1.98448	2.09519
1560031_at	3.02612	2.30361	3.09592	3.66496	3.7182	4.65989	3.81539	3.75863	4.09691
222400_s_at	7.07118	7.55106	6.49964	7.564	7.27867	6.32631	7.4952	7.10285	6.4663
224603_at	7.26095	7.6878	6.75142	7.88525	7.74978	6.35274	8.00328	7.35795	6.39516
239678_at	3.75971	3.65	3.07971	3.4552	4.10574	4.34849	3.51625	3.05453	2.99547
206039_at	4.80125	5.04447	5.81136	4.60071	4.24711	4.18314	4.59935	4.52361	5.20206
227134_at	4.53926	3.65425	5.13199	4.0192	4.25777	5.42632	4.60359	4.70699	5.51006
226438_at	1.22917	1.35035	1.48056	1.46978	1.72759	1.3536	1.30353	2.11204	1.49442
244427_at	1.72324	1.57518	1.60579	0.812378	0.605239	2.40277	1.53062	2.1588	2.23555
204184_s_at	4.03196	4.04416	4.36775	3.63281	3.92194	4.72195	3.95849	4.07544	4.55585
228999_at	6.34087	5.94836	6.65722	5.61803	6.08284	7.36245	5.91283	6.39973	7.38175
238509_at	3.70313	3.29272	4.46783	3.29272	4.29082	4.73406	3.70816	4.26056	4.99175
208981_at	5.32113	5.46607	5.64673	5.03983	5.19942	4.77817	5.32223	5.01873	4.82061
208891_at	4.71259	4.52862	6.31788	4.90604	4.47404	5.02717	4.47765	5.3297	6.10081
212492_s_at	5.45349	5.00054	6.32444	4.53958	4.88924	5.88043	4.80996	4.60808	5.30384
211700_s_at	2.70461	2.48199	2.18031	1.71069	1.79948	2.27153	2.39615	1.21009	2.29811
243631_at	3.24135	3.06555	3.83381	2.89782	3.79146	4.30668	2.97684	3.27341	4.12124
238736_at	4.59677	3.38996	4.10958	4.90594	4.927	5.46494	5.33504	5.87134	5.47271
1569652_at	2.59143	1.75208	3.00101	1.43011	1.1873	1.65903	0.844334	1.31648	1.63499
224453_s_at	1.15832	2.0646	1.76243	2.29193	3.40132	2.66641	2.57439	1.47067	1.43817
222746_s_at	2.09753	2.02576	3.0574	1.41263	1.46427	2.43776	1.57271	2.03284	2.28376
225238_at	5.12663	5.60656	5.51396	5.45896	5.65918	5.31564	5.78863	5.30581	4.73813
238154_at	4.33602	4.69223	4.43707	4.19785	3.44594	3.90623	3.74022	4.18428	4.04721
228776_at	6.58332	6.15939	7.30785	6.07631	6.30467	6.94026	6.45087	7.01256	7.38595
208796_s_at	8.87894	8.58849	8.98098	9.21815	9.37376	9.79369	9.81475	10.2129	10.581
230387_at	5.78595	4.49173	5.24227	5.00475	5.54518	7.17049	4.78857	5.8055	5.28723
238666_at	4.74981	4.07809	4.66402	4.34381	4.71644	5.79366	4.21914	4.19667	4.57822
228284_at	3.44366	3.52253	3.72503	2.64356	2.68315	3.38474	2.62747	3.16027	3.77893
203140_at	3.0535	2.99829	4.3848	3.29045	3.6534	4.25155	2.77573	3.35115	3.39855
1558924_s_at	1.39	2.95981	1.93319	3.40808	2.13776	1.90507	2.97267	2.11361	2.7046
226419_s_at	3.77787	3.28888	4.3848	3.30698	3.58267	4.92283	3.02399	3.17533	3.88364
201821_s_at	6.50702	7.17974	6.17492	7.2788	6.74523	5.74095	6.88512	6.18676	5.46312
227180_at	2.10761	2.10761	2.71637	2.00038	1.88035	3.38209	2.34599	2.94977	3.24208
225764_at	6.09001	6.19349	6.14486	6.10755	5.75644	6.16976	6.02101	6.03163	5.78137
203874_s_at	0.481731	0.399995	0.151437	0.667967	0.575617	0.762206	0.593963	0.704873	0.578979
203574_at	4.84248	4.44014	5.40196	5.17578	4.88456	4.84838	5.30932	5.39476	5.60156
235476_at	2.84007	3.88788	2.66942	3.30882	2.04981	2.03487	3.43896	1.79059	1.99736
226207_at	1.93053	1.90177	1.89124	1.89609	2.01544	2.4231	2.1245	2.23904	3.21115
226122_at	1.55171	1.58893	0.958111	2.16047	0.965103	1.18382	2.51422	2.62446	2.1972
225734_at	3.63781	3.89037	3.9564	4.47114	3.61127	4.33749	5.12294	5.2919	5.85411
238475_at	2.84255	2.28254	3.61858	2.6176	3.47747	4.20446	3.20482	3.18129	4.15569
212720_at	5.37269	5.79713	5.02731	5.77462	5.12218	3.78241	5.59667	5.0683	4.19229
1569112_at	1.53434	1.58492	2.02951	2.00922	1.13791	1.94984	2.25564	3.24709	2.01042
208583_x_at	4.49907	4.33687	5.29387	4.31406	3.79886	3.47546	4.73203	3.22398	4.01656
225599_s_at	2.74526	2.94607	3.16678	2.90339	2.34153	3.62246	2.99417	3.67503	4.38825
226093_at	4.25185	4.56082	4.55473	5.88238	5.38838	5.11711	6.08868	6.36523	6.01874
244008_at	4.68504	3.80358	4.35474	3.41748	4.51194	5.40173	3.61421	3.91498	4.12516
219995_s_at	0.229459	0.306463	0.283616	0.0337036	0.620256	0.313462	0.180586	0.457916	-0.0499718
211367_s_at	1.75044	1.62988	1.19998	1.61707	1.36965	0.794569	2.75998	0.944123	1.07244
225346_at	2.08303	1.72898	2.10014	1.61278	1.98396	2.11544	1.18284	2.15605	2.37162
243852_at	5.40204	6.36044	5.12993	6.61205	6.29235	4.87948	6.34345	5.43111	4.82659
209917_s_at	4.9439	5.19253	5.33621	5.47746	5.37866	5.2663	6.61547	6.97843	7.34363
214349_at	2.76245	2.8892	4.03576	2.74084	2.29431	1.69272	3.00826	2.8782	1.76957
235286_at	4.38776	4.86989	4.96417	4.11198	3.37401	3.63968	4.31002	4.80722	4.86169
205584_at	5.01569	4.69549	5.50602	4.28968	4.65216	5.52828	4.49693	4.95102	5.63443
214522_x_at	2.12394	1.98951	3.24297	1.85586	1.68052	1.41447	2.23781	2.15807	1.33365
221986_s_at	2.9907	2.34003	3.30318	2.57348	3.23768	3.40425	2.73208	3.60758	3.41629
204998_s_at	4.27319	4.8726	4.10671	5.4513	5.52984	4.89816	5.21288	5.14475	4.05414
211202_s_at	5.01502	4.84263	6.34193	4.54391	4.77041	4.13092	4.74539	4.94894	5.22263
221891_x_at	10.6163	10.8359	10.3089	10.6568	10.2487	8.7145	10.5681	10.5764	9.7041
212976_at	1.55547	1.44215	1.64038	1.6487	1.9913	2.96108	1.63204	2.03934	2.84659
202947_s_at	3.7103	3.68354	3.81325	3.58734	3.89724	3.87843	3.06303	3.6588	3.40365
222853_at	1.79596	0.994798	1.37139	0.939045	1.40531	3.36375	0.883062	1.96004	1.6632
227445_at	5.73237	5.97291	5.30891	5.87624	5.93409	3.97618	5.98252	5.76326	4.2057
230051_at	0.749366	0.40067	1.08357	0.480729	1.16221	0.973154	0.721904	0.197797	0.650582
78495_at	4.41781	4.55297	4.00088	4.31581	4.48231	3.93794	4.34207	4.23468	4.08427
206271_at	1.78168	1.79128	1.79128	1.96987	1.44755	2.24205	3.16475	2.46505	2.55232
205878_at	2.09215	1.61232	2.16662	1.34091	1.88549	2.45225	1.55634	1.50923	2.78552
210631_at	1.86437	1.78918	1.71791	2.07923	2.80655	3.2317	2.05195	2.29795	3.08399
219679_s_at	3.94631	5.21187	4.16901	5.04501	4.45195	2.73193	4.93524	3.95353	3.5011
219015_s_at	4.1866	5.01504	3.6043	5.15865	5.05162	4.4208	4.61777	3.67194	3.31717
212605_s_at	5.50798	6.26646	5.65232	6.22694	6.33957	4.58362	6.0958	5.42894	4.77327
226876_at	3.27361	2.77691	3.62162	2.17711	3.1015	3.31463	2.02744	2.48669	2.85928
242422_at	2.09702	4.06478	2.77979	4.1879	3.31873	2.51388	3.61346	3.21088	2.54573
229801_at	1.93045	1.66574	2.39341	1.82798	2.01536	2.26262	1.70594	1.64325	1.85232
227568_at	3.75904	3.35287	2.36002	3.47224	2.97007	3.68559	3.95941	4.11261	3.86721
231200_at	3.1102	4.36252	2.7689	3.93262	2.9901	2.03093	3.66749	2.61581	2.67437
200811_at	5.83859	6.12313	5.33411	6.69657	7.05942	6.00254	6.93957	5.90356	5.46312
226725_at	4.31296	3.89007	4.20951	3.56373	4.71906	4.85225	4.34756	4.06393	3.85793
1556194_a_at	4.4664	4.88815	5.17957	5.1836	4.85871	5.34783	4.74193	5.06137	5.71214
217743_s_at	4.68504	5.11096	5.1531	6.2645	6.04128	6.02233	6.6301	6.64265	6.89648
1559064_at	1.79203	2.29074	1.76366	3.45293	3.62226	3.44874	2.7498	2.32167	2.25392
228142_at	3.34211	3.94675	3.17589	4.20144	3.56463	2.83202	4.26436	2.59393	2.89719
213093_at	7.36111	7.23021	7.47259	7.00322	7.56353	8.382	7.24494	7.67715	8.06797
206303_s_at	4.42921	5.20316	4.27482	5.12697	4.4552	2.97874	4.66181	4.02751	3.42665
225133_at	3.82176	4.11421	3.27036	4.53303	4.44759	4.44858	4.47765	4.32566	3.84962
204923_at	7.21685	7.09181	7.05487	6.35302	6.29109	5.17763	6.54127	5.96527	5.12508
230588_s_at	5.83813	5.4229	6.00721	5.5685	6.01903	6.31291	5.67677	5.72696	6.23732
213642_at	6.25322	5.04302	6.05893	4.97419	6.21765	6.17662	5.26197	6.92505	5.62129
209911_x_at	3.7103	3.50472	4.50923	3.12511	3.39448	3.18265	3.08503	2.46505	3.33568
223130_s_at	2.75221	2.13689	3.38066	1.89994	2.14049	3.13877	2.36654	2.74668	3.08787
208892_s_at	4.34167	4.04211	5.75645	3.92334	3.98222	4.57695	3.90299	4.44134	5.48294
243023_at	3.48664	3.46829	2.10761	3.48765	3.11147	3.06	3.46493	3.23316	2.80682
206562_s_at	6.2002	6.92136	5.8922	6.86721	6.13556	4.65548	6.86158	5.96256	5.37162
212989_at	2.00357	2.00395	1.46088	2.42056	2.08463	2.34724	2.54355	3.53534	3.54341
241937_s_at	6.16572	6.97341	5.31069	7.03615	6.28874	5.76357	6.71641	6.14558	5.98654
213156_at	2.61701	2.61822	3.45778	2.81717	2.77337	3.72967	3.26953	4.04005	4.25689
208079_s_at	7.85802	7.78336	7.98355	6.1059	6.35046	6.90703	6.92876	7.11421	7.36708
228486_at	3.43212	3.57162	3.52218	3.00301	3.33267	3.69854	2.99752	3.81116	3.58263
1555274_a_at	3.87327	4.72766	3.99381	5.45492	5.11133	5.06787	5.07776	4.83826	4.64242
205107_s_at	3.14706	3.2291	4.98622	3.43178	3.32774	3.35153	3.35985	4.29229	4.82439
243264_s_at	2.77281	2.00618	3.33666	2.14643	2.09012	3.32835	2.00681	2.66962	3.67805
243368_at	3.2449	3.05337	4.1849	2.30122	2.9989	3.63001	3.08216	3.09967	3.73158
230300_at	2.92721	3.49035	1.75291	3.25493	3.24419	2.60102	3.27818	2.41434	2.22767
202671_s_at	3.61845	3.9195	4.91649	4.01063	4.50854	4.88354	4.21717	3.67824	4.87621
1563392_at	2.18181	2.37981	2.15905	2.40218	2.42243	2.73157	2.75647	2.43173	2.88128
216867_s_at	3.06952	3.11057	3.19512	4.54327	4.62992	3.93819	3.07783	2.61915	3.17979
225167_at	3.90794	4.44311	4.71277	5.64189	5.17627	5.01771	5.89081	5.55889	5.79737
228729_at	7.12984	7.29667	6.85978	5.09392	5.86471	5.94041	5.75155	5.97327	5.9407
205884_at	6.09201	6.04367	5.75071	5.85387	5.56008	4.37187	5.78498	5.75531	4.69842
1555814_a_at	7.12883	7.80947	7.4746	7.70237	7.6667	5.56524	7.66752	7.32344	6.16996
239138_at	3.35412	3.87007	2.29987	3.86709	3.21498	2.93747	3.72637	3.07242	2.81155
235467_s_at	1.25727	1.37713	1.13655	2.05046	1.36965	1.4111	3.45968	2.58219	2.59511
203556_at	3.55216	3.51242	4.00198	3.98344	3.65538	4.11134	3.96983	3.45617	3.61518
219147_s_at	4.42829	4.54033	4.25786	3.72249	3.55196	3.88932	3.89091	4.03532	4.0197
224496_s_at	3.48864	3.37582	3.97765	2.79958	2.40847	3.69906	3.09597	3.60605	4.0642
214710_s_at	8.4925	8.53829	7.83271	6.54157	7.11056	6.86537	7.07101	7.27171	6.86717
212040_at	4.31949	4.7155	4.19365	4.71151	4.73942	2.92523	4.79737	4.24296	3.10171
229389_at	4.21252	3.78206	4.51261	4.58074	4.5581	5.19417	4.56598	5.41067	5.30132
235410_at	1.51149	1.18382	2.74109	0.89913	1.36593	2.4804	1.35437	1.59805	2.29497
203139_at	3.69084	3.40155	2.49834	2.95968	2.53697	2.186	3.5681	3.42835	2.52921
244110_at	2.64849	2.79691	3.06196	2.54305	2.88695	3.52406	2.19812	1.55228	2.36631
201516_at	6.89463	7.31258	6.2952	7.39202	7.25986	6.08159	7.44338	7.10962	6.48266
230479_at	2.97036	3.13483	2.20231	3.43851	3.37247	2.31306	3.48641	2.34975	2.41702
227068_at	8.74336	7.70366	9.12426	7.85105	8.34452	9.04786	7.9422	8.13486	8.6112
225673_at	5.31663	5.0078	6.26607	5.47528	5.47529	5.92023	4.68874	4.60353	5.27446
229575_at	3.73617	3.25237	3.84777	2.83266	3.87561	4.60124	3.42811	4.04005	4.2818
236277_at	0.906079	0.766871	1.13995	0.804215	0.653822	1.13252	0.696868	0.619485	1.51595
202693_s_at	7.80658	8.16602	7.36873	9.43831	9.49445	8.63448	9.5454	9.3377	9.02244
237571_at	0.841307	0.766871	1.15169	0.673686	1.04063	0.559695	0.651416	0.287854	0.7567
202934_at	6.73835	6.1791	7.60107	6.07216	6.10532	5.42632	5.40726	5.98524	6.28593
208908_s_at	3.81716	3.19785	4.3152	3.3509	3.94269	4.21305	4.17401	4.65062	4.99623
222001_x_at	4.49907	3.63417	5.01864	3.99788	4.38229	5.11497	3.47378	3.99209	4.8103
228661_s_at	4.48998	4.48981	3.99284	3.98584	2.77501	2.4824	4.31002	4.72236	4.26388
200697_at	7.00688	6.12062	7.9069	6.25976	6.69594	7.24992	6.02651	6.33832	6.71484
228003_at	1.61028	1.43158	1.93568	1.9289	2.72682	3.06	1.48823	1.27957	1.20445
237166_at	1.6073	1.36104	1.2787	1.02523	0.769039	1.18457	1.37729	0.910117	1.25927
228724_at	1.64255	1.17773	1.94124	1.27978	1.36351	2.31668	1.4404	1.67285	2.11633
228935_at	3.15386	3.4614	2.10761	3.12376	2.41675	1.99619	3.0864	2.97365	2.07185
228188_at	1.41396	0.965103	2.58102	1.47382	1.32343	1.31947	1.25824	0.711198	1.30123
204753_s_at	1.27983	2.03651	1.69268	2.4369	2.51409	1.99647	1.99639	2.42405	2.15487
203413_at	2.17355	2.5602	1.76779	2.6955	2.16275	1.84969	2.61047	1.95914	2.62159
1554053_at	1.94877	2.1951	2.73228	3.17472	3.57416	3.2317	3.21979	2.07912	3.51708
214534_at	1.6308	1.7462	1.71327	1.61183	0.77738	0.861749	1.69479	1.70325	1.60703
217911_s_at	3.92693	4.06217	4.47287	3.67863	3.20263	4.18967	3.88407	3.65933	4.47367
1556035_s_at	6.5388	5.66683	6.48818	5.34612	5.9516	6.87989	5.52442	6.28338	6.06015
212730_at	2.39644	2.41905	2.71315	2.25048	1.53534	2.67115	2.38068	2.87316	2.16453
211535_s_at	5.59859	5.41453	5.72271	4.94074	5.81445	5.28354	4.5712	4.56239	4.65131
1557701_s_at	1.00378	1.56169	1.68294	2.97024	2.57913	1.558	3.10204	1.84134	2.18922
231973_s_at	5.44849	5.50785	5.58668	5.25333	5.79392	5.67144	5.51985	5.60656	5.64175
236266_at	0.559695	0.78016	2.17453	1.11142	1.38433	1.93878	1.26463	1.35651	1.85509
222528_s_at	4.36274	4.49104	4.70107	4.39885	4.6995	4.20954	3.99613	4.10654	4.30884
239178_at	0.505531	0.170395	0.133545	0.100935	0.51976	0.535729	0.542347	0.535729	0.444844
229716_at	4.87962	4.1363	4.71713	3.94849	4.72157	4.19229	3.85947	4.58506	4.63865
223438_s_at	2.79497	2.79734	3.93967	2.63943	1.65642	1.57688	2.28859	2.46505	2.36928
228328_at	5.63191	5.61393	5.7384	5.81247	5.90074	7.10986	5.91055	6.18894	7.02443
201278_at	2.1317	2.01888	2.55619	1.76957	1.77595	1.99467	1.78916	1.38241	1.5802
227383_at	4.33374	2.58683	3.86499	2.47921	3.22105	4.33271	2.99556	3.67121	3.30263
204840_s_at	0.862845	1.78699	1.20747	2.29193	1.03291	0.828856	2.23465	1.76831	1.68743
230263_s_at	0.80696	1.73148	1.06179	1.7856	1.19346	1.82817	2.15763	1.10808	1.98334
204526_s_at	3.446	3.34614	3.2239	2.95965	3.44226	3.59234	4.32153	4.41672	3.95797
227408_s_at	3.07029	1.92631	3.74979	2.46854	2.36121	3.33551	2.27346	2.84556	3.51851
226425_at	6.39297	5.76423	6.35768	5.84086	6.3172	7.35542	6.16557	6.80164	7.42348
225595_at	3.92532	3.4486	3.88289	3.14285	3.2188	4.47182	3.07783	4.02945	4.35082
218803_at	4.00544	4.22334	4.28645	3.77155	4.19239	3.90266	4.25232	4.19667	4.32462
235296_at	1.88799	3.83963	3.28641	3.97134	4.25399	4.45436	3.70485	3.69954	4.66129
228272_at	4.64108	5.3827	3.96968	5.73014	5.26352	4.28968	5.63264	5.03639	4.80023
214229_at	4.59961	4.20883	5.01006	4.54762	4.53722	4.80528	5.09455	5.03466	5.10335
202364_at	5.07928	4.75574	6.18909	4.90315	5.50995	5.59576	4.71007	5.04657	5.51777
208029_s_at	6.4331	6.39819	6.54256	6.6004	6.44662	6.03295	6.62559	6.44107	6.40417
203438_at	1.12814	0.674341	2.34445	1.10244	0.756279	1.56021	0.390728	1.16046	1.5009
218450_at	4.9014	4.36713	5.82447	4.19677	4.73699	5.38093	4.66225	5.25463	5.82871
208313_s_at	7.13323	7.53658	6.87858	7.51283	7.26107	6.23773	7.33326	6.86283	5.65034
200921_s_at	7.22055	6.98491	7.80886	7.815	7.82338	7.72364	8.18747	8.49586	8.61652
229564_at	3.7698	4.11597	2.74187	4.54366	3.97621	3.26017	3.95517	2.85777	2.78185
230141_at	4.09161	3.90378	4.06011	3.95147	4.098	5.27444	4.27621	4.15858	5.1414
1553158_at	1.22197	2.95944	2.68108	2.25664	1.74534	1.14853	2.63754	1.0573	1.73428
217761_at	6.73705	7.04623	6.22066	7.19087	7.15112	6.0261	7.24448	6.97581	6.74606
206707_x_at	3.9216	3.80785	4.17276	3.39738	4.27565	4.17259	3.92586	3.75861	3.79289
1554704_at	3.18519	2.2573	3.61395	2.08595	2.64292	3.61333	1.87042	2.10991	2.86478
226474_at	2.54237	2.06516	2.61357	2.09066	2.39853	2.58399	2.30928	2.31337	2.52269
204899_s_at	4.86083	5.25338	5.46228	4.92297	4.06895	3.21774	4.76913	4.49268	4.298
233827_s_at	3.86536	5.28137	4.31557	5.07711	4.71249	3.65425	5.0616	4.15353	3.5958
213799_s_at	3.15077	4.66885	3.7499	4.18024	3.03389	2.95015	4.1358	3.56435	4.14589
213106_at	5.01502	4.87909	4.5676	4.39281	4.86323	4.89304	4.36878	4.90016	5.51316
228149_at	6.05634	5.12706	6.59256	4.96458	5.0039	5.42632	5.41762	6.10159	6.36551
1568742_at	2.92067	2.97353	2.50885	2.90083	2.66974	1.96894	4.37095	4.09759	3.20976
215407_s_at	1.62127	1.4892	1.33308	1.40712	0.686429	1.08379	2.64332	3.40356	2.56182
213606_s_at	3.60474	4.19644	3.60474	4.30808	3.94878	2.85946	3.82861	2.82295	2.34652
244726_at	2.75619	1.84245	2.65587	1.49172	1.993	2.67701	1.68157	2.48349	1.94457
208800_at	7.4648	8.06973	7.31253	8.02269	7.59624	6.00885	7.67402	7.19247	6.4126
226478_at	4.95297	5.563	5.07077	5.86564	5.13571	4.3395	6.21538	6.29363	5.86163
229464_at	4.84373	4.4933	5.11868	3.99894	4.31759	5.5874	4.06781	4.85828	5.14606
212041_at	5.90265	6.41901	5.75196	6.29561	6.16387	4.72135	6.48684	5.9189	5.03227
243871_at	2.89403	1.69432	2.65407	1.50618	1.99874	2.75279	1.48743	1.97164	2.92239
1557945_at	2.46505	2.47152	2.06671	1.78842	2.72955	3.60929	2.21424	2.93848	3.30412
1558164_s_at	3.14364	2.95547	3.22259	2.59287	2.34381	3.19066	2.23781	2.51388	3.85888
200637_s_at	1.9833	1.48578	2.58969	1.7208	1.99573	2.60499	1.50258	1.19945	2.4625
1553690_at	4.86083	4.98268	3.67943	4.48196	4.0799	4.03857	4.81711	4.47404	4.03277
212689_s_at	7.30087	6.66043	8.20822	6.56227	6.50906	6.58287	6.62827	7.08461	7.77254
204427_s_at	5.46689	6.20732	5.2902	6.35663	5.95294	4.48836	5.90917	5.48688	4.16823
214043_at	5.27184	5.59515	5.14078	5.30685	5.09672	5.44672	5.12935	5.04279	6.11823
225219_at	5.14375	5.19363	5.26238	5.45467	5.66825	5.74555	5.92551	6.08192	6.14876
239979_at	2.5928	2.27231	2.45869	1.39374	1.75614	2.26768	1.71673	1.57348	2.105
209031_at	2.36444	1.94885	2.69949	1.9829	2.4369	1.89997	1.78916	2.03284	2.52921
232546_at	1.31123	1.54546	1.66434	1.98678	0.9843	1.1582	2.80548	1.64749	1.70254
214790_at	3.11091	3.08706	3.52406	3.39304	4.47266	4.80439	3.72694	3.80127	4.70747
205807_s_at	2.10249	2.54303	3.54403	3.28754	3.27487	4.3173	3.36404	2.92458	3.89964
225855_at	3.84123	3.72625	4.3848	3.95195	3.73593	4.10773	4.11919	4.15476	4.66842
201195_s_at	7.33872	7.11128	7.0285	7.63623	8.19605	8.41833	6.4241	6.07883	6.22973
229228_at	0.559695	0.180596	0.256804	0.0672692	0.373106	0.85177	0.631283	0.961822	0.951578
1552736_a_at	3.25385	3.64067	2.78018	3.17296	2.68176	2.56395	3.76756	3.16286	2.6703
203119_at	5.91699	6.40459	5.12979	6.158	6.02361	4.99997	5.86786	5.21492	4.82769
209771_x_at	1.63729	1.75599	2.3751	2.38768	2.10761	2.69397	2.38139	2.26874	1.92062
236832_at	2.80384	1.94349	2.59186	2.36549	1.14586	2.1061	2.06831	3.16173	3.21017
209760_at	6.1869	6.46705	6.08377	6.25322	6.06337	5.25745	6.3109	5.67398	5.57599
220449_at	6.52326	6.19635	6.37988	5.88906	6.19686	5.47302	6.23924	6.11654	5.81142
205462_s_at	2.25353	1.72719	3.25253	1.75198	1.83461	2.20012	2.07938	1.72765	2.0312
204401_at	3.34116	3.16432	3.49316	3.21206	2.66574	2.96433	4.31002	4.33505	4.29835
226363_at	5.08801	4.85406	5.10115	4.53519	4.94717	4.9542	4.8555	4.68506	4.738
228566_at	3.99009	3.45589	3.93437	3.33187	4.25232	5.19496	3.3826	3.49838	3.98385
227335_at	4.69255	5.02699	4.01313	5.22547	5.12706	4.32391	4.60784	4.39573	3.43351
225197_at	5.46865	5.07332	4.99789	4.86522	5.95606	6.7939	4.9265	4.78066	5.43385
220946_s_at	2.516	4.11597	3.25312	3.99849	3.07221	2.5899	4.15449	3.1513	3.66376
235783_at	4.70649	5.42106	4.2777	5.44471	4.98367	4.28968	5.06137	4.22332	3.87876
215945_s_at	2.09944	2.23781	2.70894	2.24052	1.91694	2.36548	2.15016	1.96924	2.17829
204092_s_at	7.34288	7.52117	7.50151	5.966	5.72562	6.22057	6.59093	6.71639	6.83189
209409_at	4.532	4.05659	4.08501	3.72047	3.93141	4.09125	3.27233	3.5351	3.86973
204584_at	1.09069	0.84894	0.806155	0.972498	1.02016	2.30145	1.02527	1.54465	2.67437
230314_at	2.56315	2.99971	2.19887	2.53812	3.13055	3.69087	2.75549	2.6359	3.88756
203238_s_at	1.46752	1.66801	2.20245	1.84231	1.74534	1.85224	2.17803	1.85589	2.01406
201514_s_at	5.69481	6.61411	5.5688	6.44955	5.95294	4.96402	6.20188	5.4446	5.05129
220476_s_at	1.45226	1.85082	1.25977	3.11533	2.6502	1.82702	3.42631	2.85043	2.71614
242946_at	3.98474	2.95981	3.35101	3.19214	3.28139	3.76668	3.16883	3.91451	3.31621
239258_at	0.777484	0.846918	0.883986	0.733635	1.68324	1.03818	0.663438	0.558358	1.01385
242300_at	2.98332	3.89752	2.65711	3.47696	3.14355	2.42212	3.23743	2.23881	2.34407
211085_s_at	3.37417	4.59262	3.4444	4.28968	3.1306	2.33949	4.21764	3.4867	3.12728
214881_s_at	2.81777	3.61746	2.10869	3.68442	3.43306	2.12291	3.62675	3.05918	2.52921
39248_at	6.95738	7.27014	6.70878	7.39253	6.82678	6.06758	8.29364	7.92614	7.42745
1552612_at	4.1588	4.51635	4.07764	4.74471	4.71586	3.59257	4.66937	4.49484	3.28446
214764_at	3.20755	3.87747	3.02463	3.53101	3.31663	2.75148	3.44242	2.46505	2.68792
222670_s_at	2.46029	2.99195	2.92002	3.44355	3.07296	3.39125	4.82457	3.76225	3.41629
226905_at	2.31967	1.30575	2.95233	1.49282	2.05774	2.36376	1.0757	1.23991	1.50442
224582_s_at	5.33795	6.21256	5.46461	5.81841	5.98284	4.51352	5.92956	5.2303	4.74288
227095_at	2.46505	2.23781	2.71637	1.76919	2.34173	2.61023	2.39421	2.62089	2.54732
218180_s_at	2.68844	1.74582	3.83199	2.10761	2.23249	2.86752	2.58841	3.07463	2.8883
210613_s_at	4.27598	3.51201	4.77572	3.73084	4.82808	4.79016	3.95718	4.58076	4.63988
210639_s_at	4.02202	4.95043	4.25321	4.95553	4.04048	2.92597	4.73053	3.77306	3.19664
215143_at	7.23208	6.73195	7.46127	6.67763	6.40549	7.55069	7.27453	7.76582	8.47287
208763_s_at	2.19266	1.69613	2.54532	1.70976	0.947119	2.26673	1.61378	1.77956	1.89267
228777_at	2.73039	2.1763	2.82455	2.13269	1.93787	3.09056	2.45803	2.87767	3.52804
1555878_at	5.39919	4.47999	4.35677	4.79224	5.27188	6.12253	4.70359	6.02779	6.05121
208070_s_at	6.48205	6.54851	6.19236	7.56353	7.07812	7.46831	8.13472	8.0609	8.00189
233924_s_at	2.89168	3.43344	2.10761	3.58267	2.53144	1.87756	3.49443	2.19267	2.04825
211404_s_at	2.59053	3.23324	3.10684	3.94045	3.23478	3.20527	3.46694	3.11411	3.41629
213201_s_at	1.1706	1.04464	1.28298	1.16946	1.09483	1.46158	1.13624	0.944309	1.2629
228395_at	3.32925	3.54151	2.38262	3.63739	3.30928	2.39236	2.6379	2.97758	1.76957
212407_at	4.68041	5.29716	3.99819	4.94617	3.71741	3.46688	4.6727	4.38418	4.12043
225847_at	1.90158	2.21589	1.62657	2.89914	2.70491	3.57227	2.97526	2.98623	3.07783
232395_x_at	3.33067	2.85192	2.93357	2.72438	3.53742	4.31793	3.51316	3.33052	4.22006
238600_at	5.80157	5.68315	6.15316	4.76552	5.10231	5.57815	4.62521	5.78924	6.63049
212125_at	4.05085	4.76239	3.73968	4.44753	4.14555	2.88724	4.25332	3.65902	3.02671
228899_at	2.88376	3.03929	2.85406	2.90286	2.94781	2.6324	4.13618	4.07914	4.00248
219763_at	4.25535	4.79102	4.85865	4.41795	4.36548	4.07718	4.92311	4.26923	3.85101
200790_at	9.66718	10.1525	9.19879	10.2329	9.90665	8.69045	9.98387	9.22293	8.80824
231035_s_at	2.31376	1.85383	2.13237	1.8901	1.88297	3.36896	1.78916	2.881	2.6583
230934_at	2.61679	2.60342	3.70061	2.59287	2.80769	3.06102	2.12493	2.6965	3.22786
241954_at	4.30781	4.15472	4.5328	3.77548	4.22719	5.19141	3.44612	4.04005	4.15399
239410_at	1.77004	3.17363	1.59106	2.97669	2.54226	1.69486	2.616	2.67989	2.47395
225362_at	5.16742	5.06272	5.51807	4.74289	5.12389	5.85774	5.14566	5.48655	5.89715
225160_x_at	6.609	6.26127	6.06166	7.14456	6.9136	7.28975	7.80785	8.18985	7.76756
231963_at	1.97242	1.65588	2.07639	2.74276	2.06632	2.23302	3.34314	3.11657	3.08457
231944_at	4.38598	3.92388	4.43446	3.44105	3.9855	5.07321	3.42661	4.17002	4.40585
213183_s_at	0.914115	1.0072	1.28883	0.976802	1.33296	1.45563	0.943186	0.776801	1.09567
202201_at	3.41329	2.90245	4.0187	2.95042	3.38732	4.28905	3.21254	3.62978	4.25232
209034_at	5.5091	4.6986	6.45098	4.65218	5.16743	5.70686	4.88434	5.74266	6.10607
227525_at	4.84861	4.94315	5.42198	4.66303	4.29252	5.74027	4.8939	5.24895	6.07896
221843_s_at	3.00528	2.2255	3.87806	1.95602	2.24162	3.51833	1.84937	2.16995	3.21017
235795_at	6.12243	5.95771	6.44602	5.00383	6.03017	7.09706	5.94753	6.00754	6.76846
202769_at	8.23457	7.66934	8.40194	6.95916	7.26362	8.62829	7.9998	8.59144	9.10069
231130_at	2.5875	3.56712	2.19858	3.39907	3.28065	2.20704	3.17334	2.92557	2.49505
223253_at	5.21138	5.48803	5.15025	5.54341	4.52124	4.38852	5.37344	5.51492	5.6314
218923_at	2.46552	2.40682	2.84417	2.46742	3.41355	3.40425	2.93325	3.63477	4.07166
229814_at	3.23149	2.9685	4.07375	2.29342	2.80439	3.27118	3.10421	3.34802	4.13195
233734_s_at	4.23269	3.51451	3.65206	3.56185	3.88293	3.09189	3.50679	3.08619	3.19334
230913_at	5.79268	5.24717	5.45804	4.95657	5.08437	4.30798	5.06337	5.72195	5.1067
224983_at	4.73006	4.22659	5.67984	4.65047	5.27259	5.96351	5.14461	5.16716	6.49138
216953_s_at	2.73481	2.47936	3.786	1.89088	2.62951	2.11419	2.07938	1.56271	2.34203
205895_s_at	5.7104	6.14353	5.05863	6.49846	5.98224	4.95628	6.04095	5.44191	4.66329
238595_at	2.11416	1.19925	2.69783	1.4553	1.4553	2.20724	1.16412	2.72125	2.43508
227620_at	3.66243	3.22904	3.52597	2.62493	3.2423	3.89962	2.81067	2.95117	3.75887
208702_x_at	3.48543	4.06315	3.76396	4.05376	3.98615	3.40425	3.99985	3.65425	4.12516
242292_at	3.29477	2.7392	3.82028	2.34016	2.59385	3.65052	3.06753	3.61142	3.91859
231269_at	3.62256	3.57127	3.65186	4.7554	4.77411	5.11904	5.2585	4.97557	5.60638
235505_s_at	3.02475	3.49264	1.79668	3.518	2.66571	3.09332	3.92241	3.37003	3.61879
226003_at	1.16533	1.35719	1.52453	1.57024	0.981382	2.0029	1.63434	2.03694	2.13781
226571_s_at	3.06952	2.77185	3.74829	2.59287	3.55139	3.38859	2.63754	3.52941	3.76177
238785_at	2.20359	1.64059	1.35299	1.44583	1.73022	2.72844	1.92121	2.40386	2.99859
239002_at	5.89361	6.32503	6.00346	5.35047	5.38846	5.59635	5.58124	5.60489	6.21597
201601_x_at	6.45581	6.32112	6.53384	6.16422	6.5288	6.32777	5.86296	5.80764	6.19832
212515_s_at	7.05432	7.34165	6.5831	7.5883	7.57404	6.31291	7.18633	6.42793	5.72349
232709_at	2.87638	3.30911	2.70415	3.42162	3.64633	2.76777	3.66746	2.70671	2.4896
227687_at	5.92866	5.77936	5.583	4.46062	5.31009	5.75637	4.53659	5.14076	5.61974
210448_s_at	4.45245	5.12394	4.48995	4.66349	4.41925	3.84456	4.6223	4.21413	4.04952
224802_at	5.07965	5.24402	4.87728	5.00268	4.38527	5.11375	4.80821	5.18536	5.64329
211077_s_at	1.64652	2.889	1.13802	2.64004	2.07772	1.85586	2.68739	1.85774	1.85586
203680_at	6.5231	6.58723	6.19102	6.52539	6.60438	5.98207	6.5144	6.24579	6.2341
203455_s_at	6.08551	6.02927	6.73308	6.12932	6.4269	7.31994	6.19087	6.72861	7.46371
204341_at	3.03049	3.36348	3.86741	2.91308	3.00961	2.32733	3.14861	2.66347	2.67969
225898_at	8.61256	7.64299	9.20393	7.73321	8.41359	8.75469	7.67887	7.961	8.35422
201834_at	5.58281	5.51077	5.33984	6.73867	6.63048	5.85492	7.26053	6.9332	7.08238
219366_at	4.9084	5.38483	4.00189	5.47159	4.99708	4.12541	5.3828	5.00839	4.79431
244286_at	1.58747	2.00031	2.92066	1.90774	1.56636	2.46352	2.07677	2.45479	2.3921
222748_s_at	2.39037	3.28888	2.0563	3.50344	2.89112	1.2271	3.33715	2.17222	2.13386
1552323_s_at	2.21461	1.37827	2.17811	1.61337	1.56861	3.33592	1.1096	1.54752	2.25674
209598_at	7.39768	6.67329	7.90574	6.61698	6.639	7.85499	6.34852	6.93217	7.30551
1556063_s_at	4.07692	4.06884	3.5649	4.57981	4.1776	4.13228	4.86013	3.87686	3.11548
234806_at	1.44072	0.559695	1.1156	0.930924	0.965103	0.985014	0.647023	0.316666	0.915173
1556744_a_at	3.92267	2.71247	4.03473	3.67509	3.96411	4.53487	4.09286	5.09748	4.52053
226469_s_at	1.62711	2.1501	1.68208	2.42268	1.94066	2.05295	1.87163	2.08426	2.48878
243149_at	3.22932	1.93718	2.04183	2.2657	1.81986	3.90261	2.28431	3.17589	2.39547
1555476_at	2.8943	2.18523	3.0658	2.63049	3.24303	3.50866	2.52112	2.11046	3.11567
1557545_s_at	2.23259	1.51867	3.20488	1.67844	1.72134	2.69488	1.67524	2.45271	2.95867
206067_s_at	5.80598	6.01398	7.24945	5.67606	6.24641	6.18939	5.0619	5.36129	6.13909
226627_at	3.47331	3.25299	4.3848	3.03177	4.09377	4.55194	3.58371	4.16362	4.8765
1568781_at	4.03006	4.51219	3.57092	4.59293	4.6717	3.67112	5.11674	4.34132	3.76275
226908_at	2.1205	2.06807	2.10761	2.00932	2.10761	2.44982	2.20676	2.43401	2.76647
226779_at	6.08481	5.75196	6.1724	5.66582	5.54995	6.5826	6.02554	6.70735	6.96065
228563_at	3.81424	3.94273	4.80458	3.91859	4.07764	4.30857	4.41718	4.5809	4.91505
204679_at	5.91553	5.7826	6.41971	5.4836	5.55033	5.79374	5.6828	6.05532	6.48805
227776_at	3.15582	3.36416	3.13017	3.42591	3.29986	4.35106	3.57061	4.04005	4.80081
238418_at	4.18675	4.73958	3.93404	4.85108	4.60482	3.26946	4.94947	4.35488	3.55166
223594_at	1.27075	1.51212	1.48625	1.36102	1.6774	0.837648	2.21596	1.47053	1.91102
238430_x_at	5.29583	5.21261	5.67463	4.78656	5.23953	5.21066	5.24995	5.43622	5.21725
212985_at	3.45598	3.19437	3.19437	3.58267	3.78429	3.26214	3.37222	3.19085	3.68567
218380_at	2.55574	2.10761	2.71339	2.0343	2.28172	2.23288	2.14731	2.18517	2.8275
224799_at	3.51954	3.92411	3.55263	3.54908	3.36991	3.24285	3.73928	3.66335	4.07845
229391_s_at	1.36207	1.20571	1.61026	1.28008	1.20977	1.20904	1.45646	1.30779	2.18702
212558_at	4.86583	4.98031	5.54036	4.68222	4.70807	4.41029	4.26086	4.86724	5.10633
211794_at	3.02621	3.50205	3.67923	2.88607	3.99255	3.71503	2.87044	3.63026	3.60416
221933_at	4.40333	4.99768	4.2634	3.96795	3.79457	4.57797	4.44987	3.85985	4.36461
232191_at	4.23399	4.52341	5.13164	4.14491	4.31888	4.47706	4.25232	3.84721	4.35268
221004_s_at	5.62981	5.55454	5.99082	5.23782	5.68617	5.54093	5.35539	5.46714	5.43691
204174_at	3.91121	4.50274	4.50672	3.86077	3.86847	2.7988	3.75915	3.79669	2.66177
228050_at	5.04335	5.34543	4.45078	5.71398	5.18769	4.7762	5.24363	4.1742	4.12516
239253_at	3.64826	2.80113	3.46202	3.02698	3.81384	4.32703	3.35029	3.59221	4.47832
229734_at	2.02981	1.35628	2.71637	1.75716	1.65944	2.36501	1.43109	1.96732	2.54676
203580_s_at	6.05008	6.26164	5.70287	6.87205	6.57436	6.0997	7.26373	7.20815	6.61949
227051_at	3.79744	2.54984	3.07773	2.30285	2.36031	2.94325	2.36139	2.05535	2.49796
208056_s_at	4.12304	4.12877	4.0682	3.79786	3.317	2.86077	3.24546	2.69708	2.65058
213281_at	1.14001	1.21326	1.47222	1.24884	2.51743	3.01448	1.28325	1.59852	1.8529
236554_x_at	3.66943	3.01387	3.40886	2.7124	2.70808	2.84734	2.25661	1.69409	2.53163
201562_s_at	4.81468	5.65223	4.35493	5.67322	4.95313	3.90657	5.52831	4.82521	4.50789
222067_x_at	4.31203	4.3535	4.99451	4.05598	3.74316	3.60038	4.18284	3.69309	3.21017
235184_at	1.93043	1.93794	2.6194	2.20994	2.34169	3.32452	2.26123	3.01996	3.70207
227943_at	2.56446	2.40512	2.41574	1.55969	2.4369	3.14425	1.72511	2.60734	3.07783
219277_s_at	4.00592	3.48977	4.42994	3.35799	4.31409	4.56985	3.76274	3.98609	4.41659
224724_at	0.880187	0.764393	0.653822	1.0757	0.503009	0.704314	2.69094	1.69017	2.05338
214138_at	1.69476	1.71923	1.36504	3.19689	2.80418	2.47194	3.2229	3.0953	3.27105
203760_s_at	6.05291	6.44623	6.08834	6.01251	4.65586	4.84565	6.1349	5.6999	5.32664
208703_s_at	3.43985	3.85028	3.71392	3.97326	3.91863	3.50349	3.61819	3.5291	3.58458
230750_at	1.69395	1.78736	1.37581	1.40981	1.08433	2.09116	1.61144	1.22148	1.76957
241996_at	3.25114	2.45597	2.10761	2.23553	2.88887	4.30598	2.58616	3.48267	3.57714
1570523_s_at	2.06416	3.30116	2.85881	2.84897	2.84236	1.58246	3.31868	3.05081	1.60232
237465_at	1.72444	1.39875	2.43527	1.87243	2.10761	2.66722	2.38421	1.91171	2.37927
203875_at	0.880187	0.408443	1.48446	1.21553	0.900527	1.35687	1.28881	1.42999	1.37324
218342_s_at	2.46615	2.18872	3.19619	1.96486	2.43989	3.50466	2.52848	2.34824	3.12232
1561985_at	3.36921	2.90387	3.61247	2.64619	3.19824	4.27611	2.74753	3.34568	4.36548
227196_at	0.94164	0.335609	0.529436	0.445785	0.653822	0.746346	0.548581	0.769076	0.51871
228465_at	3.44067	2.24656	3.0549	2.31967	3.2608	3.52488	2.69865	3.54187	3.62696
217717_s_at	9.07909	9.42224	8.93584	9.34667	9.25262	7.5469	9.13099	8.91747	8.02561
1555226_s_at	6.36185	7.2701	6.43269	7.11719	6.66536	5.15302	6.997	6.32696	5.7169
226705_at	4.77209	4.85074	4.55387	4.63124	5.09569	4.99494	4.09958	4.10768	4.21801
223305_at	3.20859	3.32358	2.62336	2.7493	2.55009	2.58694	2.82802	3.07804	3.06655
219979_s_at	5.9442	6.79174	6.2395	6.72265	6.05378	4.9984	6.49315	5.93032	5.29313
213182_x_at	1.49471	1.74534	2.05768	2.00052	1.71842	1.90756	1.59868	2.35465	2.26507
213427_at	5.59723	6.0815	4.71591	6.1851	6.13801	5.31135	5.99628	5.18613	4.96813
212771_at	3.929	3.41474	3.54318	3.72249	4.34255	4.16563	4.03214	3.46841	4.05107
239946_at	5.35006	4.66738	4.69083	4.40712	4.07541	4.83001	4.37324	4.96475	4.05149
1557227_s_at	1.41032	3.04019	1.74623	2.98206	1.74534	0.861749	2.98107	1.69478	1.85255
210999_s_at	2.57058	2.11241	2.32448	1.985	2.56932	2.26267	1.85002	1.62655	2.40408
212195_at	5.53585	4.97519	5.93796	5.17502	5.44599	6.59201	5.45735	5.79714	6.45289
204999_s_at	3.2822	3.25241	2.92887	4.36662	4.11869	3.12061	4.0393	3.91871	2.79418
212019_at	3.37552	4.69792	3.69835	4.8079	4.5581	3.30973	4.19501	3.42378	3.63532
236849_at	2.02634	2.12208	2.03007	3.14587	2.45338	1.84169	2.95981	2.67456	2.17647
229608_at	2.27148	2.43591	1.98746	3.04525	2.98784	3.09337	3.84173	4.17875	3.70996
205904_at	3.37766	3.98995	4.12806	4.11989	3.85063	3.41491	4.87728	4.74787	5.15882
222045_s_at	3.38728	4.16378	3.27196	4.50676	4.77523	2.86077	4.16607	2.92477	3.11148
1555609_a_at	1.38964	1.7719	1.4432	2.29193	2.01989	1.59896	3.23513	2.34836	2.44166
238098_at	2.24433	1.35035	2.08195	1.93385	2.05793	2.41446	2.25179	2.56031	2.84135
206945_at	4.45417	4.91649	4.10254	4.57628	4.03213	3.24705	4.86747	4.14808	3.35104
234107_s_at	2.5236	2.24373	2.82739	2.03844	2.63245	2.388	2.2155	2.09992	2.57084
205560_at	2.49476	1.9564	2.58972	1.79656	2.4245	2.83174	1.84342	0.781759	1.98334
204620_s_at	1.93128	1.93128	1.41406	2.22334	2.10761	2.2254	3.84226	2.13424	2.35287
206233_at	3.7747	4.47934	4.10735	4.16778	3.29807	4.35863	4.91215	5.54952	5.20446
230760_at	4.24433	4.29234	3.17597	4.51071	5.24544	5.3313	4.03846	4.25621	4.32778
219157_at	3.29379	2.9855	2.59806	2.90302	2.61312	3.17831	3.48127	3.63391	3.56171
234997_x_at	6.24802	6.03426	6.6237	5.73316	6.37197	7.52864	6.25183	6.65865	7.51178
208949_s_at	2.10761	1.34227	1.95525	1.62077	1.95525	2.31737	1.31607	2.06048	2.28523
204435_at	6.18282	5.56336	6.08868	5.79734	6.71413	7.27976	6.25043	6.69671	7.11173
243780_at	2.49157	1.84064	2.58336	2.06946	2.91442	2.85293	2.50858	2.94327	3.38289
228088_at	2.83065	2.16776	3.29688	2.69419	2.91179	3.82667	2.95981	3.00993	3.75899
217933_s_at	7.78934	8.34057	7.38742	8.23405	8.07477	6.47028	8.17663	7.6689	6.76997
235653_s_at	2.68717	4.11117	3.41955	4.17747	3.3244	3.05848	4.19804	3.85985	3.2411
209889_at	3.45627	2.2545	3.62809	2.13978	2.7061	4.29632	2.34184	2.94301	3.52117
1553138_a_at	3.14095	3.57127	2.60936	3.68701	3.02969	2.41074	3.39565	3.39078	3.45569
201732_s_at	3.33807	4.65296	4.19769	4.75357	3.59734	3.55864	4.64047	3.61696	3.82924
242414_at	5.44668	5.45003	5.59486	4.97746	5.18769	5.18059	4.98959	5.15597	5.49389
209025_s_at	8.06773	8.41461	7.60023	8.49908	8.52473	7.78391	8.41668	7.40596	7.26341
227462_at	7.68999	7.445	7.43657	7.45351	7.33867	7.45104	7.481	7.35345	7.58408
205141_at	1.55092	1.18382	2.68739	1.08817	1.41085	1.7636	1.17887	1.87056	2.22515
214895_s_at	4.64347	4.83273	4.23646	4.73937	4.52145	3.55941	4.65093	4.32652	3.58549
227044_at	4.14324	4.50967	3.92586	3.46635	3.99377	3.98167	3.34603	3.0842	4.34578
203317_at	4.48247	3.81372	4.83857	3.31698	3.40455	3.67723	3.19737	3.65545	3.26943
208624_s_at	4.3863	5.20704	3.63784	5.48655	4.5581	3.52708	5.165	4.31297	4.25714
1553112_s_at	3.2896	3.78389	3.25752	3.76813	3.45248	1.60938	3.39868	2.83898	2.17446
204597_x_at	0.791033	0.534255	2.02587	0.668046	0.564668	0.596366	0.529779	0.944992	0.846143
210239_at	5.30473	5.35961	5.37314	5.62265	5.65667	5.48585	5.43558	4.80907	5.21008
211212_s_at	4.29788	5.4497	3.80807	5.36865	4.5581	3.47362	5.10828	4.32018	4.10118
242481_at	3.19452	3.38356	2.97179	3.59376	3.46469	3.11499	3.6356	3.01371	3.30999
225846_at	2.8586	2.46678	3.14484	2.25899	3.13114	3.97573	2.38353	3.153	3.3007
231285_at	3.08867	3.26718	2.9507	1.97928	2.05945	2.33127	1.7379	2.0876	2.63224
1555112_a_at	3.10787	3.18756	2.44366	3.65425	2.5293	2.41141	3.29357	2.46505	2.67523
222240_s_at	1.5755	1.70893	2.17277	1.53814	1.53277	1.83762	1.77357	2.08959	1.82668
210625_s_at	3.99399	4.9815	3.66364	4.97598	4.66895	3.32419	4.51466	4.06784	3.57695
221868_at	2.10761	2.33013	2.59175	2.2775	1.2828	2.96188	1.99258	2.53412	2.95345
210951_x_at	4.1367	4.36065	4.23168	4.28494	4.18358	4.49347	4.48854	4.3912	4.88403
203044_at	6.08868	6.09839	7.09902	5.78709	6.23859	6.55249	6.05318	6.10447	6.82119
203622_s_at	6.05291	6.83671	5.66364	6.82324	6.66261	5.42242	6.25593	5.48921	4.99883
228515_at	4.27319	4.81752	3.71402	4.6182	4.02043	3.5867	4.73243	4.30307	3.7583
202240_at	3.33568	2.88514	2.72493	1.8023	1.8176	1.84663	1.78795	2.03284	1.76312
201626_at	9.24535	8.99626	9.70353	8.35163	9.13159	9.41051	8.34383	9.20724	9.56778
1552613_s_at	4.32081	4.86554	4.57213	5.25269	5.27364	5.07332	5.2296	4.51355	4.66217
219814_at	2.69778	3.51467	2.79811	3.67473	2.56512	2.31798	3.80918	3.20665	3.72843
207332_s_at	9.97867	10.057	9.74083	10.1586	9.69513	8.42165	10.1167	9.45803	8.42969
203761_at	6.29025	6.63462	6.39512	6.20219	5.12116	4.90964	6.28564	6.03076	5.69877
222385_x_at	2.56254	3.43628	2.6897	3.65425	3.4076	2.62486	4.2115	3.05906	3.06642
214011_s_at	7.30431	7.86818	6.70065	8.10473	7.87751	7.08107	7.29189	6.5441	6.3819
224410_s_at	4.12711	4.42266	3.67943	4.31142	4.12191	2.93476	4.69221	3.86367	3.33568
213984_at	5.82255	6.02566	5.96925	6.43525	6.83844	7.2681	6.14378	5.68691	6.80012
206383_s_at	3.674	4.60913	4.00964	4.71955	4.04048	2.9825	4.71802	3.95393	3.35354
235556_at	1.89355	1.17685	1.69012	1.35195	1.85585	2.40556	1.35382	1.66302	2.75204
213056_at	2.57157	2.49813	2.95539	3.51708	3.40736	4.18787	1.874	2.77781	3.07783
235597_s_at	4.57242	4.88815	3.37122	4.12832	4.03861	3.23722	4.61069	3.56912	2.93449
226947_at	3.33568	4.19637	2.41589	4.1879	3.98579	3.38562	4.15629	3.23097	3.12952
200806_s_at	8.30676	9.42493	8.3781	9.15408	8.77715	7.15244	8.84584	8.37239	7.85263
1560049_at	1.60132	1.35561	2.20915	1.80502	1.32836	1.49666	1.62684	2.03284	1.87043
226604_at	3.73333	3.56299	3.5821	4.33291	4.25983	5.168	4.40639	4.89102	5.14017
221904_at	4.11746	3.69328	4.53225	3.89741	4.30995	5.25745	3.63231	4.42097	5.05826
1554086_at	1.48312	2.00469	2.54435	1.27721	1.86366	2.33197	1.9827	1.66005	2.67437
1562529_s_at	1.43831	1.46415	2.5546	1.28757	1.50663	2.12939	1.08476	2.67409	2.46162
232330_at	2.11045	1.72447	1.55134	2.70541	3.38867	3.33006	3.2317	3.57953	2.93937
238029_s_at	0.985784	0.956161	1.70811	0.708014	0.70012	1.4702	0.838217	1.9382	1.98334
227609_at	5.98253	5.88324	6.30089	5.32604	5.28165	4.9828	5.41042	5.29514	5.16678
203917_at	2.63839	2.80362	3.41433	3.30656	2.04156	3.34693	3.07783	3.96377	3.90245
204635_at	3.89845	3.39676	3.42133	3.86021	4.177	5.12674	4.34118	4.98068	5.05243
201101_s_at	6.91084	8.0721	6.65536	8.14327	7.97538	7.05936	7.68918	7.10833	6.7691
218069_at	7.64918	8.09536	6.68581	8.17269	7.73485	6.80837	7.95437	7.24583	6.6319
635_s_at	2.63565	2.35196	3.55115	2.08001	2.53237	3.1735	2.07508	2.53418	2.61558
234304_s_at	4.49396	5.23888	4.52441	5.11875	4.58664	3.54388	5.10533	4.42493	3.81514
225223_at	5.20918	5.30587	5.30142	5.38207	5.26464	5.55573	5.91886	5.89408	6.04331
239232_at	1.51994	2.023	2.39538	1.87907	1.69359	1.96703	2.30022	2.38092	2.42583
231929_at	7.10201	6.74625	6.66285	6.7377	6.73261	6.70092	6.49268	7.02485	6.38373
235573_at	2.50016	3.19403	2.60529	2.84979	1.46653	1.79672	2.71564	2.25483	2.97327
1557570_a_at	0.880187	0.818709	0.951323	0.523874	0.54117	1.49351	0.943698	1.22057	1.76957
213562_s_at	3.96571	4.63313	4.1879	4.13354	3.85509	2.43303	3.67835	2.67571	3.17747
235942_at	2.80277	2.41229	3.11537	2.25848	2.34357	3.39124	2.1591	2.46505	3.03952
238183_at	4.0197	4.39096	3.83199	4.94991	4.79016	4.76323	4.91195	4.27162	4.97005
224374_s_at	1.69476	1.74534	1.74534	1.50934	1.36487	1.11459	1.31886	1.41116	1.82888
211320_s_at	3.42371	3.16281	3.87849	3.35396	3.40893	3.9165	3.29647	3.52025	4.19616
201435_s_at	7.49411	8.10662	7.31282	7.76066	7.42003	6.00587	7.56734	7.23496	6.24479
208900_s_at	6.74673	8.2858	7.1353	8.17152	7.27815	6.58357	8.06198	7.13185	7.50157
226665_at	5.97986	4.9405	5.92815	4.74406	5.39738	6.34688	5.37028	6.34483	6.33621
1554415_at	3.8851	4.66837	4.01153	4.61153	5.11699	4.64874	4.68695	3.42378	4.18262
214695_at	1.74554	2.83898	1.74534	2.25628	1.73065	1.44154	2.15846	1.19928	1.55986
208523_x_at	3.75056	3.68696	4.07375	3.12335	3.13191	2.563	3.23135	2.81042	2.60444
231055_at	1.69476	2.30167	1.74534	2.82813	2.95962	2.12088	2.34701	2.43289	1.52447
1552812_a_at	1.90261	3.31955	2.63167	3.28973	2.4369	2.12354	3.36107	2.09866	2.29457
238175_at	2.40894	2.58045	2.9613	2.10134	1.98427	2.11043	2.00641	2.03284	2.01118
209895_at	3.26463	4.61809	3.37379	4.29671	4.26956	2.64126	4.24534	3.58373	3.09417
1556545_at	2.46505	2.80869	2.6957	1.71935	1.65677	2.41003	1.73348	1.84605	2.52969
222408_s_at	5.59584	5.03001	6.15316	5.33605	5.83554	6.65805	5.37949	5.80335	6.52356
231953_at	2.19384	3.28573	3.03493	3.14658	3.53889	3.96397	3.15985	2.92358	3.85433
235304_at	3.49079	3.60486	3.25774	3.28576	2.69681	4.44561	3.53567	3.67156	4.83706
239187_at	2.64163	2.91921	2.6418	2.79749	3.88266	3.28459	3.07303	2.46505	2.72986
238513_at	2.30327	1.99541	2.12483	2.65206	3.12765	3.8809	2.43759	2.80336	3.27428
231798_at	1.25586	1.10648	1.90015	2.13353	0.999956	1.87252	1.88238	2.46505	2.86566
216860_s_at	3.02918	3.30636	2.71637	3.73128	3.27846	3.24915	3.62561	3.17969	3.13072
203633_at	4.55545	4.74427	4.39703	4.3364	4.62247	4.56529	4.22066	3.84331	4.12799
202283_at	3.37268	3.28888	3.28741	3.51708	3.64279	2.7106	4.60954	4.37625	3.69534
218305_at	5.1766	5.45125	4.49896	5.40181	5.45953	4.38307	5.24391	4.79306	4.55483
204678_s_at	4.05601	4.22573	4.87923	4.36486	4.13031	4.10295	4.29335	4.45574	4.63409
226134_s_at	7.53403	7.05152	7.36987	7.14206	7.62035	7.4262	7.543	7.26468	6.72977
238501_at	4.27319	4.41006	3.25281	3.65374	4.49265	4.85806	3.67561	4.34821	4.98667
232549_at	1.23446	0.761691	1.32465	0.96271	1.9766	2.64258	1.29025	1.14467	1.96945
201059_at	3.32212	2.87805	4.03145	3.16716	3.5286	4.48146	3.59122	3.89274	4.58764
218559_s_at	1.09015	2.0801	2.12307	2.71637	2.12845	3.03231	2.52969	2.03284	2.52838
59625_at	1.51824	1.41356	2.47553	1.30497	1.32257	1.77112	1.4946	1.52846	1.80968
210241_s_at	4.20007	4.00915	4.3733	4.57501	4.48638	4.28968	5.43147	6.03273	6.03908
209764_at	2.16506	2.71636	1.26257	3.04565	2.13408	1.69072	2.81148	3.17589	2.84957
229128_s_at	6.27934	6.35817	6.45406	6.13647	6.58116	5.06708	5.7985	5.87478	4.56827
1552727_s_at	4.7103	5.07004	4.53591	5.0309	4.623	4.49765	4.97163	5.04658	4.87451
226271_at	3.39174	4.06219	3.05318	4.36839	3.51773	3.2356	4.63256	4.07563	3.13389
227099_s_at	3.76683	4.35613	5.23042	4.30976	4.0733	4.39558	4.2496	4.1472	5.05639
228788_at	4.92138	4.40365	5.46874	3.95704	4.78244	5.399	4.62365	5.1335	5.68398
205165_at	2.15094	2.00303	2.42746	1.67429	1.96379	3.16948	2.24653	2.60265	3.17628
1552364_s_at	2.81668	3.4202	3.36547	3.20337	3.09915	2.79655	3.82633	3.17589	3.19562
210365_at	3.43432	3.28888	4.28593	2.89708	3.15163	3.9231	2.63754	2.5132	3.49643
211275_s_at	4.23418	4.62677	3.9924	4.58172	4.20191	3.56644	4.91838	4.31077	4.02337
204432_at	2.3667	1.69231	2.57452	1.57622	1.7295	1.63538	0.950125	1.20251	1.53218
203402_at	5.47965	4.65062	6.02642	4.40048	5.40743	5.73458	4.24009	4.6356	4.75189
209146_at	7.19003	7.46081	7.77404	7.40334	7.46423	7.90236	6.83571	6.91387	7.62566
232038_at	4.25995	3.85736	4.66685	3.88347	3.97954	5.2987	4.00891	4.88544	5.33595
236314_at	4.57299	3.58947	4.53431	4.04439	4.36548	5.44095	4.44213	5.35724	5.23474
214041_x_at	6.18899	5.02862	5.93077	4.83746	6.02892	5.59427	5.31882	6.62005	5.37188
222387_s_at	4.57929	5.66203	4.77176	5.42288	4.62354	3.46563	5.39391	4.50319	4.48296
212430_at	4.08691	3.87995	4.80266	5.27195	4.51531	4.69877	5.82043	5.62589	5.94341
232081_at	4.78726	4.51094	5.23534	3.85267	4.50248	4.04881	4.03516	4.43737	4.26247
214875_x_at	3.38367	3.83243	3.50605	3.77608	3.20603	3.27007	3.80056	3.18304	3.73836
204759_at	10.2105	9.74465	10.2927	9.3466	9.60472	9.677	9.36127	9.7087	9.75737
213547_at	4.67071	4.17464	4.77529	4.3817	4.71586	5.04095	4.17908	4.69435	5.45585
232881_at	2.43794	2.92602	2.61692	2.46639	2.11764	2.72241	2.46096	2.61692	2.67437
206112_at	1.90775	1.4685	1.74168	1.32279	1.05672	1.96839	1.99887	1.77263	2.79698
223404_s_at	5.17703	5.41925	5.06768	5.2952	3.68286	4.19229	5.2479	5.39952	5.20071
224433_s_at	3.02015	3.69978	1.91394	3.53399	3.25713	2.52059	3.35227	3.17978	3.03148
213462_at	1.30213	1.22666	1.30287	1.30473	1.10151	1.57288	1.18611	1.48595	1.53377
221838_at	2.08532	0.964158	1.91988	1.4847	1.74534	1.97313	1.52868	1.9462	2.17404
209209_s_at	2.46505	2.74535	3.14034	2.36546	2.45365	2.87752	2.54027	2.66673	3.1555
203394_s_at	7.83338	7.06399	8.14844	7.19258	7.56433	7.40485	7.35176	7.89698	8.03572
241745_at	0.973689	1.10078	1.26183	0.999575	1.83054	2.5369	1.02295	1.94513	2.39125
225633_at	4.14324	3.9288	3.83199	4.01717	4.11227	4.30618	4.15609	4.0244	4.70655
225972_at	1.10702	0.630503	0.856805	1.10572	0.794677	0.883921	0.70189	1.17912	1.12451
210692_s_at	4.40323	5.20286	4.9793	5.32049	4.71397	3.40425	5.03945	4.68434	3.97326
1559050_at	2.43237	1.95002	2.56365	1.97341	2.54264	2.88143	1.86931	3.17589	3.51363
242943_at	3.62645	4.77131	4.07375	4.46681	3.59393	3.15474	3.8632	3.8273	3.48588
242313_at	0.809026	1.11821	1.74534	0.652002	0.861965	1.66396	0.933024	1.95842	2.21948
214544_s_at	2.0789	3.35713	2.20782	3.36184	2.52792	1.65097	3.04602	2.47256	2.30183
222561_at	3.37436	3.80358	2.5006	4.1879	4.02043	3.90301	4.08514	3.43678	3.08559
219670_at	5.48648	5.14768	6.98761	5.39475	5.27431	4.78783	5.14477	5.57061	5.33488
1553510_s_at	5.32633	6.13849	5.28841	6.09827	5.53403	4.7337	5.9096	4.89719	4.42691
1557765_at	0.474123	0.182987	0.0947287	0.788645	0.373106	0.861749	1.73715	2.1428	1.50946
228500_at	3.68539	3.54937	4.56981	3.46934	2.91775	2.50498	3.39345	3.63713	3.52296
1554768_a_at	7.91666	8.49197	7.96725	8.1422	7.89049	6.43466	8.01875	7.37567	6.53349
214359_s_at	8.27263	9.05571	8.40967	9.01323	8.6483	7.19094	8.62197	8.21263	7.46081
212171_x_at	2.76129	2.14235	3.38943	2.74108	2.26615	3.24951	2.07861	2.34796	3.2984
226529_at	5.91263	5.56124	5.96	5.26777	5.5772	6.37307	5.74599	6.50177	6.87175
200841_s_at	2.05631	4.25566	3.43418	4.07179	3.66837	3.00327	3.40252	3.39821	3.04495
227501_at	3.09035	3.19444	3.75538	3.45838	3.89724	4.02735	4.09299	4.59101	4.21023
225341_at	1.12513	1.35035	0.908728	1.19512	0.986514	1.4513	1.24808	1.27888	1.47549
219797_at	3.38896	4.12034	3.62209	4.13461	3.56371	3.88505	4.13173	4.11041	4.35349
221640_s_at	3.64478	3.92022	4.47763	4.43452	4.33057	4.48698	5.49272	5.43482	5.57249
210008_s_at	2.21289	3.30082	2.08222	3.17427	3.34725	2.13002	2.86324	2.14389	1.96115
208729_x_at	5.55744	5.34134	6.21531	5.91942	6.33187	6.28122	5.81335	6.57188	6.79777
236752_at	4.39806	3.44845	4.25424	2.74763	3.24859	4.54818	3.55834	4.31085	4.56189
214542_x_at	3.88786	3.84035	4.71171	3.81435	3.34151	3.21225	4.19869	3.42378	3.07783
227617_at	4.028	4.27611	3.57771	4.60373	4.41305	4.03141	4.48568	3.77547	3.62903
226039_at	6.85593	6.70277	6.71295	6.50529	6.12296	6.96195	6.52641	7.21667	7.12005
1560433_at	2.56891	2.92801	2.22737	3.3953	3.55933	2.70479	2.96604	2.87268	2.30917
226185_at	0.640393	0.871822	1.71522	0.758276	0.531863	1.41512	0.693782	0.894921	1.55677
214449_s_at	3.17217	3.02575	3.40704	3.06	3.11942	3.47266	2.87642	3.14042	3.28409
218903_s_at	4.8243	5.55033	4.55113	5.62754	5.04161	4.01223	5.7491	5.12255	4.4903
200810_s_at	7.80889	7.75318	7.12384	8.18675	8.60886	7.86116	8.52213	7.6565	7.33474
204507_s_at	4.33867	5.69704	4.50507	5.32172	4.85626	3.47375	5.0844	4.20411	4.25527
229569_at	2.6536	2.87106	2.27334	1.67161	1.56631	1.55878	1.47417	1.23771	1.51777
214724_at	2.35217	3.28888	2.71137	3.33998	2.8651	1.91674	3.82069	2.80077	2.46417
207147_at	0.547098	0.781339	0.493291	1.04638	0.66829	0.554148	0.715826	0.317397	0.607573
1557352_at	2.44619	2.41141	2.62673	2.85904	2.04661	2.86077	2.23219	1.77294	2.41951
229134_at	4.22866	4.48196	3.74214	4.51516	3.5796	3.3595	4.63664	4.20852	3.54889
209015_s_at	6.53314	7.06586	6.27926	6.6364	5.95707	5.13192	6.50756	6.28599	5.74835
1559205_s_at	5.48441	5.48384	5.22228	4.40423	4.51772	4.12203	4.34963	4.45005	4.11759
225237_s_at	6.65799	6.4294	6.66003	6.20057	6.67393	6.51067	6.77766	6.52649	6.04689
1569077_x_at	3.93378	4.06433	4.57154	3.88203	4.46841	4.9916	3.73117	4.19667	4.96197
202554_s_at	7.05738	6.36157	7.76996	6.37549	7.15363	7.40211	6.63523	7.11078	7.84657
206103_at	2.65117	3.20988	2.84825	2.88047	2.22766	2.24589	2.91231	2.59805	2.89731
223839_s_at	5.82775	5.32878	6.30191	4.87312	5.68649	5.93177	4.58848	5.47331	5.74488
206468_s_at	3.16642	4.37748	3.33863	3.91859	3.32493	2.40206	3.98583	3.30371	3.22388
224966_s_at	3.87174	4.39156	2.84498	4.62714	4.53068	3.65425	4.12765	3.70802	3.41629
223518_at	4.99093	5.64871	4.75018	5.56608	5.32307	4.68236	5.59049	4.88544	4.38095
39549_at	1.0109	0.533477	0.806143	0.723738	0.862422	1.27879	0.656373	0.774704	0.939251
219532_at	6.69735	5.85227	6.73129	5.85387	6.47595	7.32159	5.96964	6.54805	6.97232
238858_at	3.26493	3.09902	3.83199	3.28934	3.60041	3.87655	3.43576	3.58146	4.17885
207850_at	2.01173	2.23202	2.27132	2.20898	3.40074	3.45766	2.07885	2.27132	2.71213
220688_s_at	6.54584	7.2595	5.96184	7.4174	7.06222	6.06901	7.13208	5.99768	5.97484
205372_at	3.00413	2.09859	2.74173	2.5673	2.6256	3.51351	2.81971	3.50643	3.40351
1556429_a_at	3.89477	3.80941	3.93262	3.32204	4.20176	4.99682	3.86168	3.49528	4.47642
1555886_at	3.47108	3.49218	4.03675	3.321	2.84209	4.05427	3.46087	3.33315	4.34129
213926_s_at	0.830997	2.07217	0.885456	2.13058	0.602835	1.0775	2.1157	0.875551	1.35035
205476_at	0.82882	0.594537	1.16806	0.667583	0.576066	0.861749	0.757481	0.619485	0.894985
91684_g_at	4.71022	5.20837	4.38379	5.19689	4.91517	4.13039	4.95584	4.70003	3.95929
223254_s_at	4.75636	5.61244	5.00589	4.90333	4.02043	4.03501	4.90103	4.33746	4.42873
208893_s_at	3.76068	3.51768	4.87728	3.817	3.24386	3.93543	3.5248	3.98181	4.89745
210886_x_at	5.07848	5.12561	5.38113	5.51077	5.36687	5.36911	6.48818	6.99068	6.999
203827_at	1.4943	0.754429	1.40326	1.15568	1.21467	1.29991	1.04287	1.10266	1.88663
226925_at	7.86035	7.50605	8.68413	6.8479	6.9971	7.67992	7.38102	7.84014	8.13462
219270_at	3.13248	2.23781	2.57153	1.9285	2.85917	3.80878	2.39478	2.3135	2.84904
238523_at	1.45885	1.82962	2.15774	2.00889	1.98729	2.9663	1.33617	1.85478	2.90156
204854_at	1.65326	1.01985	2.68473	1.23506	1.61661	2.10629	1.39088	1.58228	2.55634
235745_at	1.99099	2.31316	2.33245	2.26862	2.07591	2.29462	2.03205	2.00107	2.22891
210357_s_at	5.26588	4.72495	5.34495	5.24639	5.17114	5.29062	5.52081	5.03845	5.14477
228520_s_at	2.43304	2.22588	2.57708	2.42048	2.97737	2.79613	2.24594	2.78078	2.55504
206954_at	2.83311	2.23486	3.38519	1.92995	2.12992	2.86145	1.73809	2.29668	2.57652
225558_at	4.13645	4.34066	3.42124	4.32552	3.6074	3.34444	4.31132	3.9678	3.21017
238554_at	3.94588	3.83517	2.84021	3.69103	3.40931	3.06	3.47817	2.64146	2.70054
236273_at	4.31527	4.91132	4.49468	4.19307	3.89724	4.83221	4.85253	4.93358	5.74676
227882_at	3.36801	3.19645	2.95869	3.61133	3.68359	3.06	3.55834	3.10207	2.82689
215236_s_at	1.93403	3.27967	2.79667	3.4453	3.09421	1.65544	2.96564	2.63748	1.64788
222286_at	2.13021	2.10053	3.52217	1.66521	2.24748	2.20166	2.06194	2.49386	2.88994
208322_s_at	3.24113	2.83898	3.51154	2.5416	2.98486	2.47576	2.76314	2.76073	2.366
225717_at	5.05386	4.80486	5.8594	4.91671	4.60863	5.84063	5.07189	5.15848	5.63149
223882_at	1.58399	2.08089	2.08261	2.19213	2.15431	2.24956	2.89208	2.35428	3.19766
1553575_at	4.3524	5.78739	5.02012	5.61114	4.95333	5.15418	5.94215	4.77137	4.65447
216834_at	0.466829	0.198489	1.36965	0.244386	0.488934	1.18382	0.319165	0.378956	1.29556
204044_at	4.72822	4.89059	4.93444	4.55507	4.64877	4.64655	4.35381	4.50357	4.63385
220765_s_at	6.25741	6.01064	5.4852	6.06275	5.97673	4.85022	5.88083	5.42222	4.50753
217197_x_at	2.1632	2.45694	3.26996	2.81848	2.4369	2.6678	3.26546	3.48604	3.78629
212624_s_at	5.47643	6.35701	5.26745	6.19642	5.72216	4.50044	6.10165	5.73447	5.3198
209140_x_at	7.55834	7.11173	7.99255	7.69304	8.23948	8.3763	7.79669	8.37656	8.64652
216379_x_at	2.81668	2.63476	2.07361	2.72528	2.4369	3.06	3.02747	2.83898	2.47015
203395_s_at	6.04406	5.77332	6.52743	5.67943	6.18276	5.97865	5.70357	6.17127	6.51873
222101_s_at	4.0915	3.621	4.86288	3.80805	4.66023	4.95367	4.07874	4.13426	4.51881
1553304_at	2.31076	3.80358	3.27883	3.58267	2.95498	2.2025	3.79619	2.4346	3.3754
235276_at	4.63676	4.36973	4.97678	4.12281	5.43641	5.19734	4.32373	3.85654	4.4435
218391_at	7.4174	8.09913	7.28137	8.10297	7.77129	6.60245	8.21537	7.71839	6.7777
213797_at	2.90225	3.22992	1.8832	2.16774	1.50561	1.38466	2.87918	2.07719	1.36602
241957_x_at	2.10761	2.38891	2.87366	2.43484	2.8192	3.38639	2.8362	3.28968	3.78422
231913_s_at	3.69632	4.68216	3.81678	4.35837	3.58267	2.70841	4.30262	3.60288	3.08292
227963_at	3.0806	3.69992	3.98028	3.5288	3.67201	3.46234	3.23775	3.58021	4.73706
225957_at	3.60949	2.77568	3.2312	2.71637	3.11594	3.49427	2.85902	3.68954	4.01513
201810_s_at	6.1501	6.16794	5.66361	5.76662	5.53403	4.65586	5.47885	4.93173	4.4563
232293_at	3.73171	3.42784	4.26904	3.55265	3.84038	4.71324	3.45097	3.93655	4.92442
232026_at	2.5361	2.02622	2.39176	2.01043	2.42022	3.80733	1.99192	2.28914	2.77123
1557098_s_at	4.97092	4.34183	5.31397	3.98728	4.60552	4.85806	4.1307	4.33363	4.89355
244447_at	2.31298	1.57384	2.8327	1.78822	2.60887	3.39665	2.01143	2.79933	3.07575
214039_s_at	8.11693	7.66638	8.08875	7.84996	8.091	8.20155	8.05418	8.20382	8.41333
205934_at	3.33151	3.82499	3.82883	3.74583	3.262	3.96072	3.85059	3.66408	4.36548
217786_at	6.94021	7.43304	6.28244	7.50899	6.95897	5.92023	7.23886	6.48409	5.98725
225967_s_at	7.98892	8.37352	7.58951	8.76932	8.18494	7.7919	8.94711	8.46288	8.09991
213657_s_at	5.38527	4.89224	6.18474	4.5417	5.69344	5.98035	4.8896	5.63238	5.8922
1553715_s_at	4.29027	3.84141	4.48329	3.69534	3.77337	3.78711	3.69534	4.10134	4.17416
227115_at	2.93319	2.79812	3.43514	2.54826	2.63954	2.30418	3.10634	2.66209	3.43514
204476_s_at	3.97504	4.14278	3.57955	4.02412	4.03823	3.20081	4.22143	3.68337	3.60168
221988_at	3.14644	3.67705	3.03263	2.98917	3.40526	2.48377	2.73376	2.12054	2.78753
230619_at	3.42405	3.14155	4.04455	2.8231	3.55346	4.11134	3.57275	3.6378	4.50967
228176_at	4.27319	4.57795	4.47219	4.48718	4.38762	4.6392	4.3757	4.63109	5.1884
225742_at	3.28271	2.78699	3.73311	2.44672	2.67589	3.6146	2.99918	3.44385	3.2902
208506_at	2.86939	2.57589	3.15576	2.80244	2.11876	1.99325	3.21348	2.67364	2.54471
209498_at	0.880187	0.331296	0.587716	1.22282	0.467923	1.09553	2.29747	1.65545	2.11063
228377_at	0.559695	0.749739	0.877237	1.22632	1.23458	0.814054	0.816938	1.06031	0.994001
212364_at	5.74522	5.8946	5.66431	5.7337	5.35504	5.05718	5.12177	4.78201	4.41489
221245_s_at	2.00141	2.51568	2.73203	2.43809	2.26513	2.995	2.54511	3.05058	3.85348
241790_at	1.90562	0.766871	1.28622	1.26719	1.52066	2.9653	1.2844	1.46175	1.84832
218219_s_at	4.17519	4.88815	3.8921	5.52361	5.31289	4.51669	5.16065	4.34594	4.42338
225567_at	2.79926	3.12621	3.30368	3.6207	3.40565	3.37976	3.66919	2.83898	3.37617
242268_at	2.60357	1.65392	2.3817	1.3037	0.792341	1.68025	1.37838	1.34463	1.5613
236555_at	3.95331	3.52959	3.67943	4.04909	4.21547	4.87117	4.57799	4.17358	5.53576
229512_at	2.28866	2.75959	2.10921	2.21247	1.91419	2.25282	2.4628	2.64915	2.369
222108_at	4.3424	4.4489	4.33854	3.63864	3.84894	4.6462	4.90583	5.20438	5.48655
239038_at	0.979484	2.16513	1.36965	2.5274	1.78944	0.901791	2.07938	1.02533	1.08003
1553133_at	2.81019	2.9413	3.05654	2.64088	3.41908	3.54762	3.26765	3.47745	4.26953
230399_at	3.50187	4.44252	3.68559	4.36748	3.41426	3.08529	4.11174	3.89343	3.98071
1559960_x_at	3.20736	2.31533	3.04905	2.18509	2.92263	3.79179	2.71703	3.37087	3.55857
1562497_at	1.96445	1.72726	2.30363	1.61278	1.45272	2.65629	1.80597	1.59818	2.42996
215616_s_at	3.16651	2.80787	4.21702	2.76172	3.32952	3.73317	2.63151	2.50916	3.14419
203372_s_at	0.442484	0.900166	0.692661	0.630823	1.29648	0.23496	0.624631	0.481218	0.455077
212501_at	5.55123	4.99063	5.91879	4.92758	5.3696	6.21478	4.79665	5.33422	5.58167
230165_at	7.19128	6.99535	7.39676	5.83923	5.72362	6.60862	6.06672	6.41291	6.45421
204905_s_at	8.05466	8.21276	7.20057	8.23225	7.84236	6.76801	7.80487	7.29052	6.5562
204404_at	4.08395	4.44653	3.55283	4.63612	4.13991	3.61801	4.42155	3.15206	2.9993
228980_at	5.07888	4.91191	5.11514	5.06459	5.53689	5.86582	5.23425	5.36388	5.80206
213556_at	3.8517	3.85109	4.29785	3.78251	3.94963	4.40744	3.82223	3.8932	4.59086
238529_at	1.81629	1.77595	1.74534	1.85961	1.32429	2.12291	1.83202	1.94395	2.95159
235138_at	6.20885	4.7226	5.54093	4.61153	5.41798	6.11262	5.06137	6.03357	5.15882
227223_at	5.52456	3.93097	5.34037	4.19544	5.10717	5.57745	4.57582	5.68476	5.07239
221920_s_at	4.88318	4.61079	4.87728	4.61905	5.24011	5.12032	4.57837	4.76585	5.15157
242555_at	1.56899	1.9744	2.21677	1.83818	1.75917	2.298	2.0804	1.87987	1.9343
236908_at	3.44106	2.76291	3.73031	2.56398	2.12356	3.2735	2.79591	3.06838	3.2735
242470_at	2.61725	2.81749	3.14641	2.57902	2.1814	3.52406	3.07441	3.09761	3.7555
1553743_at	5.04671	5.25393	5.43649	4.61548	4.5581	4.91074	4.76267	5.51598	5.87525
228891_at	2.10847	1.90177	2.31514	1.90894	2.02384	1.54173	1.87175	1.01139	1.68136
225989_at	3.75266	3.85331	3.36786	3.60981	2.14852	2.64699	3.62239	3.7241	3.81833
225602_at	4.50316	3.90475	4.44701	3.99971	4.27865	4.19217	4.04491	4.04005	4.27205
236370_at	3.02548	2.00043	2.21345	1.66578	1.83215	3.28004	1.92166	2.44605	2.59621
226808_at	3.31241	2.72205	3.19895	2.55551	2.90426	3.86052	2.93739	3.5485	3.92251
215307_at	5.54746	5.212	5.64455	4.7468	5.57328	6.35498	5.18257	5.7068	6.23924
202843_at	3.7065	3.82391	3.42863	3.89531	3.23665	4.55275	3.32184	3.52854	4.52856
235425_at	7.49281	6.98179	7.63308	6.01903	6.00931	6.6582	5.94261	6.5336	6.49499
217490_at	2.10761	1.79585	1.36275	2.60591	2.4369	2.23383	3.4459	2.77929	2.68112
221618_s_at	2.9678	3.65849	2.65877	4.04867	3.36579	1.93815	3.77952	3.21939	2.56262
203233_at	1.74166	2.21183	3.24863	2.23598	3.1456	3.26786	2.78748	2.89412	3.51708
201691_s_at	2.143	2.99788	3.67801	2.42505	2.79339	2.81255	2.20657	2.45025	3.04469
217593_at	4.03412	3.47265	4.67691	3.66378	3.98381	4.77609	3.73599	4.28155	4.65354
202741_at	8.10284	8.03488	7.37029	7.66779	7.57408	7.31726	8.06537	8.09667	7.47151
204595_s_at	1.2139	1.5295	2.77725	1.32489	1.57194	1.80869	1.55732	1.95833	1.71861
237594_at	4.08092	3.55805	3.97303	3.71352	3.13411	3.05384	3.78117	4.28485	4.00084
225807_at	1.6672	1.5382	2.79138	1.37451	1.58664	1.61652	1.12666	1.54173	1.74605
207165_at	8.54138	8.42322	8.06999	6.64922	7.32805	7.60588	7.1236	7.83333	7.5601
1558173_a_at	2.78279	3.82801	3.30752	3.99908	3.02805	2.7453	4.11597	3.25853	3.70575
225339_at	5.31844	5.1478	5.80817	5.17666	5.61656	6.52604	5.12774	5.74156	6.36756
227176_at	1.55051	1.05821	1.15234	1.16762	1.02302	1.36027	1.55881	2.07581	2.75426
229018_at	3.30784	4.05987	2.90539	4.13463	3.55038	2.95364	3.9915	3.96884	3.09885
201315_x_at	3.19604	2.84626	3.36017	3.05217	3.12783	3.09425	2.56028	2.51624	2.7919
230424_at	6.13407	5.30587	6.15477	4.89414	5.11737	5.2698	5.45029	5.85926	5.2522
210432_s_at	6.74493	6.12939	6.33495	5.30647	5.44808	6.28182	6.0849	6.65104	6.5353
225940_at	3.06952	2.38548	3.0058	2.60216	2.28424	3.16971	2.63081	2.83898	2.86298
212044_s_at	6.09549	4.96801	5.71987	4.87899	5.63055	6.14655	5.07315	6.36149	4.84869
234312_s_at	3.31043	2.99239	3.99499	2.65328	3.2854	3.95607	2.93371	2.67121	3.50341
235291_s_at	3.76998	4.51695	3.59058	4.57501	4.35336	3.33602	4.93587	4.65276	4.45878
241891_at	1.80297	1.18382	1.42238	1.02774	1.07759	1.98914	1.02343	2.01033	0.983015
211080_s_at	2.81668	3.57127	3.34169	2.82802	3.00725	1.26273	2.23241	2.47231	2.02415
209514_s_at	3.63062	3.90599	4.36953	4.29617	4.11926	4.11713	4.52789	4.20548	4.55491
210286_s_at	2.45931	2.21763	2.46572	2.4369	2.43843	2.64817	2.05724	2.5896	3.28305
1556051_a_at	2.11132	2.15839	2.4169	2.39729	1.08263	2.01166	2.31709	2.45409	2.89471
235125_x_at	4.44187	4.53054	4.77041	4.57765	4.61248	5.76454	4.66504	4.78982	5.96366
238996_x_at	7.97144	6.70092	8.51591	7.06698	7.66289	8.05124	6.83294	7.49355	7.753
214390_s_at	2.99948	3.6366	3.83199	3.40323	3.40323	3.49939	3.34553	2.9003	3.03243
225240_s_at	7.78864	7.4338	7.90547	7.30567	8.03771	7.9673	7.93682	7.68863	7.26519
1555167_s_at	3.18343	4.11304	4.29078	4.13693	3.49447	2.30048	3.30755	3.17726	2.52921
232269_x_at	2.59391	2.25675	2.88554	2.06518	2.2648	2.85997	2.6101	2.71924	2.90603
204312_x_at	2.81668	3.63331	3.34667	3.68567	3.69892	2.32339	3.51946	2.80759	3.04263
204201_s_at	0.564985	0.405644	0.387553	0.472231	0.659112	0.535735	0.34966	0.893486	0.556025
1555618_s_at	5.47477	6.15541	5.71633	5.93557	6.2115	4.27062	5.96184	5.43868	4.84861
225019_at	4.2072	4.31278	4.71804	4.07569	4.1961	4.62607	4.47765	5.05676	5.4182
222270_at	4.59836	4.59709	3.64179	4.69831	5.21415	4.98195	4.46392	3.76454	3.72851
205406_s_at	2.64721	2.71637	2.12738	2.21013	2.50278	1.77099	1.95814	1.2883	2.48031
219295_s_at	3.4667	3.95324	3.96032	4.0183	4.02043	4.21254	4.04423	4.02986	4.35887
204120_s_at	3.9261	5.42259	4.37476	4.88642	4.54169	4.1406	4.95686	4.58876	4.45661
219330_at	6.08295	6.16226	5.63941	5.70831	5.37536	4.73301	6.18297	5.44456	5.46902
202847_at	4.33075	3.40632	4.3848	3.57367	4.35495	4.91674	3.84513	3.78215	4.67046
226483_at	4.86083	4.92555	4.95742	5.94714	5.48741	5.88666	5.87178	6.3857	6.6939
243198_at	1.69476	2.36122	1.36955	2.10761	1.11481	1.50133	3.34815	2.40709	2.4256
220803_at	1.34357	1.27012	1.45595	0.714814	1.40083	1.18696	0.798542	0.785233	0.9095
235589_s_at	4.44564	3.60131	4.39634	2.96363	3.99593	4.32935	3.6643	4.26383	3.91447
203833_s_at	1.70413	3.2825	2.66631	3.06465	2.7998	2.22534	3.14853	2.22831	2.66118
206687_s_at	5.21387	4.92899	5.25618	4.48363	5.0308	4.91412	4.10586	4.93979	5.15214
237215_s_at	0.672724	2.18717	1.80192	2.22538	1.82199	1.31409	2.3883	1.17133	1.14289
235122_at	3.9892	4.51534	3.06168	4.96458	4.32001	4.15806	4.20763	3.8855	3.60502
225521_at	4.68504	5.30531	4.1879	5.14365	5.16137	4.79016	5.13089	4.30628	4.07204
226038_at	5.79625	5.78772	5.79625	6.16126	6.70307	7.34143	5.79125	6.01002	6.81602
228986_at	4.3824	5.74585	4.48565	5.73371	5.16076	4.78172	5.94587	5.29162	5.46543
225303_at	2.71431	2.69486	2.75699	3.28097	3.32932	3.38952	2.7782	2.68019	3.16596
201061_s_at	3.02734	2.93741	3.81572	3.66015	4.09249	3.82407	3.95705	4.17769	4.42726
216361_s_at	0.880187	1.67753	1.24534	2.06884	1.08389	0.564004	2.14908	0.321741	0.94256
211968_s_at	9.68875	10.65	9.57975	10.4136	9.53537	8.44226	10.0409	9.61305	9.10548
227868_at	2.1626	1.2306	2.37357	1.20245	1.57202	1.64755	1.25895	1.4408	1.83013
201560_at	7.45076	7.15363	7.74393	7.4697	8.22133	9.00896	7.03213	7.18268	7.75044
221014_s_at	3.17485	3.02961	3.14418	3.09318	2.81372	4.15323	3.36624	3.78756	4.58656
225872_at	4.79616	4.61743	5.22022	4.81383	4.44444	5.97728	4.83724	5.16115	5.94843
214729_at	2.00365	3.17763	1.77285	2.88079	2.88976	1.18382	2.5969	1.84385	1.64316
201083_s_at	5.7545	6.50721	5.49901	6.62098	6.62553	5.94266	6.29908	5.63043	5.30384
234980_at	2.116	1.77425	3.17543	1.64045	2.07534	3.297	2.01201	2.34925	2.95981
200749_at	7.14289	7.96009	6.74626	7.75775	7.7994	6.83161	7.52358	6.78069	6.49507
215287_at	3.81308	3.43139	3.4773	3.5264	3.91676	3.67077	3.65086	4.30288	3.39522
241933_at	2.99987	3.92388	2.61983	3.58267	2.84323	2.44592	3.6944	3.34739	3.1348
228722_at	3.16157	3.39591	3.81334	2.87681	3.07069	3.79208	2.95981	3.77169	4.29881
210541_s_at	4.9838	5.88465	4.62459	5.82392	5.29162	4.13303	5.34977	4.81548	4.20936
225533_at	5.60464	4.92813	6.09555	4.3241	5.11146	5.41248	4.4914	4.80416	5.21753
207275_s_at	0.977129	1.40309	1.2313	2.03578	2.23363	2.68315	1.66703	1.37196	1.39071
230389_at	4.60412	3.72775	4.85019	3.31795	4.13311	4.76436	3.95902	4.49049	4.24502
214232_at	2.41261	2.96991	2.28267	2.71637	2.61987	2.01833	2.47432	1.72313	1.88768
222912_at	1.59528	1.71811	2.09753	1.9507	1.83306	1.94534	1.61981	1.38097	1.64306
201801_s_at	3.44964	3.93547	3.28984	4.90964	4.75148	4.02994	3.9724	3.75913	3.6869
224446_at	5.78387	6.58394	5.66646	6.29492	6.37554	4.6633	6.26069	5.43849	5.01169
219359_at	4.71118	3.80358	4.62758	3.85463	4.53075	5.06321	3.85878	4.95529	4.70053
229055_at	3.46672	2.82264	3.88243	3.92597	4.5581	4.2696	2.9164	2.91153	3.19294
227172_at	1.82176	2.14159	2.19508	1.37451	1.49265	1.4937	2.13117	1.97639	2.32536
226534_at	1.07048	0.693086	0.320193	0.578599	0.575632	0.792601	2.07938	1.98678	2.04873
1558920_at	1.88463	1.52934	0.893329	1.97435	2.1912	1.06652	1.54377	1.53669	0.97554
231283_at	2.62801	3.13126	3.03256	2.89797	2.96178	2.4442	2.92656	2.97861	2.93101
208460_at	2.10761	1.82639	3.37061	1.99201	1.85036	2.29363	2.07333	1.92216	2.52147
232473_at	1.58218	1.50389	1.9953	2.79206	2.4369	3.04844	2.84864	2.81699	2.56193
1553535_a_at	4.63715	5.16634	4.29522	4.68499	4.62538	3.40163	4.50496	4.31003	3.51445
243992_at	4.19679	2.83898	3.79432	2.92024	3.05995	4.53429	3.07783	4.06323	3.61899
233445_at	4.98809	4.39741	5.29978	3.4549	3.89077	4.72264	4.232	4.34815	4.34228
228259_s_at	3.06952	3.873	3.43579	3.53859	4.15948	2.68076	3.42425	3.24226	2.91509
206159_at	2.86482	2.6702	2.69448	2.17995	1.86312	1.75977	2.16796	2.21183	1.93009
229809_at	1.02426	0.667669	0.771454	0.614737	0.373404	1.30872	0.578908	1.16345	1.57593
219575_s_at	5.62249	6.14507	5.01006	6.31766	5.74784	4.98046	5.92117	5.16848	4.7006
1558292_s_at	5.33793	5.98123	4.96347	5.87233	5.67242	4.96638	5.75383	5.25787	4.83319
233314_at	2.79868	2.45973	3.31105	2.792	2.5269	3.59535	3.05248	3.17589	3.22122
212543_at	5.64575	5.81876	5.27902	5.20025	5.46838	5.37865	5.41223	5.32835	4.97069
235085_at	4.45019	4.38158	4.03908	4.83019	4.63753	4.44858	5.41668	5.81709	5.74
227020_at	3.06689	2.53362	2.54628	2.55164	2.97007	3.46265	2.96928	3.64401	3.62674
225814_at	6.39264	6.30792	6.97984	6.20128	6.10117	7.31994	6.1499	6.81166	7.59297
242801_at	2.81668	2.24876	2.43465	2.49328	1.61028	2.55113	2.94233	3.40245	2.73354
212713_at	5.8389	6.08065	5.70817	5.82164	5.98367	5.53447	5.48091	4.62899	5.11792
227210_at	5.21403	4.79943	5.93253	4.85413	4.58487	5.15617	4.59805	5.18337	5.34613
225049_at	7.56204	7.94061	7.78397	9.04571	8.83494	8.48419	9.17963	8.89465	8.96499
205051_s_at	2.44072	2.56112	3.35001	1.81088	2.88717	2.74391	2.86284	1.99524	2.95764
243386_at	0.356551	0.946118	0.650945	0.553497	0.53471	0.946118	1.57271	1.38894	2.58011
209094_at	5.15357	4.38677	5.53941	4.57864	5.1369	5.51613	5.08857	5.24737	5.5965
221434_s_at	9.21643	9.43105	8.64419	9.47908	9.14224	8.29044	9.21098	8.87393	7.9145
1558028_x_at	4.59027	5.65573	4.51189	5.49633	5.21838	4.20639	5.26279	4.11133	4.17856
238970_at	2.54758	3.27266	2.40127	3.06624	2.84938	3.86293	3.33915	3.76836	3.41042
217553_at	0.947867	1.34498	0.860275	1.1048	1.06087	0.991935	1.04882	0.779676	1.61962
204048_s_at	2.01579	1.03508	1.00079	1.29587	1.57021	1.9269	1.59427	1.55925	1.76957
241756_at	3.26937	3.20491	4.47703	3.24325	3.58267	4.31097	3.73812	3.85985	4.57127
225861_at	3.99965	3.38364	4.11126	3.32414	3.86515	3.72823	3.06267	3.62822	3.72237
215728_s_at	4.60234	5.51198	4.75898	5.35587	5.11238	3.55235	5.37992	4.43973	4.0651
215357_s_at	2.81668	3.64131	3.33388	3.51189	2.97007	1.932	3.39528	2.99062	2.25166
1554036_at	2.99821	3.10565	3.52646	3.00954	4.32959	3.06181	3.03459	2.37674	2.27629
243661_at	2.87989	3.57127	3.81235	3.34354	3.41256	4.17021	3.35227	3.54824	4.53221
227944_at	3.44008	3.23423	2.41123	3.20138	3.35116	2.19744	2.77731	2.96192	1.94189
209368_at	1.94038	1.64822	2.53017	1.25096	1.83533	1.8669	1.24213	1.36508	1.95781
229711_s_at	7.85589	7.71816	7.66663	8.56449	8.6517	8.81709	8.9972	9.41431	9.22457
238762_at	4.55183	5.30795	3.95691	5.14932	4.71586	4.24003	4.67464	3.66703	3.93246
215095_at	2.84714	2.15249	2.6041	2.16275	2.51429	3.52406	2.88375	3.6564	3.24246
222529_at	5.90502	6.0848	6.25953	6.0234	5.88507	6.01648	5.63546	6.13356	6.132
243561_at	3.8362	2.81232	3.4608	3.01705	3.17315	4.86399	3.29749	3.65425	3.78062
230370_x_at	3.17987	3.80358	3.59271	2.82169	3.2188	3.02969	3.44577	3.20752	3.9091
227624_at	2.94709	3.00941	3.54057	3.27799	3.42352	3.25033	3.55834	3.42378	3.29172
225902_at	3.95442	4.10116	4.28975	3.95603	4.32686	4.94468	4.02297	3.94397	4.85255
227412_at	2.94524	1.75478	3.11067	1.88134	2.24379	2.64124	2.27879	2.57427	2.79678
238122_at	5.48394	5.16376	5.8459	5.42631	5.24378	6.16094	5.84895	6.44204	6.94245
218695_at	6.38673	6.62289	5.49144	6.65779	6.43729	5.63386	6.26509	6.27689	5.76876
229720_at	3.84425	4.37979	3.17589	4.54416	4.48766	3.48673	4.13558	3.10816	3.43413
217608_at	4.2427	4.65711	3.96697	4.54091	4.57093	3.65882	4.03062	3.8278	3.75662
212009_s_at	3.3666	4.7258	3.70341	3.9008	4.3012	2.68495	3.36251	3.55679	3.03623
224247_s_at	6.45952	7.48587	6.25187	7.34065	6.78666	5.4569	7.20485	6.48905	6.1192
203523_at	3.55122	2.96179	4.24006	2.86371	3.07781	3.52167	2.21421	2.83898	3.28059
219642_s_at	2.9368	4.48116	3.52406	4.25331	4.19488	3.1718	4.87728	4.32294	3.80869
205548_s_at	6.63181	6.66042	6.858	7.23511	7.52567	7.98973	7.37809	7.64066	8.25266
220254_at	2.34671	2.65551	2.08729	2.81546	3.08195	2.29522	2.95491	2.28814	1.59711
203045_at	3.74203	3.15298	3.8303	4.78484	4.7091	4.95422	3.98476	4.08276	4.25232
242260_at	2.7657	4.11597	2.46984	3.96505	2.90838	2.53827	3.65425	2.66538	2.58859
208290_s_at	7.05077	7.46045	6.32763	7.3632	7.0494	5.79571	7.30211	6.80715	6.00674
235065_at	0.618137	0.707579	0.544648	0.429407	0.479525	0.562133	0.829973	0.941844	0.866986
204135_at	0.998621	1.30225	1.13958	0.970464	0.456762	1.17256	0.808703	0.73792	1.29899
220251_at	2.50031	3.51203	2.16117	3.15375	3.11262	2.24576	2.96561	2.41037	1.98334
228326_at	3.71429	3.01012	4.23031	2.94952	3.2188	3.99184	3.51539	3.34343	4.07571
212570_at	1.04585	1.70906	1.15823	1.3827	1.3259	1.18382	1.053	1.08894	1.75296
1555460_a_at	2.20459	3.35236	2.36595	3.60554	2.76001	2.32783	2.96849	2.37439	2.33042
201279_s_at	2.22805	1.93187	2.71637	2.23684	1.53756	2.14293	1.36493	1.60237	2.46659
235350_at	1.21793	0.670491	0.886093	0.628107	0.641761	0.929775	0.894238	0.809884	0.953079
242149_at	2.46755	3.24036	3.63129	3.19579	2.50808	2.02212	2.94587	2.20164	3.06533
1568627_at	3.13834	3.18395	2.79219	2.10761	2.93517	2.9177	1.89437	1.83285	2.17136
225603_s_at	4.38033	4.39686	4.9184	4.13829	4.02125	4.82141	4.66612	4.87102	5.49457
208248_x_at	5.2296	5.30587	5.34613	5.73286	5.77556	5.44944	5.34303	5.24733	5.85704
228062_at	4.91638	5.60597	4.9349	5.88618	5.34066	5.18585	5.53749	4.73948	4.82839
224580_at	3.80037	4.74903	3.52626	4.76745	4.11618	3.24298	4.68821	3.6843	3.45663
218723_s_at	4.80101	4.69226	5.70666	3.92673	3.90555	4.39883	4.1422	4.01445	4.41932
214022_s_at	6.24245	6.11351	6.37718	5.96411	6.30178	6.31646	5.61495	5.71427	5.98945
219957_at	2.96094	2.38283	3.04586	1.83023	2.23792	3.39485	2.64045	2.51123	2.9595
1556743_at	2.13923	1.64452	2.21056	2.19646	2.20579	2.96141	2.58037	3.35891	3.1593
208003_s_at	2.60381	3.79314	3.57123	3.89485	3.18175	3.97486	3.80588	3.66546	4.30129
208289_s_at	6.59002	7.12642	6.60245	7.815	7.82104	7.49702	7.9386	7.46804	7.23582
201577_at	10.0453	10.4161	9.50666	10.6562	10.1625	9.4716	10.8992	10.4737	10.253
221750_at	6.80241	7.08335	7.20778	6.64481	7.06304	7.25817	6.10331	6.19538	6.94749
235333_at	6.03148	5.90693	5.88536	5.70503	5.72422	6.17267	6.5442	7.30432	7.1669
201711_x_at	6.08682	6.77769	5.43655	6.21921	5.73865	4.87403	6.53232	6.06125	4.82543
1569180_at	3.96039	3.4277	4.416	2.93329	2.8745	4.46203	3.27967	4.09669	4.17491
203019_x_at	3.52707	2.77658	3.23256	2.73228	3.22982	4.15685	2.98225	3.35875	3.86854
224962_at	5.93638	6.06438	5.45935	6.7594	6.47413	6.19975	6.75032	6.73816	6.60399
220576_at	4.46422	3.41811	4.29029	3.82974	4.35205	5.53162	4.70556	5.18029	5.19208
225834_at	8.49379	8.64176	8.57283	7.01097	7.23982	7.8875	7.62142	8.05027	7.911
223743_s_at	5.08411	5.65295	4.84356	5.60378	5.50116	4.18915	5.42325	5.12527	4.24013
225988_at	4.9251	4.95677	4.61089	4.67485	3.43858	3.81861	4.3681	5.216	5.01434
239680_at	5.23197	5.23102	5.78973	4.96458	4.77598	5.99156	5.07043	5.24137	6.32445
232528_at	2.10761	1.37916	2.10761	1.48491	1.40608	2.12291	1.74012	2.08745	1.63501
201329_s_at	4.44004	4.92103	4.13402	5.25851	5.51318	4.93463	4.69798	4.12858	4.36548
230589_at	2.81963	2.94313	2.5673	3.35069	2.81963	2.55444	3.90261	4.5194	4.1076
205092_x_at	1.92623	2.23834	1.21458	2.39358	1.64634	2.24135	2.42529	2.42554	2.28919
226548_at	5.6168	5.05321	6.69953	5.09456	5.14166	5.49962	5.42105	5.35677	5.57867
202137_s_at	2.2034	2.95369	1.94902	2.94952	2.65528	1.72009	2.88805	2.55766	1.8889
221683_s_at	2.8473	4.40736	3.6302	3.95473	3.25255	3.55857	4.50575	4.01583	4.19919
227299_at	2.74603	2.78197	2.30768	2.66073	2.42254	1.49925	2.5888	2.46154	1.05523
212135_s_at	6.01499	6.14255	5.87399	5.45141	5.75896	5.56837	5.20083	5.09533	5.09693
229002_at	4.24407	3.51684	4.42604	3.37348	4.08237	4.73416	3.25394	4.28753	4.46872
201926_s_at	2.10761	2.86009	1.58482	3.04617	3.28547	2.86077	2.82764	1.92389	2.6073
201296_s_at	8.66435	8.03144	9.38646	8.36899	8.68107	9.59182	8.83795	9.10612	9.40745
232286_at	2.15392	1.03338	1.50641	1.04121	0.977087	1.59829	1.21955	2.92783	1.75759
202479_s_at	2.65716	3.28686	2.14757	2.56891	2.58689	1.93959	2.63706	2.39129	2.33691
212867_at	6.26192	6.04885	6.25192	5.79374	6.10429	7.14111	6.03063	6.53193	7.08575
232693_s_at	5.87368	5.30965	6.56409	5.18627	5.35025	5.44502	5.29366	5.64252	5.69866
225683_x_at	2.4135	2.3803	2.21613	2.93392	2.84459	2.65379	3.62739	3.54035	3.61271
228812_at	6.25819	6.09608	6.3369	6.52228	7.42458	7.84077	6.5112	6.55332	6.88976
207460_at	1.1741	1.29074	2.34235	1.04057	1.50598	1.68948	1.04756	1.24775	1.6022
1566491_at	2.55769	2.04514	2.1032	1.79692	1.36965	1.9074	2.82802	2.46505	1.98334
226978_at	4.16527	3.69131	4.82255	3.75615	3.16935	3.67223	3.34218	3.85985	3.99591
209573_s_at	4.27319	4.89301	4.1879	4.71891	3.69723	3.36653	4.37324	3.41683	3.85094
242859_at	2.98308	2.39068	2.4941	2.28163	1.90253	3.68733	2.70708	2.31591	2.60721
203420_at	5.57971	5.3245	6.09208	5.32541	6.18785	6.84233	5.16226	5.32666	5.97889
36553_at	6.37482	5.9324	6.83793	6.27229	6.69108	7.22547	5.93783	6.12859	6.93228
226246_at	3.53625	4.04681	4.20154	4.15448	3.7232	3.70514	4.35839	4.24756	4.52845
204918_s_at	3.46171	3.5548	3.75027	2.72112	2.4369	2.76414	2.60263	2.2249	3.00382
59631_at	2.79532	2.2256	2.24955	2.33144	2.5513	2.58631	2.77874	2.89959	2.85577
230403_at	5.08382	4.71703	4.95611	4.26491	3.90143	4.52235	4.99523	6.02196	5.58951
201551_s_at	2.73962	3.67626	3.11772	3.70152	3.74526	2.83108	3.77496	3.27577	2.24252
229618_at	5.87481	5.43454	5.51527	5.2892	5.1041	6.57794	5.55546	6.05676	6.62419
202967_at	4.51015	3.99621	4.79469	4.07894	4.51515	4.79016	4.15407	4.34594	4.69885
228562_at	5.39237	4.91315	5.66015	4.74701	5.67688	6.06816	4.87297	5.2628	5.68803
235213_at	3.10856	1.39049	2.78516	1.73545	1.77619	3.40512	1.88295	1.98117	2.13848
203474_at	5.58628	5.483	5.66933	4.86415	4.97777	5.39172	4.62615	4.5853	5.17456
222773_s_at	3.57932	3.28888	4.53558	3.34314	4.05108	4.19229	3.37195	3.30097	4.22326
232431_at	2.87715	2.1188	2.70511	2.64799	2.73179	3.70879	2.68668	3.42875	3.33568
1568720_at	3.8442	3.87085	4.41748	3.92301	3.98301	4.65846	3.6192	3.2079	4.89209
218748_s_at	2.6763	3.04121	2.65506	2.80472	2.53365	1.35515	2.46096	2.07123	1.22125
203866_at	3.96063	4.30482	3.50096	4.17637	4.36464	3.44548	4.32692	3.98758	3.36383
1569181_x_at	4.374	3.31238	4.27071	3.11245	2.63459	4.34111	3.59741	4.38476	4.25232
226114_at	1.43421	2.0414	2.4244	2.28864	2.01986	2.64203	2.07938	1.67424	2.52921
232784_at	2.09113	2.07775	3.07813	1.63662	1.71672	2.92423	2.2371	2.95117	2.61742
229670_at	5.63825	5.67888	5.5164	4.7695	4.63708	4.01528	4.74092	4.97481	4.49211
214296_x_at	1.75754	1.74534	2.11906	1.76957	1.74534	2.18568	1.66005	1.13847	2.05294
213566_at	3.86218	3.5823	4.17322	2.70234	3.03765	3.41577	3.26893	3.77368	3.94889
211160_x_at	5.08219	4.72641	5.63775	4.55338	4.9692	5.35365	4.24158	4.71958	5.26399
1554414_a_at	3.21194	4.49392	3.74414	4.30787	4.15867	3.45518	3.94823	3.21194	3.25976
1554479_a_at	4.82311	4.6196	4.98377	3.91302	3.35504	4.84423	4.17148	4.92028	5.04232
218851_s_at	2.10761	2.1496	2.8999	2.67243	2.72735	2.58651	2.3566	2.03284	2.70284
226858_at	4.05613	4.13056	3.43109	4.66392	4.79016	3.91912	4.55427	4.12477	3.84589
40020_at	3.39078	2.51198	3.9829	2.82367	2.76347	3.96511	2.82432	3.45836	4.04275
227936_at	5.28876	5.26478	5.3123	5.81712	6.25864	6.66536	5.97339	5.63106	6.36981
201802_at	4.49907	4.8757	4.06664	5.27485	4.74341	3.90261	4.61156	4.49055	3.77946
235606_at	1.32358	1.87678	0.961308	2.41992	1.76462	2.22263	3.12253	2.12519	2.75588
238561_s_at	1.70021	3.18395	2.10562	3.10537	2.68757	1.18382	2.44903	2.41687	2.10753
202377_at	3.86536	3.39384	4.36978	3.14161	3.32226	4.11134	3.57452	3.67533	4.27636
227384_s_at	4.67196	3.74965	4.80987	3.94977	3.97087	4.79628	3.35742	4.69496	4.12516
201349_at	5.96329	5.78265	5.51345	5.41958	5.30726	4.30178	5.46131	5.26224	4.78726
230129_at	4.21178	3.9978	3.06379	4.18128	4.64904	4.69542	3.90261	4.20796	4.26
1552330_at	2.73055	3.66861	3.24998	3.61414	3.00388	2.7678	3.90261	3.24847	3.03381
221676_s_at	4.99033	5.081	5.47077	4.99837	4.89384	5.38406	4.80909	4.53296	5.21753
202586_at	2.96969	3.3041	2.83532	3.49829	2.85753	2.41553	3.23822	2.83898	2.41667
214537_at	4.32458	4.28161	4.84004	4.04777	4.24247	4.14929	4.63072	4.2026	4.47546
204992_s_at	6.61643	6.2808	6.94304	6.13007	6.47665	6.55818	6.17124	6.48324	6.7756
[truncated: 8,002 more rows]
