# Supplementary material for: Genomic alterations during p53-dependent apoptosis induced by γ-irradiation of Molt-4 leukemia cells
Source: PLoS One. 2017 Dec 22;12(12):e0190221. doi: 10.1371/journal.pone.0190221 (PMC5741252; doi:10.1371/journal.pone.0190221)
Supplement: S7 Table — (XLSX) [file pone.0190221.s008.xlsx]

## Sheet: Sheet1
Supplementary Table S7. Differentially expressed genes in Molt-4-LXSN cells at 3hrs vs. 0hr and their relation to some pathways.
Gene Symbol	Gene Description	logFC	Fold Change	Adjusted P Value
DE genes and their relation to apoptosis signaling pathway
RELB	v-rel reticuloendotheliosis viral oncogene homolog B	3.02353	8.13153	0.00016306
TNFSF10	tumor necrosis factor (ligand) superfamily, member 10	3.11771	8.68008	7.41186e-05
TNFRSF10B	tumor necrosis factor receptor superfamily, member 10b	2.0342	4.09596	0.000423899
BCL2L11	BCL2-like 11 (apoptosis facilitator)	1.2025	2.30138	0.0313012
LTB	lymphotoxin beta (TNF superfamily, member 3)	1.78736	3.45181	0.00266274
NFKBIA	nuclear factor of kappa light polypeptide gene enhancer in B-cells inhibitor, alpha	1.63504	3.10597	0.030104
ATF3	activating transcription factor 3	2.34083	5.06594	0.00336611
FAS	Fas (TNF receptor superfamily, member 6)	1.6175	3.06843	0.0319216
JUN	jun proto-oncogene	2.43155	5.39472	0.0319216
DE genes and their relation to p53 pathway
PMAIP1	phorbol-12-myristate-13-acetate-induced protein 1	1.1865	2.276	0.0449341
TNFSF10	tumor necrosis factor (ligand) superfamily, member 10	3.11771	8.68008	7.41186e-05
CCNB1	cyclin B1	-1.46241	-2.75569	0.00302604
PPM1D	protein phosphatase, Mg2+/Mn2+ dependent, 1D	1.12676	2.18367	0.0319216
GADD45A	growth arrest and DNA-damage-inducible, alpha	2.20426	4.60839	0.00029948
ZMAT3	zinc finger, matrin-type 3	2.14865	4.43414	3.55237e-05
CDKN1A	cyclin-dependent kinase inhibitor 1A (p21, Cip1)	3.24381	9.47293	1.53536e-06
FAS	Fas (TNF receptor superfamily, member 6)	1.6175	3.06843	0.0319216
DDB2	damage-specific DNA binding protein 2, 48kDa	1.1084	2.15607	0.0390325
DE genes and their relation to Inflammation mediated by chemokine and cytokine signaling pathway
RELB	v-rel reticuloendotheliosis viral oncogene homolog B	3.02353	8.13153	0.00016306
NFATC1	nuclear factor of activated T-cells, cytoplasmic, calcineurin-dependent 1	-1.0599	-2.08479	0.0323204
NFKBIA	nuclear factor of kappa light polypeptide gene enhancer in B-cells inhibitor, alpha	1.63504	3.10597	0.030104
JUN	jun proto-oncogene	2.43155	5.39472	0.0319216
DE genes and their relation to Gonadotropin releasing hormone receptor pathway
NFATC1	nuclear factor of activated T-cells, cytoplasmic, calcineurin-dependent 1	-1.0599	-2.08479	0.0323204
ATF3	activating transcription factor 3	2.34083	5.06594	0.00336611
JUN	jun proto-oncogene	2.43155	5.39472	0.0319216
DE genes and their relation to B cell activation
NFATC1	nuclear factor of activated T-cells, cytoplasmic, calcineurin-dependent 1	-1.0599	-2.08479	0.0323204
NFKBIA	nuclear factor of kappa light polypeptide gene enhancer in B-cells inhibitor, alpha	1.63504	3.10597	0.030104
JUN	jun proto-oncogene	2.43155	5.39472	0.0319216
DE genes and their relation to CCKR signaling map
IER3	immediate early response 3	3.89785	14.9063	3.55237e-05
NFKBIA	nuclear factor of kappa light polypeptide gene enhancer in B-cells inhibitor, alpha	1.63504	3.10597	0.030104
JUN	jun proto-oncogene	2.43155	5.39472	0.0319216
DE genes and their relation to T cell activation
NFATC1	nuclear factor of activated T-cells, cytoplasmic, calcineurin-dependent 1	-1.0599	-2.08479	0.0323204
NFKBIA	nuclear factor of kappa light polypeptide gene enhancer in B-cells inhibitor, alpha	1.63504	3.10597	0.030104
JUN	jun proto-oncogene	2.43155	5.39472	0.0319216
DE genes and their relation to Angiogenesis
PDGFA	platelet-derived growth factor alpha polypeptide	2.02679	4.07498	0.0169049
JUN	jun proto-oncogene	2.43155	5.39472	0.0319216
DE genes and their relation to Interleukin signaling pathway
CDKN1A	cyclin-dependent kinase inhibitor 1A (p21, Cip1)	3.24381	9.47293	1.53536e-06
IL4	interleukin 4	1.59845	3.02819	0.0245375
DE genes and their relation to p53 pathway feedback loops 2
PPM1D	protein phosphatase, Mg2+/Mn2+ dependent, 1D	1.12676	2.18367	0.0319216
CDKN1A	cyclin-dependent kinase inhibitor 1A (p21, Cip1)	3.24381	9.47293	1.53536e-06
DE genes and their relation to PDGF signaling pathway
PDGFA	platelet-derived growth factor alpha polypeptide	2.02679	4.07498	0.0169049
JUN	jun proto-oncogene	2.43155	5.39472	0.0319216
DE genes and their relation to Toll receptor signaling pathway
NFKBIA	nuclear factor of kappa light polypeptide gene enhancer in B-cells inhibitor, alpha	1.63504	3.10597	0.030104
JUN	jun proto-oncogene	2.43155	5.39472	0.0319216
DE genes and their relation to TGF-beta signaling pathway
DCP1B	DCP1 decapping enzyme homolog B (S. cerevisiae)	1.00682	2.00948	0.0426985
JUN	jun proto-oncogene	2.43155	5.39472	0.0319216
DE genes and their relation to FAS signaling pathway
FAS	Fas (TNF receptor superfamily, member 6)	1.6175	3.06843	0.0319216
JUN	jun proto-oncogene	2.43155	5.39472	0.0319216
DE genes and their relation to p38 MAPK pathway
GADD45A	growth arrest and DNA-damage-inducible, alpha	2.20426	4.60839	0.00029948
DE genes and their relation to Vitamin D metabolism and pathway
FDXR	ferredoxin reductase	1.72076	3.29611	0.000881567
DE genes and their relation to PI3 kinase pathway
GADD45A	growth arrest and DNA-damage-inducible, alpha	2.20426	4.60839	0.00029948
DE genes and their relation to Oxidative stress response
JUN	jun proto-oncogene	2.43155	5.39472	0.0319216
DE genes and their relation to Ras Pathway
JUN	jun proto-oncogene	2.43155	5.39472	0.0319216
DE genes and their relation to Cell cycle
CCNB1	cyclin B1	-1.46241	-2.75569	0.00302604
DE genes and their relation to Huntington disease
JUN	jun proto-oncogene	2.43155	5.39472	0.0319216
DE genes and their relation to Heterotrimeric G-protein signaling pathway-Gq alpha and Go alpha mediated pathway
RGS16	regulator of G-protein signaling 16	2.51068	5.69887	3.55237e-05
DE genes and their relation to Wnt signaling pathway
NFATC1	nuclear factor of activated T-cells, cytoplasmic, calcineurin-dependent 1	-1.0599	-2.08479	0.0323204
DE genes and their relation to Heterotrimeric G-protein signaling pathway-Gi alpha and Gs alpha mediated pathway
RGS16	regulator of G-protein signaling 16	2.51068	5.69887	3.55237e-05
