# Supplementary material for: Genomic alterations during p53-dependent apoptosis induced by γ-irradiation of Molt-4 leukemia cells
Source: PLoS One. 2017 Dec 22;12(12):e0190221. doi: 10.1371/journal.pone.0190221 (PMC5741252; doi:10.1371/journal.pone.0190221)
Supplement: S8 Table — (XLSX) [file pone.0190221.s009.xlsx]

## Sheet: Sheet1
Supplementary Table S8. Differentially expressed genes in Molt-4-LXSN cells at 8hrs vs. 0hr and their relation to some pathways.
Gene Symbol	Gene Description	logFC	Fold Change	Adjusted P Value
DE genes and their relation to apoptosis signaling pathway
BAX	BCL2-associated X protein	2.02148	4.06001	0.00046054
TNFRSF10B	tumor necrosis factor receptor superfamily, member 10b	3.29577	9.82032	5.36355e-07
MAP4K4	mitogen-activated protein kinase kinase kinase kinase 4	1.06569	2.09317	0.0475511
BIK	BCL2-interacting killer (apoptosis-inducing)	2.93251	7.63436	1.26597e-05
ATF3	activating transcription factor 3	2.43646	5.41313	0.00119384
FAS	Fas (TNF receptor superfamily, member 6)	2.18113	4.5351	0.0010828
DE genes and their relation to p53 pathway
BAX	BCL2-associated X protein	2.02148	4.06001	0.00046054
TNFRSF10B	tumor necrosis factor receptor superfamily, member 10b	3.29577	9.82032	5.36355e-07
CCNB1	cyclin B1	-1.20692	-2.30844	0.0094972
PPM1D	protein phosphatase, Mg2+/Mn2+ dependent, 1D	1.84011	3.58038	0.000135164
MDM2	Mdm2 p53 binding protein homolog (mouse)	1.85183	3.60958	8.38246e-05
GADD45A	growth arrest and DNA-damage-inducible, alpha	2.65277	6.28874	1.26597e-05
ZMAT3	zinc finger, matrin-type 3	3.42531	10.7429	1.6311e-06
CDKN1A	cyclin-dependent kinase inhibitor 1A (p21, Cip1)	4.27573	19.3698	1.12351e-08
FAS	Fas (TNF receptor superfamily, member 6)	2.18113	4.5351	0.0010828
DDB2	damage-specific DNA binding protein 2, 48kDa	2.52837	5.7692	3.34891e-06
CCNG1	cyclin G1	1.38675	2.61489	0.0459493
DE genes and their relation to Inflammation mediated by chemokine and cytokine signaling pathway
XPC	xeroderma pigmentosum, complementation group C	2.10904	4.31405	7.31495e-06
PRKY	protein kinase, Y-linked	1.04224	2.05942	0.0430076
CCR7	chemokine (C-C motif) receptor 7	1.2195	2.32865	0.048761
DE genes and their relation to Toll receptor signaling pathway
TBK1	TANK-binding kinase 1	1.32627	2.50753	0.00615516
DE genes and their relation to p53 pathway feedback loops 2
PPM1D	protein phosphatase, Mg2+/Mn2+ dependent, 1D	1.84011	3.58038	0.000135164
MDM2	Mdm2 p53 binding protein homolog (mouse)	1.85183	3.60958	8.38246e-05
CDKN1A	cyclin-dependent kinase inhibitor 1A (p21, Cip1)	4.27573	19.3698	1.12351e-08
CCNG1	cyclin G1	1.38675	2.61489	0.0459493
DE genes and their relation to FAS signaling pathway
FAS	Fas (TNF receptor superfamily, member 6)	2.18113	4.5351	0.0010828
DE genes and their relation to PI3 kinase pathway
GADD45A	growth arrest and DNA-damage-inducible, alpha	2.65277	6.28874	1.26597e-05
DE genes and their relation to p38 MAPK pathway
GADD45A	growth arrest and DNA-damage-inducible, alpha	2.65277	6.28874	1.26597e-05
DE genes and their relation to Cell cycle
CCNB1	cyclin B1	-1.20692	-2.30844	0.0094972
DE genes and their relation to Ubiquitin proteasome pathway
MDM2	Mdm2 p53 binding protein homolog (mouse)	1.85183	3.60958	8.38246e-05
DE genes and their relation to p53 pathway feedback loops 1
MDM2	Mdm2 p53 binding protein homolog (mouse)	1.85183	3.60958	8.38246e-05
