# Supplementary material for: Genomic alterations during p53-dependent apoptosis induced by γ-irradiation of Molt-4 leukemia cells
Source: PLoS One. 2017 Dec 22;12(12):e0190221. doi: 10.1371/journal.pone.0190221 (PMC5741252; doi:10.1371/journal.pone.0190221)
Supplement: S9 Table — (XLSX) [file pone.0190221.s010.xlsx]

## Sheet: entity name 
Name	Type	Description	Connectivity	Local Connectivity	Indegree	Outdegree	Owner
ATF3	Protein	activating transcription factor 3	798	6	0	6
JUN	Protein	jun proto-oncogene	3134	7	0	7
NFATC1	Protein	nuclear factor of activated T-cells, cytoplasmic, calcineurin-dependent 1	954	3	0	3
RELB	Protein	v-rel avian reticuloendotheliosis viral oncogene homolog B	487	3	0	3
TNFRSF10B	Protein	tumor necrosis factor receptor superfamily, member 10b	383	4	0	4
FAS	Protein	Fas cell surface death receptor	3000	6	0	6
DDB2	Protein	damage-specific DNA binding protein 2, 48kDa	160	5	0	5
TNFSF10	Protein	tumor necrosis factor (ligand) superfamily, member 10	1547	6	0	6
LTB	Protein	lymphotoxin beta (TNF superfamily, member 3)	163	1	0	1
NFKBIA	Protein	nuclear factor of kappa light polypeptide gene enhancer in B-cells inhibitor, alpha	1452	5	0	5
BCL2L11	Protein	BCL2-like 11 (apoptosis facilitator)	927	6	0	6
CCNB1	Protein	cyclin B1	862	5	0	5
CDKN1A	Protein	cyclin-dependent kinase inhibitor 1A (p21, Cip1)	1987	6	0	6
GADD45A	Protein	growth arrest and DNA-damage-inducible, alpha	710	5	0	5
PPM1D	Protein	protein phosphatase, Mg2+/Mn2+ dependent, 1D	256	5	0	5
BLOC1S2	Protein	biogenesis of lysosomal organelles complex-1, subunit 2	14	2	0	2
PMAIP1	Protein	phorbol-12-myristate-13-acetate-induced protein 1	248	6	0	6
FDXR	Protein	ferredoxin reductase	104	2	0	2
SESN1	Protein	sestrin 1	87	3	0	3
ZMAT3	Protein	zinc finger, matrin-type 3	55	1	0	1
oxidative stress	Cell Process		2358	12	12	0
apoptosis	Cell Process		7635	23	23	0
caspase	Functional Class		3454	11	11	0
DNA Damage	Cell Process		1544	13	13	0
senescence	Cell Process		1484	12	12	0
autophagy	Cell Process		1584	10	10	0
response to UV	Cell Process		65	6	6	0

## Sheet: Relationsship
Relation	Type	Sentence	TextRef	Connectivity	# of References	Owner
FAS --+> apoptosis	Regulation	Fas induced classical apoptosis., CD95 is a potent inducer of apoptosis., Fas (CD95) plays an important role in apoptosis., Fas-mediated apoptosis is a crucial cellular event., SB 203580 had no effect on Fas-initiated apoptosis., Membrane Fas can induce apoptosis in sensitive cells., Fas activation triggers apoptosis in many cell types., Fas and FasL is important mediators of apoptosis., Fas (CD9…	info:pmid/14754601#abs:9, info:pmid/9516458#abs:1, info:pmid/12199788#abs:1, info:pmid/21382479#abs:1, info:pmid/10464315#abs:4, info:pmid/10775726#abs:1, info:pmid/10611305#abs:1, info:pmid/18547442#abs:1, info:pmid/10029090#abs:1, info:pmid/9093908#abs:3 <more data available...>	2	100
TNFSF10 --+> apoptosis	Regulation	TRAIL induces apoptosis in many malignant cell types., dexamethasone nearly abolished TRAIL-induced apoptosis., TRAIL induced caspase-dependent apoptosis., TRAIL promotes apoptosis in ovarian cancer cells., IkappaBdn fails to modulate Apo2L/TRAIL-induced apoptosis., All six cell lines were sensitive to TRAIL-induced apoptosis., Ten of 12 cell lines are susceptible to APO2L-induced apoptosis., Mor…	info:pmid/17431792#abs:1, info:pmid/17070682#abs:3, info:pmid/20696207#abs:11, info:pmid/23153223#abs:3, info:pmid/12934082#abs:11, info:pmid/12680221#abs:3, info:pmid/9613612#abs:3, info:pmid/16481065#abs:13, info:pmid/15389801#abs:9, info:pmid/11032723#abs:1 <more data available...>	2	100
JUN ---> apoptosis	Regulation	Moreover, JNK and c-Jun can modulate apoptosis., Activation of JNK and its substrate c-Jun can lead to apoptosis., Expression of c-jun gene induces apoptosis ofcells cultured in serum-free medium., Importantly, downregulation of c-jun is noted to cause apoptotic death of cancer cells., However, c-Jun also plays a critical role in cell proliferation and apoptosis., The c-jun gene may play an impor…	info:pmid/14617628#abs:2, info:pmid/10886328#abs:2, info:pmid/19002974#abs:1, info:pmid/18604982#abs:4, info:pmid/19006173#abs:4, info:pmid/16089316#abs:9, info:pmid/18096608#abs:9, info:pmid/15169569#abs:9, info:pmid/12391261#abs:5, info:pmid/9880041#abs:2 <more data available...>	2	100
BCL2L11 --+> apoptosis	Regulation	Bim proteins are essential factors of apoptosis., Bim siRNA reduced apoptosis sensitivity in a susceptible cell line., Overexpression of Bim enhances H(2)O(2)-induced apoptosis., Bim is itself sufficient to induce apoptosis in these cells., Moreover, ablation of Bim by short hairpin RNA protected cells from apoptosis., Bim activated by FOXO1 promoted cells apoptosis., Suppression of endogenous Bi…	info:pmid/15147734#abs:1, info:pmid/17486061#abs:10, info:pmid/21303257#abs:9, info:pmid/15620712#abs:5, info:pmid/20124456#abs:9, info:pmid/19757185#abs:10, info:pmid/15899854#abs:5, info:pmid/19106608#abs:3, info:pmid/17067554#abs:4, info:pmid/22158036#abs:10 <more data available...>	2	100
GADD45A ---> apoptosis	Regulation	Whether Gadd45 plays a direct role in apoptosis remains unclear., However, the mechanism(s) by which Gadd45a is involved in the induction of apoptosis remains unclear., Concomitant to the inhibition of GADD45 induction, H7 and H8 also blocked trichostatin-induced apoptosis., Overexpression of DDIT-3 and GADD45a enhanced the oxidative stress and apoptosis induced by ARV S1133 and sC., The stress-r…	info:pmid/10605933#abs:2, info:pmid/15899854#abs:2, info:pmid/12406558#abs:7, info:pmid/21779911#abs:7, info:pmid/23563151#abs:1, info:pmid/18039880#abs:2, info:pmid/21249130#abs:1, info:pmid/19882653#abs:2, info:pmid/19636889#abs:2, info:pmid/22313682#abs:9 <more data available...>	2	100
FAS --+> oxidative stress	Regulation	Within 4 hours of J0-2 treatment (0.5 microg/g), only 50% of the Reg2-/- mice were alive but with an increased sensitivity to Fas-induced oxidative stress and a decreased level of Bcl-xL., These results suggested that CYP2E1 potentiates Fas-mediated HepG2 cells toxicity via the induction of oxidative stress to promote apoptosis., Using GC-mass spectroscopy for analysing base oxidation, several ox…	info:pmid/17133485#abs:4, info:pmid/18497573#abs:12, info:pmid/10880232#abs:3, info:pmid/20035047#abs:7, info:pmid/15856048#abs:4, info:pmid/15094244#body:43, info:pmid/9565623#body:197, info:pmid/18301379#body:224, info:pmid/19662025#body:513, info:pmid/14523032#body:47 <more data available...>	2	18
TNFSF10 --+> autophagy	Regulation	In addition, treatment with exogenous TRAIL induces extensive autophagy in monolayer and 3D cultures., Knockdown of TRAF2 or RIPK1 effectively suppressed TNFSF10-induced MAPK8 activation and autophagy., We also analyzed TRAIL-induced cell death (apoptosis and autophagy) and NF-?B activation in vitro in cultured cells., TRAIL-induced autophagy is mediated by the AMP-activated protein kinase that i…	info:pmid/14993595#abs:5, info:pmid/23051914#abs:7, info:pmid/21769834#abs:7, info:pmid/19197243#abs:4, info:pmid/20724831#abs:6, info:pmid/18511421#body:132, info:pmid/18375389#body:132, info:pmid/21263219#cont:448, info:pmid/15530778#body:113, info:pmid/16200202#body:195 <more data available...>	2	34
TNFRSF10B ---> apoptosis	Regulation	TRAIL receptor-2 (DR5) plays an important role in transducing apoptosis signals., Human recombinant death receptor 5/Fc also inhibited luteolin-induced apoptosis., Knockdown of death receptor 5 attenuated RRR-gamma-tocopherol-induced apoptosis., TRAIL receptor 1 and TRAIL-R2, but not TRAIL-R3 and TRAIL-R4, mediate apoptosis., The synergistic apoptosis was markedly blocked by death receptor 5/Fc c…	info:pmid/14632785#abs:4, info:pmid/16007131#abs:6, info:pmid/18022315#abs:2, info:pmid/12473583#abs:2, info:pmid/17273769#abs:9, info:pmid/19124248#abs:4, info:pmid/17604333#abs:9, info:pmid/16736946#abs:9, info:pmid/21276756#abs:1, info:pmid/19680616#abs:4 <more data available...>	2	100
CDKN1A ---> apoptosis	Regulation	Upregulation of p21(WAF1/CIP1) paralleled DAC-induced apoptosis (ED(50)=153 nM)., Furthermore, selective induction of p21Cip1 in RKO was sufficient to induce apoptosis., In the cytoplasm, p21(Cip1/Waf1) protein has an anti-apoptotic effect., On the other hand, in ISS10, overexpression of p21Waf1 induced marked apoptosis., Surprisingly, overexpression of p21(WAF1/CIP1) also triggered apoptosis wit…	info:pmid/18223691#abs:7, info:pmid/15342418#abs:6, info:pmid/21815189#abs:5, info:pmid/14566087#abs:3, info:pmid/12138103#abs:3, info:pmid/15524404#abs:1, info:pmid/16078010#abs:3, info:pmid/17464183#abs:8, info:pmid/16909308#abs:1, info:pmid/10797256#abs:3 <more data available...>	2	100
CDKN1A --+> senescence	Regulation	Cdkn1a plays a direct role in the process of rat pancreatic stellate cell senescence., Senescence induction was blocked by dominant negative p53 expression or depletion of p21(CIP1), a p53 target., The expression of p21Waf1 increased in both the nontreated and the hydrogen peroxide-treated senescent cells., The cyclin-dependent kinase inhibitor p21/WAF1/CIP1 is an important regulator of cell cycl…	info:pmid/23719597#abs:11, info:pmid/17488820#abs:6, info:pmid/10987139#abs:8, info:pmid/12665570#abs:1, info:pmid/20959475#abs:6, info:pmid/15285605#abs:3, info:pmid/15195145#abs:1, info:pmid/19276188#abs:5, info:pmid/12730199#abs:1, info:pmid/23645206#abs:8 <more data available...>	2	100
ATF3 ---> apoptosis	Regulation	We show that ATF3 promotes apoptosis and cell cycle arrest., Thus, ATF3 is a key mediator of KLF6-induced apoptosis in prostate cancer cells., In addition, Tolfenamic acid increased apoptosis-inducing activating transcription factor 3 (ATF3) expression., Functionally, expression of IRS2 protects beta-cells from ATF3-induced apoptosis., Furthermore, we demonstrate that induction of apoptosis by re…	info:pmid/16469745#abs:5, info:pmid/18755691#abs:8, info:pmid/23896517#abs:8, info:pmid/18057093#abs:8, info:pmid/21205742#abs:9, info:pmid/11473362#abs:9, info:pmid/22704967#abs:8, info:pmid/21280179#abs:5, info:pmid/21396734#abs:3, info:pmid/17764926#abs:2 <more data available...>	2	100
CDKN1A ---> DNA Damage	Regulation	Moreover, Cdk2 is dispensable for p21(Cip1)-induced cell cycle arrest after DNA damage., Using an in vivo host-cell reactivation DNA repair assay, we demonstrated that WAF1/Cip1 enhances the repair of BCNU-induced DNA damage., As p53 and p21(WAF1) are essential in oxidative stress-induced DNA damage, we investigated epigenetic regulation of p21(WAF1) promoter., p53-mediated increase in cyclin-dep…	info:pmid/15950907#abs:5, info:pmid/9537261#abs:4, info:pmid/18419600#abs:2, info:pmid/13678583#abs:1, info:pmid/21976111#abs:1, info:pmid/8808702#abs:3, info:pmid/9371520#abs:2, info:pmid/21556622#abs:9, info:pmid/16182613#abs:3, info:pmid/10900465#abs:10 <more data available...>	2	51
RELB ---> apoptosis	Regulation	In conclusion, our study shows for the first time that RelB is required for the cisplatin/TNF-a-induced cytoskeletal reorganization and apoptosis in renal cells by controlling a Rho kinase-dependent signaling network., (A–D) RelB knockdown induces myeloma cell apoptosis., In our study, RelB shRNA-DCs induced T cell apoptosis after Mixed lymphocyte reaction., This results in decreased methylation …	info:pmid/23625948#abs:7, info:pmid/23555623#cont:497, info:pmid/22464914#body:119, info:pmid/23548901#cont:282, info:pmid/23451236#cont:53, info:pmid/11015437#body:332, info:pmid/17446175#body:320, info:pmid/21123948#body:310, info:pmid/16192349#body:188, info:pmid/23467542#cont:44 <more data available...>	2	14
NFKBIA ---> apoptosis	Regulation	In addition, inhibition of IkappaB-alpha degradation by MG-132 resulted in apoptosis., Like I kappa B alpha, HSCO inhibited NF-kappa B activity and abrogated p53-induced apoptosis., Adenoviral expression of a stable form of IkappaBalpha in the TRAIL-resistant cell lines induced apoptosis., These results suggest that induction of a labile inhibitory factor such as IkappaB alpha may contribute to g…	info:pmid/15528993#abs:8, info:pmid/12398897#abs:5, info:pmid/11439352#abs:8, info:pmid/9724034#abs:9, info:pmid/15275881#abs:11, info:pmid/15141332#abs:8, info:pmid/22013068#abs:4, info:pmid/16860949#abs:6, info:pmid/10967112#abs:6, info:pmid/10359010#abs:8 <more data available...>	2	100
CCNB1 ---> apoptosis	Regulation	Inhibition of cyclin B1 kinase lowers apoptosis induced by 2-methoxyestradiol and docetaxel., This suggests that nuclear accumulation is necessary for cyclin B1-dependent apoptosis., The data showed that the TIMP-1-based decrease in Paclitaxel-induced apoptosis was reversed by cyclin B1., Enforcing Cyclin B1 expression attenuated apoptosis but not growth inhibition triggered by Farnesyl transfera…	info:pmid/17513602#abs:4, info:pmid/12424202#abs:7, info:pmid/19609944#abs:11, info:pmid/15548709#abs:8, info:pmid/18418077#abs:6, info:pmid/18174259#abs:5, info:pmid/16278675#abs:4, info:pmid/21945852#abs:2, info:pmid/10753846#abs:8, info:pmid/21903591#abs:9 <more data available...>	2	89
FAS --+> autophagy	Regulation	The observation that anti-Fas autoantibodies induce autophagy is novel and provocative., A Fas antagonistic antibody (UB2) suppressed both CH11-induced autophagy and apoptosis., CD95 (Y232F, Y291F) was not tyrosine phosphorylated and was unable to localize plasma membrane or induce autophagy., Preincubation of these sera with a soluble Fas receptor chimera (extracellular domain) markedly decrease…	info:pmid/18560272#abs:4, info:pmid/18996088#abs:3, info:pmid/20682655#abs:4, info:pmid/18303564#abs:4, info:pmid/18719356#abs:5, info:pmid/18582468#abs:7, info:pmid/19483104#abs:8, info:pmid/19483105#abs:8, info:pmid/21421874#abs:5, info:pmid/22825332#cont:342 <more data available...>	2	18
GADD45A --+> DNA Damage	Regulation	We propose that the posttranscriptional derepression of GADD45alpha critically contributes to its potent upregulation after DNA damage., Here we showed that in the SW620 human colon cancer cell line, trichostatin and butyrate induced the growth arrest and DNA damage gene 45alpha (GADD45alpha) and GADD45beta., These findings show that beta-cells have the ability to repair nitric oxide-damaged DNA …	info:pmid/16600875#abs:6, info:pmid/12406558#abs:3, info:pmid/19648647#abs:7, info:pmid/21556622#abs:9, info:pmid/16309724#abs:7, info:pmid/15917306#abs:3, info:pmid/11429705#body:69, info:pmid/18468785#body:92, info:pmid/16109433#body:158, info:pmid/12214253#body:174 <more data available...>	2	29
FDXR --+> apoptosis	Regulation	Apoptosis triggered by Fhit viral transduction can be mediated by its interaction with Fdxr., Ferredoxin reductase affects p53-dependent, 5-fluorouracil-induced apoptosis in colorectal cancer cells., (2001) Ferredoxin reductase affects p53-dependent, 5-fluorouracil-induced apoptosis in colorectal cancer cells., FDXR is a tumor suppressor localized to mitochondria and it has been suggested that FD…	info:pmid/18319262#body:217, info:pmid/18356165#body:217, info:pmid/11590433#title:1, info:pmid/23840665#cont:351, info:pmid/20812788#cont:1040, info:pmid/15131588#body:222, info:pmid/16675948#body:183, info:pmid/19286306#body:189, info:pmid/20712408#cont:314, info:pmid/15047108#body:21 <more data available...>	2	15
PMAIP1 --+> apoptosis	Regulation	Knockdown of Noxa or Puma significantly attenuated aspirin-induced apoptosis., Noxa silencing by siRNA reduces partially hyperforin-elicited apoptosis., NOXA might have a special role in regulating apoptosis sensitivity in the complex interplay of polychemotherapy., Depletion of the 19S non-ATPase subunit, PSMD1 induces NOXA-dependent apoptosis., Hence, Puma and Noxa are critical mediators of the…	info:pmid/19936928#abs:13, info:pmid/21947285#abs:5, info:pmid/22717582#abs:8, info:pmid/22361683#abs:7, info:pmid/14500851#abs:5, info:pmid/20924380#abs:7, info:pmid/20378569#abs:7, info:pmid/23828551#abs:7, info:pmid/21810437#abs:3, info:pmid/20217235#abs:6 <more data available...>	2	100
NFKBIA ---| DNA Damage	Regulation	Indeed, in these cells, inhibition of Nuclear factor-?B, by siRNA against p65 or by over-expression of I?Ba-SuperRepressor, leads to a decrease of DNA-damage induced apoptosis.	info:pmid/21872579#body:346	2	1
JUN ---| senescence	Regulation	Therefore, we suggest that c-Jun activity prevents drug-induced senescence., The downregulation of c-Jun expression by short hairpin RNA induced senescence in normal and v-Src-transformed cells., These results indicate that c-Jun expression plays a protective role in the cellular response to vinblastine and operates post-mitotic block to inhibit drug-induced apoptosis and senescence., Activation …	info:pmid/16966326#abs:8, info:pmid/21507983#abs:8, info:pmid/17126817#abs:9, info:pmid/12885773#body:405, info:pmid/20300111#cont:347, info:pmid/16083495#body:70, info:pmid/22388352#cont:20	2	7
JUN --+> oxidative stress	Regulation	Thus, oxidative stress in oligodendrocytes leads to the onset of programmed cell death, involving the transcriptional activation of the immediate-early genes c-fos and c-jun., However, the suppression of H(2)O(2)-induced oxidative stress by either JNK inhibitor or c-Jun specific antisense transfection was temporary in the cells exposed to glucose oxidase but not to a bolus H(2)O(2)., We provide e…	info:pmid/9770364#abs:11, info:pmid/19937141#abs:7, info:pmid/18365879#abs:8, info:pmid/11134000#body:35, info:pmid/19604147#cont:183, info:pmid/14614956#body:349, info:pmid/11137704#body:164, info:pmid/17335952#body:7, info:pmid/22659305#body:9, info:pmid/10713735#body:103 <more data available...>	2	13
TNFSF10 --+> DNA Damage	Regulation	Hirsutenone enhances TRAIL-induced cell viability loss and DNA damage, Downregulation of caspase-8 prevents TRAIL-induced DNA damage., To measure DNA damage caused by elevated pressure and TRAIL in normal HDF, the alkaline comet assay was performed as previously described [28]., Thus, TRAIL-R4 might protect cells from TRAIL-induced DNA damage by either acting as a decoy receptor or transducing an…	info:pmid/21120579#cont:129, info:pmid/20639907#body:165, info:pmid/20623193#cont:60, info:pmid/23274391#cont:234, info:pmid/23711929#body:105, info:pmid/20971099#body:131, info:pmid/19821025#cont:346, info:pmid/10639111#body:20	2	8
GADD45A --+> oxidative stress	Regulation	Overexpression of DDIT-3 and GADD45a enhanced the oxidative stress and apoptosis induced by ARV S1133 and sC., Gadd45 is involved in cellular response to DNA damage or oxidative stress., In nonmalignant cells, the oxidative stress defense response is mediated in part by Forkhead box class O-dependent induction of MnSOD, catalase, and GADD45 ..., In males, 3–9-fold D-GADD45 overexpression led to m…	info:pmid/21779911#abs:7, info:pmid/20434434#body:113, info:pmid/20649462#cont:147, info:pmid/23095639#cont:70, info:pmid/23826920#cont:264, info:pmid/24104475#cont:385, info:pmid/12048180#body:139, info:doi/10.1016/j.exer.2003.10.019#body:16, info:doi/10.1007/978-1-4614-8289-5-1#cont:117	2	9
FAS --+> DNA Damage	Regulation	We show here that Pml is required for Fas- and caspase-dependent DNA-damage-induced apoptosis., Fas expression increases following DNA damage and other cellular lesions., However, CD95-mediated and DNA damage-induced apoptosis was unaffected in TRAIL-resistant cells., Knockdown of RCAN1.4 Increases Susceptibility to FAS-mediated and DNA-damage-induced Apoptosis by Upregulation of p53 Expression.,…	info:pmid/9806545#abs:2, info:pmid/10457197#body:539, info:pmid/16470224#body:209, info:pmid/20054496#title:1, info:pmid/23352961#body:124, info:pmid/9268362#body:275, info:pmid/9268370#body:275, info:pmid/11781827#body:79, info:pmid/23432590#cont:527, info:pmid/12540841#body:63 <more data available...>	2	13
DDB2 ---> apoptosis	Regulation	The findings also suggest that modulation of ultraviolet-induced apoptosis by DDB2 may be independent of DNA repair., In contrast, the overexpression of DDB2 induces cellular FLICE-like inhibitory protein (cFLIP) expression and further attenuates death ligand-induced apoptosis., In sum, these results demonstrate that DDB2 is well conserved between humans and mice and functions as a tumor suppress…	info:pmid/11852074#abs:9, info:pmid/15644494#abs:5, info:pmid/14769931#abs:7, info:pmid/16325378#abs:5, info:pmid/24260342#cont:266, info:pmid/23025416#cont:188, info:pmid/22846800#body:107, info:pmid/21959603#cont:323, info:pmid/18431487#body:278, info:pmid/19541625#body:191 <more data available...>	2	14
DDB2 ---> DNA Damage	Regulation	Loss of BRCA1-dependent DDB2 repair function may contribute to cancer susceptibility and cellular sensitivity to DNA damage., Here we show that the p21(Waf1/Cip1) -regulatory function of DDB2 plays a central role in defining the response (apoptosis or arrest) to DNA damage., The expression of damaged DNA binding gene DDB2 involved in the DNA lesion recognition step was elevated in the Rb family-d…	info:pmid/12170778#abs:8, info:pmid/19541625#abs:3, info:pmid/19376752#abs:5, info:pmid/21388382#abs:1, info:pmid/11971958#abs:2, info:pmid/12509284#body:269, info:pmid/22492724#title:1, info:pmid/23208375#cont:173, info:pmid/18769455#body:117, info:pmid/21419216#body:13 <more data available...>	2	17
PMAIP1 --+> autophagy	Regulation	Abrogation of NOXA expression alleviated the drug-induced autophagy and cell death., Noxa, another Bcl-2 family member and a BH3-only protein, is also upregulated by H-rasval12 and promotes autophagy by displacing MCL1 (a Bcl-2 family member), from Beclin 1 [16,19]., Recent work indicates that basal p53 activity suppresses autophagy, whereas the activation of p53 by some stimuli induces autophagy…	info:pmid/22219388#cont:50, info:pmid/22241963#cont:320, info:pmid/20211164#body:22, info:pmid/24025251#cont:38, info:pmid/24113155#cont:199, info:pmid/24401948#cont:367	2	6
ZMAT3 --+> apoptosis	Regulation	Transient overexpression of PAG608 in human tumor-derived cells leads to distinctive changes in nuclear morphology, and can promote apoptosis., In particular, upregulation of WIG-1 was observed after zinc supplementation, indicating that WIG-1 might be involved in the zinc-induced cell cycle arrest and apoptosis of EC109 cells by regulating the expression of Bax, p21 ( WAF ), and cyclin D1., Prev…	info:pmid/9250682#abs:6, info:pmid/21559779#abs:7, info:pmid/11182242#body:101, info:pmid/11457582#body:130, info:pmid/11571644#body:77, info:pmid/19446018#body:85, info:pmid/22347364#cont:310, info:pmid/22794122#cont:380, info:pmid/11295161#body:64, info:pmid/10714958#body:81 <more data available...>	2	21
TNFSF10 --+> senescence	Regulation	For the first time, we report that high TRAIL concentrations induced cell senescence as determined by the altered morphology and expression of several senescence markers: SA-beta-gal, p21Waf1/Cip1, p16INK4a, and HMGA., In addition, TRAIL is involved in the apoptosis of senescent neutrophils, allowing proper turnover of the circulating population [44 , 47 ]., Figure 4 adenovirus · a-Fetoprotein · …	info:pmid/18313665#abs:8, info:pmid/18063697#body:264, info:pmid/21979578#cont:171, info:pmid/20657274#cont:215, info:pmid/21678067#cont:123	2	5
FAS ---| senescence	Regulation	We have previously shown that T-cell senescence is greatly reduced in CD2-fas transgenic mice, in which the Fas apoptosis molecule is constantly expressed on T cells., Fas-mediated apoptosis of senescent fibroblasts was evidenced by chromosome condensation and by activation of caspase-8 and -3, proteases crucial for the execution of the Fas apoptosis pathway., Therefore, it is likely that Fas/Fas…	info:pmid/9476662#abs:2, info:pmid/11010806#abs:6, info:pmid/12787569#body:156, info:pmid/12860459#body:87, info:pmid/18761079#body:187, info:pmid/11311318#body:132, info:pmid/21278794#cont:72, info:pmid/16313945#body:8	2	8
ATF3 ---| oxidative stress	Regulation	Knockdown of neuronal ATF3 by short hairpin RNA abolished the demyelination-induced increase in axonal mitochondrial transport and increased nitrotyrosine immunoreactivity in axonal mitochondria, suggesting that neuronal ATF3 expression and increased mitochondrial transport protect demyelinated axons from oxidative damage., ATF3 is known to upregulate the expression of DDIT3, NOXA and PUMA in ER-…	info:pmid/20463228#abs:9, info:pmid/21601586#body:184, info:pmid/17764926#body:15, info:pmid/18235102#body:114, info:pmid/21050479#cont:121	2	5
PPM1D ---| apoptosis	Regulation	In this study we show that Wip1 negatively regulates the activation of MKK4-JNK-c-Jun signaling during stress-induced apoptosis., Thus, Wip1 phosphatase promotes apoptosis in p53-negative tumors and protects normal tissues during treatment with anticancer agents., These results suggest that p53-dependent expression of Wip1 mediates a negative feedback regulation of p38-p53 signaling and contribut…	info:pmid/19395378#abs:4, info:pmid/22065775#abs:7, info:pmid/11101524#abs:9, info:pmid/22201816#abs:6, info:pmid/12021785#abs:5, info:pmid/18371349#abs:7, info:pmid/24126074#abs:6, info:pmid/18482988#abs:1, info:pmid/23907458#cont:36, info:pmid/16912047#body:274 <more data available...>	2	31
PMAIP1 ---> DNA Damage	Regulation	Whereas minimal DNA damage results in the initiation of a DNA repair program by induction of cell cycle progression inhibitors such as p21 and GADD45a, extensive DNA damage results in the induction of a proapoptotic program, involving mediators such as PUMA, NOXA, BAX, and PIG3 ( ).	info:pmid/15797377#body:106	2	1
TNFRSF10B ---> DNA Damage	Regulation	That expression of death receptor 5 and Fas was increased after treatment with ADR and VP-16, two topoisomerase II-interactive antineoplastic agents known to cause DNA damage , but not after treatment with vincristine, methotrexate, or dexamethasone ( ) suggests that induction of death receptor 5 and Fas in ALL cells is triggered by DNA damage.	info:pmid/11916527#body:137	2	1
TNFSF10 --+> oxidative stress	Regulation	Collectively, these data show that TRAIL induces O2- generation and oxidative stress within the mitochondria., DJ-1 is a multifunctional protein that is implicated in transcriptional regulation, oxidative stress ( ), apoptosis induced by TRAIL ( ) and tumor suppressor activity ( ).	info:pmid/23608466#body:95, info:pmid/18063144#body:148	2	2
PMAIP1 --+> oxidative stress	Regulation	Noxa expression induces the increase of oxidative stress and calcium release, which activates stress-induced kinase apoptosis signal-regulating kinase 1 and its downstream effectors JNK and p38 ( )., PMAIP1 induced oxidative stress through its downstream effectors, JNK and p38 ( ).	info:pmid/20359517#body:135, info:doi/10.1016/j.etap.2011.06.001#body:137	2	2
CCNB1 ---> DNA Damage	Regulation	Nuclear localization of cyclin B1 controls mitotic entry after DNA damage., O. (1998) Nuclear Localization of cyclin B1 controls mitotic entry after DNA damage., Moreover, nuclear localization of cyclin B1 has also been proved to control mitotic entry after DNA damage (52)., Cyclin E1 and cyclin B1 proteins have different roles in cells with DNA damage, as previously demonstrated in an HT-29 mode…	info:pmid/9585407#title:1, info:pmid/15154011#body:145, info:pmid/15253691#body:249, info:pmid/11827966#body:375, info:pmid/19758748#body:99, info:pmid/12147700#body:54	2	6
CDKN1A ---| oxidative stress	Regulation	In response to oxidative stress, Nrf2 and p21(Cip1/WAF1) are both upregulated to protect cells from oxidative damage., Apoptosis regulates inflammatory cell survival, and p21(CIP1/WAF1) is an important inhibitory regulator of cycle progression after oxidative stress., The accumulation of p21Cip1 in lenses exposed to oxidative stress may play a role as a defensive mediator of oxidative damage, an …	info:pmid/19560419#abs:1, info:pmid/12204872#abs:3, info:pmid/16179908#abs:13, info:pmid/16508017#abs:7, info:pmid/12907251#abs:4, info:pmid/12436061#abs:3, info:pmid/11415935#title:1, info:pmid/23025925#body:95, info:pmid/18948188#title:1, info:pmid/22966037#cont:1155 <more data available...>	2	15
LTB --+> apoptosis	Regulation	Among these differentially expressed genes, p16INK4, IL-12, TRAIL and the lymphotoxin beta gene involved in growth suppression or cell apoptosis were up-regulated, and PTEN involved in cell proliferation was down-regulated by BNIPL-1., The mechanisms through which the TNF family member lymphotoxin-ß (LTß) activates NF-?B and initiates apoptosis are less well defined., Importantly, TRAF3 has been …	info:pmid/16143817#abs:7, info:pmid/17430892#body:70, info:pmid/12089335#body:219, info:pmid/15845446#body:192, info:pmid/16159691#body:81, info:doi/10.1016/S1074-7613(01)00165-0#body:129	2	6
JUN ---> DNA Damage	Regulation	PrxII Knockdown Results in a Defect in DNA Repair—Recent reports have shown that c-Jun and ATF play a protective role in DNA damage by inducing the genes involved in the DNA repair process (36, 37)., Although our present findings support the notion that c-Jun is induced/activated and required for death following DNA damage, the importance of individual JNK members, in particular JNK3, was unclear…	info:pmid/21148313#cont:262, info:pmid/12091388#body:319, info:pmid/15068823#body:139, info:pmid/17823615#body:20, info:pmid/12684520#body:179	2	5
BLOC1S2 ---> apoptosis	Regulation	Bloc1s2 has been shown to regulate apoptosis in cancer , and Sec23ip is involved in protein export from the endoplasmic reticulum , and both of these genes are indirectly related to Hps5/6 genes.	info:pmid/19482074#body:69	2	1
PPM1D ---| senescence	Regulation	As a result, Wip1 functions to abrogate cell cycle checkpoints and inhibit senescence, apoptosis, DNA repair, and the production of inflammatory cytokines., In addition, expression of FLAG-Wip1 also reduced constitutive p53 Ser15 phosphorylation in senescent cells (supplemental Fig. 4A)., Further support for a role of WIP1 in tumorigenesis came from experiments which showed that oncogenic ras-ind…	info:pmid/22201816#abs:6, info:pmid/23612976#cont:209, info:pmid/19879149#body:14, info:pmid/23306038#body:149, info:pmid/17624785#body:20	2	5
NFATC1 ---> apoptosis	Regulation	Meanwhile, we also further explore the mechanisms of NFAT2 activation and NFAT2 mediates high glucose-induced podocyte apoptosis., Both corticosterone-induced apoptosis and FasL expression in the rat Leydig cells were enhanced by the overexpression of NFAT2 and antagonized by Cyclosporin A., Whereas high concentrations of NFATc1/aA can also lead to apoptosis, in collaboration with NF-?B-inducing …	info:pmid/23340267#abs:5, info:pmid/17712479#abs:12, info:pmid/22764736#abs:6, info:pmid/15060569#body:92, info:pmid/22333584#cont:186, info:pmid/21464221#cont:90, info:pmid/19232951#body:93, info:pmid/11420299#body:191, info:pmid/22841841#body:97, info:pmid/12226086#body:311 <more data available...>	2	15
GADD45A ---> senescence	Regulation	Gadd45alpha is one of the growth arrest and DNA damage-inducible 45 gene family members and serves as a stress sensor and tumor suppressor under most stress conditions, which is evidenced by cell cycle arrest, DNA repair, senescence or apoptosis triggered by induction of GADD45alpha expression., Gadd45a suppresses RAS-driven tumorigenesis via Jnk-mediated apoptosis and p38-mediated senescence., G…	info:pmid/19689359#abs:2, info:pmid/24104471#cont:109, info:pmid/20685613#body:119, info:pmid/23706118#cont:227, info:pmid/24104475#cont:339, info:pmid/22262184#cont:32, info:doi/10.1007/978-1-4614-8289-5-1#cont:176, info:doi/10.1007/978-1-4614-8289-5-3#cont:14	2	8
BCL2L11 ---> autophagy	Regulation	BCL2L11 recruits BECN1 to microtubules by bridging BECN1 and DYNLL1, thereby inhibiting autophagy., Bim inhibits autophagy by interacting with Beclin 1, an autophagy regulator, and this interaction is facilitated by LC8., The mechanisms linking autophagy and apoptosis are not fully defined; however, recent discoveries have revealed that several apoptotic proteins (e.g., PUMA, Noxa, Nix, Bax, XIAP…	info:pmid/23064249#abs:3, info:pmid/22742832#abs:3, info:pmid/24415198#abs:7, info:pmid/19903843#abs:7, info:pmid/24121596#cont:1021, info:pmid/23629966#cont:265, info:pmid/23827971#body:89, info:pmid/21718245#cont:191, info:pmid/21311563#cont:330, info:pmid/24308968#body:77 <more data available...>	2	19
PPM1D ---> autophagy	Regulation	We propose that the Wip1-dependent control of autophagy and cholesterol efflux may provide avenues for treating obesity and atherosclerosis., Wip1-dependent regulation of autophagy, obesity, and atherosclerosis.	info:pmid/22768840#abs:6, info:pmid/22895013#cont:13	2	2
DDB2 ---> response to UV	Regulation	Our results showed that DDB2 and XPC affect both Chk1 and Chk2 phosphorylation in response to UV damage ( A), which is required for cell cycle arrest by triggering Cdc25A degradation.	info:pmid/23422745#body:185	2	1
PPM1D ---| DNA Damage	Regulation	The oncogenic phosphatase Wip1 acts as an important regulator in DNA damage pathway by dephosphorylating a spectrum of proteins including p53, p38, Chk1, Chk2, and ATM., Loss of WIP1 in Tax-expressing cells enhances cH2AX after DNA damage, These results indicate that Wip1 acts as a negative regulator of Chk2 during DNA damage responses., Downregulation of Wip1 phosphatase modulates the cellular t…	info:pmid/19395378#abs:3, info:pmid/23405243#cont:194, info:pmid/16798742#body:82, info:pmid/23255129#title:1, info:pmid/19713933#body:159, info:pmid/16311512#body:152, info:pmid/15870257#body:287, info:pmid/20947453#body:80, info:pmid/23612976#cont:757, info:pmid/18482988#body:226	2	10
SESN1 ---> oxidative stress	Regulation	Together, our results were in agreement with previous data for Drosophila ( ), and reconfirmed that SESN-1 is required for defense against oxidative stress in vivo., sestrin1 and sestrin2 are p53 target genes and are responsible for the resistance to oxidative stress induced by p53 both in vitro and in vivo ( ).	info:pmid/23318476#body:97, info:pmid/19061837#body:69	2	2
CCNB1 ---> oxidative stress	Regulation	Alterations in the mRNA expression of CDC2, cyclin B1, Bcl-2, Bax, caspase-3 and caspase-9 following Selenium-induced oxidative stress are shown in panels A and B of .	info:pmid/17320365#body:113	2	1
JUN ---> autophagy	Regulation	Here, we show that the activator protein-1 proteins JunB and c-Jun, but not JunD, c-Fos, or Fra-1, inhibit autophagy., Jun proteins inhibit autophagy and induce cell death., These results suggest that the activation of c-Jun is necessary in the up-regulation of LC3 during autophagy., AP-1 proteins JunB and c-Jun, but not JunD, c-Fos or Fra- 1, have been shown to inhibit autophagy.37, Whether the …	info:pmid/20197466#abs:3, info:pmid/20404571#title:1, info:pmid/21943220#cont:217, info:pmid/21293178#cont:99, info:pmid/19802559#cont:288, info:pmid/23028492#cont:37, info:pmid/23152582#cont:120, info:pmid/22567145#cont:347, info:pmid/22446927#body:228, info:doi/10.1016/j.clml.2011.09.066#body:20	2	10
ATF3 ---> DNA Damage	Regulation	These data strongly support that ATF3 is a positive regulator of Death receptor 5 induction upon DNA damage., We have previously shown that ATF3 plays a role in p53-dependent Death receptor 5 induction upon DNA damage of human colorectal cancer cells .	info:pmid/21927023#cont:148, info:pmid/24530917#body:20	2	2
TNFSF10 --+> caspase	Regulation	Moreover, the degradation of p63 is induced by TRAIL-elicited caspase activation., In vitro, Taxol enhanced caspase activation and apoptosis induction by Apo2L/TRAIL., The TRAIL-mediated activation of caspase, and PARP cleavage, were promoted in the presence of amiloride., Furthermore, the enhancement extended to TRAIL-induced caspase-activation., Knockdown of CHOP abrogates the stimulation of TR…	info:pmid/21248767#abs:6, info:pmid/15256461#abs:4, info:pmid/16059913#abs:4, info:pmid/14644092#abs:10, info:pmid/24525736#abs:11, info:pmid/15558024#abs:5, info:pmid/24009855#abs:8, info:pmid/17031854#abs:8, info:pmid/15122766#abs:6, info:pmid/16648565#abs:4 <more data available...>	2	100
CDKN1A ---> caspase	Regulation	These results indicate that p21(Waf1/Cip1) may act as an upstream signal to block mitogenesis and activate caspases which in turn contribute to induction of apoptosis., carbon monoxide also increased the protein level of p21(Cip1), and carbon monoxide-mediated inhibition of caspase activity is partially regulated by p21(Cip1)., ... that in a consecutive series of events BRL 1) up-regulates the ex…	info:pmid/12970678#abs:8, info:pmid/14707100#abs:8, info:pmid/16887883#body:164, info:pmid/15265702#body:135, info:pmid/16169208#body:165, info:pmid/20959462#cont:20, info:pmid/14555232#body:22, info:pmid/23633047#cont:63, info:pmid/15073186#body:61	2	9
JUN --+> caspase	Regulation	Preventing c-Jun transcriptional activity subsequently led to reduced cytochrome c release and prevented caspase activation as indicated by a decrease in poly (ADP-ribose) polymerase-1 (PARP) cleavage., Scavenging of reactive oxygen species alleviated c-Jun activation, and small interfering RNA knockdown of c-Jun abrogated pardaxin-induced caspase activation and cell death, thereby implicating re…	info:pmid/17971127#abs:3, info:pmid/23615400#abs:6, info:pmid/15105833#body:155, info:pmid/21655183#cont:287, info:pmid/24471892#cont:153, info:pmid/10473668#body:196, info:pmid/12514131#body:281, info:pmid/21856377#body:76, info:pmid/15019969#body:88, info:pmid/15670787#body:171 <more data available...>	2	12
TNFRSF10B --+> caspase	Regulation	In addition, suppression of death receptor 5 expression with siRNA efficiently reduced luteolin-induced caspase activation and apoptosis., Both the Fas receptor and KILLER/DR5 provide potential links between DNA damage-mediated activation of the p53 tumor suppressor and caspase activation., This study demonstrates that targeting death receptor 5 with TRA-8 decreases cellular proliferation, increa…	info:pmid/16007131#abs:5, info:pmid/10810622#abs:4, info:pmid/17303227#abs:10, info:pmid/17466932#abs:5, info:pmid/21562052#cont:24, info:pmid/23482760#cont:154, info:pmid/24002210#cont:137, info:pmid/21129814#body:118, info:pmid/23428290#cont:318, info:pmid/23541070#body:233 <more data available...>	2	26
BCL2L11 --+> caspase	Regulation	Finally, Mcl-1 wt unlike Mcl-1 Delta127 inhibited Bim-EL-induced caspase activation., Moreover, deficiency of Bim or Puma impaired caspase activation and reduced tumor regression caused by inactivation of HER2., Depletion and inhibition of Rac-1, JNK-1, Bim, or Bmf prevented the activation of Bak and Bax and the subsequent activation of caspases., Bim then interacts with the core cellular apoptot…	info:pmid/15378010#abs:9, info:pmid/23532334#abs:6, info:pmid/19300516#abs:5, info:pmid/17229557#abs:6, info:pmid/21080338#abs:5, info:pmid/20112340#abs:6, info:pmid/17913922#abs:7, info:pmid/16780816#abs:2, info:pmid/17525724#abs:4, info:pmid/15661735#body:211 <more data available...>	2	34
ATF3 --+> caspase	Regulation	Our present results indicate that ATF3 plays a critical role in accelerating caspase protease activation and apoptosis., Some report shown ATF3 can induce apoptosis by increasing caspase protease ., Interestingly, knockdown of ATF3 protein leads to 50% decrease in caspase activity., The results clearly showed that the inhibition of both ATF3 and Hif2a strongly reduced the caspase activation media…	info:pmid/11473362#abs:9, info:pmid/21345597#body:7, info:pmid/18511933#body:196, info:pmid/19219066#body:110, info:pmid/12386811#body:190, info:pmid/21616101#body:151, info:pmid/17898295#body:213, info:doi/10.1016/S1076-6332(03)00327-1#body:123	2	8
PMAIP1 --+> caspase	Regulation	Noxa is able to interact with anti-apoptotic members of the Bcl-2 family and causes release of cytochrome c into the cytosol, leading to the activation of caspases and induction of apoptosis., A key role for both Bim and Noxa was proposed in histone deacetylase inhibitors-mediated apoptosis based on our findings that siRNA for Bim and Noxa but not Bmf largely prevented the histone deacetylase inh…	info:pmid/16673057#abs:2, info:pmid/17525724#abs:4, info:pmid/24270162#body:132, info:pmid/17541428#body:61, info:pmid/14699081#body:324, info:pmid/21127500#cont:661	2	6
GADD45A ---> response to UV	Regulation	Likewise, a global increase in chromatin accessibility has been reported in response to UV damage, which is mediated by p53 and Gadd45a proteins (Carrier et al., 1999; Rubbi and Milner, 2003).	info:pmid/17893239#body:50	2	1
BCL2L11 ---> response to UV	Regulation	Bim-dependent apoptosis in response to UV may also be facilitated by caspase- or proteasome-mediated degradation of Mcl-1 (21-23, 36, 37).	info:pmid/17374615#body:271	2	1
JUN ---| response to UV	Regulation	As it has been shown that c-Jun phosphorylated by JNK at serines 63/73 protects from apoptosis in response to UV (23), further experimental work is needed ...	info:pmid/10770493#body:246	2	1
NFKBIA ---> oxidative stress	Regulation	Time-course of nuclear factor-?B DNA-binding activity and steady-state levels of I?Ba following ultraviolet A radiation-mediated oxidative stress., We suggest that in diabetic rats, persistent oxidative stress induced by chronic hyperglycemia overcomes nuclear factor-kappaB/IkappaB-alpha autoregolatory ..., It has been established that the release of transcriptionally capable NF-?B dimers in oxid…	info:pmid/15175035#body:67, info:pmid/12193536#body:221, info:pmid/21373768#cont:556	2	3
PMAIP1 ---> response to UV	Regulation	NOXA-mediated loss in mitochondrial membrane potential in response to UV is abrogated by Bim RNAi.	info:pmid/17374615#body:212	2	1
TNFRSF10B --+> autophagy	Regulation	Thus, TAK1 is an essential mediator of TRAIL-R2-induced AMP-activated protein kinase activation and autophagy in MCF10A cells.	info:pmid/19197243#body:102	2	1
SESN1 ---> apoptosis	Regulation	Sesn1 is a positive regulator of cell growth and protects against apoptosis (Velasco-Miguel et al., 1999[Go]; Budanov et al., 2004[Go]) and was also inhibited by 2,3,7,8-Tetrachlorodibenzo-p-dioxin cotreatment., Nuclear FOXO3A activates several pro-apoptotic genes (PUMA, BIM, SESN1, TNFRSF10B, CDKN1B, CITED2) and represses CCND2 (a cell cycle gene) by direct transcriptional control.	info:pmid/17942748#body:256, info:pmid/19654878#body:237	2	2
FAS ---> response to UV	Regulation	Evidences have shown that Fas-induced keratinocyte apoptosis in response to UV prevents the accumulation of pro-carcinogenic p53 mutations by deleting UV-mutated keratinocytes [44]., Recent evidence has shown that Fas-induced keratinocyte apoptosis in response to UV prevents the accumulation of procarcinogenic p53 mutations by deleting UV-mutated keratinocytes (10)., Ectopic expression of a JNK1 …	info:pmid/22250711#cont:54, info:pmid/12473659#body:59, info:pmid/21148294#body:174	2	3
DDB2 ---| caspase	Regulation	Inhibition of TNF-receptor-mediated caspase signaling and apoptosis by adenovirus-mediated overexpression of DDB2.	info:pmid/15644494#body:169	2	1
CDKN1A ---> autophagy	Regulation	Previous studies showed that cyclin-dependent kinase inhibitors (CDKI) induce autophagy., It has also been demonstrated that CDKN1A expression levels positively correlate with the expression of BECN1, a BH3-only protein involved in the early steps of autophagosome formation,11 in tumor tissues from colorectal carcinoma patients and that, in hepatocellular carcinoma cells, the antidiabetic drug at…	info:pmid/20807803#abs:3, info:pmid/22627293#cont:150	2	2
BCL2L11 --+> oxidative stress	Regulation	Taken together, our results indicate that Bim has a pivotal role in the dysfunction of retinal PCs under high glucose conditions by increasing oxidative stress and death of PCs., ... of Bim, which will in part be achieved by ERK-induced degradation of FOXO3a (98) and would be expected to reduce their sensitivity to oxidative stress ..., It appears, therefore, that Bim gene expression is both indu…	info:pmid/24407239#abs:12, info:pmid/20649462#cont:146, info:pmid/21597002#cont:439	2	3
SESN1 ---| senescence	Regulation	Silencing of either Sestrin1 or Sesn2 in human fibroblasts significantly inhibit cell proliferation and accelerate cell senescence triggered by ...	info:pmid/20712410#cont:137	2	1
NFKBIA ---| senescence	Regulation	Induction of cell senescence by DEK and I?Ba shRNA	info:pmid/22390170#cont:161	2	1
DDB2 --+> senescence	Regulation	Here, we reveal a novel function of the nucleotide excision repair protein DDB2 in the accumulation of Reactive oxygen species in a manner that is essential for premature senescence., We further revisit a model in which DDB2 plays an instrumental role in DNA damage induced Reactive oxygen species accumulation, Reactive oxygen species induced premature senescence and inhibition of skin tumorigenes…	info:pmid/20351176#abs:2, info:pmid/23109835#abs:5, info:doi/10.4161/cbt.22631#cont:158	2	3
ATF3 ---| senescence	Regulation	Previous work has identified a primary mechanism for calcineurin inhibitors to induce squamous cell carcinoma, namely an increase in ATF3 expression, which suppresses p53-dependent senescence and enhances tumorigenic potential (35).	info:pmid/22865863#cont:264	2	1
FDXR ---| oxidative stress	Regulation	Heterologous ferredoxin reductase and flavodoxin protect Cos-7 cells from oxidative stress., 47. Mediavilla MG, Di Venanzio GA, Guibert EE, Tiribelli C (2010) Heterologous ferredoxin reductase and flavodoxin protect Cos-7 cells from oxidative stress.	info:pmid/20976072#title:1, info:pmid/23874655#cont:466	2	2
NFKBIA --+> autophagy	Regulation	In contrast to the early, short term activation of Nuclear factor-?B that is mediated by proteasomal degradation of I?Ba, the induction of autophagy by TNF-a appears to cause a delayed but more prolonged reduction of I?Ba levels.	info:pmid/21454695#cont:233	2	1
CCNB1 ---> senescence	Regulation	Intriguingly, the same complexes (cdk1/ cyclin B1 and Aurora B-kinase/survivin) are also involved in reversing senescence .	info:pmid/24025698#cont:62	2	1
CCNB1 ---| caspase	Regulation	Although the pathways that regulate outcome after mitotic arrest are still unclear, recent work has suggested that fate may depend on two independent and competing networks that control cyclin B1 degradation on the one hand and the generation of death signals that activate caspases on the other (6, 7).	info:pmid/22965228#cont:32	2	1
BCL2L11 ---> DNA Damage	Regulation	Moreover, combined loss of Bim and Bad-enhanced survival of thymocytes after DNA damage and accelerated development of ?-irradiation-induced thymic lymphoma., DNA-damage inducing therapy requires not only the p53 targets Puma and Noxa but also Bim.	info:pmid/20431598#abs:8, info:pmid/21863020#cont:630	2	2
RELB ---> autophagy	Regulation	This suggests TBK1-and autophagy-mediated regulation of RelB may, at least partly, underlie TBK1-and autophagy-addiction.	info:pmid/23209807#cont:108	2	1
PPM1D --+> caspase	Regulation	Wip1 and Chk2 are required for activation of caspase by SMRT knock-down after DNA damage.	info:pmid/23690919#cont:231	2	1
RELB ---> senescence	Regulation	Finally, double knockdown of RelB and p100 had a minor effect on senescence induction by Tax.	info:pmid/22740410#abs:9	2	1
BLOC1S2 --+> caspase	Regulation	However, BLOC1S2 and HIPPI sensitize NCH89 glioblastoma cells to the pro-apoptotic actions of staurosporine and the death ligand TRAIL by enhancing caspase activation, cytochrome c release, and disruption of the mitochondrial membrane potential.	info:pmid/18188704#abs:9	2	1
ATF3 --+> apoptosis	Regulation	We show that ATF3 promotes apoptosis and cell cycle arrest., Thus, ATF3 is a key mediator of KLF6-induced apoptosis in prostate cancer cells., Functionally, expression of IRS2 protects beta-cells from ATF3-induced apoptosis., Furthermore, we demonstrate that induction of apoptosis by resveratrol is mediated, in part, by increased ATF3 expression., Our present results indicate that ATF3 plays a cr…	info:pmid/16469745#abs:5, info:pmid/18755691#abs:8, info:pmid/18057093#abs:8, info:pmid/21205742#abs:9, info:pmid/11473362#abs:9, info:pmid/21280179#abs:5, info:pmid/21396734#abs:3, info:pmid/17764926#abs:2, info:pmid/19647793#abs:6, info:pmid/16489044#abs:6	2	10
NFATC1 --+> apoptosis	Regulation	Both CORT-induced apoptosis and FasL expression in the rat Leydig cells were enhanced by the overexpression of NFAT2 and antagonized by CsA., Contrary to other NFATs, NFATc1/A is unable to promote apoptosis, suggesting that NFATc1/A enhances effector functions without promoting apoptosis of effector T cells., Moreover, Kakita et al. ( 2 ) demonstrated that NFATc1 plays a crucial role in endotheli…	info:pmid/17712479#abs:12, info:pmid/12121669#abs:5, info:pmid/12226086#cont:261, info:pmid/16099873#cont:182, info:pmid/12810687#cont:275	2	5
NFATC1 ---| apoptosis	Regulation	Both corticosterone-induced apoptosis and FasL expression in the rat Leydig cells were enhanced by the overexpression of NFAT2 and antagonized by Cyclosporin A., These findings demonstrate that the activation of calcineurin/NFATc is sufficient to inhibit H2O2-induced myocardial cell apoptosis., Moreover, Kakita et al. (2) demonstrated that NFATc1 plays a crucial role in endothelin-1-mediated prot…	info:pmid/17712479#abs:12, info:pmid/11420299#body:191, info:pmid/12226086#body:311	2	3

## Sheet: References 
Supplementary Table S9. Interaction Analysis of the Global Molecular & Biological Processes in Molt-4-LXSN cells at 3hrs vs. 0hr.
Relation	Type	Sentence	TextRef
FAS --+> apoptosis	Regulation	Fas induced classical apoptosis.	info:pmid/14754601#abs:9
FAS --+> apoptosis	Regulation	CD95 is a potent inducer of apoptosis.	info:pmid/9516458#abs:1
FAS --+> apoptosis	Regulation	Fas (CD95) plays an important role in apoptosis.	info:pmid/12199788#abs:1
FAS --+> apoptosis	Regulation	Fas-mediated apoptosis is a crucial cellular event.	info:pmid/21382479#abs:1
FAS --+> apoptosis	Regulation	SB 203580 had no effect on Fas-initiated apoptosis.	info:pmid/10464315#abs:4
FAS --+> apoptosis	Regulation	Membrane Fas can induce apoptosis in sensitive cells.	info:pmid/10775726#abs:1
FAS --+> apoptosis	Regulation	Fas activation triggers apoptosis in many cell types.	info:pmid/10611305#abs:1
FAS --+> apoptosis	Regulation	Fas and FasL is important mediators of apoptosis.	info:pmid/18547442#abs:1
FAS --+> apoptosis	Regulation	Fas (CD95/APO-1) is an important mediator of apoptosis.	info:pmid/10029090#abs:1
FAS --+> apoptosis	Regulation	Ultimately, Fas activation leads to apoptotic cell death.	info:pmid/9093908#abs:3
FAS --+> apoptosis	Regulation	Cross-linking of CD95 leads to the induction of apoptosis.	info:pmid/8688670#abs:2
FAS --+> apoptosis	Regulation	The Fas receptor and ligand initiate an apoptotic pathway.	info:pmid/9486981#abs:1
FAS --+> apoptosis	Regulation	Fas and FasL interaction induces apoptotic cell death.	info:pmid/19056538#abs:1
FAS --+> apoptosis	Regulation	Newly expressed Fas is indeed capable of inducing apoptosis.	info:pmid/17343612#abs:4
FAS --+> apoptosis	Regulation	The temporal dynamics of Fas-induced apoptosis is elucidated.	info:pmid/20195576#abs:1
FAS --+> apoptosis	Regulation	The Fas molecule mediates apoptotic signal in many cell types.	info:pmid/8671629#abs:1
FAS --+> apoptosis	Regulation	Cross-linking of APO-1 mediates apoptosis in a variety of cells.	info:pmid/7528667#abs:2
FAS --+> apoptosis	Regulation	Fas mediates apoptosis following binding with Fas ligand.	info:pmid/12397013#abs:1
FAS --+> apoptosis	Regulation	Fas, a membrane-bound protein, is a central pro-apoptotic factor.	info:pmid/10897390#abs:2
FAS --+> apoptosis	Regulation	FasL binds to Fas, which results in target cell apoptosis.	info:pmid/9077447#abs:4
FAS --+> apoptosis	Regulation	Anti-Fas antibody induces apoptotic cell death in sensitive cells.	info:pmid/9250912#abs:2
FAS --+> apoptosis	Regulation	FasL binds to Fas, which results in target cell apoptosis.	info:pmid/8950463#abs:2
FAS --+> apoptosis	Regulation	Caspase-3 is essential for Fas-mediated apoptosis in vitro.	info:pmid/10528193#abs:1
FAS --+> apoptosis	Regulation	Partial deletion of the Fas intracellular domain prevented apoptosis.	info:pmid/15289504#abs:4
FAS --+> apoptosis	Regulation	Soluble Fas (sFas) is known to inhibit Fas-induced apoptosis.	info:pmid/23619472#abs:3
FAS --+> apoptosis	Regulation	Monoclonal antibody against FAS/CD95 was applied to induce apoptosis.	info:pmid/18618109#abs:9
FAS --+> apoptosis	Regulation	It has been suggested that apoptosis is mediated through Fas antigen.	info:pmid/15617242#abs:2
FAS --+> apoptosis	Regulation	Human thyrocytes are resistant to Fas-mediated programmed cell death .	info:pmid/10537175#abs:1
FAS --+> apoptosis	Regulation	CD95 (Fas/Apo-1) mediates apoptosis in cells of various types.	info:pmid/9049960#abs:1
FAS --+> apoptosis	Regulation	The mechanism of Fas antigen-mediated apoptosis is at present unclear.	info:pmid/7538469#abs:1
FAS --+> apoptosis	Regulation	Apo-1/Fas gene is one of the mediators of apoptosis in stroke.	info:pmid/12515395#abs:2
FAS --+> apoptosis	Regulation	The death receptor CD95 (APO-1/Fas) induces apoptosis in many tissues.	info:pmid/15345718#abs:1
FAS --+> apoptosis	Regulation	In addition, the expression of Fas antigen directly induces apoptosis.	info:pmid/8741699#abs:4
FAS --+> apoptosis	Regulation	Fas can induce the apoptosis of osteoclast.	info:pmid/11798562#abs:12
FAS --+> apoptosis	Regulation	Membrane FasL is the natural trigger of Fas-mediated apoptosis.	info:pmid/23991192#abs:1
FAS --+> apoptosis	Regulation	Fas-Fas ligand (FasL) interaction could induce apoptosis as well.	info:pmid/21317984#abs:2
FAS --+> apoptosis	Regulation	Cross-linking of APO-1 induces apoptotic cell death in sensitive cells.	info:pmid/7682455#abs:2
FAS --+> apoptosis	Regulation	Cross-linking of APO-1 induces apoptotic cell death in sensitive cells.	info:pmid/1283266#abs:2
FAS --+> apoptosis	Regulation	Cross-linking of APO-1 induces apoptotic cell death in sensitive cells.	info:pmid/7693996#abs:2
FAS --+> apoptosis	Regulation	Despite Fas expression, many cells resist Fas-induced apoptosis.	info:pmid/10827133#abs:1
FAS --+> apoptosis	Regulation	Moreover, the translocation was also observed in Fas-dependent apoptosis.	info:pmid/10779768#abs:4
FAS --+> apoptosis	Regulation	However, both cell lines were also insensitive to Fas-mediated apoptosis.	info:pmid/10651307#abs:5
FAS --+> apoptosis	Regulation	Dependence on CD95-mediated apoptosis was not observed.	info:pmid/10892693#abs:11
FAS --+> apoptosis	Regulation	Ligation of the Fas receptor (FasR) is a key step in apoptosis induction.	info:pmid/11478842#abs:1
FAS --+> apoptosis	Regulation	The mechanisms allowing resistance to Fas-mediated apoptosis are complex.	info:pmid/11172597#abs:3
FAS --+> apoptosis	Regulation	We have found that Max is targeted during Fas-induced apoptosis.	info:pmid/11535131#abs:3
FAS --+> apoptosis	Regulation	Fas receptor-induced apoptosis plays critical roles in immune homeostasis.	info:pmid/7536620#abs:1
FAS --+> apoptosis	Regulation	The cells subsequently underwent Fas-mediated apoptosis.	info:pmid/11466354#abs:6
FAS --+> apoptosis	Regulation	This cell line was resistant to the apoptosis triggered by Fas engagement.	info:pmid/9832562#abs:3
FAS --+> apoptosis	Regulation	Apoptosis was also induced by anti-Fas antibody injection.	info:pmid/17162359#abs:5
FAS --+> apoptosis	Regulation	Fas and Bcl-2 proteins are involved in the control of apoptosis.	info:pmid/17162369#abs:2
FAS --+> apoptosis	Regulation	The cells had a low susceptibility to anti-Fas antibody-mediated apoptosis.	info:pmid/9266436#abs:3
FAS --+> apoptosis	Regulation	Soluble Fas (sFas) blocks apoptosis induced by Fas ligand in vitro.	info:pmid/10911377#abs:1
FAS --+> apoptosis	Regulation	Anti-CD95 antibody could induce their apoptosis.	info:pmid/10424438#abs:10
FAS --+> apoptosis	Regulation	Thus Fas appears to mediate germ cell apoptosis.	info:pmid/9950791#abs:6
FAS --+> apoptosis	Regulation	Fas-mediated apoptosis in human MG63 osteosarcoma cells.	info:pmid/14710359#abs:3
FAS --+> apoptosis	Regulation	Knockdown of cFLIP restores sensitivity to CD95-mediated apoptosis.	info:pmid/20812013#abs:9
FAS --+> apoptosis	Regulation	In contrast, Fas-triggered PMN apoptosis was completely blocked by zVAD-fmk.	info:pmid/12393608#abs:8
FAS --+> apoptosis	Regulation	Soluble Fas antigen can protect cells against Fas-mediated apoptosis.	info:pmid/12855687#abs:1
FAS --+> apoptosis	Regulation	All of the variants were Fas+ but resistant to Fas-mediated apoptosis.	info:pmid/8647182#abs:4
FAS --+> apoptosis	Regulation	Much of this apoptosis is mediated by Fas-Fas ligand (FasL) interactions.	info:pmid/10224289#abs:2
FAS --+> apoptosis	Regulation	Fas/Fas ligand and TNF/TNF receptors are involved in apoptosis.	info:pmid/9144074#abs:1
FAS --+> apoptosis	Regulation	In contrast, Fas-induced apoptosis was not inhibited.	info:pmid/11704868#abs:7
FAS --+> apoptosis	Regulation	Sensitivity to CD95-induced apoptosis can be restored using different molecules.	info:pmid/10622719#abs:2
FAS --+> apoptosis	Regulation	The caspase cascade is an executioner of apoptosis, mediated by Fas.	info:pmid/11334117#abs:1
FAS --+> apoptosis	Regulation	IL-22 had no effect on Fas-induced apoptosis.	info:pmid/16537974#abs:10
FAS --+> apoptosis	Regulation	Caspase-8 plays an essential role in apoptosis induced by Fas activation.	info:pmid/11525634#abs:1
FAS --+> apoptosis	Regulation	Fas-FasL interactions mediate activation-induced apoptosis in the periphery.	info:pmid/9469465#abs:5
FAS --+> apoptosis	Regulation	Fas (CD95) and Fas ligand (FasL/CD95L) are important mediators of apoptosis.	info:pmid/17163398#abs:2
FAS --+> apoptosis	Regulation	We therefore investigated the role of ATM kinase in Fas-induced apoptosis.	info:pmid/17932249#abs:4
FAS --+> apoptosis	Regulation	CD95 and ceramide are known to be involved in the apoptotic mechanism.	info:pmid/12112027#abs:1
FAS --+> apoptosis	Regulation	Shedding is a novel mechanism operative in early steps of CD95-mediated apoptosis.	info:pmid/8769429#abs:9
FAS --+> apoptosis	Regulation	Fas-mediated apoptosis has been proposed to play an important role in homeostasis.	info:pmid/16211301#abs:1
FAS --+> apoptosis	Regulation	The CD95 activation resulted in apoptosis and cell death in all cell lines.	info:pmid/18074150#abs:7
FAS --+> apoptosis	Regulation	The ensuing engagement of Fas by FasL on adjacent cells leads to apoptosis.	info:pmid/11212252#abs:2
FAS --+> apoptosis	Regulation	Fas and iNOS might mediate chondrocyte apoptosis.	info:pmid/16733918#abs:9
FAS --+> apoptosis	Regulation	Modulators of Fas/FasL-mediated apoptosis may therefore be clinically useful.	info:pmid/15667570#abs:14
FAS --+> apoptosis	Regulation	As a result, Fas-mediated apoptosis in these cells was inhibited.	info:pmid/23499736#abs:5
FAS --+> apoptosis	Regulation	The death receptor CD95 promotes apoptosis through well-defined signalling pathways.	info:pmid/21760611#abs:1
FAS --+> apoptosis	Regulation	Apoptosis was induced via CD95 crosslinking or ultraviolet irradiation.	info:pmid/9485078#abs:2
FAS --+> apoptosis	Regulation	CD95 is a member of the TNF-receptor superfamily and can mediate apoptosis.	info:pmid/10882644#abs:2
FAS --+> apoptosis	Regulation	Fas, a death factor, can induce apoptotic death of cells.	info:pmid/12500396#abs:1
FAS --+> apoptosis	Regulation	Apoptosis induced by glycochenodeoxycholic acid and Fas was also reduced.	info:pmid/21175587#abs:6
FAS --+> apoptosis	Regulation	Little is known about the mechanism of signal transduction in Fas-mediated apoptosis.	info:pmid/8524870#abs:5
FAS --+> apoptosis	Regulation	Inhibition of FAS induces apoptosis of human breast cancer cells.	info:pmid/12654184#abs:2
FAS --+> apoptosis	Regulation	Nitric oxide protects from apoptosis induced by Fas and TNF-alpha.	info:pmid/11518677#abs:2
FAS --+> apoptosis	Regulation	In addition, we examined anti-Fas-mediated apoptosis of thyrocytes.	info:pmid/9409648#abs:9
FAS --+> apoptosis	Regulation	CD95-mediated apoptosis was blocked in human ovarian cancer cells.	info:pmid/15297424#abs:5
FAS --+> apoptosis	Regulation	Fas (Apo-1/CD95) and its specific ligand (FasL) are key elements in apoptosis.	info:pmid/20534173#abs:1
FAS --+> apoptosis	Regulation	We summarize contributions to the data concerning proteases in Fas-mediated apoptosis.	info:pmid/9015753#abs:4
FAS --+> apoptosis	Regulation	The Fas-FasL interaction then activates the apoptosis program.	info:pmid/8673705#abs:4
FAS --+> apoptosis	Regulation	TSH was able to inhibit Fas-mediated apoptosis in a dose-dependent manner.	info:pmid/10437622#abs:9
FAS --+> apoptosis	Regulation	ECs were sensitive to Fas-mediated apoptosis when exposed to homocysteine.	info:pmid/15117910#abs:8
FAS --+> apoptosis	Regulation	Inhibition of PKCmu with Goe6983 sensitized resistant cells to CD95-induced apoptosis.	info:pmid/14654790#abs:5
FAS --+> apoptosis	Regulation	Conversely, UACC 1227 cells were resistant to Fas-mediated apoptosis.	info:pmid/10497214#abs:6
FAS --+> apoptosis	Regulation	Activating anti-CD95 antibodies further increased the apoptosis rate.	info:pmid/11136877#abs:9
FAS --+> apoptosis	Regulation	Fas receptor is a mediator of the external apoptotic pathway in many cells and tissues.	info:pmid/20854180#abs:1
FAS --+> apoptosis	Regulation	Fas-mediated apoptosis is an essential mechanism for maintenance of immune homeostasis.	info:pmid/10626246#abs:1
FAS --+> apoptosis	Regulation	Fas has a pro-apoptotic role in photoreceptors.	info:pmid/22499988#abs:12
FAS --+> apoptosis	Regulation	CD40 ligation inhibited spontaneous and Fas-induced apoptosis.	info:pmid/15878750#abs:4
TNFSF10 --+> apoptosis	Regulation	TRAIL induces apoptosis in many malignant cell types.	info:pmid/17431792#abs:1
TNFSF10 --+> apoptosis	Regulation	dexamethasone nearly abolished TRAIL-induced apoptosis.	info:pmid/17070682#abs:3
TNFSF10 --+> apoptosis	Regulation	TRAIL induced caspase-dependent apoptosis.	info:pmid/20696207#abs:11
TNFSF10 --+> apoptosis	Regulation	TRAIL promotes apoptosis in ovarian cancer cells.	info:pmid/23153223#abs:3
TNFSF10 --+> apoptosis	Regulation	IkappaBdn fails to modulate Apo2L/TRAIL-induced apoptosis.	info:pmid/12934082#abs:11
TNFSF10 --+> apoptosis	Regulation	All six cell lines were sensitive to TRAIL-induced apoptosis.	info:pmid/12680221#abs:3
TNFSF10 --+> apoptosis	Regulation	Ten of 12 cell lines are susceptible to APO2L-induced apoptosis.	info:pmid/9613612#abs:3
TNFSF10 --+> apoptosis	Regulation	Moreover, it enhanced TRAIL-induced apoptosis.	info:pmid/16481065#abs:13
TNFSF10 --+> apoptosis	Regulation	TRAIL induced apoptosis with varying sensitivity.	info:pmid/15389801#abs:9
TNFSF10 --+> apoptosis	Regulation	TRAIL induces apoptosis in various tumor cells.	info:pmid/11032723#abs:1
TNFSF10 --+> apoptosis	Regulation	TRAIL could induce apoptosis in Treg cells.	info:pmid/21732015#abs:6
TNFSF10 --+> apoptosis	Regulation	In particular, TRAIL-induced apoptosis differs between rodents and man.	info:pmid/11994437#abs:3
TNFSF10 --+> apoptosis	Regulation	Apoptosis was triggered either by FasL or TRAIL.	info:pmid/15044836#abs:3
TNFSF10 --+> apoptosis	Regulation	Coumarins can modulate TRAIL-mediated apoptosis in cancer cells.	info:pmid/22643355#abs:5
TNFSF10 --+> apoptosis	Regulation	TRAIL induces apoptosis in a variety of tumor cells.	info:pmid/18063697#abs:1
TNFSF10 --+> apoptosis	Regulation	Wogonin also sensitizes TRAIL-induced apoptosis.	info:pmid/16931628#abs:7
TNFSF10 --+> apoptosis	Regulation	The double phosphorylation mediates resistance to TRAIL-induced apoptosis.	info:pmid/17384675#abs:5
TNFSF10 --+> apoptosis	Regulation	Polyphenols can modulate TRAIL-mediated apoptosis in cancer cells.	info:pmid/20336028#abs:3
TNFSF10 --+> apoptosis	Regulation	Cellular GSH was oxidized during TRAIL-induced apoptosis.	info:pmid/14519785#abs:9
TNFSF10 --+> apoptosis	Regulation	However, the mechanism for TRAIL-induced apoptosis remains to be clarified.	info:pmid/10548502#abs:2
TNFSF10 --+> apoptosis	Regulation	This increased apoptosis induced by cytarabine, etoposide, or Apo-2L/TRAIL.	info:pmid/15388581#abs:3
TNFSF10 --+> apoptosis	Regulation	TRAIL is a potent inducer of apoptosis in malignant but not in normal cells.	info:pmid/17522430#abs:1
TNFSF10 --+> apoptosis	Regulation	Intriguingly, on the other hand, CCN1 also enhances TRAIL-induced apoptosis.	info:pmid/19834822#abs:4
TNFSF10 --+> apoptosis	Regulation	Bcl-2 had a minor impact on the efficacy of TRAIL-induced apoptosis.	info:pmid/14751507#abs:12
TNFSF10 --+> apoptosis	Regulation	TRAIL causes apoptosis in numerous types of tumor cells.	info:pmid/11313719#abs:1
TNFSF10 --+> apoptosis	Regulation	It is unclear whether FADD is required for TRAIL-induced apoptosis.	info:pmid/11360196#abs:6
TNFSF10 --+> apoptosis	Regulation	TRAIL has been proposed to mediate IFN-alpha2b apoptosis in myeloma.	info:pmid/17823654#abs:2
TNFSF10 --+> apoptosis	Regulation	Apo2L/TRAIL-induced apoptosis was blocked by caspase inhibition.	info:pmid/12838325#abs:3
TNFSF10 --+> apoptosis	Regulation	TRAIL-induced apoptosis is mediated by death receptors 4 (DR4) and DR5.	info:pmid/19236007#abs:2
TNFSF10 --+> apoptosis	Regulation	TRAIL can activate both apoptotic and anti-apoptotic signals.	info:pmid/24167941#abs:2
TNFSF10 --+> apoptosis	Regulation	Human hepatoma cells are resistant to TRAIL-induced apoptosis.	info:pmid/20515942#abs:2
TNFSF10 --+> apoptosis	Regulation	Thus, we investigated whether IFN-gamma enhances TRAIL-induced apoptosis.	info:pmid/11846395#abs:3
TNFSF10 --+> apoptosis	Regulation	TRAIL primarily induces apoptosis in cancer cells but not in normal cells.	info:pmid/15067334#abs:1
TNFSF10 --+> apoptosis	Regulation	Several normal cell types were resistant in vitro to apoptosis induction by Apo2L.	info:pmid/10411544#abs:5
TNFSF10 --+> apoptosis	Regulation	Apo2L/TRAIL-induced apoptosis involves caspase-8-mediated cleavage of BID.	info:pmid/12154014#abs:2
TNFSF10 --+> apoptosis	Regulation	We investigated whether EGF-R inhibitors enhance TRAIL-induced apoptosis.	info:pmid/12150980#abs:3
TNFSF10 --+> apoptosis	Regulation	Blockage of survival signals significantly enhances the apoptosis induced by TRAIL.	info:pmid/21472268#abs:10
TNFSF10 --+> apoptosis	Regulation	However, signal transduction in TRAIL-mediated apoptosis is not clearly understood.	info:pmid/17540725#abs:2
TNFSF10 --+> apoptosis	Regulation	The role of JNK in TRAIL-induced tumour cell apoptosis is unclear.	info:pmid/19352384#abs:3
TNFSF10 --+> apoptosis	Regulation	Apoptosis induction by exogenously added TRAIL was largely increased by decitabine.	info:pmid/21697397#abs:6
TNFSF10 --+> apoptosis	Regulation	Apo2L/TRAIL induces apoptosis in a wide variety of tumor cells.	info:pmid/12934102#abs:2
TNFSF10 --+> apoptosis	Regulation	This review discusses the intracellular mechanisms by which TRAIL induces apoptosis.	info:pmid/11774036#abs:4
TNFSF10 --+> apoptosis	Regulation	However, some tumors remain tolerant to TRAIL-induced apoptosis.	info:pmid/17579120#abs:3
TNFSF10 --+> apoptosis	Regulation	However, it is not clear whether Bcl-2 can regulate TRAIL-induced apoptosis.	info:pmid/11115558#abs:4
TNFSF10 --+> apoptosis	Regulation	Ad/GT-TRAIL could induce apoptosis of HT29 and inhibit its growth.	info:pmid/12717839#abs:12
TNFSF10 --+> apoptosis	Regulation	Chalcones can sensitize cancer cells to TRAIL-induced apoptosis.	info:pmid/23203129#abs:5
TNFSF10 --+> apoptosis	Regulation	TRAIL and triptolide in combination decreased cell viability and enhanced apoptosis.	info:pmid/20691980#abs:11
TNFSF10 --+> apoptosis	Regulation	NF-kappaB inhibitors reversed the resistance to TRAIL-induced apoptosis.	info:pmid/16343273#abs:11
TNFSF10 --+> apoptosis	Regulation	However, the resistance to TRAIL-induced apoptosis limits its clinical effectiveness.	info:pmid/23138871#abs:5
TNFSF10 --+> apoptosis	Regulation	Treatment with RKIP small interfering RNA inhibited TRAIL-induced apoptosis.	info:pmid/17911631#abs:6
TNFSF10 --+> apoptosis	Regulation	In addition, TRAIL/R-Fc chimera neutralizes the acetate-induced apoptosis.	info:pmid/16289031#abs:4
TNFSF10 --+> apoptosis	Regulation	TRAIL is known to induce apoptosis in cancer cells but spare most normal cells.	info:pmid/17520700#abs:2
TNFSF10 --+> apoptosis	Regulation	However, not all cancers are sensitive to TRAIL-mediated apoptosis.	info:pmid/16199534#abs:2
TNFSF10 --+> apoptosis	Regulation	We found that ursolic acid potentiated TRAIL-induced apoptosis in cancer cells.	info:pmid/21156789#abs:3
TNFSF10 --+> apoptosis	Regulation	Inhibition of Mcl-1 degradation did not prevent Apo2L/TRAIL-induced apoptosis.	info:pmid/17462628#abs:5
TNFSF10 --+> apoptosis	Regulation	Anti-TRAIL antibody significantly prevented interferon-beta-induced apoptosis.	info:pmid/15922860#abs:6
TNFSF10 --+> apoptosis	Regulation	However, many tumor cells are resistant to TRAIL-induced apoptosis.	info:pmid/22207109#abs:4
TNFSF10 --+> apoptosis	Regulation	However, some tumor cells are resistant to TRAIL-induced apoptosis.	info:pmid/15963948#abs:2
TNFSF10 --+> apoptosis	Regulation	TRAIL preferentially induces apoptosis in tumor cells and virus-infected cells.	info:pmid/14647456#abs:1
TNFSF10 --+> apoptosis	Regulation	All other lines were relatively resistant to TRAIL-induced apoptosis.	info:pmid/9973225#abs:5
TNFSF10 --+> apoptosis	Regulation	TRAIL-mediated apoptosis could be inhibited by various caspase-inhibitors.	info:pmid/11423911#abs:7
TNFSF10 --+> apoptosis	Regulation	We found that deficiency of TRADD sensitizes cells to TRAIL-induced apoptosis.	info:pmid/21627969#abs:2
TNFSF10 --+> apoptosis	Regulation	TRAIL is known to induce apoptosis in cancer cells but spare most normal cells.	info:pmid/18404675#abs:2
TNFSF10 --+> apoptosis	Regulation	TRAIL is known to induce apoptosis in cancer cells but spare most normal cells.	info:pmid/17848598#abs:2
TNFSF10 --+> apoptosis	Regulation	Here, we investigated the ability of thioridazine to sensitize TRAIL-mediated apoptosis.	info:pmid/24556678#abs:3
TNFSF10 --+> apoptosis	Regulation	However, some cancer cells are resistant to TRAIL-induced apoptosis.	info:pmid/17982483#abs:2
TNFSF10 --+> apoptosis	Regulation	However, some tumor cells are resistant to TRAIL-mediated apoptosis.	info:pmid/21441621#abs:3
TNFSF10 --+> apoptosis	Regulation	Consequently, Bax deficiency confers resistance against TRAIL-induced apoptosis.	info:pmid/20308427#abs:4
TNFSF10 --+> apoptosis	Regulation	Only 4 melanoma cell lines were sensitive to TRAIL-induced apoptosis.	info:pmid/15883285#abs:4
TNFSF10 --+> apoptosis	Regulation	However, some cancer cells are resistant to TRAIL-mediated apoptosis.	info:pmid/21286663#abs:4
TNFSF10 --+> apoptosis	Regulation	OPG inhibits TRAIL-induced apoptosis of Jurkat cells.	info:pmid/9603945#abs:5
TNFSF10 --+> apoptosis	Regulation	Ad/GT-TRAIL is able to induce apoptosis of HT29 and inhibit its growth.	info:pmid/12015033#abs:8
TNFSF10 --+> apoptosis	Regulation	We found that heat stress enhanced the apoptosis caused by TRAIL but not by chemotherapy.	info:pmid/17363610#abs:4
TNFSF10 --+> apoptosis	Regulation	Such treatment results in an efficient TRAIL-mediated apoptosis via a paracrine mechanism.	info:pmid/17545621#abs:10
TNFSF10 --+> apoptosis	Regulation	TRAIL/Apo-2L induces rapid apoptosis of a variety of tumor cell lines.	info:pmid/9537512#abs:1
TNFSF10 --+> apoptosis	Regulation	Over expression of Bcl-2 blocked TRAIL-induced apoptosis in the presence of U0126.	info:pmid/12771938#abs:10
TNFSF10 --+> apoptosis	Regulation	Cathepsin B is a mediator of TRAIL-induced apoptosis in oral cancer cells.	info:pmid/15586230#abs:11
TNFSF10 --+> apoptosis	Regulation	The enhancement of TRAIL-induced apoptosis by bortezomib was caspase dependent.	info:pmid/20515944#abs:4
TNFSF10 --+> apoptosis	Regulation	Human hepatoma cells, however, are resistant to TRAIL-induced apoptosis.	info:pmid/12642868#abs:2
TNFSF10 --+> apoptosis	Regulation	Surv-D53A was shown to markedly sensitize apoptosis induced by TRAIL, doxorubicin, and RIP3.	info:pmid/14699067#abs:6
TNFSF10 --+> apoptosis	Regulation	MDR1 might not take part in resistance to TRAIL-induced apoptosis.	info:pmid/15329202#abs:6
TNFSF10 --+> apoptosis	Regulation	However, many cancer cells are resistant to apoptosis induction by TRAIL.	info:pmid/15921376#abs:2
TNFSF10 --+> apoptosis	Regulation	HeLa cells were resistant to TRAIL-induced apoptosis.	info:pmid/19223822#abs:5
TNFSF10 --+> apoptosis	Regulation	We studied the role of mitochondrial function in TRAIL-induced apoptosis.	info:pmid/12082629#abs:2
TNFSF10 --+> apoptosis	Regulation	TRAIL induces apoptosis in various cancer cells but not in normal tissues.	info:pmid/23179179#abs:2
TNFSF10 --+> apoptosis	Regulation	Troglitazone down-regulates FLIP and sensitizes the cells to TRAIL-induced apoptosis.	info:pmid/18314627#abs:12
TNFSF10 --+> apoptosis	Regulation	However, many tumor cells are resistant to Apo2L/TRAIL-mediated apoptosis.	info:pmid/11751478#abs:2
TNFSF10 --+> apoptosis	Regulation	Apoptosis was induced by TRAIL treatment, and quantified using DAPI staining.	info:pmid/16810500#abs:5
TNFSF10 --+> apoptosis	Regulation	Overexpressing MHBs(t) in hepatoma cells enhanced TRAIL-induced apoptosis.	info:pmid/17701086#abs:5
TNFSF10 --+> apoptosis	Regulation	In this work, we evaluate whether salirasib sensitizes those cells to TRAIL-induced apoptosis.	info:pmid/23348585#abs:3
TNFSF10 --+> apoptosis	Regulation	Bim knockdown blunts the stimulatory effect of salubrinal on TRAIL-induced apoptosis.	info:pmid/24525736#abs:13
TNFSF10 --+> apoptosis	Regulation	In addition, overexpression of PRDX4 dramatically suppressed TRAIL-induced apoptosis.	info:pmid/19364504#abs:5
TNFSF10 --+> apoptosis	Regulation	In vitro, Taxol enhanced caspase activation and apoptosis induction by Apo2L/TRAIL.	info:pmid/15256461#abs:4
TNFSF10 --+> apoptosis	Regulation	Enforced expression of c-FLIP substantially attenuated MLN4924/TRAIL-induced apoptosis.	info:pmid/21914854#abs:8
TNFSF10 --+> apoptosis	Regulation	Apo2L induced apoptosis of HL-60 cells in a dose-dependent manner. 2.	info:pmid/14720446#abs:3
TNFSF10 --+> apoptosis	Regulation	TRAIL induces apoptosis by interacting with its receptors TRAIL-R1 and TRAIL-R2.	info:pmid/16426839#abs:2
TNFSF10 --+> apoptosis	Regulation	Blockade of HBx expression in Hep G2.2.15 cells partly inhibited the apoptosis induced by TRAIL.	info:pmid/16092761#abs:10
TNFSF10 --+> apoptosis	Regulation	The mechanisms whereby TRAIL-induced apoptosis is regulated in various cell types are not clear.	info:pmid/10831316#abs:3
TNFSF10 --+> apoptosis	Regulation	Hep-2 cells were resistant to apoptosis induced by TRAIL.	info:pmid/18330255#abs:5
TNFSF10 --+> apoptosis	Regulation	TRAIL can selectively induce rapid apoptosis of various types of tumor cells.	info:pmid/16767747#abs:1
JUN ---> apoptosis	Regulation	Moreover, JNK and c-Jun can modulate apoptosis.	info:pmid/14617628#abs:2
JUN ---> apoptosis	Regulation	Activation of JNK and its substrate c-Jun can lead to apoptosis.	info:pmid/10886328#abs:2
JUN ---> apoptosis	Regulation	Expression of c-jun gene induces apoptosis ofcells cultured in serum-free medium.	info:pmid/19002974#abs:1
JUN ---> apoptosis	Regulation	Importantly, downregulation of c-jun is noted to cause apoptotic death of cancer cells.	info:pmid/18604982#abs:4
JUN ---> apoptosis	Regulation	However, c-Jun also plays a critical role in cell proliferation and apoptosis.	info:pmid/19006173#abs:4
JUN ---> apoptosis	Regulation	The c-jun gene may play an important role in T-2 toxin-induced apoptosis.	info:pmid/16089316#abs:9
JUN ---> apoptosis	Regulation	Knockdown of c-Fos and c-Jun expression also ablated AEA-induced apoptosis.	info:pmid/18096608#abs:9
JUN ---> apoptosis	Regulation	On the other hand, co-expression of Tax plus Jun did effectively result in apoptosis.	info:pmid/15169569#abs:9
JUN ---> apoptosis	Regulation	These observations suggested that c-Jun might be involved in methamphetamine-induced apoptosis.	info:pmid/12391261#abs:5
JUN ---> apoptosis	Regulation	Activation of immediate early genes c-jun and c-fos appears to be required for the initiation of apoptosis.	info:pmid/9880041#abs:2
JUN ---> apoptosis	Regulation	Thus, expression of c-Jun and nur77 plays a critical role in AHPN/CD437-induced apoptosis.	info:pmid/9671482#abs:7
JUN ---> apoptosis	Regulation	The c-jun gene regulates cellular proliferation and apoptosis via direct regulation of cellular gene expression.	info:pmid/22174367#abs:1
JUN ---> apoptosis	Regulation	Accordingly, AATF promoted commitment of ultraviolet -irradiated cells to c-Jun-dependent apoptosis.	info:pmid/22933572#abs:5
JUN ---> apoptosis	Regulation	The activator protein 1 transcription factor c-Jun is crucial for neuronal apoptosis.	info:pmid/19255142#abs:1
JUN ---> apoptosis	Regulation	We investigated how JNK and c-Jun contribute to neuronal differentiation, cell survival, and apoptosis.	info:pmid/11390664#abs:2
JUN ---> apoptosis	Regulation	Targeted gene disruption studies have established that JNK-c-Jun signaling plays a vital role in stress-induced apoptosis.	info:pmid/19395378#abs:2
JUN ---> apoptosis	Regulation	Many of these cells undergo c-Jun-dependent apoptosis during normal development as NGF becomes limiting.	info:pmid/16098468#abs:3
JUN ---> apoptosis	Regulation	Phosphorylation assay further suggested that JNK and c-Jun were closely involved in the apoptotic process.	info:pmid/24358224#abs:8
JUN ---> apoptosis	Regulation	Mechanism studies showed that vitamin K1 induced phosphorylation of JNK and c-Jun and caspase-mediated apoptosis.	info:pmid/21188521#abs:9
JUN ---> apoptosis	Regulation	These data indicate that JNK activation and c-Jun are involved in the induction of apoptosis by ET-18-OCH3.	info:pmid/9547349#abs:10
JUN ---> apoptosis	Regulation	This indicated that increased expression and activation of c-Jun is required for human amylin-induced apoptosis.	info:pmid/12441106#abs:7
JUN ---> apoptosis	Regulation	Apoptosis induced by ceramide in HL-60 cells requires the presence of c-jun protooncogene.	info:pmid/8941755#abs:3
JUN ---> apoptosis	Regulation	Activation of c-Jun, a component of the AP-1 family of transcription factors, leads to either promotion or prevention of apoptosis.	info:pmid/16676006#abs:1
JUN ---> apoptosis	Regulation	We conclude that c-jun is likely to play a role in the initiation of apoptotic cell death in these neurons.	info:pmid/9930727#abs:8
JUN ---> apoptosis	Regulation	Recent studies suggest that c-Jun phosphorylation is an important step in some forms of stress-induced neuronal apoptosis.	info:pmid/10566971#abs:4
JUN ---> apoptosis	Regulation	Our results show that DNc-Jun partially protects cortical neurons from ceramide-induced apoptosis.	info:pmid/12770554#abs:8
JUN ---> apoptosis	Regulation	Protooncogenes like c-fos and c-jun act as transcription factors for other genes and may be involved in the regulation of programmed cell death.	info:pmid/9288517#abs:3
JUN ---> apoptosis	Regulation	These results raise the possibility that c-Jun is required for p53-dependent neuronal apoptosis induced by bleomycin.	info:pmid/9622642#abs:10
JUN ---> apoptosis	Regulation	Unexpectedly we discovered that JNK1 and c-Jun promote basal apoptosis in the absence of "activating phosphorylations" typically induced by stress.	info:pmid/19806201#abs:11
JUN ---> apoptosis	Regulation	Increased c-jun expression may be a downstream intracellular signal of TNF-alpha-, but not IL-1alpha-induced apoptosis.	info:pmid/10880243#abs:9
JUN ---> apoptosis	Regulation	These results suggest that the proto-oncogene c-Jun may modulate differentiation and apoptosis of leukemic cells.	info:pmid/11840290#abs:8
JUN ---> apoptosis	Regulation	The Jun proteins (c-Jun, JunD and JunB) play an important role in the regulation of cell proliferation, apoptosis and angiogenesis.	info:pmid/23942796#abs:1
JUN ---> apoptosis	Regulation	Furthermore, overexpression of the full-length c-Jun protein is, in itself, sufficient to induce apoptosis in sympathetic neurons.	info:pmid/7748560#abs:5
JUN ---> apoptosis	Regulation	Our results provide the first evidence that oxidized low density lipoproteins-induced apoptosis involves TNF receptors and Jun activation.	info:pmid/11023984#abs:10
JUN ---> apoptosis	Regulation	Subsequently, JNK activation of c-Jun/AP-1 proteins increased radiation-induced apoptosis in these mutants.	info:pmid/16167336#abs:6
JUN ---> apoptosis	Regulation	Our results suggest that activated c-Jun has a selective role in protecting human tumor cells from apoptosis induced by DNA damage.	info:pmid/11352915#abs:8
JUN ---> apoptosis	Regulation	dexamethasone-induced BIM and apoptosis were decreased in cells harboring dominant-negative c-Jun and were increased in cells with c-Jun overexpression.	info:pmid/22825467#abs:6
JUN ---> apoptosis	Regulation	Pharmacologic blockade of JNK/c-Jun and p38 activation significantly decreased apoptosis produced by trimethyltin, but not by dibutyltin.	info:pmid/16181675#abs:12
JUN ---> apoptosis	Regulation	In addition to accelerating cell growth, overexpression of Jun, Myc or notch 1 can also induce programmed cell death.	info:pmid/21368833#abs:6
JUN ---> apoptosis	Regulation	Also, apoptosis promoted by Sh3rf2 knockdown is inhibited by dominant-negative c-Jun as well as by a JNK inhibitor.	info:pmid/22128169#abs:4
JUN ---> apoptosis	Regulation	Collectively, the novel function of PS1 via QM/Jun-interacting factor-1 influences c-jun-mediated transcription and apoptosis.	info:pmid/10508860#abs:9
JUN ---> apoptosis	Regulation	Increased expression of several members of the TNF pathway and JNK activation of c-Jun ultimately result in neuronal apoptosis.	info:pmid/15007167#abs:2
JUN ---> apoptosis	Regulation	bleomycin sulfate and buthionine sulfoximine-induced nigral apoptosis was blocked by inhibitors for caspase-3 or c-Jun/activator protein-1.	info:pmid/10834942#abs:5
JUN ---> apoptosis	Regulation	This apoptosis appears to require activation of gene transcription and may involve an increase in expression of the immediate early transcription factor c-Jun.	info:pmid/9878587#abs:10
JUN ---> apoptosis	Regulation	Phosphorylation of c-Jun was necessary for the induction of apoptosis induced by LY294002 in cerebellar granule neurons.	info:pmid/11263245#abs:7
JUN ---> apoptosis	Regulation	Our results demonstrate that the coordination of JNK1 and JNK2 is critical for c-Jun/GADD45alpha-mediated cellular apoptosis induced by arsenite.	info:pmid/16973625#abs:9
JUN ---> apoptosis	Regulation	The cyclic change of c-jun protein probably plays an important role in proliferation and apoptosis of glandular epithelial cells.	info:pmid/14691341#abs:8
JUN ---> apoptosis	Regulation	These results indicate that induction of c-Jun through the erythropoietin signaling pathway has an important role in the inhibition of apoptosis.	info:pmid/8630050#abs:7
JUN ---> apoptosis	Regulation	RNA interference of CKIP-1 or overexpression of c-Jun attenuates the sensitivity to apoptosis, indicating a novel role of CKIP-1 in apoptosis.	info:pmid/15706351#abs:7
JUN ---> apoptosis	Regulation	Overexpression of the c-Jun transcription factor in rodent fibroblasts may result in cell transformation or in apoptosis.	info:pmid/9690624#abs:1
JUN ---> apoptosis	Regulation	c-Jun is a major component of the AP-1 transcription factor and plays a key role in regulation of diverse biological processes including proliferation and apoptosis.	info:pmid/17126817#abs:1
JUN ---> apoptosis	Regulation	Combined with c-JUN, p53, cytochrome C, and caspase-3, H31 induced apoptosis of KB cells, a head and neck cancer cell line.	info:pmid/21217964#abs:7
JUN ---> apoptosis	Regulation	Taken together, these results indicate that c-myc, c-jun and Bcl-xS proteins may be involved in the mechanism of sodium butyrate-triggered apoptosis in these cells.	info:pmid/10953308#abs:8
JUN ---> apoptosis	Regulation	These results demonstrate that NH2-terminal c-Jun phosphorylation is important, but not necessary, for the induction of proapoptotic genes and neuronal apoptosis.	info:pmid/16061693#abs:7
JUN ---> apoptosis	Regulation	We previously showed that apoptosis induced by serum deprivation was suppressed by inhibition of c-jun expression using antisense c-jun transfected cell line, c-junAS.	info:pmid/10814534#abs:2
JUN ---> apoptosis	Regulation	This indicates that JNK activation of c-Jun by procyanidin leads to the induction of apoptosis of OA cells and suggests a role for a c-Jun-mediated transcriptional program.	info:pmid/24471892#abs:8
JUN ---> apoptosis	Regulation	Taken together, chromium(VI) induces apoptosis via JNK-mediated signaling, whereas c-Jun activation acts as an inhibitor of apoptotic signaling.	info:pmid/21047991#abs:10
JUN ---> apoptosis	Regulation	These studies suggested that c-jun may be involved in the apoptotic process initiated by vitamin E succinate treatment of human MCF-7 breast cancer cells.	info:pmid/9254885#abs:9
JUN ---> apoptosis	Regulation	These findings suggest that c-Jun inhibition in tumors stimulates apoptosis and adaptive immune mechanisms that attack the tumor.	info:pmid/22805148#abs:7
JUN ---> apoptosis	Regulation	We demonstrate that JNK activity is required for c-Jun phosphorylation, c-jun promoter activation and NGF withdrawal-induced apoptosis.	info:pmid/11238729#abs:6
JUN ---> apoptosis	Regulation	Furthermore, apoptosis induced by osmotic stress was suppressed by overexpression of c-Jun, indicating that the downregulation of c-Jun promotes apoptosis.	info:pmid/17101801#abs:5
JUN ---> apoptosis	Regulation	Since the c-Jun transcription factor plays a crucial role in promoting apoptosis, inhibition of its activation might reduce the final infarct size and thus increase functional outcome.	info:pmid/17428453#abs:2
JUN ---> apoptosis	Regulation	Conversely, the 12-lipoxygenase metabolite, 12(S)-HETE (12(S)-hydroxy-(5Z, 8Z, 10E, 14Z)-eicosatetraenoic acid), promoted c-Jun-dependent apoptosis.	info:pmid/15105833#abs:4
JUN ---> apoptosis	Regulation	In addition, we observed that HIF-1a is not involved in the neuronal apoptotic process mediated by PI3-kinase inhibition, which is regulated by c-Jun.	info:pmid/23603149#abs:7
JUN ---> apoptosis	Regulation	Activation of the JNK pathway and induction of the AP-1 transcription factor c-Jun are critical for neuronal apoptosis caused by a variety of insults.	info:pmid/12684520#abs:1
JUN ---> apoptosis	Regulation	The expression of dominant-negative -JNK1 and dominant-negative-c-Jun suppressed the activation of AP-1, the induction of Bak and Bim, and the SNAP-induced apoptosis.	info:pmid/16158421#abs:6
JUN ---> apoptosis	Regulation	A xenograft study showed that mice treated with paclitaxel and bicalutamide showed worse outcome supporting our hypothesis that upregulation of c-jun might act as a potent antiapoptotic factor.	info:pmid/24260253#abs:6
JUN ---> apoptosis	Regulation	However, chronic proteasome inhibition causes a build-up of phosphorylated c-Jun and Bim, which eventually overwhelms the effects of MEF2 and triggers apoptosis.	info:pmid/16112871#abs:9
JUN ---> apoptosis	Regulation	These results indicate that whereas c-jun is required for apoptosis in sympathetic neurons on NGF withdrawal, an alternate signaling pathway must be induced on p75 activation.	info:pmid/12163468#abs:10
JUN ---> apoptosis	Regulation	Apoptosis was found to occur independently of the small GTPases Ras, Rac, and Cdc42 but involved phosphorylation of the JNK substrates, c-Jun and ATF-2.	info:pmid/11856743#abs:7
JUN ---> apoptosis	Regulation	Moreover, the overexpression of c-jun alone in these cells also induced apoptosis, indicating that c-jun might play an important role in T antigen-induced apoptosis.	info:pmid/9601520#abs:6
JUN ---> apoptosis	Regulation	Moreover, both pyridyl imidazoles and adenoviral dominant-negative c-Jun attenuated apoptosis, suggesting that JNK/c-Jun signaling was required for cell death.	info:pmid/11509562#abs:10
JUN ---> apoptosis	Regulation	This study has shown that methylglyoxal increased Ras modulation of superoxide-mediated P38 activation and c-Jun activation, which resulted in increased apoptosis.	info:pmid/17994461#abs:10
JUN ---> apoptosis	Regulation	c-jun, which is overexpressed in a number of human cancers encodes a critical component of the AP-1 complex. c-jun has been shown to either induce or inhibit cellular apoptosis.	info:pmid/20926681#abs:1
JUN ---> apoptosis	Regulation	We report that neurons deficient for c-jun are relatively resistant to Abeta toxicity, suggesting that c-Jun contributes to apoptosis in this model.	info:pmid/10582624#abs:5
JUN ---> apoptosis	Regulation	The activation of transcription factors NF-kappaB and c-Jun are key events in reovirus-induced apoptosis, indicating that new gene expression is critical to this process.	info:pmid/12885910#abs:3
JUN ---> apoptosis	Regulation	These findings indicate that c-fos and c-jun oncogenes and TNF-alpha and IL-1beta play an important role in the development of T-2 toxin-induced apoptosis in keratinocytes.	info:pmid/15713441#abs:14
JUN ---> apoptosis	Regulation	In addition, Heme oxygenase-1-expressing pyramidal neurons were colocalized well with phosphorylated c-Jun, which is a critical step in neuronal apoptosis.	info:pmid/12835107#abs:5
JUN ---> apoptosis	Regulation	A dominant-negative mutant of c-Jun inhibited radiation- and Alkyl-lysophospholipid-induced apoptosis, indicating a requirement for the SAPK/JNK pathway.	info:pmid/10344758#abs:7
JUN ---> apoptosis	Regulation	Within the cell the tumor suppressor gene p53 and oncogenes c-myc, c-fos and c-jun tend to activate apoptosis, while other genes such as most members of the bcl-2 family, tend to suppress it.	info:pmid/10224887#abs:5
JUN ---> apoptosis	Regulation	Although the c-Jun/activator protein 1 transcriptional factor regulates cell proliferation, apoptosis, and inflammatory responses, its role in lung pathogenesis is largely unknown.	info:pmid/22265050#abs:2
JUN ---> apoptosis	Regulation	The transcription factor AP-1, made up of dimers of Fos and Jun proto-oncogene products, is involved in distinct cellular processes, including cell proliferation, differentiation and apoptosis.	info:pmid/8573144#abs:1
JUN ---> apoptosis	Regulation	By examining the Gene Ontology database, a significant enrichment in cancer genes (such as MCL1, BCL2, ETS1, or JUN) that directly or indirectly affect apoptosis and cell cycle was found.	info:pmid/18362358#abs:7
JUN ---> apoptosis	Regulation	The human oncogene JUN encodes a component of the AP-1 complex and is consequently involved in a wide range of pivotal cellular processes, including cell proliferation, transformation, and apoptosis.	info:pmid/17418412#abs:1
JUN ---> apoptosis	Regulation	We propose that the differential induction of c-jun/c-fos (AP-1) gene expressions and sequential activation of PARP activity are essential in anoxia/hyperoxia-induced apoptosis.	info:pmid/10485334#abs:10
JUN ---> apoptosis	Regulation	MAPK kinase-4, an upstream activator of JNK, was also significantly activated at 7 and 12 months, whereas c-Jun, a downstream effector of JNK-associated apoptotic signaling, was not induced.	info:pmid/11978814#abs:4
JUN ---> apoptosis	Regulation	In dissociated sympathetic neurons, c-Jun has been demonstrated to promote apoptosis, whereas in sensory neurons it stimulates axonal outgrowth.	info:pmid/16126201#abs:3
JUN ---> apoptosis	Regulation	DNAzymes are oligonucleotides capable of specific downregulation of target genes. c-jun knockdown-mediated apoptosis in osteosarcoma cells involved caspases-1, -2 and -8, but not the Fas/FasL pathway.	info:pmid/18414033#abs:2
JUN ---> apoptosis	Regulation	These data indicate that c-Jun prevents apoptosis by antagonizing p53 activity, illustrating a mechanism that might contribute to the early stages of human hepatocellular carcinoma development.	info:pmid/12553907#abs:6
JUN ---> apoptosis	Regulation	The temporal profiles of immunoreactivity, protein expression, and mRNA expression were similar. c-Jun and Bax may play a role in photoreceptor apoptosis in Royal College of Surgeons rats.	info:pmid/16604387#abs:11
JUN ---> apoptosis	Regulation	The present findings suggest that c-jun and p53 proteins have a role in keratinocyte differentiation, proliferation, and apoptosis in the cholesteatoma.	info:pmid/7475882#abs:7
JUN ---> apoptosis	Regulation	These studies suggest that c-Jun plays a crucial role in VES-induced apoptosis in C4-1 cells, and add to our understanding of mechanisms of action involved in VES-mediated tumor cell growth inhibition.	info:pmid/9244357#abs:6
JUN ---> apoptosis	Regulation	Once activated, CD95-induced death signalling is not affected by the loss of c-Jun, demonstrating that only the initiation and not the execution of stress-induced apoptosis depends on c-Jun.	info:pmid/10611236#abs:9
JUN ---> apoptosis	Regulation	These results indicate that Rac acts downstream of integrins and growth factors to promote neuronal survival by repressing c-Jun/Bim-mediated mitochondrial apoptosis.	info:pmid/16092944#abs:10
JUN ---> apoptosis	Regulation	Downregulation of c-Jun/activator protein-1 using a transdominant negative mutant of c-jun, an antisense c-jun, or a pharmacologic inhibitor curcumin inhibited the H2O2-initiated apoptosis.	info:pmid/9388508#abs:5
JUN ---> apoptosis	Regulation	POSH2 overexpression promotes JNK activation in HEK293 cells and promotes apoptosis in neuronal PC12 cells, which is blocked by a dominant-negative c-Jun.	info:pmid/17762203#abs:6
JUN ---> apoptosis	Regulation	c-Jun, the most extensively studied protein of the activator protein-1 complex, is involved in numerous cell activities, such as proliferation, apoptosis, survival, tumorigenesis and tissue morphogenesis.	info:pmid/22180088#abs:1
JUN ---> apoptosis	Regulation	Therefore, MG-132 sensitizes TRAIL-resistant prostate cancer cells by activating the activator protein-1 family members c-Fos and c-Jun, which, in turn, repress the antiapoptotic molecule c-FLIP(L).	info:pmid/17332355#abs:9
JUN ---> apoptosis	Regulation	We demonstrate that c-Jun is required for UV-induced apoptosis and that promyelocytic leukemia is essential for both c-Jun transcriptional activation and DNA binding upon UV radiation.	info:pmid/15626733#abs:6
JUN ---> apoptosis	Regulation	Recently it has been found that the expression level and activity of c-jun protein in tumor cells abnormally increased and c-jun protein controlled the proliferation, surviving, and apoptosis of tumor cells.	info:pmid/12753711#abs:2
BCL2L11 --+> apoptosis	Regulation	Bim proteins are essential factors of apoptosis.	info:pmid/15147734#abs:1
BCL2L11 --+> apoptosis	Regulation	Bim siRNA reduced apoptosis sensitivity in a susceptible cell line.	info:pmid/17486061#abs:10
BCL2L11 --+> apoptosis	Regulation	Overexpression of Bim enhances H(2)O(2)-induced apoptosis.	info:pmid/21303257#abs:9
BCL2L11 --+> apoptosis	Regulation	Bim is itself sufficient to induce apoptosis in these cells.	info:pmid/15620712#abs:5
BCL2L11 --+> apoptosis	Regulation	Moreover, ablation of Bim by short hairpin RNA protected cells from apoptosis.	info:pmid/20124456#abs:9
BCL2L11 --+> apoptosis	Regulation	Bim activated by FOXO1 promoted cells apoptosis.	info:pmid/19757185#abs:10
BCL2L11 --+> apoptosis	Regulation	Suppression of endogenous Bim greatly inhibits Gadd45a induction of apoptosis.	info:pmid/15899854#abs:5
BCL2L11 --+> apoptosis	Regulation	Bim, a BH3-only protein, is critical for apoptosis in a variety of cell types.	info:pmid/19106608#abs:3
BCL2L11 --+> apoptosis	Regulation	Of interest, Bim knock-down by siRNA decreases apoptosis in IGFBP-5-interfered cells.	info:pmid/17067554#abs:4
BCL2L11 --+> apoptosis	Regulation	Downregulation of Bim in turn significantly blocked thiazolide-induced apoptosis.	info:pmid/22158036#abs:10
BCL2L11 --+> apoptosis	Regulation	Inhibition of Bim protein expression protected osteoblast from apoptosis.	info:pmid/24004622#abs:14
BCL2L11 --+> apoptosis	Regulation	RNA interference for Bim-EL in fibroblasts blocked apoptosis.	info:pmid/15843576#abs:7
BCL2L11 --+> apoptosis	Regulation	Thus, Bim is induced by Myc in B cells and mediates apoptosis.	info:pmid/15079075#abs:7
BCL2L11 --+> apoptosis	Regulation	Depletion of Bim completely blocked apoptosis induced by the loss of PINCH-1.	info:pmid/18063582#abs:5
BCL2L11 --+> apoptosis	Regulation	Knockdown of Bim by siRNA greatly increased the IC(50) and reduced apoptosis for AZD6244 treated cells.	info:pmid/20885957#abs:5
BCL2L11 --+> apoptosis	Regulation	Upon activation, Bim can antagonize all the prosurvival Bcl-2 proteins, leading to apoptosis.	info:pmid/17637819#abs:2
BCL2L11 --+> apoptosis	Regulation	Furthermore, loss of Bim expression prevents tumor apoptosis induced by Notch3 inhibition.	info:pmid/19881544#abs:7
BCL2L11 --+> apoptosis	Regulation	Bim increase and apoptosis was prevented by transfection with the siRNA for Bim.	info:pmid/17158029#abs:10
BCL2L11 --+> apoptosis	Regulation	Epac-induced neuronal apoptosis was attenuated by the silencing of Bim.	info:pmid/20516079#abs:8
BCL2L11 --+> apoptosis	Regulation	Quite how Bim and other BH3-only proteins promote apoptosis has been the subject of some debate.	info:pmid/17881896#abs:4
BCL2L11 --+> apoptosis	Regulation	Bim was sufficient for induction of apoptosis, and the short form was the most potent inducer.	info:pmid/15886208#abs:9
BCL2L11 --+> apoptosis	Regulation	Furthermore, downregulation of Bim expression by siRNA markedly reduced melatonin-mediated apoptosis.	info:pmid/24117987#abs:4
BCL2L11 --+> apoptosis	Regulation	Apoptosis can be suppressed by either downregulation of Bim or overexpression of Bcl-2.	info:pmid/19100522#abs:8
BCL2L11 --+> apoptosis	Regulation	Furthermore, siRNA knockdown showed that Bim and Puma are necessary for rottlerin to stimulate apoptosis.	info:pmid/19762431#abs:5
BCL2L11 --+> apoptosis	Regulation	Slug inhibited Bim-mediated apoptosis that could be rescued by mTOR/Erk/HSP90 inhibitors.	info:pmid/24130883#abs:9
BCL2L11 --+> apoptosis	Regulation	Bim provokes apoptosis, and the BH3 region is required for Bcl-2 binding and for most of its cytotoxicity.	info:pmid/9430630#abs:3
BCL2L11 --+> apoptosis	Regulation	Humanin also protects cells against apoptosis induced by BimEL but not BimL and BimS in gene transfection studies.	info:pmid/15661735#abs:5
BCL2L11 --+> apoptosis	Regulation	Mitochondrial localization of Bim has been shown recently to promote apoptosis.	info:pmid/15520191#abs:13
BCL2L11 --+> apoptosis	Regulation	Conversely, knockdown of miR-17~92 increases Bim protein expression and glucocorticoid-mediated apoptosis.	info:pmid/21239610#abs:7
BCL2L11 --+> apoptosis	Regulation	Bim accumulation preceded apoptosis induction which was completely abolished by depletion in Bim using shRNA.	info:pmid/17538248#abs:7
BCL2L11 --+> apoptosis	Regulation	In these cell types, the catecholamine-mediated apoptosis is abrogated by loss of Bim.	info:pmid/23579242#abs:5
BCL2L11 --+> apoptosis	Regulation	Degenerative disorders due to increased apoptosis mediated by Bim are also discussed.	info:pmid/16394656#abs:11
BCL2L11 --+> apoptosis	Regulation	The proapoptotic BH3-only protein Bim is a crucial regulator of neuronal apoptosis.	info:pmid/21451041#abs:1
BCL2L11 --+> apoptosis	Regulation	Collectively, the amount of BimEL was elevated by its increased expression and decreased degradation, leading to apoptosis.	info:pmid/20857401#abs:6
BCL2L11 --+> apoptosis	Regulation	Down-regulation of Bim or overexpression of Bcl-2 or Bcl-x(L) considerably blocked apoptosis.	info:pmid/17360708#abs:7
BCL2L11 --+> apoptosis	Regulation	Bax, Bak, or Bim (BCL2L11) knockdown or Mcl-1 overexpression significantly diminished regimen-induced apoptosis.	info:pmid/23243017#abs:9
BCL2L11 --+> apoptosis	Regulation	Loss of total Bim in interleukin-7-deprived T-cells resulted in delayed apoptosis.	info:pmid/22728771#abs:5
BCL2L11 --+> apoptosis	Regulation	Bim is classically thought to promote apoptosis by neutralizing pro-survival Bcl-2 proteins.	info:pmid/15953346#abs:3
BCL2L11 --+> apoptosis	Regulation	Moreover, exogenous expression of MIF partially inhibited Bim-induced apoptosis in HEK293 cells.	info:pmid/18677096#abs:5
BCL2L11 --+> apoptosis	Regulation	Surprisingly, iTreg cell conversion itself was limited by TGF-ß-mediated Bim/Bcl2L11-dependent apoptosis.	info:pmid/22322859#abs:7
BCL2L11 --+> apoptosis	Regulation	Bcl-2 homology 3-only family member Bim is essential for endoplasmic reticulum stress-induced apoptosis.	info:pmid/22739985#abs:3
BCL2L11 --+> apoptosis	Regulation	Since Bim is a strong mediator of apoptosis, it has been quite difficult to establish cell lines stably overexpressing Bim.	info:pmid/17584989#abs:3
BCL2L11 --+> apoptosis	Regulation	These results demonstrate that BimL is involved in UV irradiation-induced apoptosis by indirectly activating Bax.	info:pmid/17499214#abs:8
BCL2L11 --+> apoptosis	Regulation	Phagocytosis-induced apoptosis was strongly reduced in Bim(-/-) macrophages.	info:pmid/15634885#abs:11
BCL2L11 --+> apoptosis	Regulation	These findings suggest that Bim is a novel regulator of osteoblast apoptosis and may be a therapeutic target.	info:pmid/18064628#abs:11
BCL2L11 --+> apoptosis	Regulation	Bim knockdown using a bim short interfering RNA strategy also reduced denbinobin-induced A549 cell apoptosis.	info:pmid/19405983#abs:6
BCL2L11 --+> apoptosis	Regulation	In addition, microinjection of the anti-voltage-dependent anion channel antibody significantly reduced Bim-induced apoptosis.	info:pmid/12118373#abs:4
BCL2L11 --+> apoptosis	Regulation	Furthermore, apoptosis induced through overexpression of Bad or Bim was efficiently blocked by coexpression of mutant B-Raf(V600E).	info:pmid/18508762#abs:6
BCL2L11 --+> apoptosis	Regulation	Accordingly, we provide the evidence that Bim mediates PM-induced apoptosis via mitochondrial pathway.	info:pmid/17716672#abs:5
BCL2L11 --+> apoptosis	Regulation	Previous studies indicate that a BH3-only protein BIM (BCL-2 Interacting Mediator of cell death) plays a role in paclitaxel-induced apoptosis.	info:pmid/23577147#abs:2
BCL2L11 --+> apoptosis	Regulation	This increase in Bim preceded the induction of apoptosis and participated in idarubicin-induced apoptosis.	info:pmid/17374988#abs:6
BCL2L11 --+> apoptosis	Regulation	However, the molecular mechanism of Bim(L) activating Bax activation during TNFalpha-induced apoptosis is not fully understood.	info:pmid/18500555#abs:3
BCL2L11 --+> apoptosis	Regulation	Bim appeared, however, to be partially involved because reduction of Bim by RNA interference resulted in decreased levels of apoptosis.	info:pmid/17075314#abs:11
BCL2L11 --+> apoptosis	Regulation	Inhibition of cdk4 prevents both induction of Bim expression and thrombin-induced neuronal apoptosis.	info:pmid/17254021#abs:8
BCL2L11 --+> apoptosis	Regulation	Whether the absence of Bim-mediated T-cell apoptosis can affect protective immunity remains unclear.	info:pmid/18086806#abs:2
BCL2L11 --+> apoptosis	Regulation	However, only silencing of Bim, or its direct transcriptional activator FOXO3a, abrogated apoptosis efficiently.	info:pmid/19064725#abs:7
BCL2L11 --+> apoptosis	Regulation	Mode-of-action analysis detected changes in Bcl-xl, Mcl-1, Noxa, Bid and Bim, which are all regulators of the apoptotic process.	info:pmid/20924380#abs:7
BCL2L11 --+> apoptosis	Regulation	These were short-lived cells that up-regulated PD-1 and down-regulated CD4 and CD8 during Bim-dependent apoptosis.	info:pmid/23337809#abs:4
BCL2L11 --+> apoptosis	Regulation	Importantly, the tumor growth inhibitory activity of a VEGF-A antagonist required Bim-induced apoptosis of ECs.	info:pmid/21646395#abs:4
BCL2L11 --+> apoptosis	Regulation	Genetic knockdown of Bim using lentiviruses significantly prevented neuronal apoptosis induced by heroin.	info:pmid/23262244#abs:4
BCL2L11 --+> apoptosis	Regulation	RNA interference of either Bim or Bax resulted in the inhibition of caspases and apoptosis induced by pectenotoxin-2.	info:pmid/15870701#abs:7
BCL2L11 --+> apoptosis	Regulation	Small interfering RNA vector-mediated suppression of Bim blocked B cell antigen receptor-induced apoptosis.	info:pmid/16301744#abs:5
BCL2L11 --+> apoptosis	Regulation	In particular, Bim, is critical for mediating apoptosis of hematopoietic cells including B cells.	info:pmid/17705137#abs:2
BCL2L11 --+> apoptosis	Regulation	RNAi knock down of FOXO3a inhibited Bim promoter activity, Bim(EL) protein expression, and arsenite-induced apoptosis.	info:pmid/18465250#abs:6
BCL2L11 --+> apoptosis	Regulation	Proapoptotic Bcl-2 homology 3-only protein Bim plays an important role in Bax/Bak-mediated cytochrome c release and apoptosis.	info:pmid/23152504#abs:1
BCL2L11 --+> apoptosis	Regulation	In summary, our results show that FOXO-dependent expression of Bim plays a pivotal role for Endothelial progenitor cell apoptosis.	info:pmid/15824087#abs:12
BCL2L11 --+> apoptosis	Regulation	In Jurkat cells simultaneous silencing of Bim and PUMA was necessary to reduce doxorubicin-induced apoptosis.	info:pmid/20188077#abs:8
BCL2L11 --+> apoptosis	Regulation	Knockdown of Bim dramatically inhibited apoptosis induced by JAK2 inhibition, which was reversed by the BH3 mimetic agent ABT-737.	info:pmid/20160166#abs:5
BCL2L11 --+> apoptosis	Regulation	Blocking Bim-mediated apoptosis enhanced recovery of HBV-specific CD8(+) T cells both in culture and directly ex vivo.	info:pmid/18398508#abs:7
BCL2L11 --+> apoptosis	Regulation	Inhibition of Bim expression by RNA interference transiently blocks luminal apoptosis and delays lumen formation.	info:pmid/15899862#abs:5
BCL2L11 --+> apoptosis	Regulation	Anoikis, which is regulated by Bim-mediated apoptosis, is critical to cancer cell invasion and metastasis.	info:pmid/22754333#abs:2
BCL2L11 --+> apoptosis	Regulation	In conclusion, the present study provides novel insight into the mechanism of Phenethyl isothiocyanate-induced apoptosis involving Bim.	info:pmid/21739479#abs:9
BCL2L11 --+> apoptosis	Regulation	Recently, we have demonstrated that osteoclast apoptosis is regulated by ERK activity and Bcl-2 family member Bim.	info:pmid/16136224#abs:2
BCL2L11 --+> apoptosis	Regulation	Apoptosis was dependent on two upregulated BH3-only proteins, Bim-EL and Bmf, and was inhibited by ectopic Mcl-1 expression.	info:pmid/20647317#abs:5
BCL2L11 --+> apoptosis	Regulation	Apoptosis induced by TNFa under these conditions is dependent on jun nuclear kinase1/2 JNK1/2-dependent Bim upregulation.	info:pmid/23412386#abs:9
BCL2L11 --+> apoptosis	Regulation	Bcl-2-interacting mediator of cell death (Bim), a proapoptotic BH3-only protein, plays a critical role in neuronal apoptosis.	info:pmid/15664113#abs:1
BCL2L11 --+> apoptosis	Regulation	Together, these results suggest that JNK-induced phosphorylation of BimEL at serine 65 mediates p75NTR-induced apoptosis.	info:pmid/15470142#abs:8
BCL2L11 --+> apoptosis	Regulation	The proapoptotic Bcl-2 homolog Bim was shown to control the apoptosis of both T cells and hepatocytes.	info:pmid/22156338#abs:1
BCL2L11 --+> apoptosis	Regulation	Furthermore, as Bim is a pro-apoptotic factor, SIRT2 promotes cell death when cells are under severe stress.	info:pmid/17521387#abs:11
BCL2L11 --+> apoptosis	Regulation	Bim then interacts with the core cellular apoptotic machinery, leading to caspase activation and apoptotic death.	info:pmid/17229557#abs:6
BCL2L11 --+> apoptosis	Regulation	Bim silencing protected against Cyclopiazonic acid+interleukin-1ß-induced apoptosis, whereas A1 knockdown aggravated cell death.	info:pmid/23828564#abs:7
BCL2L11 --+> apoptosis	Regulation	Of note, both Bim and JNK1 knockdown protected ß-cells against interferon-induced apoptosis in PTPN2-silenced cells.	info:pmid/21984578#abs:10
BCL2L11 --+> apoptosis	Regulation	Down-regulation of Bim(EL) by shRNA substantially diminished UCN-01/MEK inhibitor-mediated Bax/Bak activation and apoptosis.	info:pmid/17540843#abs:5
BCL2L11 --+> apoptosis	Regulation	Moreover, the downregulation of Bim caused by PTEN inhibition attenuated cellular apoptosis in developing rat brain.	info:pmid/19623194#abs:8
BCL2L11 --+> apoptosis	Regulation	Bim, a proapoptotic BH3-only member of Bcl-2 family, has been considered to play an important role in initiating mitochondrial apoptotic pathway.	info:pmid/22391963#abs:1
BCL2L11 --+> apoptosis	Regulation	In conclusion, these results favor a model in which Bim release from anti-apoptotic proteins is a critical event for initiation of apoptosis.	info:pmid/15724238#abs:10
BCL2L11 --+> apoptosis	Regulation	TAT-Bim exemplifies a strategy for cancer therapy that involves inducing apoptosis by antagonizing the endogenous anti-apoptotic machinery.	info:pmid/17206479#abs:11
BCL2L11 --+> apoptosis	Regulation	We found that Bim is essential for Endoplasmic reticulum stress-induced apoptosis in a diverse range of cell types both in culture and within the whole animal.	info:pmid/17604722#abs:4
BCL2L11 --+> apoptosis	Regulation	Additionally, the apoptosis induced by the combination was shown to be dependent on intracellular reactive oxygen species accumulation and Bim induction.	info:pmid/23403163#abs:9
BCL2L11 --+> apoptosis	Regulation	When expressed in HeLa cells, F1L blocked apoptosis induced by forced expression of the BH3-only proteins, Bim, Puma and Noxa.	info:pmid/16003387#abs:7
BCL2L11 --+> apoptosis	Regulation	Notably, F1L was capable of interacting with the BH3-only protein BimL as shown by co-immunoprecipitation, and F1L expression inhibited apoptosis induced by BimL.	info:pmid/17074758#abs:8
BCL2L11 --+> apoptosis	Regulation	These data suggest that the FK228-mediated increase of Bim expression may at least partially contribute to its augmentation of radiation-induced apoptosis.	info:pmid/15069698#abs:7
BCL2L11 --+> apoptosis	Regulation	Increased expression of Bim, a pro-apoptotic member of the Bcl-2 family, has been shown to be critical for neuronal apoptosis.	info:pmid/14667574#abs:1
BCL2L11 --+> apoptosis	Regulation	In addition, a pro-apoptotic protein Bim was critical for apoptosis and was regulated by TGF-ß and TNF-a at the transcriptional and post-translational levels.	info:pmid/23500081#abs:10
BCL2L11 --+> apoptosis	Regulation	The absence of costimulation also leads to reduced survival of virus-specific effector cells as they undergo apoptosis mediated by the proapoptotic molecule Bim.	info:pmid/21389258#abs:6
BCL2L11 --+> apoptosis	Regulation	However since CBP is a co-factor for multiple transcription factors, BH-3 only proteins other than Bim could also contribute to this apoptosis pathway.	info:pmid/24002658#abs:6
BCL2L11 --+> apoptosis	Regulation	The functional significance of Bim was confirmed by the observation that RNA interference of Bim markedly reduced the potency of selenium/doxorubicin to induce apoptosis.	info:pmid/17339365#abs:12
BCL2L11 --+> apoptosis	Regulation	Upon certain apoptotic stimuli, Bim is released from microtubules and mediates caspase-dependent apoptosis through a mechanism that is still unclear.	info:pmid/11997495#abs:3
BCL2L11 --+> apoptosis	Regulation	The BH3-only proteins Bim and Puma have been shown to mediate trophic factor withdrawal- and anoikis-induced apoptosis in various systems.	info:pmid/21364616#abs:3
BCL2L11 --+> apoptosis	Regulation	Bim knockdown by siRNA significantly reduced nuclear apoptotic features in these inclusion-bearing cells (but did not affect the proportion of cells overall that bear inclusions).	info:pmid/22523592#abs:6
GADD45A ---> apoptosis	Regulation	Whether Gadd45 plays a direct role in apoptosis remains unclear.	info:pmid/10605933#abs:2
GADD45A ---> apoptosis	Regulation	However, the mechanism(s) by which Gadd45a is involved in the induction of apoptosis remains unclear.	info:pmid/15899854#abs:2
GADD45A ---> apoptosis	Regulation	Concomitant to the inhibition of GADD45 induction, H7 and H8 also blocked trichostatin-induced apoptosis.	info:pmid/12406558#abs:7
GADD45A ---> apoptosis	Regulation	Overexpression of DDIT-3 and GADD45a enhanced the oxidative stress and apoptosis induced by ARV S1133 and sC.	info:pmid/21779911#abs:7
GADD45A ---> apoptosis	Regulation	The stress-responding protein, GADD45a, plays important roles in cell cycle checkpoint, DNA repair and apoptosis.	info:pmid/23563151#abs:1
GADD45A ---> apoptosis	Regulation	GADD45 proteins are involved in important processes such as regulation of DNA repair, cell cycle control, and apoptosis.	info:pmid/18039880#abs:2
GADD45A ---> apoptosis	Regulation	The Gadd45 proteins play important roles in growth control, maintenance of genomic stability, DNA repair, and apoptosis.	info:pmid/21249130#abs:1
GADD45A ---> apoptosis	Regulation	The Gadd45 gene is involved in the cellular response to DNA damage and can promote cell apoptosis.	info:pmid/19882653#abs:2
GADD45A ---> apoptosis	Regulation	The interactions of Gadd45 alpha with several other proteins play a central role in DNA repair, cell cycle control and apoptosis.	info:pmid/19636889#abs:2
GADD45A ---> apoptosis	Regulation	In addition, silence of GADD45a expression in ESCC cells inhibited proliferation and promoted apoptosis.	info:pmid/22313682#abs:9
GADD45A ---> apoptosis	Regulation	Using RNAi we show that downregulation of GADD45alpha reduces proliferation and induces apoptosis in pancreatic cancer cells.	info:pmid/16353139#abs:7
GADD45A ---> apoptosis	Regulation	These results suggest that GADD45alpha may play a role in drug-induced apoptosis, as well as multidrug resistance in osteosarcoma cells.	info:pmid/19052873#abs:7
GADD45A ---> apoptosis	Regulation	Reintroduction of gadd45 into gadd45 deficient bone marrow cells restored the wild-type apoptotic phenotype.	info:pmid/17659913#abs:7
GADD45A ---> apoptosis	Regulation	Reintroduction of gadd45 into gadd45-deficient bone marrow cells restored the wild-type apoptotic phenotype.	info:pmid/16170381#abs:6
GADD45A ---> apoptosis	Regulation	Furthermore, all three Gadd45 proteins are also involved in control of apoptosis during severe hyperosmotic stress.	info:pmid/15262964#abs:6
GADD45A ---> apoptosis	Regulation	Treatment with GADD45 and 153 small interfering RNAs inhibited the apoptotic induction in PC-9 cells by curcumin.	info:pmid/20686221#abs:8
GADD45A ---> apoptosis	Regulation	Growth arrest- and DNA damage-inducible protein alpha (gadd45alpha) is an important regulator for cell cycle, genomic stability, and cell apoptosis.	info:pmid/15721278#abs:1
GADD45A ---> apoptosis	Regulation	The GADD45 (growth arrest and DNA damage-inducible) family of genes is involved in the regulation of cell cycle progression and apoptosis.	info:pmid/15797874#abs:1
GADD45A ---> apoptosis	Regulation	Gadd45a, a growth arrest and DNA-damage gene, plays important roles in the control of cell cycle checkpoints, DNA repair and apoptosis.	info:pmid/17452974#abs:1
GADD45A ---> apoptosis	Regulation	Gadd45a controls cell cycle arrest, apoptosis and DNA repair, and is involved in the ATM-p53 mediated DNA damage response.	info:pmid/24474198#abs:3
GADD45A ---> apoptosis	Regulation	Furthermore, inhibition of GADD45a by small interfering RNA inactivated MKK4/JNK activities and also blocked TAp73-mediated apoptosis induction by cisplatin.	info:pmid/22900074#abs:6
GADD45A ---> apoptosis	Regulation	Through its interactions with other proteins, Gadd45alpha participates in the regulation of DNA repair, cell cycle, cell proliferation, and apoptosis.	info:pmid/20460379#abs:2
GADD45A ---> apoptosis	Regulation	Gadd45 causes cell cycle arrest at the G2/M phase transition and participates in genotoxic stress-induced apoptosis.	info:pmid/14586402#abs:3
GADD45A ---> apoptosis	Regulation	Our results demonstrate that the coordination of JNK1 and JNK2 is critical for c-Jun/GADD45alpha-mediated cellular apoptosis induced by arsenite.	info:pmid/16973625#abs:9
GADD45A ---> apoptosis	Regulation	Anti-sense suppression of GADD45alpha expression inhibited indomethacin and sulindac sulfide-induced necrotic cell death and apoptosis.	info:pmid/19757064#abs:6
GADD45A ---> apoptosis	Regulation	Our results support a model in which Vpr-induced apoptosis is mediated via ATR phosphorylation of BRCA1, and consequent upregulation of GADD45alpha.	info:pmid/15650754#abs:7
GADD45A ---> apoptosis	Regulation	High expression of Gadd45 inhibits the growth of HCT116 cells, through inducing G2-M arrest and activating apoptotic pathway.	info:pmid/14642075#abs:10
GADD45A ---> apoptosis	Regulation	The human Gadd45 protein family plays critical roles in DNA repair, negative growth control, genomic stability, cell cycle checkpoints and apoptosis.	info:pmid/22058036#abs:1
GADD45A ---> apoptosis	Regulation	Depletion of GADD45 by siRNA abrogated troglitazone-induced apoptosis in MCF-7 cells demonstrating the physiological relevance of GADD45 upregulation.	info:pmid/15064713#abs:5
GADD45A ---> apoptosis	Regulation	STI571 (Gleevec, a c-Abl tyrosine kinase inhibitor) and stable c-Abl, p73alpha, and GADD45alpha knockdown prevented mismatch repair-dependent apoptosis.	info:pmid/18480060#abs:7
GADD45A ---> apoptosis	Regulation	Expression of DNA repair protein RAD51 was inhibited, and the expression of apoptosis protein GADD45a was induced by PCI-24781 in bone sarcoma cells.	info:pmid/20461381#abs:7
GADD45A ---> apoptosis	Regulation	We report that Gadd45a induces apoptosis and cell cycle arrest by maintaining p38 and c-JNK MAPK activation in keratinocytes.	info:pmid/12499274#abs:4
GADD45A ---> apoptosis	Regulation	We demonstrate that inhibition of NF-kappaB in cancer cells results in GADD45alpha- and gamma-dependent induction of apoptosis and inhibition of tumor growth.	info:pmid/15353598#abs:3
GADD45A ---> apoptosis	Regulation	Antisense suppression of GADD45alpha expression significantly reduced sulindac and indomethacin-induced activation of caspase-9 and apoptosis in AGS cells.	info:pmid/20498252#abs:8
GADD45A ---> apoptosis	Regulation	GADD45 proteins are involved in cell cycle control, DNA repair, apoptosis, cell survival and aging, and inflammatory response by complicated protein-protein interactions.	info:pmid/21153055#abs:2
GADD45A ---> apoptosis	Regulation	In this report, we explore the molecular basis for why there can be differential expression of GADD45a, a stress-responsive protein that regulates genome stability, apoptosis, and immune responses.	info:pmid/17170114#abs:5
GADD45A ---> apoptosis	Regulation	The p53-regulated stress-inducible gene GADD45 has been shown to participate in cellular response to DNA damage, including cell cycle checkpoint, apoptosis, and DNA repair.	info:pmid/11525640#abs:1
GADD45A ---> apoptosis	Regulation	Gadd45alpha is shown to be induced by a wide spectrum of DNA-damaging agents and implicated in negative regulation of cell growth by causing G2-M arrest or induction of apoptosis.	info:pmid/17063488#abs:1
GADD45A ---> apoptosis	Regulation	Knockdown of GADD153 or GADD45 by small interfering RNA abrogated the apoptosis induction and growth inhibition induced by the combination, indicating the crucial role of their upregulation.	info:pmid/20606042#abs:6
GADD45A ---> apoptosis	Regulation	We show that Egr-1 contributes to the regulation of the Gadd45a and Gadd45b genes, which are involved in the control of cell cycle, DNA repair and apoptosis, by direct binding to their promoter.	info:pmid/15616591#abs:5
GADD45A ---> apoptosis	Regulation	The MyD118 (Gadd45beta) protein is a member of a family of structurally related proteins, including Gadd45 (Gadd45alpha) and CR6 (Gadd45gamma), that have critical roles in regulating growth arrest and apoptosis.	info:pmid/11403721#abs:1
GADD45A ---> apoptosis	Regulation	The p53-regulated GADD45 gene is one of the important players in cellular response to DNA damage, and probably involved in the control of cell cycle checkpoint, apoptosis and DNA repair.	info:pmid/11420680#abs:1
GADD45A ---> apoptosis	Regulation	Gadd45a deficiency leads to DNA damage accumulation and impairment in apoptosis after exposure to ionizing radiation, which increases the susceptibility of leukemogenesis.	info:pmid/24371210#abs:10
GADD45A ---> apoptosis	Regulation	Abnormalities of the tumor suppressor p53, which exerts growth-suppressing and apoptosis-enhancing functions through the transcriptional regulation of downstream genes including CDKN1, GADD45, and BCL2, are also often found.	info:pmid/9169090#abs:3
GADD45A ---> apoptosis	Regulation	GnRH antagonist-mediated cell growth inhibition and apoptosis were also abolished by the knockdown of the endogenous GnRH-I receptor or GADD45a with small-interfering RNAs.	info:pmid/22252084#abs:13
GADD45A ---> apoptosis	Regulation	The wild-type p53 protein is a DNA-binding transcription factor that activates genes such as p21, MDM2, GADD45, and Bax that are required for the regulation of cell cycle progression or apoptosis in response to DNA damage.	info:pmid/10566557#abs:1
GADD45A ---> apoptosis	Regulation	Cytokine response gene #6 (CR6), cloned from interleukin 2-stimulated T lymphocytes, is homologous to GADD45 and MyD118, genes which promote cell cycle arrest and apoptosis.	info:pmid/10597261#abs:1
GADD45A ---> apoptosis	Regulation	We conclude that UVB-induced Gadd45a overexpression protects melanoma cells from apoptosis, both by causing a G2 cell cycle arrest and by inhibiting the mitochondrial apoptotic pathway.	info:pmid/17703175#abs:7
GADD45A ---> apoptosis	Regulation	Knockdown of GADD45alpha and GADD45gamma transcription by small interfering RNA abrogates apoptosis and growth arrest induction by the nonsteroidal anti-inflammatory drug treatment, blocks JNK activation, and restores Cdc2-cyclin B kinase activity.	info:pmid/17178890#abs:5
GADD45A ---> apoptosis	Regulation	The growth arrest and DNA damage-inducible gene 45A (GADD45A) is involved in the DNA repair, maintenance of genomic stability, cell cycle control and apoptosis, and thus plays an important role in cellular response to DNA damage.	info:pmid/17084916#abs:1
GADD45A ---> apoptosis	Regulation	Gadd45alpha is one of the growth arrest and DNA damage-inducible 45 gene family members and serves as a stress sensor and tumor suppressor under most stress conditions, which is evidenced by cell cycle arrest, DNA repair, senescence or apoptosis triggered by induction of GADD45alpha expression.	info:pmid/19689359#abs:2
GADD45A ---> apoptosis	Regulation	Here, we describe recent work implicating DNA damage-dependent modification of RNA-binding proteins that are responsible for some of these mRNA effects, highlighting recent work on post-transcriptional regulation of the cell cycle checkpoint protein/apoptosis inducer Gadd45a by the checkpoint kinase MAPKAP Kinase-2.	info:pmid/21173571#abs:3
GADD45A ---> apoptosis	Regulation	Cadmium-induced apoptosis involved a mitochondria-mediated mechanism but not caspase-dependent pathway in that the critical apoptotic events induced by cadmium, such as the decrease of Bcl-2/Bcl-xL, the increase of GADD45alpha, and the nuclear translocation of apoptosis inducing factor, were not affected by the inhibition of executive caspases.	info:pmid/19887573#abs:6
GADD45A ---> apoptosis	Regulation	Of 12,423 transcripts analyzed for >or= two-fold changes, several related to apoptosis were influenced by CHOP: Gadd45 and cathepsin B were up-regulated in ethanol-fed wild-type mice but not in CHOP null (-/-) mice, whereas Jun D and Bcl-xL were down-regulated in ethanol-fed wild-type mice but not in ethanol-fed CHOP null (-/-) mice.	info:pmid/16131858#abs:12
GADD45A ---> apoptosis	Regulation	GADD45-mediated cell cycle arrest and apoptosis.	info:pmid/22515981#cont:322
GADD45A ---> apoptosis	Regulation	C, overexpression of GADD45 is not sufficient to induce apoptosis.	info:pmid/11451946#body:262
GADD45A ---> apoptosis	Regulation	GADD45A is a mediator of CD437 induced apoptosis in ovarian carcinoma cells.	info:pmid/17474084#title:1
GADD45A ---> apoptosis	Regulation	GADD45 is known to regulate the cell cycle, apoptosis and DNA repair .	info:pmid/19714865#body:12
GADD45A ---> apoptosis	Regulation	Induction of GADD45 has been shown to trigger JNK/SAPK- dependent apoptosis .	info:pmid/11050427#body:54
GADD45A ---> apoptosis	Regulation	GADD45 is involved in apoptotic process, by inducing G2/M cell arrest.	info:pmid/12749819#body:104
GADD45A ---> apoptosis	Regulation	GADD45a may be involved in the apoptosis process induced by resveratrol.	info:pmid/21277758#body:101
GADD45A ---> apoptosis	Regulation	Ample evidence exists that Gadd45 proteins have a pro-apoptotic function .	info:pmid/20851181#body:190
GADD45A ---> apoptosis	Regulation	In addition, GADD45a is proposed to play roles in chromatin remodeling and apoptosis .	info:pmid/16814109#body:11
GADD45A ---> apoptosis	Regulation	(Gadd45a), which play a central role in cell survival and apoptosis.	info:pmid/23239858#cont:11
GADD45A ---> apoptosis	Regulation	Overexpression of Gadd45 can induce growth arrest and possibly apoptosis (Canman et al., 1995).	info:pmid/10490810#body:205
GADD45A ---> apoptosis	Regulation	These data demonstrate that GADD45 is an essential mediator of 5C11-induced apoptosis in AGS cells.	info:pmid/19604505#body:90
GADD45A ---> apoptosis	Regulation	GADD45 proteins control the balance between DNA repair and apoptosis [29].	info:pmid/23520533#cont:473
GADD45A ---> apoptosis	Regulation	Interaction with PCNA Impedes MyD118/Gadd45-mediated Apoptotic Cell Death.	info:pmid/10828065#body:220
GADD45A ---> apoptosis	Regulation	GADD45A plays an important role in cell cycle control, survival, and apoptosis.	info:pmid/21691232#cont:37
GADD45A ---> apoptosis	Regulation	Furthermore, it has been reported recently that GADD45 family members are also involved in apoptosis.	info:pmid/11889197#body:171
GADD45A ---> apoptosis	Regulation	GADD45 is induced in Alzheimer's disease, and protects against apoptosis in vitro.	info:pmid/9848094#title:1
GADD45A ---> apoptosis	Regulation	GADD45A and GADD45B regulate apoptosis through p38 activation and JNK inhibition (41-43).	info:pmid/17304354#body:230
GADD45A ---> apoptosis	Regulation	GADD45 and annexin A1 are involved in the apoptosis of HL-60 induced by resveratrol.	info:pmid/23448440#cont:1485
GADD45A ---> apoptosis	Regulation	Furthermore, we found that induction of Gadd45a is a main effector event in apoptosis triggering by Shigella.	info:pmid/21368893#cont:264
GADD45A ---> apoptosis	Regulation	Decitabine-induced demethylation of 5' CpG island in GADD45A leads to apoptosis in osteosarcoma cells.	info:pmid/18472964#title:1
GADD45A ---> apoptosis	Regulation	Gadd45a, and subsequently reduce both apoptosis and G2 arrest in 293T cells.	info:pmid/20935678#cont:122
GADD45A ---> apoptosis	Regulation	GADD45A and GADD45B have been known to promote apoptosis and regulate G2/M arrest [33].	info:pmid/15656911#body:172
GADD45A ---> apoptosis	Regulation	GADD45a and ? expression are essential for the induction of apoptosis mediated by dominant negative JunD.	info:pmid/21734453#cont:124
GADD45A ---> apoptosis	Regulation	The Gadd45 protein is reported to have roles in cell cycle regulation , apoptosis , and genomic stability .	info:pmid/15527761#body:76
GADD45A ---> apoptosis	Regulation	Genotoxic stress or breast cancer susceptibility gene 1 -induced apoptosis involves GADD45a ( ).	info:pmid/18760377#body:41
GADD45A ---> apoptosis	Regulation	Re-expression of GADD45a was observed to restore wild-type phenotypes, including p38 activation and apoptosis.	info:pmid/16636063#body:131
GADD45A ---> apoptosis	Regulation	Introduction of the Gadd45a expression vector into tumor cells via transient transfection induces apoptosis .	info:pmid/15603758#body:114
GADD45A ---> apoptosis	Regulation	GADD45 is involved in the regulation of cell cycle arrest and apoptosis and inhibition of cell growth.	info:pmid/20699414#cont:211
GADD45A ---> apoptosis	Regulation	It is recognized that GADD45 proteins may have proliferative or apoptotic actions depending on the cell type [67].	info:pmid/20484739#cont:241
GADD45A ---> apoptosis	Regulation	ionizing radiation-induced over-expression of Gadd45a increased the apoptosis of Tca8113 cells	info:pmid/21293478#cont:133
GADD45A ---> apoptosis	Regulation	In MCF-7 breast cancer cells, apoptosis induced by troglitazone was dependent upon GADD45 expression .	info:pmid/15925327#body:74
GADD45A ---> apoptosis	Regulation	Furthermore, several pro-apoptotic and apoptosis-mediating genes ( dedd1, dap1b, gadd45gl, dnase1l3) were downregulated.	info:pmid/21565180#body:186
GADD45A ---> apoptosis	Regulation	WAF1 and Gadd45 proteins may participate in the cell cycle arrest and/or induction of apoptosis.	info:pmid/9313903#body:116
GADD45A ---> apoptosis	Regulation	Others, however, have shown Gadd45a-dependent induction of apoptosis in normal epithelial cells (52).	info:pmid/23291741#cont:163
GADD45A ---> apoptosis	Regulation	It is possible that reexpression of GADD45 after treatment with Pentoxifylline may induce apoptosis in HuT-78 cells.	info:pmid/18851957#body:205
GADD45A ---> apoptosis	Regulation	The Gadd45 family is known to activate the JNK/p38 pathways via map three kinase 1 and cause apoptosis.	info:pmid/18440647#body:73
GADD45A ---> apoptosis	Regulation	GADD45a-mediated apoptosis may involve activation of JNK and/or p38 mitogen-activated protein kinase signaling pathways (14, 20).	info:pmid/16129820#body:60
GADD45A ---> apoptosis	Regulation	Additionally, BRCA1 cleavage could activate its GADD45 transcriptional stimulatory function that could potentially contribute to apoptosis.	info:pmid/12149654#body:216
GADD45A ---> apoptosis	Regulation	GADD45 proteins can also trigger apoptosis, which has led to the suggestion that they serve as gatekeepers capable of eliminating cells unable to ...	info:pmid/16709600#body:204
GADD45A ---> apoptosis	Regulation	For example, the Gadd45 proteins mediate the endoplasmic reticulum stress-induced apoptosis in mouse liver cells ( ).	info:pmid/21986581#body:97
GADD45A ---> apoptosis	Regulation	Adenoviral-mediated gene transfer of Gadd45a results in suppression by inducing apoptosis and cell cycle arrest in pancreatic cancer cell.	info:pmid/19003803#title:1
GADD45A ---> apoptosis	Regulation	In a variety of soft tissue sarcoma cell lines GADD45A was found to increase cell cycle arrest and apoptosis {Zhu, 2008 #165}.	info:pmid/18959781#body:186
GADD45A ---> apoptosis	Regulation	As a target gene of p53,20 GADD45a is involved in promoting arsenite-induced cell apoptosis via JNK-dependent pathway.6	info:pmid/23681232#cont:377
GADD45A ---> apoptosis	Regulation	Proteins of the Gadd45 family promote apoptosis in some cellular contexts by activating JNK/p38 MAP kinases (4, 7-9).	info:pmid/16287712#body:45
GADD45A ---> apoptosis	Regulation	The protein induces the expression of genes (GADD45, WAF1/p21/CIP1, cyclinG, Bax and MDM2) regulating cell cycle arrest and apoptosis.	info:pmid/9450543#body:2
FAS --+> oxidative stress	Regulation	Within 4 hours of J0-2 treatment (0.5 microg/g), only 50% of the Reg2-/- mice were alive but with an increased sensitivity to Fas-induced oxidative stress and a decreased level of Bcl-xL.	info:pmid/17133485#abs:4
FAS --+> oxidative stress	Regulation	These results suggested that CYP2E1 potentiates Fas-mediated HepG2 cells toxicity via the induction of oxidative stress to promote apoptosis.	info:pmid/18497573#abs:12
FAS --+> oxidative stress	Regulation	Using GC-mass spectroscopy for analysing base oxidation, several oxidized species increased significantly following TNF treatment, whereas anti-Fas resulted in less detectable oxidative damage using this assay.	info:pmid/10880232#abs:3
FAS --+> oxidative stress	Regulation	Therefore, sFas gene therapy prevents the progression of doxorubicin-induced acute cardiotoxicity, with accompanying attenuation of the cardiomyocyte degeneration, inflammation, fibrosis, and oxidative damage caused by Fas signaling.	info:pmid/20035047#abs:7
FAS --+> oxidative stress	Regulation	Overexpressed HB-EGF had no cytoprotective or additive death-inducible effect on Fas-induced apoptosis or oxidative stress injury in primary cultured mouse cardiomyocytes, although it significantly induced hypertrophy of cardiomyocytes and proliferation of cardiac fibroblasts.	info:pmid/15856048#abs:4
FAS --+> oxidative stress	Regulation	It has been reported earlier that Fas activation may also induce oxidative stress by generating reactive oxygen species .	info:pmid/15094244#body:43
FAS --+> oxidative stress	Regulation	Similar to HIV-treated cells, Fas-induced oxidative stress preceded phosphatidylserine externalization.	info:pmid/9565623#body:197
FAS --+> oxidative stress	Regulation	Fas-stimulated generation of reactive oxygen species or exogenous oxidative stress sensitize cells to Fas-mediated apoptosis.	info:pmid/18301379#body:224
FAS --+> oxidative stress	Regulation	Fas-stimulated generation of reactive oxygen species or exogenous oxidative stress sensitize cells to Fas-mediated apoptosis.	info:pmid/19662025#body:513
FAS --+> oxidative stress	Regulation	The link between Fas-mediated damage and the induction of reactive oxygen species and oxidative damage has only recently been established (2-6).	info:pmid/14523032#body:47
FAS --+> oxidative stress	Regulation	Fas-stimulated generation of reactive oxygen species or exogenous oxidative stress sensitize cells to Fas-mediated apoptosis.	info:pmid/12957657#title:1
FAS --+> oxidative stress	Regulation	Downregulation of Fas by miR-23a could help to protect retinal pigment epithelial cells from oxidative damage.	info:pmid/21693609#cont:253
FAS --+> oxidative stress	Regulation	Fas-stimulated generation of reactive oxygen species or exogenous oxidative stress sensitize cells to Fas-mediated apoptosis.	info:pmid/19876066#body:277
FAS --+> oxidative stress	Regulation	Indeed, STAT3 was reported to scavenge Reactive oxygen species by upregulating manganese superoxide dismutase and its enzyme activity and to suppress Fas-induced oxidative stress .	info:pmid/22387047#body:200
FAS --+> oxidative stress	Regulation	These observations strongly suggest that stimulation via Fas may lead to oxidative stress by decreasing intracellular GSH, the major buffer of the cellular redox status , and/or by increasing cellular reactive oxygen species .	info:pmid/9559649#body:9
FAS --+> oxidative stress	Regulation	In the present study, we demonstrate for the first time that novel third member of apoptosis signal-regulating kinase family, ASK3, is essential for cell death induced by various proapoptotic stimuli as Fas, TNF-alpha, and H 2O 2-induced oxidative stress.	info:pmid/20362554#body:92
FAS --+> oxidative stress	Regulation	Because SB202190 only partially blocked and SP600125 did not protect against caspase-3 activation, it is likely that additional pathways (like extracellular signal-regulated kinases (ERK1/2)) are operative in this model of oxidative stress induced by IFN-? and anti-Fas antibody.	info:pmid/15037205#body:102
FAS --+> oxidative stress	Regulation	Stresses for which Bcl-xl has been shown to have anti-apoptotic effects include fas-mediated apoptosis ( ), ischemia ( ), oxidative stress ( ) neurotrophin deprivation ( ), excitotoxicity ( ), phosphatase inhibitor-induced stress ( ) and glucocorticoid-induced stress ( ).	info:pmid/16111822#body:8
TNFSF10 --+> autophagy	Regulation	In addition, treatment with exogenous TRAIL induces extensive autophagy in monolayer and 3D cultures.	info:pmid/14993595#abs:5
TNFSF10 --+> autophagy	Regulation	Knockdown of TRAF2 or RIPK1 effectively suppressed TNFSF10-induced MAPK8 activation and autophagy.	info:pmid/23051914#abs:7
TNFSF10 --+> autophagy	Regulation	We also analyzed TRAIL-induced cell death (apoptosis and autophagy) and NF-?B activation in vitro in cultured cells.	info:pmid/21769834#abs:7
TNFSF10 --+> autophagy	Regulation	TRAIL-induced autophagy is mediated by the AMP-activated protein kinase that inhibits mammalian target of rapamycin complex 1, a potent inhibitor of autophagy.	info:pmid/19197243#abs:4
TNFSF10 --+> autophagy	Regulation	Utilizing these biological tools, we investigated the expression pattern and subcellular localization of active caspase-8 in TRAIL-mediated autophagy and in the autophagy-to-apoptosis shift upon autophagy inhibition.	info:pmid/20724831#abs:6
TNFSF10 --+> autophagy	Regulation	TRAIL-mediated autophagy in apoptosis-resistant tumor cells.	info:pmid/18511421#body:132
TNFSF10 --+> autophagy	Regulation	TRAIL-mediated autophagy in apoptosis-resistant tumor cells.	info:pmid/18375389#body:132
TNFSF10 --+> autophagy	Regulation	Several studies have the shown that TRAIL induces autophagy in certain cell lines.175-178	info:pmid/21263219#cont:448
TNFSF10 --+> autophagy	Regulation	In this new report, it was observed that TRAIL treatment stimulated autophagy .	info:pmid/15530778#body:113
TNFSF10 --+> autophagy	Regulation	Here, TRAIL-dependent induction of autophagy occurs in parallel with apoptosis.	info:pmid/16200202#body:195
TNFSF10 --+> autophagy	Regulation	In these cells, TRAIL-induced autophagy is triggered by the transforming growth factor-ß-activating	info:pmid/22314807#cont:181
TNFSF10 --+> autophagy	Regulation	More recently, upregulation of F-actin polymerization has been reported during TRAIL-mediated autophagy (Han et al. 2008).	info:pmid/19802559#cont:473
TNFSF10 --+> autophagy	Regulation	Figure 4 Both Ad·AFP·D55 and Ad·AFP·D55-TRAIL infection caused prominent autophagy in the HuH-7 cell line.	info:pmid/21412282#cont:155
TNFSF10 --+> autophagy	Regulation	Second, tumor necrosis factor-related apoptosis-inducing ligand was described to induce autophagy in human epithelial cells ( ).	info:pmid/17663981#body:189
TNFSF10 --+> autophagy	Regulation	Tumor necrosis factor-related apoptosis-inducing ligand (TRAIL) is required for induction of autophagy during lumen formation in vitro.	info:pmid/21940791#cont:369
TNFSF10 --+> autophagy	Regulation	[TRAIL]), all of them ultimately induce cell death by necrosis, apoptosis, or autophagy by stimulating genotoxic stress (93).	info:pmid/22871022#cont:80
TNFSF10 --+> autophagy	Regulation	On the other hand, the autophagic degradation of a subunit of the active CASP8 enzyme during TNFSF10/TRAIL-induced autophagy, keeps the apoptotic response at bay.	info:pmid/22575990#cont:36
TNFSF10 --+> autophagy	Regulation	TRAIL-induced autophagy occurs during breast epithelial cell death to form acini in three-dimensional cultures (Mills et al., 2004[Go]).	info:pmid/15635090#body:252
TNFSF10 --+> autophagy	Regulation	During luminal filling, even when apoptosis is blocked, TRAIL can still promote cell death and luminal clearing via autophagy activation.	info:pmid/20639456#body:101
TNFSF10 --+> autophagy	Regulation	For instance, TRAIL induced cytoprotective autophagy in epithelial cells through TAK1-mediated adenosine-monophosphate activated-protein kinase activation.8	info:pmid/20703092#cont:31
TNFSF10 --+> autophagy	Regulation	In these cells, down-regulation of FLIP L expression by siRNA abrogates TRAIL-induced autophagy and promotes TRAIL-induced apoptosis (our unpublished observations).	info:pmid/20951169#body:207
TNFSF10 --+> autophagy	Regulation	Other death stimuli such as TRAIL and PAO (phenylarsine oxide) also induced an early increase of autophagy which was followed by apoptosis in the cells (data not shown).	info:pmid/21203962#cont:37
TNFSF10 --+> autophagy	Regulation	On the other hand, Hou and colleagues recently demonstrated the autophagic degradation of the active caspase-8 enzyme during TRAIL-induced autophagy, keeping the apoptotic response at bay (Figure 3).56	info:pmid/23069654#cont:230
TNFSF10 --+> autophagy	Regulation	Activation of AMPK by TAK1 seems to be important to mediate autophagy induced by tumor necrosis factor-related apoptosis-inducing ligand preferentially in cancer cells ( ).	info:pmid/22750051#body:80
TNFSF10 --+> autophagy	Regulation	J Biol Chem 272: 25238–25242 Mills KR, Reginato M, Debnath J, Queenan B, Brugge JS (2004) Tumor necrosis factor-related apoptosis-inducing ligand (TRAIL) is required for induction of autophagy during lumen formation in vitro.	info:pmid/21926971#cont:486
TNFSF10 --+> autophagy	Regulation	However, Hou et al.18 recently demonstrated the autophagic degradation of a subunit of the active caspase-8 enzyme during TNF-related apoptosis-inducing ligand-induced autophagy, keeping the apoptotic response at bay.	info:pmid/22441670#cont:41
TNFSF10 --+> autophagy	Regulation	Immune signaling molecules, including interferon -? and TNF family members (TNF, CD40 ligand and TRAIL), have been shown to positively regulate autophagy in macrophages and cancer cells .	info:pmid/19231289#body:86
TNFSF10 --+> autophagy	Regulation	(Sherr, 2006), DRAM (Crighton et al., 2007), calpain (Xia et al., 2010), TRAIL (Mills et al., 2004), FADD (Pyo et al., 2005) and myo-inositol-1,4,5-triphosphate (IP3) (Sarkar and Rubinsztein, 2006), have also been reported to regulate autophagy.	info:pmid/22257882#cont:54
TNFSF10 --+> autophagy	Regulation	Interestingly, Calmodulin-dependent kinase kinaseß can be by-passed in some circumstances, as for example in TRAIL-induced autophagy where transforming growth factor-ß-activating kinase 1 (TAK1) acts as an activator of AMP-activated protein kinase without the involvement of the former .	info:pmid/24188867#body:564
TNFSF10 --+> autophagy	Regulation	In particular, death receptor ligands, such as TNFa (30) and Trail (TNF-related apoptosis-inducing ligand) (29), stimulate autophagy in T-lymphoblastic cells and in a model of lumen formation in mammary acini, respectively.	info:pmid/16857678#body:72
TNFSF10 --+> autophagy	Regulation	Unpublished results from our laboratory indicate that breast tumor cell lines can be sensitized to TRAIL-induced apoptosis by blocking autophagy, and that RIP1 is important for TRAIL-induced autophagy in breast epithelial cells.	info:pmid/19632771#body:156
TNFSF10 --+> autophagy	Regulation	Notably, follow-up studies indicate that a tumor necrosis factor family ligand, Tumor necrosis factor-related apoptosis-inducing ligand (TRAIL) induces autophagy in epithelial cells and that TRAIL inhibition promotes luminal filling when combined with Bcl-xL-mediated inhibition of apoptosis (Debnath et al., 2002[Go]; Mills et al., 2004[Go]).	info:pmid/18094039#body:58
TNFSF10 --+> autophagy	Regulation	An increase in the cytosolic free Ca 2+ concentration and cytokines (such as TRAIL) activates AMP-activated protein kinase via activation of the Ca 2+/calmodulin-dependent kinase kinase-ß (CaMKKß) and transforming growth factor-ß-activating kinase 1 (TAK1), respectively, and these pathways are required for Ca 2+-induced or TRAIL-induced autophagy [ ].	info:pmid/20034776#body:100
TNFSF10 --+> autophagy	Regulation	... both apoptosis and autophagy contribute to the formation of hollow acini-like structures in an in-vitro model of mammary gland morphogenesis.76 TRAIL-dependent autophagy was blocked in cells expressing either truncated TRAIL receptors or a dominant-negative form of the Fas-associated death domain protein (FADD), which is required to recruit the apoptosis initiator procaspase-8.76, 77 Interest…	info:pmid/16247498#body:199
TNFRSF10B ---> apoptosis	Regulation	TRAIL receptor-2 (DR5) plays an important role in transducing apoptosis signals.	info:pmid/14632785#abs:4
TNFRSF10B ---> apoptosis	Regulation	Human recombinant death receptor 5/Fc also inhibited luteolin-induced apoptosis.	info:pmid/16007131#abs:6
TNFRSF10B ---> apoptosis	Regulation	Knockdown of death receptor 5 attenuated RRR-gamma-tocopherol-induced apoptosis.	info:pmid/18022315#abs:2
TNFRSF10B ---> apoptosis	Regulation	TRAIL receptor 1 and TRAIL-R2, but not TRAIL-R3 and TRAIL-R4, mediate apoptosis.	info:pmid/12473583#abs:2
TNFRSF10B ---> apoptosis	Regulation	The synergistic apoptosis was markedly blocked by death receptor 5/Fc chimeric protein.	info:pmid/17273769#abs:9
TNFRSF10B ---> apoptosis	Regulation	A human recombinant Death receptor 5/Fc chimera remarkably inhibited 1-induced apoptosis.	info:pmid/19124248#abs:4
TNFRSF10B ---> apoptosis	Regulation	Silencing of either caspase-8 or death receptor 5 attenuated perifosine-induced apoptosis.	info:pmid/17604333#abs:9
TNFRSF10B ---> apoptosis	Regulation	Antibodies against TRAIL and death receptor 5 partly inhibited apoptosis.	info:pmid/16736946#abs:9
TNFRSF10B ---> apoptosis	Regulation	Death Receptor 5 induces apoptosis in various types of cells and is a potential therapeutic target.	info:pmid/21276756#abs:1
TNFRSF10B ---> apoptosis	Regulation	Agonists for the apoptosis-inducing TRAIL-R1 and TRAIL-R2 are currently tested in clinical trials.	info:pmid/19680616#abs:4
TNFRSF10B ---> apoptosis	Regulation	Deletion of death receptor5 by siRNA significantly reduced the apoptosis induced by TRAIL and gossypol.	info:pmid/20837473#abs:7
TNFRSF10B ---> apoptosis	Regulation	TRAIL-induced apoptosis in humans is mediated by its receptors DR4 (TRAIL-R1) and DR5 (TRAIL-R2).	info:pmid/10862756#abs:2
TNFRSF10B ---> apoptosis	Regulation	We conclude that CHOP-dependent Death receptor 5 up-regulation contributes to lonafarnib-induced apoptosis.	info:pmid/17493934#abs:13
TNFRSF10B ---> apoptosis	Regulation	Ectopic expression of death receptor5 dose-dependently increased TRAIL-induced apoptosis.	info:pmid/20096292#abs:9
TNFRSF10B ---> apoptosis	Regulation	Death receptor 5 is a key receptor of TRAIL and plays an important role in TRAIL-induced apoptosis.	info:pmid/18318995#abs:2
TNFRSF10B ---> apoptosis	Regulation	Apoptotic cell death induced by anti-death receptor 5 antibody was shown by the cleavage of PARP and caspase-3.	info:pmid/22419388#abs:7
TNFRSF10B ---> apoptosis	Regulation	Like DR4, death receptor-5 engages the apoptotic pathway independent of the adaptor molecule FADD/MORT1.	info:pmid/9325248#abs:4
TNFRSF10B ---> apoptosis	Regulation	TRAIL-R2 downmodulation by siRNAs completely abolished the TRAIL-induced apoptosis of genotoxin-treated U2OS cells.	info:pmid/16327988#abs:6
TNFRSF10B ---> apoptosis	Regulation	death receptor 5 silencing in HCT116 cells strongly attenuated tenovin-6-induced apoptosis.	info:pmid/24512730#abs:5
TNFRSF10B ---> apoptosis	Regulation	The DR5/TRAIL receptor 2 gene is a novel TNF receptor family member and induces apoptosis by overexpression of its product.	info:pmid/10072170#abs:1
TNFRSF10B ---> apoptosis	Regulation	Epithelial apoptosis was enhanced by Fas-Fas-ligand and TRAIL-TRAIL receptor 2 interactions.	info:pmid/19523671#abs:8
TNFRSF10B ---> apoptosis	Regulation	Either DR4 or death receptor5 can induce apoptosis, whereas DcR1 and DcR2 are considered inhibitory receptors.	info:pmid/11289151#abs:3
TNFRSF10B ---> apoptosis	Regulation	TRAIL-R1 and TRAIL-R2 can induce apoptosis of cancer cells and activate the transcription factor NF-kappaB.	info:pmid/10521444#abs:2
TNFRSF10B ---> apoptosis	Regulation	The receptor designated death receptor 5 contained a cytoplasmic death domain and induced apoptosis much like DR4.	info:pmid/9242611#abs:3
TNFRSF10B ---> apoptosis	Regulation	These results show that death receptor 5 induction is a key component of apoptosis induced by SHetA2 or by SHetA2 combined with TRAIL.	info:pmid/18593935#abs:9
TNFRSF10B ---> apoptosis	Regulation	TRAIL-induced apoptosis is mediated by the transmembrane receptors death receptor 4 (DR4) (also known as TRAIL-R1) and DR5 (TRAIL-R2).	info:pmid/16980609#abs:2
TNFRSF10B ---> apoptosis	Regulation	Silencing of p53 strongly decreased death receptor 5 mRNA expression resulting in abrogation of drozitumab-induced apoptosis.	info:pmid/23670273#abs:5
TNFRSF10B ---> apoptosis	Regulation	TRAIL-R2 is structurally similar to the death-domain-containing receptor TRAIL-R1 (DR-4), and is capable of inducing apoptosis.	info:pmid/9373179#abs:3
TNFRSF10B ---> apoptosis	Regulation	In conclusion, stellate cells show activation-dependent TRAIL-R2/death receptor5 expression and TRAIL-mediated apoptosis.	info:pmid/12500193#abs:7
TNFRSF10B ---> apoptosis	Regulation	Furthermore, TRAIL-induced apoptosis in HCC cells pretreated with salirasib was dependent on activation of death receptor 5.	info:pmid/23348585#abs:9
TNFRSF10B ---> apoptosis	Regulation	Silencing of TRAIL-R2 expression by siRNA blocks the endoplasmic reticulum stress-mediated sensitization to TRAIL-induced apoptosis.	info:pmid/22072062#abs:8
TNFRSF10B ---> apoptosis	Regulation	Activation of the proapoptotic receptor death receptor5 in various cancer cells triggers programmed cell death through the extrinsic pathway.	info:pmid/18219321#abs:1
TNFRSF10B ---> apoptosis	Regulation	Both DR4 and KILLER/death receptor5 independently bind to their specific ligand TRAIL and engage the caspase cascade to induce apoptosis.	info:pmid/9563466#abs:3
TNFRSF10B ---> apoptosis	Regulation	These results further highlight important differences in apoptotic signalling triggered through TRAIL-R1 and TRAIL-R2 in primary tumour cells.	info:pmid/17922877#abs:7
TNFRSF10B ---> apoptosis	Regulation	Therefore, we investigated the effect of chemotherapeutic agents on TRAIL-R2-mediated apoptosis and cytotoxicity in various human solid cancer cells.	info:pmid/17922852#abs:2
TNFRSF10B ---> apoptosis	Regulation	These results indicate that human normal hepatocytes are susceptible to both TRAIL-R1- and TRAIL-R2-mediated apoptosis signal.	info:pmid/14576771#abs:6
TNFRSF10B ---> apoptosis	Regulation	TRAIL-induced apoptosis enhanced by ibuprofen was effectively decreased by a caspase inhibitor and dominant-negative death receptor 5.	info:pmid/24002210#abs:6
TNFRSF10B ---> apoptosis	Regulation	In the present study, we examined the effect of Bisindolylmaleimide VIII on apoptosis induced by DR5 (TRAIL-R2), using an agonistic anti-human DR5 monoclonal antibody, TRA-8.	info:pmid/12034736#abs:2
TNFRSF10B ---> apoptosis	Regulation	Deletion of death receptor5 or DR4 by small interfering RNA significantly reduced the apoptosis induced by TRAIL and zerumbone.	info:pmid/19654295#abs:5
TNFRSF10B ---> apoptosis	Regulation	FSH also down-regulated the expression of programmed cell death gene 6 (PDCD6) and death receptor 5 , two molecules required for induction of apoptosis.	info:pmid/20943720#abs:6
TNFRSF10B ---> apoptosis	Regulation	death receptor 5 induction contributes to enhancement of TRAIL-induced apoptosis by lidamycin in human non-small lung cancer cells.	info:pmid/21348302#abs:11
TNFRSF10B ---> apoptosis	Regulation	TRAIL binds to recombinant cell-surface-expressed TRAIL-R2, and TRAIL-induced apoptosis is inhibited by a TRAIL-R2-Fc fusion protein.	info:pmid/9311998#abs:6
TNFRSF10B ---> apoptosis	Regulation	The death receptor 5 is a receptor for tumor necrosis factor-related apoptosis-inducing ligand and is able to induce apoptosis in various tumor cells.	info:pmid/11696376#abs:1
TNFRSF10B ---> apoptosis	Regulation	Apoptosis induction by TRAIL in these cells could only be fully inhibited by concomitant blockade of TRAIL receptor 1 and TRAIL receptor 2.	info:pmid/16638878#abs:6
TNFRSF10B ---> apoptosis	Regulation	Our previous research showed that up-regulation of death receptor 5 plays a critical role in the mechanism of SHetA2-induced apoptosis in human lung cancer cells.	info:pmid/19001438#abs:2
TNFRSF10B ---> apoptosis	Regulation	In this study, we generated a novel agonist antibody to TRAIL receptor 2 (TRAIL-R2) capable of inducing apoptosis without cross-linking and elucidated its mode of action and efficacy.	info:pmid/15837769#abs:3
TNFRSF10B ---> apoptosis	Regulation	Aspirin also sensitized breast cancer cells to apoptosis induced by a human agonistic TRAIL receptor-2 monoclonal antibody (lexatumumab).	info:pmid/18483385#abs:6
TNFRSF10B ---> apoptosis	Regulation	Agonistic antibodies to death receptor 5 induce cancer-cell apoptosis and are in clinical trials; however, their mechanism of action in vivo is not fully defined.	info:pmid/21251615#abs:3
TNFRSF10B ---> apoptosis	Regulation	Furthermore, human recombinant death receptor 5/Fc chimera protein and caspase inhibitors dramatically inhibit apoptosis induced by the combination of apigenin and TRAIL.	info:pmid/16648565#abs:5
TNFRSF10B ---> apoptosis	Regulation	Overexpression of TRICK2 rapidly induced apoptosis in 293T cells; this induction was dependent upon the presence of the death domain of TRICK2.	info:pmid/9285725#abs:6
TNFRSF10B ---> apoptosis	Regulation	The Death Receptor 5 , a member of tumor necrosis factor receptor superfamily of receptors, triggers apoptosis (programmed cell death) when stimulated by its tridentate ligand TRAIL.	info:pmid/17671978#abs:1
TNFRSF10B ---> apoptosis	Regulation	The death receptor 5 , a receptor for tumor necrosis factor-related apoptosis-inducing ligand (TRAIL), is critical for TRAIL-mediated apoptosis in various tumor cells.	info:pmid/17027647#abs:1
TNFRSF10B ---> apoptosis	Regulation	The fully human agonistic TRAIL-R1 (HGS-ETR1) and TRAIL-R2 (HGS-ETR2) antibodies induced apoptosis in Bic-1 and Seg-1 cells in a time and dose dependent manner.	info:pmid/16426839#abs:9
TNFRSF10B ---> apoptosis	Regulation	Thus, death receptor5-mediated apoptosis, which is induced by rottlerin alone or by the combined treatment with rottlerin and TRAIL, may offer a new therapeutic strategy against cancer.	info:pmid/19037087#abs:9
TNFRSF10B ---> apoptosis	Regulation	The expression of apoptosis-inducing death receptor-5 , Bcl-2 and Bax were assayed by Western blot analysis, and mRNA expression of GADD45a was assayed by quantitative RT-PCR analysis.	info:pmid/21371530#abs:4
TNFRSF10B ---> apoptosis	Regulation	Activation of TNF-related apoptosis-inducing ligand receptor 2 (TRAILR2) can induce apoptosis in a variety of human cancer cell lines and xenografts, while lacking toxicity in normal cells.	info:pmid/23645592#abs:1
TNFRSF10B ---> apoptosis	Regulation	Inhibition of death receptor5 trafficking to lysosomes by Rab7 small interfering RNA also reduced TRAIL-mediated lysosomal disruption and apoptosis.	info:pmid/19272388#abs:10
TNFRSF10B ---> apoptosis	Regulation	Both death receptor 5 and CHOP upregulation were required for ?-T3-induced apoptosis, and death receptor 5 was transcriptionally regulated by CHOP after ?-T3 treatment.	info:pmid/20157774#abs:9
TNFRSF10B ---> apoptosis	Regulation	Up-regulation of TRAIL-R2 renders T cells susceptible to caspase-8-mediated apoptosis, from which they can be partially rescued by blockade of this death receptor pathway.	info:pmid/23254287#abs:7
TNFRSF10B ---> apoptosis	Regulation	Thus, it appears that not only c-FLIP downregulation but also death receptor 5 upregulation contribute to PPARy ligand-mediated enhancement of TRAIL-induced apoptosis in human lung cancer cells.	info:pmid/17172826#abs:7
TNFRSF10B ---> apoptosis	Regulation	Importantly, this BV6-stimulated upregulation of death receptor 5 is critically required for apoptosis, as transient or stable knockdown of death receptor 5 significantly inhibits BV6-triggered apoptosis.	info:pmid/24287697#abs:7
TNFRSF10B ---> apoptosis	Regulation	Agonistic anti-death receptor 5 monoclonal antibody treatment triggered cholangiocyte apoptosis, and subsequently induced cholangitis and cholestatic liver injury in a mouse strain-specific manner.	info:pmid/18667695#abs:3
TNFRSF10B ---> apoptosis	Regulation	Overexpression of the tumor necrosis factor (TNF)-related apoptosis-inducing ligand (TRAIL) receptors, TRAIL-R1 and TRAIL-R2, induces apoptosis and activation of NF-kappaB in cultured cells.	info:pmid/10807904#abs:1
TNFRSF10B ---> apoptosis	Regulation	Inhibition of phosphatidylinositol 3-kinase reduced recombinant human TRAIL sensitivity independently of the cell line preference for either death receptor4- or death receptor5-mediated apoptosis signaling.	info:pmid/21538027#abs:9
TNFRSF10B ---> apoptosis	Regulation	Tumor necrosis factor-related apoptosis inducing ligand (TRAIL)-induced apoptosis is mediated by its receptors DR4 (TRAIL-R1) and DR5 (TRAIL-R2) and the adapter protein Fas-associated death domain protein (FADD).	info:pmid/12359235#abs:1
TNFRSF10B ---> apoptosis	Regulation	Since both TRAIL-R1 and -R2 transmit apoptotic signals, we asked whether cFLIP, highly expressed in several of the cell lines tested, is sufficient to maintain resistance to TRAIL-R2-mediated apoptosis.	info:pmid/18084329#abs:5
TNFRSF10B ---> apoptosis	Regulation	The expression levels of apoptosis-inducing death receptor-5 and p-AKT were assayed by western blot analysis, and mRNA expression of bax, GADD45 and PPAR? was assayed by quantitative RT-PCR analysis.	info:pmid/23291741#abs:4
TNFRSF10B ---> apoptosis	Regulation	This is the first report describing a mouse TRAIL receptor gene and also demonstrating that the p53-dependent regulation of KILLER/DR5-mediated apoptosis is conserved between human and mouse.	info:pmid/10383128#abs:9
TNFRSF10B ---> apoptosis	Regulation	In addition, apoptosis induced by pretreatment of genotoxic agents and additional stimulation of TRAIL is efficiently inhibited by either antagonistic anti-TRAIL-R2 antibody or pan-caspase inhibitor z-VAD-FMK.	info:pmid/12610517#abs:8
TNFRSF10B ---> apoptosis	Regulation	In this study, we demonstrate for the first time that Thapsigargin-mediated perturbations in Ca(2+) homeostasis are coupled with activation of the death receptor 5 -dependent apoptotic pathway in human cancer cells.	info:pmid/11965535#abs:3
TNFRSF10B ---> apoptosis	Regulation	First, induction of antiapoptotic nuclear factor-kappaB dependent genes critically determines cellular susceptibility toward apoptosis induction by TRAIL-R1, TRAIL-R2, and other death receptors.	info:pmid/15110174#abs:5
TNFRSF10B ---> apoptosis	Regulation	Our previous work has shown that PS-341 induces death receptor 5 -dependent apoptosis and enhances the TNF-related apoptosis-inducing ligand-induced apoptosis in human non-small cell lung cancer cells.	info:pmid/22848091#abs:2
TNFRSF10B ---> apoptosis	Regulation	These findings suggest that KILLER/DR5 may play a role in p53-independent apoptosis induced by specific drugs and warrants further investigation as a novel target for chemotherapy of tumors lacking wild-type p53.	info:pmid/11139340#abs:9
TNFRSF10B ---> apoptosis	Regulation	In view of the finding that death receptor5 silencing abrogated the combination-stimulated apoptosis, we propose that apoptotic synergy induced by sulindac sulfide plus docosahexaenoic acid is mediated via death receptor5.	info:pmid/22395735#abs:8
TNFRSF10B ---> apoptosis	Regulation	Also, human recombinant death receptor 5/Fc chimera protein, caspase inhibitors, and death receptor 5 siRNA efficiently reduced apoptosis induced by co-treatment with luteolin and TRAIL.	info:pmid/15963948#abs:6
TNFRSF10B ---> apoptosis	Regulation	Our results indicated that by blocking the death receptor5-dependent apoptotic pathway, dominant-negative Fas-associated death domain did indeed inhibit sulindac sulfide-induced apoptosis.	info:pmid/11559570#abs:9
TNFRSF10B ---> apoptosis	Regulation	We also showed that death receptor5 was expressed on the surface of the tested cell lines which correlated with the cellular susceptibility to apoptosis induced by recombinant human TRAIL and anti-death receptor5 antibody.	info:pmid/23470485#abs:6
TNFRSF10B ---> apoptosis	Regulation	Interestingly, neutralization of TRAIL receptor 2 (TRAIL-R2), but not TRAIL-R1, impaired apoptosis in a caspase-10-dependent manner, indicating that caspase-10 enhances TRAIL-R2-induced cell death.	info:pmid/15767684#abs:6
TNFRSF10B ---> apoptosis	Regulation	Treatment induced cytosolic accumulation of p53 and enhanced the susceptibility of Rheumatoid arthritis synovial fibroblasts to apoptosis mediated by TRAIL-R2 (DR5) but not Fas.	info:pmid/16127151#abs:4
TNFRSF10B ---> apoptosis	Regulation	Attenuating the GSK3beta-FBW7 axis results in stabilization of MYC, up-regulation of surface levels of the TNF-related apoptosis-inducing ligand death receptor 5, and potentiation of death receptor 5-induced apoptosis in vitro and in vivo.	info:pmid/16210249#abs:4
TNFRSF10B ---> apoptosis	Regulation	This study demonstrates that targeting death receptor 5 with TRA-8 decreases cellular proliferation, increases caspase activation, and induces apoptosis in this novel three-dimensional ex vivo model of primary ovarian cancer.	info:pmid/17303227#abs:10
TNFRSF10B ---> apoptosis	Regulation	Our results showed that Death receptor 5 monoclonal antibody (D-6) was able to induce the apoptosis and increase the cell growth inhibition rates of ovarian cancer cells in a dose-dependent manner, and the effect was enhanced by cisplatin.	info:pmid/22562097#abs:8
TNFRSF10B ---> apoptosis	Regulation	The suppression of death receptor5 with siRNA reduced the apoptosis induced by the combination of orlistat and TRAIL, suggesting that the apoptosis was at least partially due to the upregulation of death receptor5.	info:pmid/22328338#abs:6
TNFRSF10B ---> apoptosis	Regulation	Human recombinant Death receptor 5/Fc chimera protein, zVAD-fmk pancaspase inhibitor, and caspase-8 and -10 inhibitors efficiently reduced apoptosis induced by cotreatment with histone deacetylase inhibitors and TRAIL.	info:pmid/15208660#abs:9
TNFRSF10B ---> apoptosis	Regulation	Susceptibility to apoptosis mediated by an agonistic anti-TRAIL-R2 monoclonal antibody was determined by alamar blue bioassay, fluorescence microscopy (annexin V/propidium iodide staining), and caspase activation.	info:pmid/15457446#abs:3
TNFRSF10B ---> apoptosis	Regulation	The p53-induced apoptosis is an important biological process to prevent the development of cancer, and is mediated in part by expression of KILLER/death receptor5 only in cells with wild-type p53 protein, but not in those lacking p53 function.	info:pmid/11677215#abs:2
TNFRSF10B ---> apoptosis	Regulation	Within these we found five surface marker genes to be upregulated (TNFRSF10B, CD70, TNFR1, PDGFRB, and BAFF) which are involved in immune responses via the regulation of lymphocytes and can also induce apoptosis.	info:pmid/16865223#abs:9
TNFRSF10B ---> apoptosis	Regulation	Small-interfering RNA against p53, DR4, and death receptor5 was used to investigate their function on the combined effect. Recombinant human TRAIL and the agonistic DR4 and death receptor5 antibodies strongly enhanced 10-Gy-induced apoptosis.	info:pmid/18793956#abs:5
TNFRSF10B ---> apoptosis	Regulation	The cysteine-rich domains of death receptor5 have a conservative role in tumor necrosis factor-related apoptosis-inducing ligand-death receptor5-mediated apoptosis, and the pre-ligand assembly domain within the N1-cap contributes to the ligand-independent formation of receptor complexes.	info:pmid/20106985#abs:4
TNFRSF10B ---> apoptosis	Regulation	As yet, four TRAIL receptors have been cloned, two of which (TRAIL-R1 and 2) bear a death domain and mediate apoptosis, whereas two others (TRAIL-R3 and 4) lack (functional) death domains and are supposed to act as decoy receptors.	info:pmid/11193573#abs:10
TNFRSF10B ---> apoptosis	Regulation	We discovered that IRE-1a, Bip, activating transcription factor 3 (ATF4), activating transcription factor 3 (ATF3) and C/EBP homologous protein (CHOP) are induced by salermide, which suggests that death receptor 5-dependent apoptosis is induced by endoplasmic reticulum stress.	info:pmid/21801305#abs:7
TNFRSF10B ---> apoptosis	Regulation	Past studies have shown that apoptosis mediated by TNF-related apoptosis-inducing ligand (TRAIL) is regulated by the expression of two death receptors [TRAIL receptor 1 (TRAIL-R1) and TRAIL-R2] and two decoy receptors (TRAIL-R3 and TRAIL-R4) that inhibit apoptosis.	info:pmid/10364001#abs:1
TNFRSF10B ---> apoptosis	Regulation	death receptor 5/Fc chimera protein, zVAD-fmk pancaspase inhibitor, and caspase-8 inhibitor efficiently blocked the activation of these apoptotic signal mediators and the induction of apoptotic cell death enhanced by cotreatment with 15d-PGJ(2) and TRAIL.	info:pmid/16891469#abs:6
TNFRSF10B ---> apoptosis	Regulation	In addition, acrolein up-regulated C/EBP homologous protein (CHOP) and TRAIL death receptor 5 and down-regulation of CHOP or death receptor 5 expression using the respective small interfering RNA significantly attenuated the apoptosis induced by acrolein plus TRAIL.	info:pmid/21854768#abs:7
TNFRSF10B ---> apoptosis	Regulation	The involvement of the death adaptor proteins FADD/MORT1, TRADD, and RIP and the apoptosis-initiating caspases-8 and -10 in death signaling by the two death-inducing TRAIL receptors 1 and 2 (TRAIL-R1 and TRAIL-R2) are controversial.	info:pmid/10894160#abs:2
TNFRSF10B ---> apoptosis	Regulation	The (auto)antigen-specific T cells were also resistant to specific TRAIL-R1/TRAIL-R2-directed induction of apoptosis, indicating that coexpression of the truncated TRAIL-R3 and TRAIL-R4 in these T cells is not responsible for the observed resistance.	info:pmid/10889508#abs:5
TNFRSF10B ---> apoptosis	Regulation	Using mouse models of adenoviral hepatitis and livers of patients with hepatitis infection, we could demonstrate that apoptosis in virally infected hepatocytes is mediated by TRAIL receptor DR5 and TRAIL.	info:pmid/12475902#abs:4
TNFRSF10B ---> apoptosis	Regulation	To determine whether tumor cells are able to generate a resistance to apoptosis induced by an anti-TRAIL-R2 antibody, TRA-8, we examined the apoptotic response of human breast and ovarian cancer cell lines after treatment with TRA-8.	info:pmid/16951164#abs:3
TNFRSF10B ---> apoptosis	Regulation	cFLIP inhibits caspase 8 recruitment and processing at the death-inducing signaling complex , which is known to inhibits apoptosis mediated by death receptors such as Fas and death receptor 5 as well as apoptosis mediated by anticancer therapeutic drugs.	info:pmid/18767116#abs:1
TNFRSF10B ---> apoptosis	Regulation	In line with these observations, FLIP-negative cancer cells were sensitive to both p53- and KILLER/DR5-mediated apoptosis, whereas cells containing high levels of FLIP underwent apoptotic cell death when triggered by ectopic p53 expression but not by KILLER/DR5 expression.	info:pmid/11526513#abs:5
CDKN1A ---> apoptosis	Regulation	Upregulation of p21(WAF1/CIP1) paralleled DAC-induced apoptosis (ED(50)=153 nM).	info:pmid/18223691#abs:7
CDKN1A ---> apoptosis	Regulation	Furthermore, selective induction of p21Cip1 in RKO was sufficient to induce apoptosis.	info:pmid/15342418#abs:6
CDKN1A ---> apoptosis	Regulation	In the cytoplasm, p21(Cip1/Waf1) protein has an anti-apoptotic effect.	info:pmid/21815189#abs:5
CDKN1A ---> apoptosis	Regulation	On the other hand, in ISS10, overexpression of p21Waf1 induced marked apoptosis.	info:pmid/14566087#abs:3
CDKN1A ---> apoptosis	Regulation	Surprisingly, overexpression of p21(WAF1/CIP1) also triggered apoptosis within these two cell lines.	info:pmid/12138103#abs:3
CDKN1A ---> apoptosis	Regulation	p21(Waf1/Cip1) plays central roles in proliferation, differentiation, and apoptosis.	info:pmid/15524404#abs:1
CDKN1A ---> apoptosis	Regulation	We hypothesized that p21WAF1 is involved in the mediation of cryotherapy-induced apoptosis.	info:pmid/16078010#abs:3
CDKN1A ---> apoptosis	Regulation	The suppression of p21(WAF1) decreased trichostatin A-directed osteoclast apoptosis.	info:pmid/17464183#abs:8
CDKN1A ---> apoptosis	Regulation	Doxorubicin -induced apoptosis is suppressed by p21 (waf1/cip1/sdi1), a cyclin dependent kinase inhibitor.	info:pmid/16909308#abs:1
CDKN1A ---> apoptosis	Regulation	Also, ectopic p21(WAF1) over-expression has been reported to promote or suppress apoptosis, depending on the target cells.	info:pmid/10797256#abs:3
CDKN1A ---> apoptosis	Regulation	Depending on the cellular context, p21(Cip1) and PUMA mediate cell cycle arrest and apoptosis, respectively.	info:pmid/16002406#abs:2
CDKN1A ---> apoptosis	Regulation	Overexpression of p21(Cip1) have kept cells longer in G1 phase and attenuated shikonin-induced apoptosis.	info:pmid/23546866#abs:9
CDKN1A ---> apoptosis	Regulation	Ectopic overexpression of p21Cip1 or p27KiP1 markedly enhanced the apoptosis induced by sulindac sulfide.	info:pmid/11724286#abs:7
CDKN1A ---> apoptosis	Regulation	These results suggested that NaB-induced apoptosis required P21(waf1/cip1) and its interaction with PCNA.	info:pmid/14712207#abs:10
CDKN1A ---> apoptosis	Regulation	Functionally, inhibition of p21Cip1/Waf1 induction prevented endothelial apoptosis due to arsenite treatment.	info:pmid/15734884#abs:9
CDKN1A ---> apoptosis	Regulation	No change was seen in the expression of p53 and p21WAF1/CIP1 which have been suggested to participate in the apoptosis process.	info:pmid/10395942#abs:7
CDKN1A ---> apoptosis	Regulation	These observations suggest that p53 expression converts a p21WAF1/CIP1-mediated growth arrest into apoptosis.	info:pmid/9365236#abs:8
CDKN1A ---> apoptosis	Regulation	p21(Waf1/Cip1) is one of the key regulatory proteins in cell cycle, terminal differentiation, and apoptosis.	info:pmid/9223430#abs:1
CDKN1A ---> apoptosis	Regulation	P21/WAF-1/CIP-1 was not considered to be involved in the regulation of apoptosis, an important indicator of radiosensitivity.	info:pmid/10760422#abs:1
CDKN1A ---> apoptosis	Regulation	This suggested that potentiation of apoptosis by cotreatments required P21(waf1) and its interaction with PCNA.	info:pmid/15265702#abs:8
CDKN1A ---> apoptosis	Regulation	Interestingly, WAF1/CIP1 increased the susceptibility of GB-1 cells to cisplatin-induced apoptosis.	info:pmid/8808702#abs:9
CDKN1A ---> apoptosis	Regulation	Substantial evidence suggests that loss of cellular p21WAF1/CIP1 results in increased apoptotic killing by ionizing radiation.	info:pmid/10676653#abs:1
CDKN1A ---> apoptosis	Regulation	In addition, p21 (WAF1/CIP1) is involved in cell-cycle arrest and probably in induction of p53-dependent apoptosis.	info:pmid/10782880#abs:6
CDKN1A ---> apoptosis	Regulation	Together with D-type cyclins, it seems that the CDK inhibitor p21waf1 plays an important role in evasion from apoptosis.	info:pmid/11156523#abs:11
CDKN1A ---> apoptosis	Regulation	The cdknlA gene encodes CDKN1A, a protein that regulates cell cycle progression, terminal differentiation, and apoptosis.	info:pmid/11299759#abs:1
CDKN1A ---> apoptosis	Regulation	The cyclin-dependent kinase inhibitor p21, which is induced by p53, can both arrest the cell cycle and inhibit apoptosis.	info:pmid/24260342#abs:2
CDKN1A ---> apoptosis	Regulation	Thus, expression of functional p21WAF1 may promote phytochemical-mediated growth arrest and apoptosis in oral carcinoma cells.	info:pmid/15816520#abs:7
CDKN1A ---> apoptosis	Regulation	Depletion of p21Cip1 alone or both p21Cip1 and p27Kip1 increased MSeA-induced caspase-mediated apoptosis.	info:pmid/20370687#abs:6
CDKN1A ---> apoptosis	Regulation	Altogether, downregulation and nucleolar translocation of the p21(WAF1/CIP1) protein played an active role in M1-induced C6 apoptosis.	info:pmid/19770587#abs:10
CDKN1A ---> apoptosis	Regulation	Here we show, for the first time, that p21Waf1/Cip1 cleavage, which is mediated by caspase-3 activity, is involved in roscovitine-induced apoptosis.	info:pmid/19956888#abs:10
CDKN1A ---> apoptosis	Regulation	We also showed that spiruchostatin B-induced cytotoxicity depended on induction of apoptosis that was mediated by p21waf1/cip1 expression.	info:pmid/22684370#abs:2
CDKN1A ---> apoptosis	Regulation	Transfection of either bcl-2 or p21Waf1/Cip1 cDNA into parental A549 cells resulted in resistance to apoptosis.	info:pmid/10597196#abs:5
CDKN1A ---> apoptosis	Regulation	The resistance to apoptosis of the DDB2-deficient cells is caused by an increased accumulation of p21(Waf1/Cip1) after DNA damage.	info:pmid/19541625#abs:7
CDKN1A ---> apoptosis	Regulation	In contrast, TPA-activated mitogen-activated protein kinase pathway causes p21WAF1/CIP1-dependent growth arrest without apoptosis.	info:pmid/10400418#abs:10
CDKN1A ---> apoptosis	Regulation	Overexpression of p21(WAF1/CIP1) triggered apoptosis and increased toxin A-associated colonocyte apoptosis.	info:pmid/16344056#abs:10
CDKN1A ---> apoptosis	Regulation	The Bax activator BimEL increased rapidly, driving cells toward apoptosis likely controlled by c-myc and p21(WAF1) activities.	info:pmid/18348176#abs:5
CDKN1A ---> apoptosis	Regulation	The Bax activator BimEL increased rapidly, driving cells towards apoptosis likely controlled by c-Myc and p21(WAF1) activities.	info:pmid/19330811#abs:6
CDKN1A ---> apoptosis	Regulation	Apoptotic cell death caused by doxorubicin, a chemotherapeutic agent, is suppressed by expression of p21 (waf1/cip1/sdi1), a cyclin-dependent kinase inhibitor.	info:pmid/11020241#abs:1
CDKN1A ---> apoptosis	Regulation	The DNA synthesis inhibitor aphidicolin arrested Sup-T13 cells at the G1/S interface and prevented the apoptosis.	info:pmid/7995939#abs:11
CDKN1A ---> apoptosis	Regulation	Our results suggest that p21Waf1/Cip1 can interrupt the apoptotic process at a point downstream from p53 accumulation but upstream from caspase-3 activation.	info:pmid/9692554#abs:6
CDKN1A ---> apoptosis	Regulation	In addition to the cell-cycle control, p21Waf1 participates in important cell processes such as differentiation, senescence, and apoptosis.	info:pmid/15285605#abs:3
CDKN1A ---> apoptosis	Regulation	During the G1 to S progression, cyclin D1, p53, and the cyclin dependent kinase inhibitors p21WAF1 and p27kip1 can play roles in induction of apoptosis.	info:pmid/14634283#abs:2
CDKN1A ---> apoptosis	Regulation	Likewise, cells homozygously deleted for p21CIP/WAF-1 (HCT116 p21-/-) display enhanced irradiation-induced apoptosis via a caspase-3-dependent mechanism.	info:pmid/16331277#abs:10
CDKN1A ---> apoptosis	Regulation	The cyclin-dependent kinase inhibitor p21Cip1 has important roles in the control of cell proliferation, differentiation, senescence, and apoptosis.	info:pmid/12730199#abs:1
CDKN1A ---> apoptosis	Regulation	It is concluded that p21(WAF1/Cip-1) plays a significant role in G(2)/M arrest and apoptosis signaling induced by TSA in MOLT-4 cells.	info:pmid/15854272#abs:7
CDKN1A ---> apoptosis	Regulation	The inhibition of p21(/WAF1/CIP1) by siRNA blocks curcumin-induced apoptosis, thus establishing a link between cell cycle and apoptosis.	info:pmid/18156803#abs:8
CDKN1A ---> apoptosis	Regulation	These studies demonstrate that p21Waf1 plays a key role in the inhibition of paclitaxel-induced apoptosis by EGF in MDA-MB-468 cells.	info:pmid/10769641#abs:10
CDKN1A ---> apoptosis	Regulation	The cyclin-dependent kinase inhibitor gene p21(Waf1/Cip1) plays a central role in inducing cellular growth arrest, terminal differentiation, and apoptosis.	info:pmid/10873097#abs:1
CDKN1A ---> apoptosis	Regulation	The cell cycle arrest and apoptosis induced by KBH-A42 might be mediated through up-regulation of p21(Waf1) and activation of caspases, respectively.	info:pmid/19445901#abs:6
CDKN1A ---> apoptosis	Regulation	This checkpoint protects against apoptosis because depletion of 53BP1 or p21(WAF1/CIP1) increases both the rate and extent of apoptosis.	info:pmid/16434972#abs:5
CDKN1A ---> apoptosis	Regulation	These results suggest that the enhanced expression of Mdm2 and p21WAF1/CIP1 may inhibit p53-mediated apoptosis and render cells resistant to the effects of DNA damaging agents.	info:pmid/10810363#abs:8
CDKN1A ---> apoptosis	Regulation	The p53-inducible cyclin-dependent kinase inhibitor, p21/WAF1/CIP1 (p21), plays a pivotal role in the G1 arrest or apoptosis of cells exposed to genotoxic stimuli.	info:pmid/8945622#abs:1
CDKN1A ---> apoptosis	Regulation	Increased expression of p53 and/or p21(WAF1) proteins was thus suggestive of possible DNA damage and increased apoptosis in autoimmune thyroiditis.	info:pmid/9714696#abs:7
CDKN1A ---> apoptosis	Regulation	Our results suggest that the expression of p21(WAF1) could reduce the sensitivity of K562 cells to VP-16 and inhibit the apoptosis of K562 cells	info:pmid/12513833#abs:8
CDKN1A ---> apoptosis	Regulation	It is likely that p21CIP1/WAF1 mediates the growth suppression effects of p53 by arresting the cell cycle at the G1/S checkpoint, and by inducing apoptosis.	info:pmid/7655464#abs:2
CDKN1A ---> apoptosis	Regulation	Stat1 and p21(waf1) were essential for downstream apoptotic events, including cytochrome c release from mitochondria and activation of caspases 9 and 3.	info:pmid/11884587#abs:9
CDKN1A ---> apoptosis	Regulation	The p21 (Waf1/Cip1/CDKN1A) protein regulates the transition from the G1 to the S phase and has an important role in modulating cell-cycle control, apoptosis and cell growth.	info:pmid/15878916#abs:1
CDKN1A ---> apoptosis	Regulation	Ectopic overexpression of p21(WAF1/CIP1) suppressed apoptosis as well as cyclin A-Cdk2 activity induced by treatment of SK-HEP-1 cells with ginsenoside Rh2.	info:pmid/10884382#abs:4
CDKN1A ---> apoptosis	Regulation	The cyclin-dependent kinase inhibitor p21(CIP1/WAF1) is a key component in cell cycle control and apoptosis, directing an anti-apoptotic response following DNA damage.	info:pmid/18024214#abs:1
CDKN1A ---> apoptosis	Regulation	The expression of p53 and p21(waf1), which induce apoptosis and cell cycle arrest, was evaluated by western blot analysis in cells treated with compound 12d.	info:pmid/21920636#abs:3
CDKN1A ---> apoptosis	Regulation	Our results suggest that expression of p21WAF1, which plays a role in preventing apoptosis, may be significant when selecting chemotherapy for non-small cell lung cancer patients.	info:pmid/17409800#abs:11
CDKN1A ---> apoptosis	Regulation	The induction of apoptosis by manumycin involved the upregulation of p53 and p21WAF1, the activation of caspases, and the inhibition of nuclear factor-kappaB pathway.	info:pmid/14612973#abs:6
CDKN1A ---> apoptosis	Regulation	The cyclin-dependent kinase inhibitor p21(WAF-1/CIP1/MDA-6) (p21) plays a key role in cell cycle inhibition and apoptosis, and is negatively regulated during cell proliferation.	info:pmid/15694666#abs:1
CDKN1A ---> apoptosis	Regulation	Overexpression of p21Cip1 significantly inhibited VSCM proliferation. p21Cip1 silencing also inhibited proliferation and increased apoptotic cell death.	info:pmid/16212951#abs:9
CDKN1A ---> apoptosis	Regulation	Expression of the cyclin-dependent kinase inhibitor 1A (p21, WAF1, Cip1) (CDKN1A), which has been shown to cause cell cycle arrest and apoptosis in HT29 cells, was induced by 9(11)-DHEP.	info:pmid/16595913#abs:6
CDKN1A ---> apoptosis	Regulation	Increases in p53, p21(waf1/cip1) and bax protein were demonstrated following exposure to Ad5CMV-p53, and there was a dose-dependent increase in the number of apoptotic cells.	info:pmid/14693272#abs:5
CDKN1A ---> apoptosis	Regulation	Thus, post-translational phosphorylation of p21(WAF1/CIP1) is important from an apoptotic cell death, and may also have patho-physiological relevance for the development of human cancer.	info:pmid/17431791#abs:6
CDKN1A ---> apoptosis	Regulation	Reduced p53-triggered transactivation of p21(WAF1) in late response allows cells to re-enter cell cycle, and Trichostatin A causes p53 to simultaneously induce apoptosis.	info:pmid/18419600#abs:10
CDKN1A ---> apoptosis	Regulation	Of note, HS-1793 induced p53/p21WAF1/CIP1-dependent apoptosis in MCF-7 cells, whereas it exhibited p53-independent apoptosis in MDA-MB-231 cells.	info:pmid/24316714#abs:8
CDKN1A ---> apoptosis	Regulation	No effect of the two cytokines on major members of apoptosis-regulating systems (CD95, CD95L, bcl-2, bax, bcl-xL, p53, p21WAF1, p27, NFkappaB) could be observed.	info:pmid/15540463#abs:6
CDKN1A ---> apoptosis	Regulation	Results also displayed that CIZAR-induced apoptosis involves the up-regulation of p21(WAF1) and Bax protein and down-regulation of Bcl-2 which were accompanied by the activation of caspase-3.	info:pmid/16503348#abs:11
CDKN1A ---> apoptosis	Regulation	First, inhibition of apoptosis may be a consequence of the failure of p53, in the presence of HBx, to upregulate genes, such as p21WAF1, Bax, or Fas, that are involved in the apoptotic pathway.	info:pmid/8521383#abs:5
CDKN1A ---> apoptosis	Regulation	Our results indicate that p21(WAF1) expression is necessary for Interferons-gamma-mediated cell cycle inhibition and suppression of Interferons-gamma-induced apoptosis.	info:pmid/10638704#abs:7
CDKN1A ---> apoptosis	Regulation	Finally, suppression of p21Waf-1 protein using antisense oligodeoxynucleotide transfection facilitated ultraviolet-induced apoptosis in both HEp-2 and HeLa cells.	info:pmid/15067348#abs:7
CDKN1A ---> apoptosis	Regulation	We have found that combination treatment with bortezomib and Elastin-like polypeptide-bound p21(WAF1/CIP1) protein leads to increased cell cycle arrest as well as apoptosis with respect to single treatments.	info:pmid/24113592#abs:10
CDKN1A ---> apoptosis	Regulation	Because p53-induced p21(waf1/cip1) may be important for apoptosis in many cells, we hypothesized that these genes are required for increased enterocyte apoptosis during adaptation.	info:pmid/10484399#abs:2
CDKN1A ---> apoptosis	Regulation	Thus, combined inactivation of Rb and p21(Waf1/Cip1) augments endoreduplication and apoptosis, whereas E2F1 and p53 are dispensable during aberrant myogenesis in Rb-deficient fetuses.	info:pmid/11076674#abs:5
CDKN1A ---> apoptosis	Regulation	Among four cell lines RT4 with wt p53, low ratio of Bcl-2 to Bax and induction of p21WAF1/CIP1 after Adriamycin treatment, was the most sensitive to induction of apoptosis.	info:pmid/14646556#abs:5
CDKN1A ---> apoptosis	Regulation	Both p21(waf1/cip1) antisense and small interfering RNA could restore apoptotic-associated caspase 3 activity, PARP activation, and sensitivity to mitomycin-induced apoptosis.	info:pmid/15905168#abs:7
CDKN1A ---> apoptosis	Regulation	This novel finding of efficacious induction of eosinophil apoptosis by CDKi drugs has potential as a strategy for driving resolution of eosinophilic inflammation.	info:pmid/19616548#abs:4
CDKN1A ---> apoptosis	Regulation	Suppression of p53 or p21(WAF1) genes abolished DNA damage response, enhanced apoptosis, and inhibited growth in doxorubicin-treated cells harboring p53(+/+) .	info:pmid/21480327#abs:11
CDKN1A ---> apoptosis	Regulation	To investigate the effects of Radix notoginseng extracts drug-containing serum on the expressions of apoptosis-regulating proteins including Bax, bcl-2 and p21WAF1 in precancerous gastric cells.	info:pmid/18664350#abs:1
CDKN1A ---> apoptosis	Regulation	Because a cyclin-dependent kinase inhibitor, p21, is a key regulator of apoptosis, we hypothesized that p21 plays an important role in the pathogenesis of TGF-beta(1)-induced tissue responses.	info:pmid/17932374#abs:3
CDKN1A ---> apoptosis	Regulation	Recent studies revealed that p21WAF1 protects cells from apoptosis by arresting them in G1 and further binds to pro-caspase-3, preventing its activation and thus, inhibiting the apoptotic cascade.	info:pmid/10741713#abs:12
CDKN1A ---> apoptosis	Regulation	p21(Cip1) (p21) controls cell cycle progression and apoptosis in mature endothelial cells and regulates size and cycling of the hematopoietic progenitor cell pool.	info:pmid/14752032#abs:1
CDKN1A ---> apoptosis	Regulation	Therefore, our data suggest a two-fold mechanism of growth inhibition by PTEN: one that acts via the increased expression of CKIs such as p21WAF1, and another that augments the cellular propensity for apoptotic cell death.	info:pmid/10724333#abs:8
CDKN1A ---> apoptosis	Regulation	Reconstitution of p21(waf/cip-1) rescued HepG2 cells from IFN-gamma-induced apoptosis, indicating that p21(waf/cip-1) reduction was required for apoptosis execution.	info:pmid/12531694#abs:10
CDKN1A ---> apoptosis	Regulation	Abnormalities of the tumor suppressor p53, which exerts growth-suppressing and apoptosis-enhancing functions through the transcriptional regulation of downstream genes including CDKN1, GADD45, and BCL2, are also often found.	info:pmid/9169090#abs:3
CDKN1A ---> apoptosis	Regulation	Taken together, our results show that induction of apoptosis by chlamydocin involves caspase-dependent cleavage of p21(cip1/waf1), which is strikingly associated with proteasome-mediated degradation of survivin.	info:pmid/12538846#abs:8
CDKN1A ---> apoptosis	Regulation	P21 (CDKN1A), a key cell cycle regulatory protein that governs cell cycle progression from G1 to S phase, can regulate cell proliferation, growth arrest, and apoptosis.	info:pmid/21439247#abs:1
CDKN1A ---> apoptosis	Regulation	Lastly, cotreatment with LY blocked sodium butyrate-mediated induction of p21(CIP1/WAF1); moreover, enforced expression of p21(CIP1/WAF1) significantly reduced sodium butyrate/LY-mediated apoptosis.	info:pmid/13679862#abs:8
CDKN1A ---> apoptosis	Regulation	Overexpression of wild-type waf-1 in melanoma cells reduced growth of subconfluent cells, decreased Cdk4 activity with a concomitant increase in hypophosphorylated Rb, and promoted cell death by apoptosis.	info:pmid/10940512#abs:4
CDKN1A ---> apoptosis	Regulation	Our data demonstrate that the GE7 system-mediated, EGF R-targeted cotransfer of p21WAF-1 and GM-CSF genes exhibit more potent antitumor effect by inducing tumor cell apoptosis and inflammatory responses.	info:pmid/11916239#abs:8
CDKN1A ---> apoptosis	Regulation	We discovered that TNF-a or genetic alteration of c-REL expression inversely modulates ?Np63a/TAp73 interactions on distinct p63 DNA-binding sites, including those for key growth arrest and apoptotic genes p21WAF1, NOXA, and PUMA.	info:pmid/21933882#abs:6
CDKN1A ---> apoptosis	Regulation	Like flavopiridol, CDKI-71 displayed potent cytotoxicity and caspase-dependent apoptosis induction that were closely associated with the inhibition of RNA polymerase II phosphorylation at serine-2.	info:pmid/21484792#abs:4
CDKN1A ---> apoptosis	Regulation	We suggest that heat-inducible Hsp72 to a larger extent, and constitutive Hsp72 to a lesser extent, together with Cdkn1a may be involved in the protection of M10 cells against heat-induced apoptosis.	info:pmid/10453093#abs:8
CDKN1A ---> apoptosis	Regulation	However, no staining for p21(Cip1/WAF1) was observed in spermatogonia, suggesting that these cells do not undergo a p21(Cip1/WAF1)-induced G1 arrest prior to DNA repair or apoptosis.	info:pmid/9170103#abs:11
CDKN1A ---> apoptosis	Regulation	Since p21(WAF-1) is known to inhibit the onset of apoptosis, its PKC-dependent activation may likely account for the PKC antagonistic effect on apoptosis induction in these cells.	info:pmid/12727210#abs:5
CDKN1A ---> apoptosis	Regulation	Northern blot analysis revealed that the 24 hour-human chorionic gonadotropin treatment induced an elevation in the expression of the apoptotic genes TRPM2, ICE, TGF-beta, p53, bax, and p21WAF1/CIP1 in MCF-10F cells.	info:pmid/9891438#abs:7
CDKN1A ---> apoptosis	Regulation	Our results suggested that, Bax and Bcl-2 may not be important for the apoptosis of these cells, whereas cleavage of Rb, and the decrease of p21WAF1 could play important roles in p53-dependent apoptosis.	info:pmid/10741285#abs:10
CDKN1A --+> senescence	Regulation	Cdkn1a plays a direct role in the process of rat pancreatic stellate cell senescence.	info:pmid/23719597#abs:11
CDKN1A --+> senescence	Regulation	Senescence induction was blocked by dominant negative p53 expression or depletion of p21(CIP1), a p53 target.	info:pmid/17488820#abs:6
CDKN1A --+> senescence	Regulation	The expression of p21Waf1 increased in both the nontreated and the hydrogen peroxide-treated senescent cells.	info:pmid/10987139#abs:8
CDKN1A --+> senescence	Regulation	The cyclin-dependent kinase inhibitor p21/WAF1/CIP1 is an important regulator of cell cycle progression, senescence, and differentiation.	info:pmid/12665570#abs:1
CDKN1A --+> senescence	Regulation	BRAF(V600E)-induced FOXO4 phosphorylation resulted in p21(cip1)-mediated cell senescence independent of p16(ink4a) or p27(kip1).	info:pmid/20959475#abs:6
CDKN1A --+> senescence	Regulation	In addition to the cell-cycle control, p21Waf1 participates in important cell processes such as differentiation, senescence, and apoptosis.	info:pmid/15285605#abs:3
CDKN1A --+> senescence	Regulation	The absence of p21waf1 combined with an ectopic expression of c-myc prevents ras-induced senescence in mouse embryo fibroblasts.	info:pmid/15195145#abs:1
CDKN1A --+> senescence	Regulation	The progression of the senescence was completely inhibited by the depletion of p21(Waf1/Cip1) and partly inhibited by the depletion of the tumor suppressor protein p53.	info:pmid/19276188#abs:5
CDKN1A --+> senescence	Regulation	The cyclin-dependent kinase inhibitor p21Cip1 has important roles in the control of cell proliferation, differentiation, senescence, and apoptosis.	info:pmid/12730199#abs:1
CDKN1A --+> senescence	Regulation	ZNF313 is induced by mitogenic growth factors and its blockade profoundly delays cell cycle progression and accelerates p21(WAF1)-mediated senescence.	info:pmid/23645206#abs:8
CDKN1A --+> senescence	Regulation	Moreover, siRNA silencing of RBX1 inhibits the proliferation of liver cancer cells both in vitro and in vivo by inducing CDKN1A/p21-dependent cell senescence.	info:pmid/22965024#abs:3
CDKN1A --+> senescence	Regulation	Senescence growth arrest is known to be controlled by p53 phosphorylation/p21(WAF1/Cip1) induction or p16(INK4a)/retinoblastoma protein (pRB) activation.	info:pmid/20705054#abs:4
CDKN1A --+> senescence	Regulation	This suggests that p21(Cip1/Waf1), p19(Arf), and p16(Ink4a) may play an important role in ionizing radiation-induced senescence in hematopoietic stem cells.	info:pmid/16150936#abs:9
CDKN1A --+> senescence	Regulation	Cyclin-dependent kinase inhibitor p21waf1 is an important regulator of these responses, promoting senescence and preventing aberrant mitosis that leads to cell death.	info:pmid/16204065#abs:2
CDKN1A --+> senescence	Regulation	Furthermore, high levels of BAG2 were found to induce p21(CIP1)-dependent senescence and subsequent carcinogenetic arrest, suggesting its possible role as an indirect activator of the p21(CIP1) pathway.	info:pmid/22146591#abs:5
CDKN1A --+> senescence	Regulation	Down-regulation of Pex19p by its antisense expression resulted in increased levels of p19ARF, increased p53 function, and a p53/p21WAF1-mediated senescence-like cell cycle arrest.	info:pmid/11259404#abs:3
CDKN1A --+> senescence	Regulation	Although MLN4924-induced cell senescence seems to be dependent on induction of p53 and its downstream effector p21(Waf1), we found that p53(-/-) and p21(-/-) cells were even more susceptible than wild-type cells to MLN4924.	info:pmid/21159650#abs:6
CDKN1A --+> senescence	Regulation	Remarkably, rapid proliferation of E2F1/E2F2 compound mutant cultures is temporally followed by induction of a DNA damage response and the implementation of a p21(CIP1)-dependent senescence.	info:pmid/20676136#abs:6
CDKN1A --+> senescence	Regulation	The induction of senescence by p16INK4a and p21CIP1 occurred equally in the two human immortal fibroblast lines, which differed in the length of their telomeres and the activity of their telomerase.	info:pmid/9486850#abs:12
CDKN1A --+> senescence	Regulation	Thus, the cooperation of p27(Kip1) and p21(Cip1) is critical for withdrawal of granulosa cells from the cell cycle, in concert with luteal differentiation and possibly culture-induced senescence.	info:pmid/12609976#abs:9
CDKN1A --+> senescence	Regulation	Both the TBX3 and the highly related TBX2 genes are also associated with several cancers, most likely as a consequence of their powerful anti-senescence properties mediated via suppression p14(Arf) and p21(CIP) expression.	info:pmid/18444963#abs:2
CDKN1A --+> senescence	Regulation	Here, we show that ectopic expression of p16(INK4a) and another cyclin-dependent kinase inhibitor, p21(CIP1/WAF1), induces senescence without a senescence-associated secretory phenotype, even though they induced other features of senescence, including a stable growth arrest.	info:pmid/21880712#abs:5
CDKN1A --+> senescence	Regulation	In contrast, the knockout of the p21(Waf1) abolished most of the features of NaB-induced senescence, including irreversibility of cell cycle arrest, hypertrophy, additional focal adhesions and block of migration, ?H2AX foci accumulation and SA-ßGal staining.	info:pmid/20935470#abs:7
CDKN1A --+> senescence	Regulation	DNA damage responses invoke senescence or apoptosis depending on stimulus intensity and the degree of activation of the p53-p21(Cip1/Waf1) axis; but the functional impact of NF-?B signaling on these different outcomes in normal vs. human cancer cells remains poorly understood.	info:pmid/22750558#abs:1
CDKN1A --+> senescence	Regulation	This senescence-like response was mediated by intracellular ROS generation, but was not attributed to p53 Ser15 phosphorylative activation and was uncoupled from the p21cip1 axis, which has been shown to mediate Pten loss-induced cellular senescence or oncogene-driven senescence.	info:pmid/21319227#abs:4
CDKN1A --+> senescence	Regulation	Further dissection of the microRNAs components in this cluster reveals that the miR-17/20a seed family accounts for this antisenescence activity. miR-17 and miR-20a are both necessary and sufficient for conferring resistance to ras-induced senescence by directly targeting p21(WAF1), a key effector of senescence.	info:pmid/20851997#abs:4
CDKN1A --+> senescence	Regulation	Constitutive activation of MEK in intestinal epithelial cells can produce either premature senescence or forced mitogenesis depending on the integrity of a senescence program controlled by the cell cycle inhibitors p53, p16(INK4A), and p21(CIP).	info:pmid/14701721#abs:9
CDKN1A --+> senescence	Regulation	There was greater tumor suppressor protein p53 (P53)/cyclin-dependent kinase inhibitor 1A (P21)-induced senescence, measured by P53 bound to P21 gene promoter (ChIP), and greater expression of P21, interleukin 8, and monocyte chemotactic protein 1 mRNA (RT-PCR) in arteries from older adults compared with younger adults.	info:pmid/23666675#abs:5
CDKN1A --+> senescence	Regulation	The cyclin-dependent kinase inhibitor p21SDI1/WAF1/CIP1 has been found to be involved in cell senescence, cell cycle arrest, and differentiation. p21SDI1 inhibits the activity of several Cdks, in contrast to other inhibitors such as p15INK4B and p16INK4A, which act on specific cyclin-cyclin-dependent kinase complexes.	info:pmid/7615495#abs:1
CDKN1A --+> senescence	Regulation	The cyclin-dependent kinase inhibitor p21 plays key roles in p53-dependent DNA-damage responses, i.e., cell cycle checkpoints, senescence, or apoptosis. p21 might also play a role in DNA repair. p21 foci arise at heavy-ion-irradiated DNA-double-strand break sites, which are mainly repaired by nonhomologous DNA-end-joining .	info:pmid/21787748#abs:1
CDKN1A --+> senescence	Regulation	EZH2 depletion in melanoma cells inhibits cell proliferation, restores features of a cellular senescence phenotype, and inhibits growth of melanoma xenografts in vivo. p21/CDKN1A is activated upon EZH2 knockdown in a p53-independent manner and contributes substantially to cell cycle arrest and induction of a senescence phenotype.	info:pmid/21383005#abs:5
CDKN1A --+> senescence	Regulation	We conclude that (1) clinically achievable doses of ionizing radiation can trigger CDKN1A-dependent accelerated senescence in some human tumor cell lines that express wild-type TP53; and (2) as previously documented for normal human fibroblasts, some TP53 wild-type tumor cell lines (e.g. HCT116, A172 and SKNSH) may lose their clonogenic potential in response to radiation-inflicted injury primaril…	info:pmid/15606307#abs:8
CDKN1A --+> senescence	Regulation	We conclude that: (i) p21WAF1-mediated senescence is the principal mode of cell death induced by < or = 15 J/m2 ultraviolet light in normal human fibroblasts; (ii) there is a threshold effect for p53-dependent apoptosis and that, in normal human cells, this threshold level is induced upon expsoure to 20 J/m2 ultraviolet; (iii) the p53 signaling pathway is malfunctional in the TP53 heterozygous Li…	info:pmid/9704919#abs:8
CDKN1A --+> senescence	Regulation	p21CIP1 mediates the senescence (Figure 5g).	info:pmid/22814619#cont:218
CDKN1A --+> senescence	Regulation	Both p21 WAF1 and p16 INK4a can induce senescence .	info:pmid/15383309#body:45
CDKN1A --+> senescence	Regulation	Exceptionally, p21 Cip1 can be activated by p53-independent pathways to induce senescence .	info:pmid/19070423#body:101
CDKN1A --+> senescence	Regulation	We show that over expression of p21CIP by itself could induce senescence of HeLa cells.	info:pmid/11060027#body:64
CDKN1A --+> senescence	Regulation	FIGURE 4. p21Cip1 is required for PMA-induced G2/M arrest and senescence in H358 cells.	info:pmid/18162471#body:241
CDKN1A --+> senescence	Regulation	FIGURE 4. p21Cip1 is required for PMA-induced G2/M arrest and senescence in H358 cells.	info:pmid/18640984#body:241
CDKN1A --+> senescence	Regulation	Inhibition of colony formation and promotion of senescence by overexpression of p21waf .	info:pmid/10353608#body:88
CDKN1A --+> senescence	Regulation	A number of previous reports have shown TBX2-and TBX3-mediated regulation of senescence factor, CDKN1A [51–53].	info:pmid/22829758#cont:322
CDKN1A --+> senescence	Regulation	Figure 3 Paracrine senescence depends on the p16INK4a/Rb and p53/p21CIP1 tumour suppressor networks.	info:pmid/23770676#cont:428
CDKN1A --+> senescence	Regulation	Since p21 CIP1 accumulates prior to p16 INK4a, p21 CIP1 might be key for the induction of the senescent state in HDFs.	info:pmid/12200040#body:78
CDKN1A --+> senescence	Regulation	In normal cells CDKN1A (p21) induces senescence [27] while GADD45 induces G2/M block [8].	info:pmid/23056166#cont:484
CDKN1A --+> senescence	Regulation	Hence, accumulation of p16INK4a and p21cip1 appear to be critical mediators of growth arrest in senescent cells.	info:pmid/15308640#body:73
CDKN1A --+> senescence	Regulation	The p21WAF1/CIP1 gene is transcriptionally activated by p53 and is responsible for the p53-dependent senescence pathway.	info:pmid/21288646#body:210
CDKN1A --+> senescence	Regulation	Activation of p53 by p38? leads to increased expression of a key senescence effector, p21WAF1.	info:pmid/19251701#body:225
CDKN1A --+> senescence	Regulation	Together restoration of the expression of p21Waf1/Cip1 and p16Ink4a proteins might contribute to the senescence of tumorigenic cells.	info:pmid/22813853#body:68
CDKN1A --+> senescence	Regulation	p21 WAF1 and hypoxia/reoxygenation-induced premature senescence of H9c2 cardiomyocytes.	info:pmid/22038224#title:1
CDKN1A --+> senescence	Regulation	The cyclin-dependent kinase inhibitor p21 appears to be essential for the development of the senescence phenotype .	info:pmid/16337884#body:104
CDKN1A --+> senescence	Regulation	Overexpression of p21Cip and p53 can cause premature senescence in low passage fibroblasts (62, 63).	info:pmid/11337498#body:335
CDKN1A --+> senescence	Regulation	In addition, p21 WAF1/CIP1 has been suggested to be involved in senescence, differentiation, and apoptosis.	info:pmid/11521219#body:12
CDKN1A --+> senescence	Regulation	Thus, our results indicate that the p38-Tip60-PRAK cascade impinges on p53-p21WAF1-Rb, a key effector pathway in senescence.	info:pmid/23685072#body:149
CDKN1A --+> senescence	Regulation	Two major tumor suppressor pathways, the p53/p21Cip1/Waf1 and p16INK4a, typically mediate senescence [39,40].	info:pmid/23840802#cont:196
CDKN1A --+> senescence	Regulation	In fibroblast-derived cell lines, transient expression of p16Ink4a or p21Waf1/Cip1 induces senescence [7,12].	info:pmid/22937180#cont:12
CDKN1A --+> senescence	Regulation	... Rb, p21Cip1, p27Kip1, and p16INK4a, directly coupled to cell-cycle progression and control mechanisms, has been shown to promote altered ...	info:pmid/24138668#cont:27
CDKN1A --+> senescence	Regulation	This observation is also in accordance with others' finding in which p21 WAF1 was shown to have a minor contribution to senescence in HMEC .	info:pmid/20630502#body:130
CDKN1A --+> senescence	Regulation	In addition, we found that p21CIP1/WAF1 is a crucial regulator of oncogenic Ras-induced senescence of erythroid cells.	info:pmid/20663870#cont:305
CDKN1A --+> senescence	Regulation	CDKN1A is involved in various biological pathways including cell-cycle regulation, DNA damage repair, DNA replication, and senescence .	info:pmid/22771799#body:11
CDKN1A --+> senescence	Regulation	Given that p53 and p21CIP1 promote cell cycle arrest, senescence, and apoptosis (29, 31), this finding was surprising.	info:pmid/18250326#body:175
CDKN1A --+> senescence	Regulation	The increase in p53 and p21Cip1/WAF1 and the decrease of phospho-Rb directly or indirectly lead to accelerated cell senescence (60, 61).	info:pmid/19158083#body:270
CDKN1A --+> senescence	Regulation	It appears that p21 Waf1 is induced first, probably in a p53-independent manner , and is involved in the initial induction of senescent G 1 arrest.	info:pmid/10021401#body:65
CDKN1A --+> senescence	Regulation	Induction of p21Waf1/Cip1/Sdi1 using retrovirus in immortal Li - Fraumeni fibroblasts induces senescence (Vogt et al., 1998).	info:pmid/10362249#body:73
CDKN1A --+> senescence	Regulation	Previous reports demonstrated that p53, p16, and a broad-acting cyclin-dependent kinase inhibitor, p21 increased in senescent cells .	info:pmid/16109412#body:147
CDKN1A --+> senescence	Regulation	Ataxia telangiectasia mutated and p21CIP1 modulate cell survival of drug-induced senescent tumor cells: implications for chemotherapy.	info:pmid/18347191#title:1
CDKN1A --+> senescence	Regulation	Elevated p21Sdi1 induces cell-cycle arrest of the actively growing cells at G1 phase, leading to growth arrest of senescent cells.	info:pmid/19318349#body:311
CDKN1A --+> senescence	Regulation	Collaboration of p16INK4a and p21Cip1/Waf1 prevents phosphorylation of retinoblastoma protein, leading to a stable G1 arrest in senescent cells.19	info:pmid/21273559#cont:139
CDKN1A --+> senescence	Regulation	In this regard, we noted that not only p21CIP1 but also the expression of p130 increased during reprogramming-induced senescence (Supplemental Fig. S11A).	info:pmid/19696146#body:130
CDKN1A --+> senescence	Regulation	We then monitored protein expression of the well-established MIZ1 targets p15Ink4a and p21Cip1/Waf1, which mediate cell cycle arrest and senescence.	info:pmid/23353821#cont:101
CDKN1A --+> senescence	Regulation	Thus, p21Cip1/Waf1 can initiate senescence that is primarily telomere dependent, which is then maintained by p16INK4a.	info:pmid/22174110#cont:16
CDKN1A --+> senescence	Regulation	Thus, p21Cip1/Waf1 can initiate senescence that is primarily telomere dependent, which is then maintained by p16INK4a.	info:pmid/22174109#cont:73
CDKN1A --+> senescence	Regulation	Vigneron et al (2005) demonstrated earlier that aberrant Src signaling impaired the p21WAF1-mediated senescence induced by the anthracycline doxorubicin.	info:pmid/19513066#body:338
CDKN1A --+> senescence	Regulation	Endothelial Cdkn1a (p21) overexpression and accelerated senescence in a mouse model of Fuchs endothelial corneal dystrophy.	info:pmid/22956607#title:1
CDKN1A --+> senescence	Regulation	However, a blockade of either p21 CIP1 or p27 kip1 induction only partially attenuated the senescence onset of RBP2-depleted cells, indicating the involvement of other factors.	info:pmid/19850045#body:136
CDKN1A --+> senescence	Regulation	... of p53 or p21Cip1 strongly diminishes the induction of senescence in drug-treated cells (Chang et al. 1999), suggested the importance of the p53/p21Cip1 ...	info:pmid/22217266#cont:156
CDKN1A --+> senescence	Regulation	Because WWP1 regulates p21Cip1, which is a defined regulator of senescence, we performed this experiment with cells that were infected with p21Cip1 small hairpin RNA.	info:pmid/21795702#cont:266
CDKN1A --+> senescence	Regulation	In the current study, we also demonstrated that p21 WAF1/CIP1/SDI1 is up-regulated by mTOR activator, and leads to premature senescence in WI-38 cells.	info:pmid/19698731#body:156
CDKN1A --+> senescence	Regulation	Surprisingly, in vitro RSK4-induced senescence is independent of p16Ink4a and p53, but requires p21cip/waf1 and retinoblastoma protein (Lopez-Vicente et al., 2009).	info:pmid/21297668#cont:212
CDKN1A --+> senescence	Regulation	Similar to CTSD, cyclin-dependent kinase inhibitor 1A is involved in modulation of the cell cycle, apoptosis, senescence and differentiation.	info:pmid/18713646#body:125
CDKN1A --+> senescence	Regulation	They also suggest that the senescence induced by low dose hydrogen peroxide is caused by activation of the p53-p21CIP1, but not the p38MAPK-p16INK4acascade.	info:pmid/22514710#cont:162
CDKN1A --+> senescence	Regulation	Others have shown that induced expression of p21 waf1/cip1 promotes senescence and that abrogation of p21 waf1/cip1 induction blocks senescence .	info:pmid/19185564#body:127
CDKN1A --+> senescence	Regulation	Induced p21(waf) expression in H1299 cell line promotes cell senescence and protects against cytotoxic effect of radiation and doxorubicin.	info:pmid/12296382#body:153
CDKN1A --+> senescence	Regulation	RASSF1A mediates p21Cip1/Waf1-dependent cell cycle arrest and senescence through modulation of the Raf-MEK-ERK pathway and inhibition of Akt.	info:pmid/19223555#title:1
CDKN1A --+> senescence	Regulation	Figure 6 Simultaneous knockdown of p16-INK4a and p21-CIP1 blocks induction of senescence by RAF1 and allows efficient and rapid reversion of this senescence.	info:pmid/22020327#cont:265
CDKN1A --+> senescence	Regulation	The cyclin-dependent kinase inhibitor P21, which is known to mediate senescence in this cell system , was also elevated ( B) in doxycycline-treated MCF-7/NeuT cells but not in the untreated cells.	info:pmid/22178194#body:106
CDKN1A --+> senescence	Regulation	Induction of these of cdki and Arf is then thought to mediate the cell cycle arrest and senescence of primary cells that occurs with mutant Ras (12, 13, 35).	info:pmid/24371144#cont:121
CDKN1A --+> senescence	Regulation	Although much of its mechanisms remain to be elucidated, premature aging (senescence) in cancer cells involve activities of p53, p21 WAF1 and p16 INK4a proteins .	info:pmid/17306926#body:8
CDKN1A --+> senescence	Regulation	One such tumor-suppressor gene is p21WAF1/CIP1 (p21), which encodes a 21-kDa protein and is an important mediator of cell proliferation, differentiation, and senescence.	info:pmid/23389370#cont:24
CDKN1A --+> senescence	Regulation	One of the functions of p21WAF1/CIP1 is to mediate the tumor suppressor activity of p53 by inducing growth arrest, differentiation, or senescence (56).	info:pmid/21666498#cont:396
CDKN1A --+> senescence	Regulation	Thus, p21 Cip1/Waf1 can initiate senescence - primarily telomere-dependent - which is then maintained and established by p16 INK4a .	info:pmid/18617381#body:118
CDKN1A --+> senescence	Regulation	Cell growth arrest and senescence initiation is controlled by p53/p21WAF1/Cip1 induction, the typical signal pathway, or by p16INK4a/p-RB) activation.	info:pmid/24269823#body:128
CDKN1A --+> senescence	Regulation	Thus, for instance, the cyclin-dependent kinase inhibitor p21 (Waf1/Cip1/Sdi1) induces cell-cycle arrest and senescence yet does not cause apoptosis .	info:pmid/12185842#body:32
CDKN1A --+> senescence	Regulation	Interestingly, the classical Deacetylase inhibitors target p21cip1/waf1 is also a main regulator of senescence and can switch this process from survival to cell death, too .	info:pmid/22683924#body:134
CDKN1A --+> senescence	Regulation	This p15 Ink4b/p16 Ink4a or p21 Cip1-mediated premature G 1 arrest and subsequent senescence is dependent on the Raf/MEK/ERK pathway .	info:pmid/17126425#body:121
CDKN1A --+> senescence	Regulation	In most cell types, p53-mediated senescence is caused by up-regulation of its target gene p21Waf1/Cip1/Sdi1, a pleiotropic inhibitor of different cyclin/CDK complexes (Dotto 2000).	info:pmid/22392074#cont:31
CDKN1A --+> senescence	Regulation	These data suggest that Cdk4 deficiency results in a specific increase in p21Cip1/Waf1, which could play a role in the senescence response. [Figure 5.] View larger version: In this window.	info:pmid/12435633#body:149
CDKN1A --+> senescence	Regulation	It was reported that senescent cells have higher levels of ROS than normal cells and the p21Waf1/cip1/sdi1 induces senescence in association with the increased intracellular ROS.	info:pmid/19475715#body:16
CDKN1A --+> senescence	Regulation	In line with these results, replicative and p14ARF-induced senescence in human fibroblast strains was recently shown to depend on the presence of p21CIP1 (Wei et al., 2001).	info:pmid/12082636#body:161
CDKN1A --+> senescence	Regulation	However, despite the difference in p21CIP1/WAF1 and p16INKa expression, MEOX1 and MEOX2, were similarly able to induce senescence (Figure 5B, 5C), further supporting the hypothesis that	info:pmid/22206000#cont:383
CDKN1A --+> senescence	Regulation	The authors also showed that in Cdk2- deficient cells, c-Myc-induced senescence is dependent on intact p53, p21CIP1, p16INK4a and p19ARF and, moreover, is suppressed by the addition of anti-oxidants.	info:pmid/20027199#cont:101
ATF3 ---> apoptosis	Regulation	We show that ATF3 promotes apoptosis and cell cycle arrest.	info:pmid/16469745#abs:5
ATF3 ---> apoptosis	Regulation	Thus, ATF3 is a key mediator of KLF6-induced apoptosis in prostate cancer cells.	info:pmid/18755691#abs:8
ATF3 ---> apoptosis	Regulation	In addition, Tolfenamic acid increased apoptosis-inducing activating transcription factor 3 (ATF3) expression.	info:pmid/23896517#abs:8
ATF3 ---> apoptosis	Regulation	Functionally, expression of IRS2 protects beta-cells from ATF3-induced apoptosis.	info:pmid/18057093#abs:8
ATF3 ---> apoptosis	Regulation	Furthermore, we demonstrate that induction of apoptosis by resveratrol is mediated, in part, by increased ATF3 expression.	info:pmid/21205742#abs:9
ATF3 ---> apoptosis	Regulation	Our present results indicate that ATF3 plays a critical role in accelerating caspase protease activation and apoptosis.	info:pmid/11473362#abs:9
ATF3 ---> apoptosis	Regulation	Neural apoptosis, inflammatory gene expression and cellular inflammatory response were upregulated in ATF3 knockout mice.	info:pmid/22704967#abs:8
ATF3 ---> apoptosis	Regulation	Knockdown of ATF3 induced apoptosis of vascular smooth muscle cells, caspase-3 cleavage, and cytochrome c release.	info:pmid/21280179#abs:5
ATF3 ---> apoptosis	Regulation	But the mechanism of ATF3 promoting glomerular mesangial cells apoptosis triggered by sublytic C5b-9 attack has not been elucidated.	info:pmid/21396734#abs:3
ATF3 ---> apoptosis	Regulation	We previously reported that Epicatechin gallate induces activating transcription factor 3 (ATF3), which is involved in pro-apoptosis in HCT-116 cells.	info:pmid/17764926#abs:2
ATF3 ---> apoptosis	Regulation	Taken together, our results demonstrate preferential induction of ATF3 in lovastatin-sensitive tumor-derived cell lines that regulate lovastatin-induced apoptosis.	info:pmid/23824972#abs:9
ATF3 ---> apoptosis	Regulation	This is consistent with results showing that the down-regulation of the ATF3 gene by small interfering RNA suppressed LY294002-induced apoptosis in HCT-116 cells.	info:pmid/16489044#abs:6
ATF3 ---> apoptosis	Regulation	In addition, ATF3 has a dual role in 15,16-Dihydrotanshinone I-induced apoptosis, depending on the degree of malignancy of colorectal cancer.	info:pmid/23898083#abs:7
ATF3 ---> apoptosis	Regulation	The activating transcription factor 3 (ATF3) gene is an immediate early gene for the cell to cope with a variety of stress signals and can promote apoptosis of some cells.	info:pmid/20140008#abs:2
ATF3 ---> apoptosis	Regulation	Activating transcription factor- 3, a stress-inducible transcription factor, is rapidly upregulated under various stress conditions and plays an important role in inducing cancer cell apoptosis.	info:pmid/24222778#abs:1
ATF3 ---> apoptosis	Regulation	Tolfenamic acid treatment and ectopic expression of ATF3 increased apoptosis, whereas knockdown of ATF3 resulted in significant repression of Tolfenamic acid-activated apoptosis.	info:pmid/20581861#abs:5
ATF3 ---> apoptosis	Regulation	Finally, knockdown of ATF3 by RNA interference protected Cerebellar granule neurons from potassium deprivation-induced apoptosis.	info:pmid/18178318#abs:6
ATF3 ---> apoptosis	Regulation	Adenovirus-mediated expression of ATF3 protected cardiomyocytes from DOX-induced apoptosis, as determined by flow cytometry, cell viability, and TUNEL assay.	info:pmid/12392999#abs:5
ATF3 ---> apoptosis	Regulation	Collectively, these results reveal that overexpression of ATF3 potentiates paclitaxel-induced apoptosis of HeLa cells, at least in part, by enhancing TAp73beta's stability and its transcriptional activity.	info:pmid/18644986#abs:11
ATF3 ---> apoptosis	Regulation	Forced inhibition of ATF-3 expression using siRNA protects neurons against LK-induced apoptosis, whereas the over-expression of ATF-3 blocks GW5074-mediated neuroprotection.	info:pmid/18194435#abs:6
ATF3 ---> apoptosis	Regulation	In conclusion, the increase in Atf3 gene expression induced by thapsigargin and low glucose concentrations slightly contributes to the stimulation of islet cell apoptosis under these culture conditions.	info:pmid/22033410#abs:10
ATF3 ---> apoptosis	Regulation	Activating transcription factor 3 (ATF3) is a member of the ATF/c-AMP response element-binding (CREB) subfamily of the basic-region leucine zipper family and has been known to induce apoptosis in human colorectal cancer cells.	info:pmid/22819556#abs:3
ATF3 ---> apoptosis	Regulation	By both gain- and loss-of-function approaches, we found that ATF3 enhances apoptosis in the untransformed MCF10A mammary epithelial cells, but protects the aggressive MCF10CA1a cells and enhances its cell motility.	info:pmid/17952119#abs:3
ATF3 ---> apoptosis	Regulation	ATF3 overexpression, especially the C-terminal domain, strongly enhanced beta-cell dysfunction and apoptosis by enhancing STAT1 activation and its accumulation, which were abolished with an ATF3-specific siRNA or C-terminal-deleted ATF3.	info:pmid/20600850#abs:6
ATF3 ---> apoptosis	Regulation	However, their modes of action differ significantly; ATF-3 primarily functions as an apoptosis inducer, NM23-H2 as a suppressor of cell motility, and caveolin-1 and DLC-1 exhibiting features of classical tumor suppressors.	info:pmid/15674352#abs:13
ATF3 ---> apoptosis	Regulation	Using null cells for ATF-3 and for the p65 subunit of NF-kappaB, we showed that induction of apoptosis by PKR at late times of infection was dependent on ATF-3 expression and regulated by NF-kappaB activation.	info:pmid/16613840#abs:10
ATF3 ---> apoptosis	Regulation	Abstract: Activating transcription factor 3 (ATF3) is a member of the ATF/cyclic AMP responsive element-binding protein (CREB) family of transcription factors and is involved in the regulation of immune responses, apoptosis, DNA repair and oncogenesis.	info:pmid/20002170#abs:3
ATF3 ---> apoptosis	Regulation	Overexpression of ATF3 by adenovirus inhibits the mitogen-activated kinase kinase kinase 1 (MEKK1)-c-Jun N-Terminal Kinase (JNK)-induced apoptosis and induces neurite elongation via Akt activation in PC12 cells and superior nerve ganglion neurons.	info:pmid/12832543#abs:4
ATF3 ---> apoptosis	Regulation	Knockdown of ATF3 inhibited the Retigeric acid B-induced expression changes of cell cycle- and apoptosis-related genes such as DR5, DDIT4, CDC25A, GADD45A, and partially blocked Retigeric acid B-mediated inhibition on cell proliferation and induction of apoptosis, suggesting the crucial involvement of ATF3 in this event.	info:pmid/23693077#abs:7
ATF3 ---> apoptosis	Regulation	ATF3 expression affects cytokine-induced apoptosis.	info:pmid/21841823#cont:137
ATF3 ---> apoptosis	Regulation	Briefly, ATF3 is involved in cell survival and/or apoptosis.	info:pmid/16516039#body:9
ATF3 ---> apoptosis	Regulation	ATF3 expression is not sufficient to induce apoptosis in steroidogenic cells.	info:pmid/24196350#cont:389
ATF3 ---> apoptosis	Regulation	ATF3 is a mediator of ultraviolet-induced apoptosis.	info:pmid/18511933#body:62
ATF3 ---> apoptosis	Regulation	Some reports implicate that ATF3 play an important role in regulation cell apoptosis.	info:pmid/21345597#body:5
ATF3 ---> apoptosis	Regulation	ATF3 protects against apoptosis and excitotoxicity.	info:pmid/21451036#cont:259
ATF3 ---> apoptosis	Regulation	ATF3 suppresses apoptosis in stimulated macrophages	info:pmid/23697557#cont:243
ATF3 ---> apoptosis	Regulation	Atf3, Ddit3, and Trib3 induce cell cycle arrest and apoptosis in many cell types.	info:pmid/19074148#body:345
ATF3 ---> apoptosis	Regulation	Stimulation of ATF3 may induce apoptosis; however, it exists as two different isoforms with contrasting activities.	info:pmid/17360647#body:128
ATF3 ---> apoptosis	Regulation	The C-terminal domain of ATF3 is essential for ethanol-induced GCK down-regulation and apoptosis.	info:pmid/20855893#cont:149
ATF3 ---> apoptosis	Regulation	As shown in , both activation transcription factor ATF-3 and Hsp70 are potent suppressors of the apoptotic pathway.	info:pmid/15507300#body:131
ATF3 ---> apoptosis	Regulation	Lipolysis-activated cellular apoptosis was suppressed by pretreatment with ATF3 small interfering RNA.	info:pmid/23868936#cont:336
ATF3 ---> apoptosis	Regulation	of activating transcription factor 3 can restore p53 activity and induce apoptosis of cells [39].	info:pmid/22461839#cont:552
ATF3 ---> apoptosis	Regulation	Cancer-associated ATF3 promotes cell proliferation and inhibits apoptosis	info:pmid/22046379#cont:497
ATF3 ---> apoptosis	Regulation	ATF3 regulates proliferation or apoptosis under stress conditions by down or upregulation of related genes .	info:pmid/23333392#body:26
ATF3 ---> apoptosis	Regulation	ATF3 regulates proliferation or apoptosis under stress conditions by down or upregulation of related genes .	info:pmid/22475484#body:24
ATF3 ---> apoptosis	Regulation	ATF3 is involved in the regulation of cell growth, apoptosis, and stress response, depending on the cell type (12).	info:pmid/18719024#body:427
ATF3 ---> apoptosis	Regulation	The more recently known transcription factor that is upregulated by PKR is ATF-3, which is involved in PKR-induced apoptosis .	info:pmid/17451862#body:73
ATF3 ---> apoptosis	Regulation	Our data suggest that ATF3 plays an important role in ?-T3-induced apoptosis in human breast cancer cells.	info:pmid/21429729#body:145
ATF3 ---> apoptosis	Regulation	In this report, we present evidence that ATF3 upregulates pro-apoptotic genes and genes involved in immunomodu-lation.	info:pmid/20349223#cont:808
ATF3 ---> apoptosis	Regulation	Several studies demonstrated that ATF3 functions as a pro-apoptotic or anti-apoptotic regulator in cells ( ).	info:pmid/21645504#body:93
ATF3 ---> apoptosis	Regulation	Several studies demonstrated that ATF3 could function as a pro-apoptotic or anti-apoptotic regulator in cells .	info:pmid/18377912#body:7
ATF3 ---> apoptosis	Regulation	In addition, ATF3 is demonstrated to accelerate caspase protease activation during DNA damaging agent-induced apoptosis (Mashima et al., 2001).	info:pmid/12386811#body:190
ATF3 ---> apoptosis	Regulation	Finally, ATF3 is reported to mediate or enhance induction of apoptosis by compounds demonstrated to possess antitumor properties (64,69–72).	info:pmid/22482424#cont:162
ATF3 ---> apoptosis	Regulation	Moreover, IRE1-TRAF2 interaction has been shown to activate ATF3, a transcriptional repressor that triggers apoptosis.	info:pmid/21593605#cont:479
ATF3 ---> apoptosis	Regulation	Result showed that ATF3 significantly suppressed the TNF-a-induced apoptosis, when compared with the control and AdLacZ-infected cells.	info:pmid/12161427#body:274
ATF3 ---> apoptosis	Regulation	These results indicate that NAG-1 and ATF3 expression contributes at least in part to berberine-induced apoptosis in HCT-116 cells.	info:pmid/17964072#body:134
ATF3 ---> apoptosis	Regulation	Overall, ATF3 plays an important role in the apoptotic response of these cytotoxic agents and it may serve as a potential indicator of treatment outcome in ...	info:pmid/22753726#cont:202
ATF3 ---> apoptosis	Regulation	ATF3 can induce apoptosis in some tumour cell lines and investigators have reported that many anti-tumorigenic compounds increase ATF3 expression.35	info:pmid/20819578#cont:304
ATF3 ---> apoptosis	Regulation	ATF3 can suppress the transcription of insulin receptor substrate 2 in ß cells, contributing to pancreatic cell apoptosis.	info:pmid/18832568#body:113
ATF3 ---> apoptosis	Regulation	ATF4 further enhances expression of transcription factor ATF3 and CHOP/GADD153, which affects amino acid import, metabolism, and apoptosis ( ).	info:pmid/19200810#body:45
ATF3 ---> apoptosis	Regulation	A recent study found Ndrg-1 down-regulates activating transcription factor 3 (ATF3), which plays a role in cell cycle progression and apoptosis .	info:pmid/18582504#body:15
ATF3 ---> apoptosis	Regulation	ATF3 has been shown to regulate cell cycle progression, cell growth, apoptosis, and stress response, dependent on the cell type (Hai et al., 1999).	info:pmid/20713550#cont:27
ATF3 ---> apoptosis	Regulation	However, ATF3 accelerates camptothecin-induced apoptosis in human epithelioid carcinoma cells and fibrosarcoma cells (32).	info:pmid/15231818#body:277
ATF3 ---> apoptosis	Regulation	Targeting activating transcription factor 3 by Galectin-9 induces apoptosis and overcomes various types of treatment resistance in chronic myelogenous leukemia.	info:pmid/20571063#title:1
ATF3 ---> apoptosis	Regulation	Mucosal epithelial cells triggered the protective ATF3 production which counteracted the ribotoxic stress-triggered apoptotic cell death.	info:pmid/19101521#body:141
ATF3 ---> apoptosis	Regulation	... favors translation of pro-apoptotic activating transcription factor 4 and transcription of pro-apoptotic factors C/EBP homologous protein (CHOP) and ATF3 ...	info:pmid/18728164#body:80
ATF3 ---> apoptosis	Regulation	Fra-1, may participate in long-term neural responses [36], whereas overexpression of ATF3 (activating transcription factor 3) inhibited apoptosis [37].	info:pmid/15225125#body:339
ATF3 ---> apoptosis	Regulation	(2002) clearly demonstrated that ATF3 acts as a transcriptional repressor to protect endothelial cells from tumor necrosis factor-induced apoptosis [22].	info:pmid/20560878#cont:43
ATF3 ---> apoptosis	Regulation	Atf3 also promotes cell cycle arrest and apoptosis in ultraviolet treated fibroblast cells, and blocks Ras mediated transformation.	info:pmid/18804814#body:81
ATF3 ---> apoptosis	Regulation	They also showed that ATF3 is a key mediator of KLF6-induced apoptosis in prostate cancer cells , and BCA treatment was found to induce a significant increase in KLF6 mRNA (data not shown).	info:pmid/23178451#body:176
ATF3 ---> apoptosis	Regulation	Moreover, one of the strongest activated transcription factors was stress-inducible factor ATF3, which is a negative regulator of CHOP and p53 and protects cells from apoptosis (39).	info:pmid/14718536#body:299
ATF3 ---> apoptosis	Regulation	Therefore, ATF3 and Fra1 might control cisplatin-induced S-phase arrest and apoptosis by differently regulating c-Jun-dependent DNA repair genes.	info:pmid/18249159#body:108
ATF3 ---> apoptosis	Regulation	It has also been shown that ATF3 is involved in regulation of the cell cycle and apoptosis; however, the biological role of ATF3 is still the subject of debate [23], [24].	info:pmid/21152039#body:122
ATF3 ---> apoptosis	Regulation	ATF3 has been reported to function in the stress response such as the regulation of the cell cycle and apoptosis , although the details of how this occurs are scant and contradictory.	info:pmid/20236803#body:108
ATF3 ---> apoptosis	Regulation	Ectopic expression of ATF3 induces apoptosis of ovarian cells and enhances the ability of etoposide to induce apoptosis in HeLa cells , suggesting a proapototic role.	info:pmid/18406347#body:14
ATF3 ---> apoptosis	Regulation	In terms of cancer development, activating transcription factor 3 as a stress-inducible gene promotes cellular apoptosis and cell cycle arrest in untransformed and benign tumor cells.	info:pmid/19540205#body:163
ATF3 ---> apoptosis	Regulation	Our study provides evidence that ATF3?Zip2, which is generated through stress-activated alternative splicing, represses nuclear factor-?B activity and may play pro-apoptotic role in stress response.	info:pmid/16291753#body:91
ATF3 ---> apoptosis	Regulation	ATF3 increased apoptosis in untransformed MCF10A mammary epithelial cells, while it inhibited apoptosis in MCF10A breast tumor cells [44].	info:pmid/22768301#cont:387
ATF3 ---> apoptosis	Regulation	(2005) reported that ATF3 prevents p53 from MDM2-mediated degradation by blocking its ubiquitylation, thus, knockdown of ATF3 causes inefficient p53 induction and impaired apoptosis.	info:pmid/21927023#cont:791
ATF3 ---> apoptosis	Regulation	Stably or transiently transfected ATF3 accelerated drug-induced apoptosis [39]. 5-Fluorouracil is used in the treatment of gastrointestinal, breast, and head and neck cancers [41].	info:pmid/20137089#body:264
ATF3 ---> apoptosis	Regulation	Similarly, stress-inducible transcription factor ATF3, which plays a critical role in pancreatic ß-cell dysfunction and apoptosis , was concomitantly increased in 12- and 19-week-old ZDF rats ( B and S2B).	info:pmid/23916985#body:87
ATF3 ---> apoptosis	Regulation	These data suggest that Ire1a deletion in the liver leads to selective upregulation of endoplasmic reticulum stress-inducible pro-apoptotic factors ATF4, CHOP, and ATF3.	info:pmid/21407177#cont:215
ATF3 ---> apoptosis	Regulation	However, the function of ATF3 is still not established: ATF3 is reported to both inhibit (Kawauchi et al., 2002[Go]; Zhang et al., 2002[Go]) and promote (Nawa et al., 2002[Go]) p53-dependent apoptosis.	info:pmid/16079289#body:392
ATF3 ---> apoptosis	Regulation	Activating transcription factor 3 (ATF3), a proapoptotic transcription factor of the ATF/CREB family, may also contribute to endoplasmic reticulum-stress-mediated apoptosis in type 1 diabetes.	info:pmid/19665428#body:86
ATF3 ---> apoptosis	Regulation	To confirm that the ATF3-induced apoptosis was due to p53 activation, we knocked down p53 expression in SiHa cells using short-hairpin RNA (Fig. 4E, inset) and subjected the cells to TUNEL assays.	info:pmid/20167600#body:195
ATF3 ---> apoptosis	Regulation	Subsequently, ATF4 activates expression of additional basic leucine zipper regulators, CHOP/GADD153, and ATF3, which function to regulate cell metabolism, redox status of the cell, and apoptosis.	info:pmid/21266239#body:85
ATF3 ---> apoptosis	Regulation	In addition, activating transcription factor 3 (ATF-3) appears to be upregulated by PKR and to play a role in PKR-induced apoptosis, whereas PKR is able to activate nuclear factor ?B via the inhibitory ?B kinase complex .	info:pmid/17869375#body:123
ATF3 ---> apoptosis	Regulation	They demonstrated that stress-induced ATF3 translocates into the nucleus and interacts with transcriptionally active TAp73, which were recruited efficiently to the p21 and Bax promoters, resulting in capase-dependent apoptosis.	info:pmid/21616101#body:149
ATF3 ---> apoptosis	Regulation	In normal tissues, ATF3 may promote both apoptosis and cell proliferation [13], while in neoplasms it has been identified as either an oncogene or as tumor suppressor, depending on tumor entity and grade [13-15].	info:pmid/21129190#body:78
ATF3 ---> apoptosis	Regulation	The second involves up-regulation of CHOP, HRI/PEK, GCN2, Elf2 and Nupr1, which through Activating transcription factor 3 induces metabolic and oxidative stress-related apoptosis during ischaemia and reperfusion.	info:pmid/20149674#body:155
ATF3 ---> apoptosis	Regulation	Furthermore, ATF3 has been shown to promote UV induced apoptosis and cell cycle arrest in fibroblasts by binding the promoter and repressing the transcription of cyclin D1 -a key regulator of the G1-S checkpoint [53].	info:pmid/21034493#body:242
ATF3 ---> apoptosis	Regulation	In response to Endoplasmic reticulum or nutrition stress, ATF4 increases the expression of additional bZIP regulators, CHOP/GADD153 and ATF3, that together function to regulate metabolism, the redox status of cells, and apoptosis (14-17).	info:pmid/15684420#body:68
ATF3 ---> apoptosis	Regulation	ATF3 may be involved in leiomyoma development, providing a mechanistic link between the influence of irritants and stressors on leiomyoma development and the dysregulated apoptosis seen in these important tumors.	info:pmid/18692824#body:154
ATF3 ---> apoptosis	Regulation	In addition, doxorubicin-treated neonatal rat cardiomyocytes have high ATF3 expression via the JNK pathway, while ATF3 overexpression protects cardiomyocytes from doxorubicin-induced apoptosis [12].	info:pmid/22053207#cont:29
ATF3 ---> apoptosis	Regulation	For example, ATF3 promoted apoptosis and inhibited the transition from G1 to S phase in UV-irradiated mouse fibroblasts, whereas it inhibited doxorubicin-induced apoptosis in cardiac myocytes [14,36].	info:pmid/23028726#cont:254
ATF3 ---> apoptosis	Regulation	These results demonstrated that although ATF3 plays as an upstream regulator for streptozotocin/IFN-?-induction of apoptosis and STAT1 protein expression, eventually activated STAT1 is required and plays as a downstream executive effector for ATF3-mediated apoptosis.	info:pmid/19647793#body:102
ATF3 ---> apoptosis	Regulation	ATF-3, besides being implicated in cell death, may also have a role in inhibition of apoptosis and induction of neurite elongation, and thus promote neuronal survival, depending on the stress signal, cell type and intracellular pathway activated .	info:pmid/22769424#cont:194
ATF3 ---> apoptosis	Regulation	When delivered to the hippocampus, ATF-3 protects CA3 pyramidal neurons from kainic-acid-induced apoptosis ( ) and rescues neonatal superior cervical ganglion neurons from apoptosis due to NGF withdrawal ( ).	info:pmid/16713293#body:13
ATF3 ---> apoptosis	Regulation	Nobori and colleagues reported that overexpression of ATF3 inhibited doxorubicin-induced apoptotic cell death in cardiac myocytes.12 They suggested that the downregulation of p53 may function as a cytoprotective transcription factor in doxorubicin-treated cardiac myocytes.	info:pmid/18235102#body:159
ATF3 ---> apoptosis	Regulation	It has been reported that phosphorylation of the a subunit of eukaryotic initiation factor 2 (eIF2a) by PKR attenuates translation although this phosphorylation is also necessary to express activating transcription factor 3 (ATF3) which acts as a pro-apoptotic factor in mutated vaccinia virus infected cells .	info:pmid/17612505#body:11
CDKN1A ---> DNA Damage	Regulation	Moreover, Cdk2 is dispensable for p21(Cip1)-induced cell cycle arrest after DNA damage.	info:pmid/15950907#abs:5
CDKN1A ---> DNA Damage	Regulation	Using an in vivo host-cell reactivation DNA repair assay, we demonstrated that WAF1/Cip1 enhances the repair of BCNU-induced DNA damage.	info:pmid/9537261#abs:4
CDKN1A ---> DNA Damage	Regulation	As p53 and p21(WAF1) are essential in oxidative stress-induced DNA damage, we investigated epigenetic regulation of p21(WAF1) promoter.	info:pmid/18419600#abs:2
CDKN1A ---> DNA Damage	Regulation	p53-mediated increase in cyclin-dependent kinase inhibitor p21(WAF1) protein is thought to be the major mediator of cell cycle arrest after DNA damage.	info:pmid/13678583#abs:1
CDKN1A ---> DNA Damage	Regulation	The universal cyclin-dependent kinase inhibitor p21(WAF1/Cip1) promotes cell cycle arrest and inhibits apoptosis in response to UV-induced DNA damage.	info:pmid/21976111#abs:1
CDKN1A ---> DNA Damage	Regulation	The recently discovered WAF1/CIP1 gene is a potent inhibitor of cyclin-dependent kinases and a mediator of tumor-suppressor p53-dependent apoptosis by DNA damage.	info:pmid/8808702#abs:3
CDKN1A ---> DNA Damage	Regulation	Following DNA damage, the G1-S cyclin-dependent kinases are inhibited by a mechanism involving p53-dependent induction of p21Cip1/Waf1; but how the Cdc2 is inhibited is less apparent.	info:pmid/9371520#abs:2
CDKN1A ---> DNA Damage	Regulation	A reasonable interpretation of these results is that growth suppression after DNA damage by either p53-dependent or independent pathways is mediated by the combined action of multiple downstream effecters including WAF1/CIP1 and GADD45.	info:pmid/21556622#abs:9
CDKN1A ---> DNA Damage	Regulation	The latter would suggest an alternative mechanism for cell cycle arrest after UV-irradiation, since p21(CDKN1A) induction has been considered to be the major mediator of p53-mediated cell cycle arrest after DNA damage.	info:pmid/16182613#abs:3
CDKN1A ---> DNA Damage	Regulation	We previously demonstrated that 2-acetylaminofluorene inhibits the growth factor-dependent induction of cyclin D1 and arrests hepatocyte cell-cycle progression before the p21/CIP1-controlled DNA-damage check point.	info:pmid/10900465#abs:10
CDKN1A ---> DNA Damage	Regulation	Since transition between apoptotic degeneration and cell proliferation in stress conditions is regulated at cell cycle checkpoints, we determined the expression of two such genes, namely p21(WAF1/CIP1) and 14-3-3 sigma as well as p53 that are responsible for oxidative stress and DNA damage.	info:pmid/12907251#abs:4
CDKN1A ---> DNA Damage	Regulation	The cyclin-dependent kinase inhibitor p21 plays key roles in p53-dependent DNA-damage responses, i.e., cell cycle checkpoints, senescence, or apoptosis. p21 might also play a role in DNA repair. p21 foci arise at heavy-ion-irradiated DNA-double-strand break sites, which are mainly repaired by nonhomologous DNA-end-joining .	info:pmid/21787748#abs:1
CDKN1A ---> DNA Damage	Regulation	FIGURE 4. p21waf1 functions as a transcriptional repressor upon DNA damage.	info:pmid/16923815#body:204
CDKN1A ---> DNA Damage	Regulation	We observed that Cdc25A repression after DNA-damage is abrogated after p21CIP1-knockdown.	info:pmid/21436991#cont:348
CDKN1A ---> DNA Damage	Regulation	Thus, p21Waf1/Cip1 functions as a barrier and inhibits apoptosis after DNA damage.	info:pmid/19541625#body:54
CDKN1A ---> DNA Damage	Regulation	Recent evidence suggests that p21WAF1/CIP1 is also required to sustain G2 arrest after DNA damage (10).	info:pmid/12427745#body:39
CDKN1A ---> DNA Damage	Regulation	Cdkn1a, Bax, and Btg2 are antiproliferative p53-dependent components of the DNA damage cellular response pathway .	info:pmid/20399889#body:87
CDKN1A ---> DNA Damage	Regulation	One of the best-studied aspects of p21cip1 is its induction during DNA damage and the activation of its promoter by p53 (6).	info:pmid/17043352#body:62
CDKN1A ---> DNA Damage	Regulation	p21 WAF1/CIP1 is an important cyclin-dependent kinase inhibitor and a key regulator of cell cycle arrest after DNA-damage .	info:pmid/16600370#body:1
CDKN1A ---> DNA Damage	Regulation	These studies suggest that p53, or a p53-dependent molecule such as p21Waf-1, protects keratinocytes from DNA damage.	info:pmid/12190878#body:36
CDKN1A ---> DNA Damage	Regulation	ERK appears to phosphorylate p21Waf1/Cip1/Sdi at threonine in response to etoposide-or camptothecin-induced mild DNA damage	info:pmid/21110119#cont:112
CDKN1A ---> DNA Damage	Regulation	The Cip/Kip family member of p21 Cip1/Waf1/Sdi1 is an important transcriptional target of p53 and mediates DNA-damage induced cell-cycle arrest ( ).	info:pmid/21893403#body:178
CDKN1A ---> DNA Damage	Regulation	Enhanced p21WAF1 expression leads to cell growth arrest in G2 after DNA damage, by inhibiting the activity of cyclin-dependent kinases [70, 71].	info:pmid/22263795#cont:328
CDKN1A ---> DNA Damage	Regulation	Therefore, we infer that the CDK-cyclinE-p21Cip1/Waf1 complex is formed under the action of Ciz1 to arrest the cell cycle after DNA damage.	info:pmid/24566139#cont:216
CDKN1A ---> DNA Damage	Regulation	The cyclin-dependent kinase inhibitor p21, is a key mediator of cell cycle arrest after DNA damage and may limit tumor growth (23,24).	info:pmid/21743958#cont:28
CDKN1A ---> DNA Damage	Regulation	An important transcriptional target of p53 is the cyclin-dependent kinase inhibitor p21/waf1 (11), which helps to mediate cell cycle responses to DNA damage (12-14).	info:pmid/9843965#body:30
CDKN1A ---> DNA Damage	Regulation	Of these, p21 WAF1/CIP1, GADD45a, and cyclin G1, can all participate in regulation of the G 2/M transition and G 2 arrest after DNA damage .	info:pmid/16109433#body:158
CDKN1A ---> DNA Damage	Regulation	Upon DNA-damage, cells are arrested at the G1/S boundary, because of the p53-mediated induction of CDK inhibitors - CDKN1A/p21, CDKN1B/p27 - and at G2/M.	info:pmid/22138487#body:33
CDKN1A ---> DNA Damage	Regulation	Furthermore, it is well accepted in a similar case that p53-dependent induction of the p21Cip1/Wafcyclin/cyclin-dependent kinase inhibitor mediates cell cycle arrest by DNA damage.	info:pmid/10398686#body:271
CDKN1A ---> DNA Damage	Regulation	Finally, we investigated the role of the cyclin-dependent kinase inhibitor p21, an important target of p53 and a key protein governing cell cycle arrest in G1 and G2 phases after DNA damage .	info:pmid/17559811#body:116
CDKN1A ---> DNA Damage	Regulation	While p57Kip2 regulates cell cycling mainly during development, p21Cip1/WAF1 and p27kip1 accumulate in mitogen-starved cells and mediate cell cycle arrest upon DNA damage [26–28].	info:pmid/22216119#cont:44
CDKN1A ---> DNA Damage	Regulation	The induction of growth arrest by P53 depends on its activity as a sequence-specific transcriptional activator and the P21 (WAF1/CIP-1) protein appears to be the major effector of P53-mediated G1 cell cycle arrest after DNA damage .	info:pmid/11591448#body:479
CDKN1A ---> DNA Damage	Regulation	Taken together with other reports [9], this suggests a great importance of p21WAF1 for in vitro response to chemotherapeutic agents and that the cyclin-dependent kinase inhibitor p21WAF1 regulates thymineless stress-induced DNA damage.	info:pmid/21369800#cont:34
CDKN1A ---> DNA Damage	Regulation	The DNA damage network scores were largely driven by increased HYP scores for the transcriptional activity of TP53, the kinase activity of ATM, and the protein abundance of CDKN1A (not shown).	info:pmid/23933166#body:194
CDKN1A ---> DNA Damage	Regulation	The down-regulation of ICBP90 is an important mechanism for cell cycle arrest at G1/S transition, which is induced by the activation of p53/p21Cip1/WAF1-dependent DNA-damage.	info:pmid/23744428#cont:21
CDKN1A ---> DNA Damage	Regulation	Taken together, these data indicate that p53 and p21WAF1/CIP1 are required after DNA damage to shift the protein complex binding the cycle genes homology regions from the B-Myb-holding MMB to the E2F4/ p130-containing DREAM.	info:pmid/23187802#cont:142
CDKN1A ---> DNA Damage	Regulation	Inhibition of key cell cycle checkpoint regulators such as cyclin-dependent kinase inhibitor p21 and Chk1/2 have been shown to increase the sensitivity to DNA damage in p53-proficient or p53-deficient cancer cells, respectively.3–14	info:pmid/21546904#cont:15
CDKN1A ---> DNA Damage	Regulation	In general, it is believed that the p53 function to arrest the cell cycle, i.e. following DNA damage, depends primarily on the transactivation of specific p53-responsive genes, such as p21CIP1, 14-3-3s , and others. (Levine, 1997; Vogelstein et al., 2000; Vousden, 2000).	info:pmid/12082636#body:86
CDKN1A ---> DNA Damage	Regulation	In contrast, cellular response to BBR 3464 was characterized by increased expression of p21WAF1 (Figures 5 and 6), which is a major effector of p53-mediated growth arrest following DNA damage.24 A similar pattern of up-regulation of Bax by cisplatin and p21WAF1 by BBR 3464 has been observed in astrocytoma cells.25 .	info:pmid/12478472#body:138
CDKN1A ---> DNA Damage	Regulation	In addition, p53 transactivates other genes involved in cell cycle arrest, such as p21 WAF1, as well as others involved in DNA-damage and apoptotic programs. p21 WAF1 was the first member identified of the family of cyclin-dependent kinase inhibitors termed KIP, which also includes the p27 kip1 gene.	info:pmid/10702413#body:11
CDKN1A ---> DNA Damage	Regulation	Our gene expression microarray results reveal that cellular ated with the upregulation of p21CDKN1A, a crucial effector of the DNA damage responses to veliparib plus topotecan tend to be p53 signaling pathway as well as the activation of Chk1 and/ centered on the genes regulated by p53 in p53+/+ cells, whereas or Chk2.28,33,34	info:pmid/22101337#cont:234
CDKN1A ---> DNA Damage	Regulation	Our current toxicogenomics study clearly identified CDKN1A/p21 as a biomarker for discriminating chromosomal aberrations that result from DNA damage from other types of chromosomal aberrations; therefore, CDKN1A expression in TK6 cells can be assessed to validate positive results from mammalian cytogenetic tests.	info:pmid/24211769#body:18
CDKN1A ---> DNA Damage	Regulation	These findings may indicate that the p53-dependent induction of p21 WAF1 at the low concentrations of doxorubicin, which cause slight DNA damage, inhibits the activation of Cdk4 to prevent the induction of neuronal cell death, but its concentrations high enough to induce considerable DNA damage activate Cdk4 without induction of p1 WAF1.	info:pmid/15246544#body:95
CDKN1A ---> DNA Damage	Regulation	One was peroxiredoxin 1, and the other was growth arrest and DNA damage gene 45 alpha (GADD45A). p21 WAF1, cysteine-rich 61, NIPSNAP1 and connective tissue growth factor were highly up-regulated in response to trichostatin A in hepatoma cell lines, although they showed no distinct increased expression in primary hepatocytes.	info:pmid/15336447#body:66
CDKN1A ---> DNA Damage	Regulation	Consistently, only wtp53 protein of NT2 and 2102 EP cells was capable to transactivate the p21/WAF/CIP gene following ?-radiation-induced DNA damage , whereas mtp53-containing NCCIT cells and p53 nonexpressing S2 cells were shown to be transcriptionally inactive with respect to this p53-responsive gene ( ; ).	info:pmid/9607360#body:81
CDKN1A ---> DNA Damage	Regulation	Induction of p21Waf1/Cip1/Sdi1 sensitizes EJ tumor cells to the cross-linking DNA damaging agent mitomycin C but not actinomycin D . p21Waf1/Cip1/Sdi1 has been implicated in playing a role in apoptosis (Duttaroy et al., 1997). p21Waf1/Cip1/Sdi1 was initially shown to increase during DNA damage induced cell death (El-Deiry et al., 1994).	info:pmid/10362249#body:139
CDKN1A ---> DNA Damage	Regulation	Here, we have taken advantage of the availability of HCT116 cells lacking p21 WAF1, which allowed us to explore the role of this protein in p53-regulated processes, which include the response to chemotherapeutic agents in colon carcinoma cells. p21 WAF1 participates in the regulation of cell growth and the response of cells to DNA damage .	info:pmid/19962819#body:129
CDKN1A ---> DNA Damage	Regulation	This requirement for p53 reflects its induction of the p21 WAF1/CIP1 cyclin-dependent kinase inhibitor after DNA damage, with consequent inhibition of cyclin-dependent kinases required for S phase entry. p53 and p21 WAF1/CIP1 also regulate the G2/M transition and are essential to sustain G2 arrest after DNA damage .	info:pmid/11720835#body:4
CDKN1A ---> DNA Damage	Regulation	Correspondingly, loss of the p53 target gene, p21 CIP, which induces an important, transient cell cycle pause after DNA damage, compromises long-term hematopoietic stem cell function during serial transplantation [ ] but significantly enhances hematopoietic stem cell function in the setting of persistent telomere dysfunction [ ].	info:pmid/19535234#body:71
CDKN1A ---> DNA Damage	Regulation	Furthermore, p53 activates the transcription of p21 Cip/Kip, which is largely responsible for the p53-dependent G1 arrest in response to cellular stress and DNA damage. p21 Cip/Kip regulates cyclin E/Cdk2 and cyclin A/Cdk2 complexes, both of which phosphorylate pRb, thus contributing to an irreversible transition into the S phase and cell cycle progression, even in the absence of growth signals.	info:pmid/16210085#body:58
CDKN1A ---> DNA Damage	Regulation	As one of the most important cyclin-dependent kinase inhibitor, p21 is necessary for sustaining G2/M arrest after DNA damage ( ) and interacting with CDK1,cyclinB1, Proliferating Cell Nuclear Antigen (PCNA) to form the original complex, which could competitively bind with PCNA to avoid the dephosphorylated of CDK1 catalyzed by cell division cyclin 25 (CDC25) and inhibit the phosphorylation of CDK…	info:pmid/23117090#body:127
RELB ---> apoptosis	Regulation	In conclusion, our study shows for the first time that RelB is required for the cisplatin/TNF-a-induced cytoskeletal reorganization and apoptosis in renal cells by controlling a Rho kinase-dependent signaling network.	info:pmid/23625948#abs:7
RELB ---> apoptosis	Regulation	(A–D) RelB knockdown induces myeloma cell apoptosis.	info:pmid/23555623#cont:497
RELB ---> apoptosis	Regulation	In our study, RelB shRNA-DCs induced T cell apoptosis after Mixed lymphocyte reaction.	info:pmid/22464914#body:119
RELB ---> apoptosis	Regulation	This results in decreased methylation and transcriptional up-regulation of RelB-responsive antiapoptotic genes.	info:pmid/23548901#cont:282
RELB ---> apoptosis	Regulation	Together, these results suggest that RelB inhibits apoptosis to enhance glioma cell growth and survival.	info:pmid/23451236#cont:53
RELB ---> apoptosis	Regulation	Instead, RelB, which has not yet been shown to have antiapoptotic properties in B cells, is regulated by BLyS.	info:pmid/11015437#body:332
RELB ---> apoptosis	Regulation	Stoffel et al. (52) showed that p50/RelB complexes mediate inhibition of apoptosis induced by DNA damage in mucosa-associated lymphoid tissue lymphoma.	info:pmid/17446175#body:320
RELB ---> apoptosis	Regulation	In addition to the classical NF-?B pathway, RelB also inhibits breast cancer cell apoptosis and maintains the invasive phenotype and mesenchymal characteristics (81).	info:pmid/21123948#body:310
RELB ---> apoptosis	Regulation	RelB knockdown by RNAi blocks Bcl-xL expression and promotes TNF-a-induced apoptosis in RelA-deficient mouse embryonic fibroblasts. (A) RelB protein levels are efficiently knocked down by RNAi.	info:pmid/16192349#body:188
RELB ---> apoptosis	Regulation	The mammalian nuclear factor kappa B family, including RelA, c-Rel, RelB, NF-?B1 (p50 and its precursor p105), and NF-?B2 (p52 and its precursor p100), regulates cell differentiation, apoptosis, and inflammation (24).	info:pmid/23467542#cont:44
RELB ---> apoptosis	Regulation	Finally, RelB plays a role in regulation of antiapoptotic genes in prostate and mammary tissue, as evidenced by the presence of a noncanonical-activating mutation in these cancers and reviewed in detail elsewhere [74].	info:pmid/23922380#cont:207
RELB ---> apoptosis	Regulation	Together, our data indicate that Nupr1-induced RelB upregulation is sufficient to trigger an IER3-based antiapoptotic mechanism in Pancreatic ductal adenocarcinoma cells upon stress, without a primary need for RelA/p65 activation.	info:pmid/22565310#cont:274
RELB ---> apoptosis	Regulation	The larger one encompasses 10 genes (FAS, REL, NFKB2, BIRC3, ICAM1, TRAF1, TNFAIP3, NFKBIA, CYLD and RELB), which are involved in regulation of apoptosis, NF-kB activation, T-cell activation and immune response (Figure 8B).	info:pmid/22911729#cont:198
RELB ---> apoptosis	Regulation	Independently others have shown that overexpression of the NF-?B subunit RelB causes prevention of apoptosis, which is associated with tumorigenesis including lymphoma, mammary, and prostate tumor development , although the possible involvement of AhR has not been considered in these studies.	info:pmid/21640702#body:152
NFKBIA ---> apoptosis	Regulation	In addition, inhibition of IkappaB-alpha degradation by MG-132 resulted in apoptosis.	info:pmid/15528993#abs:8
NFKBIA ---> apoptosis	Regulation	Like I kappa B alpha, HSCO inhibited NF-kappa B activity and abrogated p53-induced apoptosis.	info:pmid/12398897#abs:5
NFKBIA ---> apoptosis	Regulation	Adenoviral expression of a stable form of IkappaBalpha in the TRAIL-resistant cell lines induced apoptosis.	info:pmid/11439352#abs:8
NFKBIA ---> apoptosis	Regulation	These results suggest that induction of a labile inhibitory factor such as IkappaB alpha may contribute to glucocorticoid-induced apoptosis.	info:pmid/9724034#abs:9
NFKBIA ---> apoptosis	Regulation	In both cell lines, Ad.IkappaBalpha-SR enhanced apoptosis by both flow cytometry and caspase 3/7 assay as compared with chemotherapy alone.	info:pmid/15275881#abs:11
NFKBIA ---> apoptosis	Regulation	IkappaBalpha-SR inhibited apoptosis induced by 6-OHDA but enhanced apoptosis that was triggered by TNFalpha.	info:pmid/15141332#abs:8
NFKBIA ---> apoptosis	Regulation	Consistently SMAR1-silenced drug-resistant cells exhibited IkBa-mediated inhibition of p65NF?B and induction of p53-dependent apoptosis.	info:pmid/22013068#abs:4
NFKBIA ---> apoptosis	Regulation	Naringenin-induced apoptosis caused by induction of specific NF-kappaB-binding activity and involving the degradation of IkappaBalpha.	info:pmid/16860949#abs:6
NFKBIA ---> apoptosis	Regulation	Furthermore, nitric oxide production was prevented and, more importantly, Fas-triggered apoptosis was inhibited following IkappaBalpha gene transfer.	info:pmid/10967112#abs:6
NFKBIA ---> apoptosis	Regulation	Finally, IkappaB-alpha-induced apoptosis was unaffected in normal murine hepatocyte cells expressing a dominant negative p53 protein.	info:pmid/10359010#abs:8
NFKBIA ---> apoptosis	Regulation	Previously we reported that post-translational modification of I?Ba activates NF?B in response to ionizing radiation and plays a key role in regulating apoptotic signaling.	info:pmid/21527635#abs:2
NFKBIA ---> apoptosis	Regulation	Similarly, apoptosis in BIC1 cells was significantly increased by pre-treatment with Ad.IkappaBalpha followed by 5- fluorouracil (0.1 mm) or taxotere (0.01 ug/ml) (P < 0.005).	info:pmid/16337965#abs:9
NFKBIA ---> apoptosis	Regulation	We have previously shown that increased nuclear accumulation of IkappaBalpha inhibits NF-kappaB activity and induces apoptosis in human leukocytes.	info:pmid/20696864#abs:1
NFKBIA ---> apoptosis	Regulation	Expression of two dominant-negative I kappa B alpha mutant proteins significantly enhanced TNF-alpha-induced apoptosis in control cells but not in cells expressing high levels of bcl-2 protein.	info:pmid/9417872#abs:6
NFKBIA ---> apoptosis	Regulation	The NFKBIA gene product, IkappaBalpha, binds to NF-kappaB preventing its activation and is important in mediating resistance to apoptosis in B-cell lymphoproliferative diseases.	info:pmid/16540234#abs:2
NFKBIA ---> apoptosis	Regulation	Inhibiting the degradation of IkappaBalpha by pretreatment with the proteasome inhibitor MG-132 significantly inhibited NF-kappaB activation and apoptosis but not DNA damage induced by SN-38 or VP-16.	info:pmid/11115510#abs:3
NFKBIA ---> apoptosis	Regulation	Truncated IkappaBalpha forms a stable complex with NFkappaB, translocates to the nucleus and inhibits NFkappaB transactivation, increasing apoptosis and decreasing viral replication.	info:pmid/17351338#abs:5
NFKBIA ---> apoptosis	Regulation	Inhibition of nuclear factor kappaB enhanced the apoptosis induced by TNFalpha, whereas IkappaBalpha had an anti-apoptotic effect on chemotherapy-induced programmed cell death.	info:pmid/11059688#abs:6
NFKBIA ---> apoptosis	Regulation	A proteolytic fragment of IkappaBalpha then forms a stable complex with NF-kappaB, translocates to the nucleus, and inhibits NF-kappaB transactivation, increasing apoptosis and decreasing viral replication.	info:pmid/17138672#abs:4
NFKBIA ---> apoptosis	Regulation	Yet, BV6-stimulated nuclear factor-?B activation is critically required for apoptosis, as inhibition of nuclear factor-?B by overexpression of dominant-negative I?Ba superrepressor (I?Ba-SR) blocks BV6-induced apoptosis.	info:pmid/24287697#abs:5
NFKBIA ---> apoptosis	Regulation	G/GO-induced apoptosis was increased in the cells transfected with the Ku-dominant negative mutant and mutated IkappaBalpha gene (IkappaB mt) as compared to the wild-type cells and the cells transfected with the control pcDNA3 vector (pcN-3).	info:pmid/15033730#abs:7
NFKBIA ---> apoptosis	Regulation	Regarding apoptotic cell death induced by cisplatin, serum deprivation and contact inhibition was increased by overexpression of I-kappaBalpha, whereas overexpression of bcl-2 inhibited the apoptotic cell death.	info:pmid/15746559#abs:6
NFKBIA ---> apoptosis	Regulation	Inhibition of NF-kappaB by a super-inhibitor of NF-kappaB--delta-N-IkappaBalpha--resulted in impaired proliferation and induction of apoptosis, suggesting an important role of NF-kappaB in pancreatic tumorigenesis.	info:pmid/16353139#abs:3
NFKBIA ---> apoptosis	Regulation	These data demonstrated that ad-IkappaBalpha blockade of chemotherapeutic induced NF-kappaB activation increased apoptosis induction and the chemosensitivity of lung cancer cell lines with acquired resistance to cisplatin and adriamycin.	info:pmid/12871783#abs:8
NFKBIA ---> apoptosis	Regulation	Aberrant nuclear expression of bcl10 was observed in 11 cases, independently of the presence of translocations, and was significantly associated with phosphorylated IkappaBalpha expression and a reduced TdT-mediated biotin-dUTP nicked-end labeling apoptotic index.	info:pmid/16648871#abs:6
NFKBIA ---> apoptosis	Regulation	Inhibition of these two protective mechanisms by specific pharmacological inhibitors or transfection of dominant negative mutants that inhibit IkappaBalpha or ERK phosphorylation significantly increased silica-induced apoptosis in RAW 264.7 macrophages.	info:pmid/14570868#abs:12
NFKBIA ---> apoptosis	Regulation	Because c-Rel plays an important role in the survival of WEHI-231 cells, these results suggest that post-transcriptional regulation of IkappaB-alpha expression might play a role in the anti-immunoglobulin-induced apoptosis in WEHI-231 cells.	info:pmid/10781932#abs:6
NFKBIA ---> apoptosis	Regulation	Human neutrophils differ from other cells by containing high amount of IkappaBalpha in the nucleus, and this increased nuclear IkappaBalpha accumulation is associated with the inhibition of NFkappaB activity and increased apoptosis.	info:pmid/12921778#abs:1
NFKBIA ---> apoptosis	Regulation	Using the unique inhibitory effect of glucocorticoids on paclitaxel-induced apoptosis, we recently discovered that paclitaxel-induced inhibitor kappaBalpha (IkappaBalpha) degradation and nuclear factor-kappaB activation might contribute to the mediation of paclitaxel-induced apoptosis.	info:pmid/11752211#abs:3
NFKBIA ---> apoptosis	Regulation	Treatment of LNCaP cells with parthenolide, a pharmacologic inhibitor of NF-kappaB, or introduction of dominant-negative IkappaBalpha, or an shRNA specific for p65, a component of the NF-kappaB heterodimer, blocked apoptosis induced by docetaxel and 2ME2.	info:pmid/20618955#abs:7
NFKBIA ---> apoptosis	Regulation	We report here that expression of a dominant negative form of IkappaB-alpha, an inhibitor of nuclear factor-kappaB, protects ataxia telangiectasia fibroblasts from apoptosis induced by gamma radiation, but it enhances apoptosis in normal fibroblasts.	info:pmid/9611098#abs:4
NFKBIA ---> apoptosis	Regulation	However, I kappaB alpha sensitizes endothelial cell to TNF-alpha-mediated apoptosis, presumably by suppressing the induction of the nuclear factor kappaB-dependent anti-apoptotic genes A20, A1, manganese superoxide dismutase (MnSOD), and cellular inhibitor of apoptosis 2.	info:pmid/9794384#abs:3
NFKBIA ---> apoptosis	Regulation	Rather, liver X receptor-dependent rescue of statin-induced apoptosis in 3T3-L1 preadipocytes required NF-kappaB activity, since expression of a dominant negative version of IkappaBalpha prevented liver X receptor agonist-dependent rescue of statin-induced apoptosis.	info:pmid/18487205#abs:8
NFKBIA ---> apoptosis	Regulation	Importantly, specific nuclear factor-kappaB inhibition by transient or stable expression of IkappaB-alpha super-repressor inhibited betulinic acid-induced apoptosis in SH-EP neuroblastoma cells, while transient expression of IkappaB-alpha super-repressor had no influence on betulinic acid-induced apoptosis in two other cell lines.	info:pmid/16007147#abs:9
NFKBIA ---> apoptosis	Regulation	Accordingly, we investigated whether (i) hyperthermia-induced apoptosis is mediated through the nitric oxide signaling pathway and (ii) inhibition of post-translational modification of IkappaBalpha and down regulation of NFkappaB-DNA binding activity is an intermediate step in nitric oxide-dependent apoptosis in MCF-7 breast cancer cells.	info:pmid/19204936#abs:2
NFKBIA ---> apoptosis	Regulation	Our results demonstrate that the NF-kappaB activity in human neutrophils is regulated by mechanisms clearly different from those in monocytes and other human cells and suggest that the increased nuclear content of IkappaBalpha in human neutrophils might represent one of the underlying mechanisms for the increased apoptosis in these cells.	info:pmid/12244195#abs:9
NFKBIA ---> apoptosis	Regulation	Apoptosis induced by F-DeltaN-IkappaBalpha had some, but not all, of these features.	info:pmid/10811897#body:164
NFKBIA ---> apoptosis	Regulation	expression of p65 and I?Ba that led to the apoptosis of myeloma cells.	info:pmid/23276925#cont:215
NFKBIA ---> apoptosis	Regulation	Consistent with this, blockade of I?Ba phosphorylation induces apoptosis in Theileria-infected cells .	info:pmid/20540970#body:13
NFKBIA ---> apoptosis	Regulation	DEK and I?Ba shRNA induces apoptosis and blocks the cell cycle	info:pmid/22390170#cont:155
NFKBIA ---> apoptosis	Regulation	I?Ba has been reported to have an antiapoptotic function in pancreatic ß-cells (39).	info:pmid/15277383#body:230
NFKBIA ---> apoptosis	Regulation	Overexpression of truncated I?Ba potentiates TNF-a-induced apoptosis in mesangial cells.	info:pmid/10720949#body:21
NFKBIA ---> apoptosis	Regulation	I?Ba and I?Bß also play different roles in apoptosis in mice pre-B-cells.	info:pmid/15527794#body:106
NFKBIA ---> apoptosis	Regulation	Decreased expression of NF-?B and increased expression of I?B-a could induce apoptosis and G2/M arrest ( ).	info:pmid/23220710#body:151
NFKBIA ---> apoptosis	Regulation	This suggests that full rescue from I?Ba-mediated apoptosis requires expression of some other anti-apoptotic genes besides A20.	info:pmid/10849440#body:247
NFKBIA ---> apoptosis	Regulation	MTT assay showed that adenoviral transduction of I?Ba-I?Ba-superrepressor induced susceptibility to TNF-a-mediated apoptosis.	info:pmid/12716748#body:186
NFKBIA ---> apoptosis	Regulation	Similarly, transfection of a dominant negative form of I?B-a cDNA prevented the TNF-induced apoptosis of cells (7, 8).	info:pmid/9593751#body:276
NFKBIA ---> apoptosis	Regulation	IKB-a is normally in the cytoplasm sequestering the NF-KB transcription factor, preventing the activation of antiapoptotic	info:pmid/23368925#cont:162
NFKBIA ---> apoptosis	Regulation	Co-expression of A1 or A20 with I?Ba protected endothelial cells from TNF-a-mediated apoptosis (Fig.7, A and B).	info:pmid/11880364#body:297
NFKBIA ---> apoptosis	Regulation	Cytokine rescue from glucocorticoid induced apoptosis in T cells is mediated through inhibition of IkappaBalpha.	info:pmid/9488049#title:1
NFKBIA ---> apoptosis	Regulation	Overexpression of truncated IkappaBalpha induces TNF-alpha-dependent apoptosis in human vascular smooth muscle cells.	info:pmid/11031204#title:1
NFKBIA ---> apoptosis	Regulation	Moreover, apoptosis was no longer abolished by addition of bovine GH to I?Ba (A32/36) expressing cells, which exhibited an apoptosis rate of 83%, a ...	info:pmid/10809229#body:170
NFKBIA ---> apoptosis	Regulation	Inhibition of either tyrosine or serine IkappaBalpha phosphorylation stimulates apoptosis in an injury-context specific fashion.	info:pmid/12432072#body:203
NFKBIA ---> apoptosis	Regulation	... apoptosis induction (trabectedin, trabectedin plus TRAIL/taurolidine, doxorubicin, and doxorubicin plus TRAIL) led to a differential up-regulation of NFKBIA ...	info:pmid/22753761#cont:393
NFKBIA ---> apoptosis	Regulation	Expression of a super repressor of I?Ba in MDA-MB-231 cells increases sensitivity to paclitaxel-induced apoptosis (Patel et al., 2000).	info:pmid/21076466#body:44
NFKBIA ---> apoptosis	Regulation	We have previously shown that aspirin-mediated apoptosis in colorectal cancer cells involves I?Ba degradation and NF?B nuclear translocation (Stark et al, 2001).	info:pmid/15770215#body:45
NFKBIA ---> apoptosis	Regulation	The nuclear accumulation of I?Ba then results in the nuclear I?Ba-p65 NF?B association, inhibition of NF?B DNA binding activity and induction of apoptosis.	info:pmid/18468507#body:17
NFKBIA ---> apoptosis	Regulation	Using a pharmacological inhibitor of I?Ba degradation, we demonstrated that stabilization of I?Ba was sufficient to enhance B cell receptor-induced apoptosis.	info:pmid/14970203#body:321
NFKBIA ---> apoptosis	Regulation	The genes including DDAH2, IFI6 and NFKBIA are known to be involved in the apoptosis inhibitory process while ARHGEF12 and TGF have been implicated in signaling pathways.	info:pmid/20969748#body:146
NFKBIA ---> apoptosis	Regulation	However, infection with rAd.I?Ba enhanced apoptosis induced by TNF-a approximately two-fold (range 1.9- to 2.5-fold) (Figure 4C, compare bar 8 with bar 6).	info:pmid/14520472#body:221
NFKBIA ---> apoptosis	Regulation	Mutated IkappaBalpha represses proliferation of immortalized neural progenitor cells and prevents their apoptosis after oxygen-glucose deprivation.	info:pmid/18773881#title:1
NFKBIA ---> apoptosis	Regulation	Ryan et al. (5) suggested that p53-induced apoptosis depends on I?Ba degradation based on the fact that overexpression of I?Ba superrepressor blocked the p53 response.	info:pmid/15073170#body:381
NFKBIA ---> apoptosis	Regulation	Therefore we examined the effect of 2 h of pretreatment of each apoptosis-inducing reagent on TNF- and IL-1-dependent degradation of I?Ba, a critical step in the NF?B pathway.	info:pmid/10224136#body:136
NFKBIA ---> apoptosis	Regulation	IkappaBalphaM bounds with NF-kappaB and p53 in cytoplasm steadily, and inhibits both of the two signaling pathways. p53 and IkappaBalpha244C may be co-factor in inducing apoptosis.	info:pmid/17075980#abs:20
NFKBIA ---> apoptosis	Regulation	The NFKBIA (IKBa) protein has a crucial role in regulating immune response, inflammation and apoptosis since it is the main regulator of NFKB activation ( ).	info:pmid/16876223#body:59
NFKBIA ---> apoptosis	Regulation	Seven of these genes (CASP3, CASP8, CASP10, NFKBIA, CAPN1, BAD, TNF and TNFRSF1A) have pro-apoptotic roles and 3 (PIK3R5, PIK3R2 and CFLAR) are anti-apoptotic.	info:pmid/24367615#cont:135
NFKBIA ---> apoptosis	Regulation	Inhibiting the degradation of I?Ba by pretreatment with the proteasome inhibitor MG-132 significantly inhibited NF-?B activation and apoptosis but not DNA damage induced by SN-38 or VP-16.	info:pmid/11115508#body:28
NFKBIA ---> apoptosis	Regulation	Up-regulation of NFKBIA would induce apoptosis by interfering with NF?B activation ( ), and the TNFAIP3 gene encodes an ubiquitin-modifying enzyme involved in the termination of NF?B responses.	info:pmid/20359517#body:138
NFKBIA ---> apoptosis	Regulation	However, adenovirus-mediated overexpression of I?Ba ((18), (19)), an inhibitor of NF-?B, renders primary ECs sensitive to TNF-a-induced apoptosis and at the same time inhibits iap gene upregulation.	info:pmid/9653098#body:47
NFKBIA ---> apoptosis	Regulation	By comparison, overexpression of IkBa-SR strongly enhanced loss of cell viability upon stimulation with TNFa, which was used as positive control to stimulate antiapoptotic nuclear factor-kB signaling (Figure 4e).	info:pmid/22890322#cont:332
NFKBIA ---> apoptosis	Regulation	The pro-apoptotic process induced by nuclear factor ?B during ischemia, glutamate or ß-amyloid exposure is prevented by I?Ba inhibitors or super-repressor forms of I?Ba ( ).	info:pmid/16854410#body:79
NFKBIA ---> apoptosis	Regulation	Apoptosis triggered by DN-IKKa, DN-I?Ba, Bay 11-7082 or p65-shRNA ( D, E and F) was confirmed by flow cytometry, while an MTT assay also showed that Bay 11-7082 suppressed cell viability in a dose- and time-dependent manner ( G).	info:pmid/21376459#body:149
NFKBIA ---> apoptosis	Regulation	In summary, our results demonstrate that recruitment of mitochondrial I?Ba-Nuclear factor ?B associated with ANT1 overexpression plays a critical role in the induction of apoptosis by ANT1.	info:pmid/15231833#body:322
NFKBIA ---> apoptosis	Regulation	IkBa, the inhibitory unit of anti-apoptotic transcription factor NF-kB, can be cleaved by caspase-3 to form the dominant inhibitory form that binds NF-kB to suppress its activation and promote cell death ( ; ).	info:pmid/15207375#body:100
NFKBIA ---> apoptosis	Regulation	Hepatocyte-specific expression of an I?Bas as well as suppressing TNF activity resulted in apoptosis of transformed hepatocytes and failure to progress to carcinomas.	info:pmid/17431229#body:396
NFKBIA ---> apoptosis	Regulation	The env_gp141 is predicted to interact with BCL2, MAPK1, NFKB1 and NFKBIA, which are found to be significantly involved in the B-cell/T-cell signaling pathway, apoptosis and programmed cell death.	info:pmid/22539940#cont:282
NFKBIA ---> apoptosis	Regulation	More than that, these phenomena were preceded by changes in apoptosis-associated molecules such as Bax, p65 and I?Ba, which might be responsible, at least partially, for the initiation of the later stages of the cyclophosphamide-induced apoptotic process.	info:pmid/16952439#body:128
NFKBIA ---> apoptosis	Regulation	Cellular decisions to resist apoptosis occurred early, as evidenced by induction of NF?B1 and NFKBIA, as well as the gene for A 2A adenosine receptor, ADORA2A, which also acts to block apoptosis by inhibiting Tumor necrosis factor-alpha ( ).	info:pmid/21481475#body:190
NFKBIA ---> apoptosis	Regulation	During Classical swine fever virus infection, the transcription of NFKBIA was upregulated by about 3-fold, probably resulting in blockage of NF-?B activity and subsequently furthering apoptosis of peripheral blood leukocytes.	info:pmid/19264604#body:217
NFKBIA ---> apoptosis	Regulation	The larger one encompasses 10 genes (FAS, REL, NFKB2, BIRC3, ICAM1, TRAF1, TNFAIP3, NFKBIA, CYLD and RELB), which are involved in regulation of apoptosis, NF-kB activation, T-cell activation and immune response (Figure 8B).	info:pmid/22911729#cont:198
NFKBIA ---> apoptosis	Regulation	doxycycline induction of TD-I?Ba expression resulted in an increased sensitivity to TNF-induced apoptosis, as detected by DNA fragmentation analysis at 8 or 16 h after TNF addition in the TD-I?Ba-expressing cells but not in the control rtTA-Neo cells (data not shown).	info:pmid/9516441#body:157
NFKBIA ---> apoptosis	Regulation	Similarly, radiation-induced apoptosis in ataxia telangiectasia cells is suppressed by dominant-negative I?B-a proteins ((41)) and inhibition of nuclear factor-?B activation prevents apoptosis in cultured human thymocytes ((42)).	info:pmid/9874571#body:61
NFKBIA ---> apoptosis	Regulation	In these cells, nuclear factor-?B is constitutively activated as evidenced by 1) the continuous phosphorylation of I?Ba and p65 subunit of nuclear factor-?B, 2) activation of nuclear factor-?B DNA binding, and 3) up-regulation of various target genes that are responsible for inhibition of apoptosis.	info:pmid/20053934#body:52
NFKBIA ---> apoptosis	Regulation	The observed increase in baseline and radiation-induced apoptosis was markedly enhanced by pretreatment with 1 µM PS-341 or AdCMV I?Ba independent of radiation dose. illustrates the differences in apoptosis between the treatment groups observed at 48 h after treatment with 8 Gy or sham irradiation.	info:pmid/11316563#body:100
NFKBIA ---> apoptosis	Regulation	Previous studies demonstrated that expression of a super-repressor form of I?Ba induced apoptosis after treatment with gemcitabine, which is widely used in chemotherapy , but targeting the Rel subunits may inhibit NF-?B in normal cells as well and cause deleterious side effects such as immune suppression.	info:pmid/20338663#body:127
NFKBIA ---> apoptosis	Regulation	The results revealed that apoptotic genes Bim, Bax, Bnip3 and caspase-3 were upregulated in IKKß-hypothalamic neural stem cells but downregulated in I?Ba-hypothalamic neural stem cells (Supplementary Fig. S8a).	info:pmid/22940906#cont:556
NFKBIA ---> apoptosis	Regulation	Direct association of hepatitis B virus X protein with I?Ba might prevent I?Ba from interacting with DNA-bound nuclear factor -?B complexes and lead to sustained nuclear factor-?B activation, resulting in enhanced apoptotic resistance and the promotion of cell growth and survival.	info:pmid/17383439#body:27
NFKBIA ---> apoptosis	Regulation	Ward C, Dransfield I, Murray J, Farrow SN, Haslett C & Rossi AG. 2002; Prostaglandin D2 and its metabolites induce caspase-dependent granulocyte apoptosis that is mediated via inhibition of I kappa B alpha degradation using a peroxisome proliferator-activated receptor-gamma-independent mechanism.	info:pmid/15678148#body:295
NFKBIA ---> apoptosis	Regulation	Also, Wang et al. , demonstrated that a repressor form of I ?B a protein potentiates the apoptosis process induced by several stimuli in the HT1080V fibrosarcoma cell line, and expression of Rel A/p65 and p50 provides protection against cell killing induced by tumor necrosis factor.	info:pmid/9403032#body:86
NFKBIA ---> apoptosis	Regulation	Proliferation and survival of Hodgkin/Reed-Sternberg cells is blocked when NF-?B is inhibited by I?Ba expression.38 Genes regulated by NF-?B that suppress apoptosis, such as Bcl-2 and Bcl-xL, are often expressed in human cancers (see Figures 1 and 3).	info:pmid/16485028#body:135
NFKBIA ---> apoptosis	Regulation	quercetin, in combination with resveratrol and catechins, was able to reduce distal metastatic invasions, especially to liver and bone, in nude mice through the up-regulation of the forkhead box O1 and NFKBIA (IkappaBalpha) genes, which activate apoptosis and inhibit NF?B activity [151].	info:pmid/21792362#cont:288
NFKBIA ---> apoptosis	Regulation	Overexpression of the NF-?B c-rel subunit in neurons blocked apoptosis as potently as IGF-1, whereas overexpression of a dominant-negative I?B-a enhanced apoptosis, suggesting that the function of NF-?B in neurons is primarily neuroprotective (22).	info:pmid/11443130#body:51
NFKBIA ---> apoptosis	Regulation	Thus, accumulation of cytosolic I?Ba protein by mutant ataxin-7-Q75 could cause the cytoplasmic sequestration of NF-?B p65 and a reduced nuclear translocation of p65 subunit of Nuclear factor-?B, leading to the downregulation of Nuclear factor-?B p65-mediated transcription of Bcl-x L gene and apoptotic neuronal death.	info:pmid/17005371#body:146
NFKBIA ---> apoptosis	Regulation	Pharmacological inhibitors of the nuclear factor-B pathway inhibit proliferation in prostate cancer cells Our group has previously shown that adenoviral expression of IkBa, a nuclear factor-kB inhibitor, induces apoptosis, blocks proliferation in cancer cells and inhibits tumor formation.29	info:pmid/22410775#cont:139
NFKBIA ---> apoptosis	Regulation	Thus, the protein kinase C/ NFKBIA/nuclear factor ?B-dependent anti-apoptotic signalling deciphered, here, may represent at least one functional pathway crucial in the maintenance of a definite marker-expressing, therapeutically resistant and prognostically relevant stem-like tumour-initiating cells in human prostate cancers.	info:pmid/21245843#cont:807
NFKBIA ---> apoptosis	Regulation	Moreover, cells transfected with a dominant-negative form of I?Ba (dominant-negative-I?Ba) significantly inhibited high glucose-induced COX-2 protein expression (Figure 6A), caspase-3 activity (high glucose 2.1±0.2; high glucose+dominant-negative-I?Ba 1.1±0.3-fold of control; n=3; P<0.05), apoptosis (Figure 6B), and cell death (Figure 6C).	info:pmid/15653566#body:160
NFKBIA ---> apoptosis	Regulation	For instance, transgenic mice harbouring cardiac-restricted expression of a mutated IkBa protein that prevents nuclear translocation of nuclear factor kappa B in cardiac myocytes had larger infarcts and significantly enhanced myocyte apoptosis in a model of permanent coronary occlusion [55].	info:pmid/20823715#cont:160
NFKBIA ---> apoptosis	Regulation	In our study, we found that anoxia/reoxygenation induced nuclear factor-?B nuclear translocation in an I?Ba-dependent manner, enhanced cardiomyocyte apoptosis, increased caspase-3 activation and the production of proinflammatory cytokines (TNF-a, interleukin-1ß) accompanied with the upregulation of TLR4 expression, implying that TLR4 may play an important role in triggering apoptosis and the infl…	info:pmid/22246136#cont:220
NFKBIA ---> apoptosis	Regulation	... from our laboratory using recombinant I?B-a shows that it inhibits the DNA binding of p65.3 In cerebellar granule neurons and other neuronal cell types, overexpression of I?B-a inhibits NF-?B activity and induces apoptosis, whereas overexpression of either wild-type or a mutant form of I?B-ß in which I?B kinase-mediated phosphorylation sites are altered results in the survival of neuronal cel…	info:pmid/16286457#body:444
NFKBIA ---> apoptosis	Regulation	Obara et al reported that adenoviral gene transfer of I?Ba induced tumor necrosis factor a-dependent apoptosis in human smooth muscle cell.	info:doi/10.1016/S0741-5214(03)00427-0#body:163
CCNB1 ---> apoptosis	Regulation	Inhibition of cyclin B1 kinase lowers apoptosis induced by 2-methoxyestradiol and docetaxel.	info:pmid/17513602#abs:4
CCNB1 ---> apoptosis	Regulation	This suggests that nuclear accumulation is necessary for cyclin B1-dependent apoptosis.	info:pmid/12424202#abs:7
CCNB1 ---> apoptosis	Regulation	The data showed that the TIMP-1-based decrease in Paclitaxel-induced apoptosis was reversed by cyclin B1.	info:pmid/19609944#abs:11
CCNB1 ---> apoptosis	Regulation	Enforcing Cyclin B1 expression attenuated apoptosis but not growth inhibition triggered by Farnesyl transferase inhibitor.	info:pmid/15548709#abs:8
CCNB1 ---> apoptosis	Regulation	The massive apoptosis triggered by nocodazole treatment requires the continuous activation of cyclin B1-CDK1 and is antagonized by premature mitotic slippage.	info:pmid/18418077#abs:6
CCNB1 ---> apoptosis	Regulation	In addition, UV-induced degradation of CDH1 results in the accumulation of cyclin B1 and therefore to increased CDK1 activity, which is believed to enhance UV-induced apoptosis.	info:pmid/18174259#abs:5
CCNB1 ---> apoptosis	Regulation	We demonstrate that the reduction of cyclin B1 caused inhibition of proliferation by arresting cells in G2 phase and by inducing apoptosis.	info:pmid/16278675#abs:4
CCNB1 ---> apoptosis	Regulation	Phosphorylation of Chk2, Cdc25c and Cdc2 were found to be key events since interference with Chk2 activation and cyclin B1/Cdc2 interaction led to permanent arrest followed by apoptosis.	info:pmid/21945852#abs:2
CCNB1 ---> apoptosis	Regulation	These observations are consistent with the idea that cyclin B1 is both necessary and sufficient for gamma-radiation-induced apoptosis. (Blood. 2000;95:2645-2650)	info:pmid/10753846#abs:8
CCNB1 ---> apoptosis	Regulation	Apoptosis signaling by CFM-4 involves activation of caspase-8 and -9 and caspase-mediated ubiquitin-proteasome pathway-independent loss of cyclin B1 and Cdc20 proteins.	info:pmid/21903591#abs:9
CCNB1 ---> apoptosis	Regulation	However, recent evidence for Cdk1/cyclin B1-mediated phosphorylation and inactivation of antiapoptotic Bcl-2 proteins suggests the existence of significant cross-talk and interdependence between these pathways.	info:pmid/22965228#abs:2
CCNB1 ---> apoptosis	Regulation	Our results show that inhibition of cyclin B1 blocks activation-induced cell death in T cells through specific inhibition of Fas ligand expression but not Fas-induced apoptosis.	info:pmid/15215233#abs:6
CCNB1 ---> apoptosis	Regulation	The data also indicate that cyclin B1/cdc2 plays a role in the divergent p53-independent G2/M block and apoptotic responses of the WT and Y8 cells, respectively.	info:pmid/11131634#abs:11
CCNB1 ---> apoptosis	Regulation	Foretinib also caused elevation of p27 and Bim but reduced cyclin B1 expression and p-c-Myc, which resulted in a reduction in cellular proliferation and the induction of tumor cell apoptosis.	info:pmid/22187171#abs:10
CCNB1 ---> apoptosis	Regulation	The loss of Cyclin B1 resulted in the downregulation of Cyclin A and Cdk2, S-phase delay and eventually led to cell apoptosis and the decrease of cell viability and proliferation.	info:pmid/15818617#abs:7
CCNB1 ---> apoptosis	Regulation	In support of this, ectopic expression of this truncated cyclin B1 was not only sufficient to induce mitotic block and apoptosis but also enhanced mitotic catastrophe induced by ionizing radiation and caffeine.	info:pmid/18820706#abs:8
CCNB1 ---> apoptosis	Regulation	In this study, we found that elevated cyclin B1 expression attenuated the apoptosis induced by cisplatin or paclitaxel, while knockdown of cyclin B1 enhanced cisplatin or paclitaxel sensitivity in esophageal squamous cell carcinoma cells.	info:pmid/23114644#abs:2
CCNB1 ---> apoptosis	Regulation	In addition, DH166 blocks cancer cell proliferation, causes a mitotic arrest, increases cyclin B1 accumulation, induces aberrant mitotic spindles and apoptosis, presumably due to the downregulation of PLK1.	info:pmid/19855194#abs:8
CCNB1 ---> apoptosis	Regulation	Transient overexpression of nondegradable cyclin B1 caused apoptotic death, which was blocked by a phosphodefective Bcl-x(L) mutant but not by a phosphomimetic Bcl-x(L) mutant, confirming Bcl-x(L) as a key target of proapoptotic CDK1 signaling.	info:pmid/19917720#abs:7
CCNB1 ---> apoptosis	Regulation	We propose that the cyclin B1 expressed in the G(1) phase may differ from that expressed in the G(2)-M phase, and that this unscheduled type of cyclin B1 may play an important role in tumorigenesis and apoptosis.	info:pmid/14996718#abs:8
CCNB1 ---> apoptosis	Regulation	We show here that the mitosis-promoting kinase, cdk1-cyclin B1, suppresses apoptosis upstream of mitochondrial cytochrome c release by phosphorylating caspase-2 within an evolutionarily conserved sequence at Ser 340.	info:pmid/19730412#abs:2
CCNB1 ---> apoptosis	Regulation	The mitochondrial kinase activity of cyclin B1/Cdk1 was found to specifically phosphorylate p53 at Ser-315 residue, leading to enhanced mitochondrial ATP production and reduced mitochondrial apoptosis.	info:pmid/20808790#abs:5
CCNB1 ---> apoptosis	Regulation	Although cyclin B1 and E1 cyclin-dependent kinase complexes are activated in camptothecin treated cells, only the cyclin B1 complex is required for apoptosis since reduction of cyclin B1 by RNAi or roscovitine treatment reduces the number of annexin-V-stained cells.	info:pmid/16785996#abs:6
CCNB1 ---> apoptosis	Regulation	Further analyses reveal that the retarded cell growth is associated with an increase in apoptosis involving the activation of caspase 3-dependent pathway and a cell cycle arrest at the S-phase with a downregulation of cyclin A, cyclin B1 and cdc2.	info:pmid/18688849#abs:7
CCNB1 ---> apoptosis	Regulation	It also induced several pathways, including cyclin B1 up-regulation, dephosphorylation on Tyr(15) and phosphorylation on Thr(161) of Cdk1 and Cdc25C phosphorylation, and roscovitine (a Cdk1 inhibitor) significantly inhibited K2154-induced apoptosis, suggesting a pro-apoptotic role of Cdk1.	info:pmid/17102938#abs:9
CCNB1 ---> apoptosis	Regulation	Here, we show that human immunodeficiency virus-encoded Tat protein regulates cyclin B1 levels in two different ways: first, Tat stimulates the transcription of cyclin B1, which increases cyclin B1 levels and promotes the cells apoptosis; and second, Tat stimulates polyubiquitination-mediated degradation of cyclin B1 through binding to the N-terminal of cyclin B1 (aa 61-129) that is just downstre…	info:pmid/19825974#abs:3
CCNB1 ---> apoptosis	Regulation	Cyclin B1 is also a key regulator of apoptosis in various cell types .	info:pmid/20965177#body:14
CCNB1 ---> apoptosis	Regulation	Cyclin B1/CDK1 thus may be the determining factor in deciding cell apoptosis.	info:pmid/24180340#cont:244
CCNB1 ---> apoptosis	Regulation	Prolonged degradation of cyclin B1 and growth arrest might finally lead to apoptosis.	info:pmid/24331713#body:142
CCNB1 ---> apoptosis	Regulation	Cyclin B1 is an important regulator of apoptotic cell demise in many cell types.	info:pmid/17303468#body:141
CCNB1 ---> apoptosis	Regulation	Cdk1/cyclin B1 controls Fas-mediated apoptosis by regulating caspase-8 activity.	info:pmid/20937773#title:1
CCNB1 ---> apoptosis	Regulation	The possible roles of cyclin B1 in various DNA-damaging processes that induce apoptosis have been suggested.	info:pmid/23579097#body:175
CCNB1 ---> apoptosis	Regulation	Previous studies suggested that nuclear accumulation of cyclin B1 is a prerequisite for induction of apoptosis.	info:pmid/21692746#cont:387
CCNB1 ---> apoptosis	Regulation	In some cell lines paclitaxel can induce cyclin B1 associated p34cdc2kinase, which is required for apoptosis.	info:pmid/11743353#body:13
CCNB1 ---> apoptosis	Regulation	(D) Inhibition of the cyclin B1/Cdk1 interaction by a small molecule inhibitor induced apoptosis in these cell lines.	info:pmid/23047593#cont:486
CCNB1 ---> apoptosis	Regulation	Cyclin B1 depletion inhibits proliferation and induces apoptosis in human tumor cells.	info:pmid/15208674#title:1
CCNB1 ---> apoptosis	Regulation	Moreover, ectopic expression of cyclin B1 was sufficient to induce apoptosis in hematopoietic cells.	info:pmid/12360402#body:209
CCNB1 ---> apoptosis	Regulation	Remarkably, changes in cyclin B1/cdc2 were more prominent than changes in the apoptotic index or vascular density.	info:pmid/16029798#body:155
CCNB1 ---> apoptosis	Regulation	The possible role of cyclin B1 in several DNA-damaging processes that induce apoptosis has been suggested.	info:pmid/21786442#cont:187
CCNB1 ---> apoptosis	Regulation	Some studies have suggested that cyclin B1/cyclin-dependent kinase1 activity is essential for to affect paclitaxel-induced apoptosis.	info:pmid/18166351#body:116
CCNB1 ---> apoptosis	Regulation	Depletion of cyclin B1 is found to inhibit proliferation and induce apoptosis in human tumor cells .	info:pmid/16102754#body:85
CCNB1 ---> apoptosis	Regulation	Third, expression of cdc2/cyclin B1 results in activation of caspase-3 and apoptosis in HeLa cells.	info:pmid/12604359#body:102
CCNB1 ---> apoptosis	Regulation	Cdk1-cyclin B1 has also been demonstrated to play a critical role in regulation of apoptosis in a number of experimental systems (16).	info:pmid/15790566#body:80
CCNB1 ---> apoptosis	Regulation	A mixture of isothiocyanates induces cyclin B1- and p53-mediated cell-cycle arrest and apoptosis of human T lymphoblastoid cells.	info:pmid/15450419#title:1
CCNB1 ---> apoptosis	Regulation	Cyclin B1 accumulation is also reported known to be a critical component in inducing p53-independent apoptosis .	info:pmid/15896459#body:107
CCNB1 ---> apoptosis	Regulation	Expressions of some genes like cyclin B1, cdc2, cdc25C and p21 are critical for cell cycle progression and apoptosis .	info:pmid/24140606#body:20
CCNB1 ---> apoptosis	Regulation	Additionally, UV radiation triggers proteolysis of Cdh1, leading to the accumulation of cyclin B1 that promotes apoptosis [11].	info:pmid/22539978#cont:31
CCNB1 ---> apoptosis	Regulation	Therefore, a decreased cyclin B1/Cdc2 kinase activity would contribute to a decrease in G2-M transition and paclitaxel-induced apoptosis.	info:pmid/10347252#body:178
CCNB1 ---> apoptosis	Regulation	The subsequent decrease in cyclin B1-cdk1 activity results in a decrease in the levels of survivin and increase in sensitivity to induction of apoptosis.	info:pmid/16356831#body:14
CCNB1 ---> apoptosis	Regulation	TSA-induced JMJD2B downregulation is associated with cyclin B1-dependent survivin degradation and apoptosis in LNCap cells.	info:pmid/22388778#title:1
CCNB1 ---> apoptosis	Regulation	It was reported that cyclin B1 depletion inhibits proliferation and induces apoptosis in human tumor cells .	info:pmid/21419318#body:104
CCNB1 ---> apoptosis	Regulation	Our previous work has shown that the inactivation of anti-apoptotic Bcl-2 proteins by phosphorylation is mediated by the prolonged activity of Cdk1/cyclin B1 .	info:pmid/24099917#body:67
CCNB1 ---> apoptosis	Regulation	Cyclin B1 accumulation mediates neuronal apoptotic death induced by N-methyl-D-aspartate receptor stimulation in cortical neurons.	info:pmid/18818692#body:56
CCNB1 ---> apoptosis	Regulation	Moreover, it has been proven that targeting cyclin B1 protein by RNAi or chemical inhibitors leads to decreased number of apoptotic HT29 cells after treatment with camptothecin [23].	info:pmid/22532137#cont:221
CCNB1 ---> apoptosis	Regulation	It has been shown that inhibition or depletion of cyclin B1 and Plk1 could inhibit cell growth and induce apoptosis of cancer cells .	info:pmid/18353325#body:110
CCNB1 ---> apoptosis	Regulation	It is possible that the decrease in cyclin B1 upon treatment of the sigma-2 ligands reduces the phosphorylation level of caspase-9 at the inhibitory site and thus activates caspase-9 and apoptosis.	info:pmid/22251921#cont:521
CCNB1 ---> apoptosis	Regulation	This might be due to the short interfering RNA-mediated silencing of other genes in addition to cyclin B1 gene, which might also prevent the apoptosis or promote cell survival.	info:pmid/20620182#body:116
CCNB1 ---> apoptosis	Regulation	Inhibition of anaphase-promoting complex-Cdh1 in postmitotic neurons triggers an accumulation of its substrate, cyclin B1, which mediates apoptotic death.16	info:pmid/22421967#cont:24
CCNB1 ---> apoptosis	Regulation	However, a recent study showed that CDC25A, by activating cyclin B1 and Cdc2, acts as a proapoptotic mediator that enhances staurosporine-induced apoptosis, supporting our observations .	info:pmid/22494416#cont:761
CCNB1 ---> apoptosis	Regulation	For example, ectopic expression of a mutant form of the nucleocytoplasmic shuttling protein cyclin B1 that preferentially localizes to the nucleus is sufficient to trigger apoptosis.	info:pmid/15212955#body:160
CCNB1 ---> apoptosis	Regulation	The products of some E2F-1-regulated genes, such as cyclin D1 and cyclin E, cdc2 and cyclin B1 contribute to the G1/S and G2/M transitions and inhibit apoptosis .	info:pmid/24388873#body:118
CCNB1 ---> apoptosis	Regulation	It was hypothesized that Cyclin B1, PCNA, and insulin like growth factor binding protein might play a significant role in the induction of apoptosis by As 2O 3 in HL60 cells.	info:pmid/18638567#body:131
CCNB1 ---> apoptosis	Regulation	This hypothesis is supported by the fact that preventing cyclin B1 degradation by the proteasome, changes cell fate of MiaPaca2 cells from mitotic catastrophe to apoptosis.	info:pmid/22178383#body:181
CCNB1 ---> apoptosis	Regulation	Consistent with this idea, Konishi et al. (2002[Go]) have shown that overexpression of cyclin B1 in neurons triggers neuronal apoptosis via the phosphorylation and activation of BAD.	info:pmid/16148219#body:53
CCNB1 ---> apoptosis	Regulation	For example, it has been show that celecoxib leads to up-regulation of p21WAF1/CIP1 along with down-regulation of cyclin B1 promoting G2/M arrest and induction of apoptosis in a p53-independent pathway [42].	info:pmid/21223552#body:304
CCNB1 ---> apoptosis	Regulation	In fact, it has been clearly described that the reduction of cyclin B1 causes inhibition of proliferation by arresting cells in G2 phase and by inducing apoptosis in HeLa cells [21].	info:pmid/21936834#cont:55
CCNB1 ---> apoptosis	Regulation	We first used cyclin B1 mutant mice, as cyclin B1 is a major Cdh1 substrate and cyclin B1 overexpression is known to induce apoptotic cell death in terminally differentiated neurons25.	info:pmid/24301385#cont:488
CCNB1 ---> apoptosis	Regulation	In addition, cyclin B1 was able to promote docetaxel-induced apoptosis (Gomez et al, 2007), an effect that could participate in the induction of HGT-1 apoptosis, as cyclin B1 expression was slightly induced by docetaxel.	info:pmid/22294184#cont:485
CCNB1 ---> apoptosis	Regulation	These results corroborate the findings that Mutant p53 can control molecules such as cyclin B1 and p73 that regulate, respectively, cell cycle progression and apoptosis, supporting its pro-tumorigenic effect.	info:pmid/24220325#cont:121
CCNB1 ---> apoptosis	Regulation	We have recently shown that treatment of human prostate cancer cell lines with 2ME2 or docetaxel increases cyclin B1 protein and its associated kinase activity resulting in G2/M arrest followed by induction of apoptosis .	info:pmid/19046802#body:172
CCNB1 ---> apoptosis	Regulation	NSBP1 has an important role in the cell cycle and apoptosis of DU145 cells by regulating the expression of cyclin B1 and Bcl-2, which are essential for proper regulation of the S–G2–M phases and apoptosis.	info:pmid/20531280#cont:233
CCNB1 ---> apoptosis	Regulation	In this communication we show that the knockdown of cyclin B1, the regulatory subunit of Cdk1, inhibited cell proliferation and induced apoptosis in various breast and cervical cancer cell lines.	info:pmid/19113992#body:237
CCNB1 ---> apoptosis	Regulation	Thr34 matches the consensus phosphorylation site for the mitotic kinase complex, p34cdc2-cyclin B1, and spontaneous caspase-dependent apoptosis was observed after expression of the survivin mutant T34A in HeLa cells.	info:pmid/11423914#body:139
CCNB1 ---> apoptosis	Regulation	However, increased expression of cyclin B1 is an indicator of apoptosis induction that causes the inactivation of antiapoptotic members of the Bcl-2 protein family , which in turn is necessary for mitochondrial apoptosis and growth arrest of cancer cells.	info:pmid/23811005#body:29
CCNB1 ---> apoptosis	Regulation	Hydroxytyrosol and hydroxytyrosyl ethyl ether treatments significantly regulated the expression of cyclin-dependent kinase inhibitor 1A (p21, Cip1) (CDKN1A), and cyclins G2 (cyclin G2) and B1 (cyclin B1) in Caco-2 cells, which are mainly involved in cell cycle regulation and apoptosis.	info:pmid/23411228#body:133
CCNB1 ---> apoptosis	Regulation	We further investigated cyclin B1 and cdc2 regulation; cyclin B1 and cdc2 form cyclin B1/cdc2 complex that is crucial for progression of cells through G2/M phase, protects mitotic cells from apoptosis, and maintains cancer cell viability ( ).	info:pmid/22037315#body:160
CCNB1 ---> apoptosis	Regulation	It also revealed that surfactin induced accumulation of the tumor suppressor p53 and cyclin kinase inhibitor p21waf1/cip1, and inhibited the activity of the G2-specific kinase, cyclin B1/ p34cdc2, and the elevation of [Ca2+]i may play an important role in the apoptosis of MCF-7 (Cao et al., 2009a).	info:pmid/21204010#cont:170
CCNB1 ---> apoptosis	Regulation	In this research we found that cyclin B1 was overexpressed in the cytoplasm of vital Hodgkin and Reed-Sternberg cells (but in the nucleus of mummified Hodgkin cells), suggesting its mechanism of failing to induce apoptosis in classical Hodgkin lymphoma in accordance with Porter and colleagues [12].	info:pmid/21174181#cont:111
CCNB1 ---> apoptosis	Regulation	If the putative apoptotic signal is also controlled by cyclin-dependent kinase1-cyclin B1, then whether a cell released into interphase would subsequently undergo caspase activation would depend on the relative timing of the inactivation of the pro-apoptotic signal compared with the dephosphorylation of caspase-9 ( c).	info:pmid/19168356#body:107
CCNB1 ---> apoptosis	Regulation	FOXM1 induces the transcription of AURKA (Aurora A) and NEK2 (never in mitosis gene A-related kinase 2) genes that generate genomic instability, CYCLIN B1, CDC2, and CDC25B (cell division cycle 25B) that regulate G2-M transition, ERYTROPOIETIN involved in micro-vascularisation, and the anti-apoptotic SURVIVIN .	info:pmid/23393659#body:60
CCNB1 ---> apoptosis	Regulation	Cytochrome C release allows the forma-strated that during mitosis phosphorylation of caspase 2 on serine tion of the apoptosome in which caspase 9 is activated leading to by the Cdk1/cyclin B1 complex was sufficient to inhibit its activ-caspase 3 activation and next induction of apoptosis. ity and, as a consequence, to dampen apoptosis.22	info:pmid/22101270#cont:199
CCNB1 ---> apoptosis	Regulation	Gallic acid brought about this effect by decreasing the proliferative index with a concomitant increase in the apoptotic cells which was due to a decrease in the expression of Cdc2, CDK2, CDK4, CDK6, cyclin B1, and E which were also decreased by gallic acid feeding and increase in apoptosis (Raina et al., 2008) (1) Possesses chemopreventive effects against 4-nitroquinoline 1-oxide-induction and i…	info:pmid/21317655#cont:322
CCNB1 ---> apoptosis	Regulation	The drastic decrease in Gap junctional intercellular communication that is observed during mitosis, for instance, results from the cytoplasmic redistribution of a unique Cx43 phosphoform called 'Cx43m' or 'Cx43P3'.99, 100, 101 The latter is generated by the cyclin-dependent kinase 1/cyclin B1 complex, which not only controls the G2/M transition of the cell cycle, but also plays a crucial role in …	info:pmid/19197295#body:77
CCNB1 ---> apoptosis	Regulation	... cyclin B1, which regulates the G2/M transition in cell cycle progression, mitosis, apoptosis, checkpoint controls, growth and maturation, and is up-regulated in diverse cancers , 2.) cyclin A (including cyclin A1 and A2), which regulates cell cycle progression, apoptosis, and checkpoint controls and is also elevated in diverse tumors , 3.) the E2F complex, which includes important regulators …	info:pmid/22053823#cont:412
CCNB1 ---> apoptosis	Regulation	The p53 pathway is a major growth-regulating pathway. p53, a tumor suppressor protein, plays a significant role in modulating the cell cycle and inducing apoptosis when DNA is damaged or as a cell response to stress in human cells (25). p53-induced cell cycle arrest and apoptosis requires transactivation of p21 and other cell cycle-related elements, such as cyclin B1 and cyclin D1. p21, as a CDK …	info:pmid/21993662#cont:21
CCNB1 ---> apoptosis	Regulation	The data showed that the TIMP-1-based decrease in Paclitaxel-induced apoptosis was reversed by cyclin B1.	info:doi/10.1016/j.biopha.2009.04.010#body:11
CCNB1 ---> apoptosis	Regulation	Based on their Nuclear factor-?B-dependent expression and anti-apoptotic function, hIAPs, TRAF-2 and cyclin B1 have been proposed to play some role in Nuclear factor-?B-mediated prevention of apoptosis.	info:doi/10.1016/S1567-5769(02)00058-9#body:52
CCNB1 ---> apoptosis	Regulation	FOXM1 induces the transcription of AURKA (Aurora A) and NEK2 (Never in mitosis gene A-related kinase 2) genes that generate genomic instability, CYCLIN B1, CDC2, and CDC25B (cell division cycle 25B) that regulate G2-M transition, ERYTROPOIETIN involved in micro-vascularisation, and the anti-apoptotic SURVIVIN .	info:doi/10.1016/j.bbcan.2012.04.003#body:60
CCNB1 ---> apoptosis	Regulation	Activation of p34 Cdc2-cyclin B1 kinase is required for Taxol-induced apoptosis in breast cancer cells because Taxol-mediated activation of p34 Cdc2 kinase occurred prior to Taxol-induced apoptosis and because inhibition of Taxol-mediated activation of p34 Cdc2 kinase by a chemical inhibitor and by the dominant-negative mutant of p34 Cdc2 diminished Taxol-induced apoptosis.	info:doi/10.1016/S1097-2765(00)80157-4#body:127
FAS --+> autophagy	Regulation	The observation that anti-Fas autoantibodies induce autophagy is novel and provocative.	info:pmid/18560272#abs:4
FAS --+> autophagy	Regulation	A Fas antagonistic antibody (UB2) suppressed both CH11-induced autophagy and apoptosis.	info:pmid/18996088#abs:3
FAS --+> autophagy	Regulation	CD95 (Y232F, Y291F) was not tyrosine phosphorylated and was unable to localize plasma membrane or induce autophagy.	info:pmid/20682655#abs:4
FAS --+> autophagy	Regulation	Preincubation of these sera with a soluble Fas receptor chimera (extracellular domain) markedly decreased the stimulation of autophagy.	info:pmid/18303564#abs:4
FAS --+> autophagy	Regulation	Thus ceramide-CD95 signaling promoted cell death via activation of pro-caspase 8 and cell survival via autophagy.	info:pmid/18719356#abs:5
FAS --+> autophagy	Regulation	Pretreatment of sera with either protein L agarose beads or a soluble Fas receptor (extracellular domain) chimera prevented the stimulation of autophagy.	info:pmid/18582468#abs:7
FAS --+> autophagy	Regulation	In HCT116 cells, knockdown of CD95 enhanced sorafenib + vorinostat lethality, which correlated with less drug-induced CD95-dependent autophagy.	info:pmid/19483104#abs:8
FAS --+> autophagy	Regulation	Sorafenib + histone deacetylase inhibitors exposure generated a CD95- and Beclin1-dependent protective form of autophagy, whereas GX15-070 treatment generated a Beclin1-dependent toxic form of autophagy.	info:pmid/19483105#abs:8
FAS --+> autophagy	Regulation	Retina-Retina-retinal pigment epithelium separation resulted in a Fas-dependent activation of autophagy, with increased Atg5 levels and intraphotoreceptor conversion of LC3-I to LC3-II.	info:pmid/21421874#abs:5
FAS --+> autophagy	Regulation	generated a CD95-and Beclin 1-dependent protective form of autophagy.	info:pmid/22825332#cont:342
FAS --+> autophagy	Regulation	CD95 and promotes autophagy and cell death via dx.doi.org/10.1002/ijc.26054.	info:pmid/22673740#cont:286
FAS --+> autophagy	Regulation	Therefore, the same signal, Fas, activates both apoptosis and autophagy at the time of photoreceptor–RPE separation.	info:pmid/24408986#cont:46
FAS --+> autophagy	Regulation	Blockade of protective autophagy induced by Cer-CD95, using 3-MA or siRNA against ATG5, further enhanced cell killing .	info:pmid/24055889#body:114
FAS --+> autophagy	Regulation	Prior studies by our laboratory have shown that activation of the death receptor CD95 can increase the vesiculariza-tion of an expressed LC3-green fluorescent protein fusion protein and elevate LC3II processing, both suggestive of autophagosome formation (autophagy).	info:pmid/24353313#cont:134
FAS --+> autophagy	Regulation	JNK has been reported to mediate Fas-induced autophagy, although it remains to be investigated whether its activation in the absence of endosomal sorting complex required for transport function is responsible for inducing autophagy (Zhang et al., 2008[Go]).	info:pmid/19535733#body:93
FAS --+> autophagy	Regulation	However, an interestingly it is realized that the regulated expression of Fas associated death domain is involved in embryonic development, cell survival, proliferation, cell cycle progression, inflammation, innate immunity, necrosis, and autophagy	info:pmid/22791313#cont:271
FAS --+> autophagy	Regulation	Prior studies in liver, renal, pancreatic and melanoma cells had shown that drug-induced activation of CD95 led to induction of a protective form of autophagy that acted to negate CD95/caspase 8-induced apoptosis ( ).	info:pmid/20732354#body:106
FAS --+> autophagy	Regulation	We have recently shown that autophagy, a pathway important in mediating cell survival during times of metabolic stress, is also activated by the Fas-receptor in retinal detachment.	info:doi/10.1016/j.ddstr.2012.07.001#body:20
GADD45A --+> DNA Damage	Regulation	We propose that the posttranscriptional derepression of GADD45alpha critically contributes to its potent upregulation after DNA damage.	info:pmid/16600875#abs:6
GADD45A --+> DNA Damage	Regulation	Here we showed that in the SW620 human colon cancer cell line, trichostatin and butyrate induced the growth arrest and DNA damage gene 45alpha (GADD45alpha) and GADD45beta.	info:pmid/12406558#abs:3
GADD45A --+> DNA Damage	Regulation	These findings show that beta-cells have the ability to repair nitric oxide-damaged DNA and that JNK and GADD45alpha mediate the p53-independent repair of this DNA damage.	info:pmid/19648647#abs:7
GADD45A --+> DNA Damage	Regulation	A reasonable interpretation of these results is that growth suppression after DNA damage by either p53-dependent or independent pathways is mediated by the combined action of multiple downstream effecters including WAF1/CIP1 and GADD45.	info:pmid/21556622#abs:9
GADD45A --+> DNA Damage	Regulation	In addition, using QRT-PCR and rationally designed specific candoxin-binding peptide (P-NT.II), we identified the genes-IL7R, IL13RA2, IL-1beta, TNFRSF12A, GADD45A, CD44 and IFI44-that might play an important role in candoxin-induced glial inflammation, DNA-damage and degeneration.	info:pmid/16309724#abs:7
GADD45A --+> DNA Damage	Regulation	Gadd45-deficient keratinocytes fail to repair Ultraviolet light-induced DNA damage, but the mechanism by which Gadd45 stimulates repair of Ultraviolet light-induced DNA damage is unknown. p21WAF1/Cip1 (p21) is a well-characterized downstream target of p53 that binds to Gadd45 and proliferating cell nuclear antigen (PCNA).	info:pmid/15917306#abs:3
GADD45A --+> DNA Damage	Regulation	Some of them (e.g. p21, GADD45) play a role in cell cycle control, inducing G1 and G2 arrest in the presence of DNA damage.	info:pmid/11429705#body:69
GADD45A --+> DNA Damage	Regulation	A GADD45 family protein was shown to be involved in G 2/M cell cycle arrest following DNA damage, and in the regulation of S-phase checkpoint .	info:pmid/18468785#body:92
GADD45A --+> DNA Damage	Regulation	Of these, p21 WAF1/CIP1, GADD45a, and cyclin G1, can all participate in regulation of the G 2/M transition and G 2 arrest after DNA damage .	info:pmid/16109433#body:158
GADD45A --+> DNA Damage	Regulation	Since Gadd45a is involved in DNA repair, DNA damage that remains unrepaired in Gadd45a-/- cells could provide the 'second hit' needed for tumor formation.	info:pmid/12214253#body:174
GADD45A --+> DNA Damage	Regulation	Strikingly, recent studies have shown that FOXO3a plays a central role in mediating ultraviolet irradiation-induction of the promoter of growth arrest and DNA damage protein 45 (GADD45A) (24).	info:pmid/16865280#cont:25
GADD45A --+> DNA Damage	Regulation	Protective roles of Gadd45 and MDM2 in blueberry anthocyanins mediated DNA repair of fragmented and non-fragmented DNA damage in UV-irradiated HepG2 cells.	info:pmid/24177565#title:1
GADD45A --+> DNA Damage	Regulation	The GADD45 gene product binds to the proliferating cell nuclear antigen, blocks replication and allows DNA damage to be repaired before the cells enter into the S phase (Smith et al. 1994 ).	info:pmid/10419986#body:168
GADD45A --+> DNA Damage	Regulation	Once cell proliferation has ceased, GADD45A plays a key role in nucleotide-excision repair of DNA damage,32 as does the ribonucleotide reductase subunit RRM2B.33	info:pmid/20053976#cont:221
GADD45A --+> DNA Damage	Regulation	Thus, overexpression of GADD45 after kainate treatment may reflect an effort by the brain to protect neurons from oxidative DNA damage and may promote neuronal survival.	info:pmid/9316023#body:156
GADD45A --+> DNA Damage	Regulation	Together with our findings regarding other global genome repair- and transcription-coupled repair-defective cell lines, we conclude that, as a sensitive response factor, the gadd45 is rapidly induced to promote global genome repair efficiency for DNA damage of the genome.	info:pmid/12767947#body:18
GADD45A --+> DNA Damage	Regulation	Gadd45, a p53-responsive factor, might drive local chromatin modifications to facilitate topoisomerase I accessibility after DNA damage (47), and PCNA plays an essential role in both transcription and nucleotide excision repair (48, 49).	info:pmid/11805286#body:260
GADD45A --+> DNA Damage	Regulation	Overall, these data identify both gadd45a and gadd45b as pro-survival gene(s), that protect hematopoietic cells against certain DNA damage agents, and suggest that cells disabled for either gene may display higher susceptibility to killing by UV and certain anticancer drugs.	info:pmid/17659913#body:82
GADD45A --+> DNA Damage	Regulation	This finding correlates with strong evidence of DNA fragmentation at this time point, suggesting again that Gadd45a expression in global ischemia plays a protective role after sensing DNA damage but is no longer induced when cells, predominantly neurons, are largely damaged.	info:pmid/24104475#cont:223
GADD45A --+> DNA Damage	Regulation	In conclusion, we have made a novel observation that B23 protein, as a carrier protein for nuclear import of certain proteins, is involved in Gadd45a nuclear translocation and that B23-mediated Gadd45a nuclear translocation is required for Gadd45a-activated cell cycle G2-M arrest after DNA damage.	info:pmid/15644315#body:369
GADD45A --+> DNA Damage	Regulation	These data suggest that Gadd45a deletion results in an increased level of DNA damage in ATM-/- Hematopoietic stem cells, which then activates p53-p21-mediated cell cycle arrest, and subsequently inhibit the self-renewal capacity of ATM-/- Gadd45a-/- Hematopoietic stem cells.	info:pmid/24474198#cont:660
GADD45A --+> DNA Damage	Regulation	Up-regulation of growth arrest and DNA damage genes ( GADD34, GADD45a, GADD45? and GADD153) was observed 2-3 days post-infection with adenovirus expressing mda-7/ IL-24 in different melanoma cell lines, but not in FM516 cells, which are immortalized normal human melanocytes.	info:pmid/12485618#body:251
GADD45A --+> DNA Damage	Regulation	One was peroxiredoxin 1, and the other was growth arrest and DNA damage gene 45 alpha (GADD45A). p21 WAF1, cysteine-rich 61, NIPSNAP1 and connective tissue growth factor were highly up-regulated in response to trichostatin A in hepatoma cell lines, although they showed no distinct increased expression in primary hepatocytes.	info:pmid/15336447#body:66
GADD45A --+> DNA Damage	Regulation	The sequence of one of these genes exhibited high homology to the murine myeloid differentiation primary response geneMyD118 (Abdollahi et al., 1991) and likely represents the human homolog, which has not been described previously.MyD118 is closely related to the growth arrest and the DNA damage gene GADD45 (Fornace, 1992). mMyD118 andGADD45 encode nuclear proteins that interact with proliferatin…	info:pmid/10101024#body:46
GADD45A --+> DNA Damage	Regulation	Specifically, in evaluating the Atlas Microarray membranes, 10 cDNA sequences were identified as being different by fold difference of expression, and these were c-myc proto-oncogene (c-myc), nucleoside diphosphate kinase B (NDKB), FOS-related antigen 1 (Fra-1), alpha-2-macroglobulin receptor-associated protein precursor (a2MRAP), dual specificity mitogen-activated protein kinase kinase (MEK5), T…	info:pmid/12219026#body:32
GADD45A --+> DNA Damage	Regulation	Gadd45 is a DNA-damage inducible growth arrest gene that functions at the G2-M checkpoint ( ).	info:doi/10.1016/j.exer.2003.10.019#body:116
GADD45A --+> DNA Damage	Regulation	Molecularly, Gadd45a recognizes UV-induced changes in the chromatin structure and modulates accessibility of the repair components to the DNA lesion (Carrier et al. 1999; Smith et al. 2000).	info:doi/10.1007/978-1-4614-8289-5-3#cont:270
GADD45A --+> DNA Damage	Regulation	Additionally, Ohtani et al. pointed out that cell death caused by Photodynamic therapy was inhibited by induction of growth arrest and DNA damage gene 45 alpha (GADD-45 alpha) expression mediated by IL-2 upregulation, which was induced by Photodynamic therapy itself.	info:doi/10.1016/j.archoralbio.2011.04.012#body:78
GADD45A --+> DNA Damage	Regulation	Specifically, in evaluating the Atlas Microarray membranes, 10 cDNA sequences were identified as being different by fold difference of expression, and these were c-myc proto-oncogene (c-myc), nucleoside diphosphate kinase B (NDKB), FOS-related antigen 1 (Fra-1), alpha-2-macroglobulin receptor-associated protein precursor (a2MRAP), dual specificity mitogen-activated protein kinase kinase (MEK5), T…	info:doi/10.1067/msy.2002.125389#body:32
FDXR --+> apoptosis	Regulation	Apoptosis triggered by Fhit viral transduction can be mediated by its interaction with Fdxr.	info:pmid/18319262#body:217
FDXR --+> apoptosis	Regulation	Apoptosis triggered by Fhit viral transduction can be mediated by its interaction with Fdxr.	info:pmid/18356165#body:217
FDXR --+> apoptosis	Regulation	Ferredoxin reductase affects p53-dependent, 5-fluorouracil-induced apoptosis in colorectal cancer cells.	info:pmid/11590433#title:1
FDXR --+> apoptosis	Regulation	(2001) Ferredoxin reductase affects p53-dependent, 5-fluorouracil-induced apoptosis in colorectal cancer cells.	info:pmid/23840665#cont:351
FDXR --+> apoptosis	Regulation	FDXR is a tumor suppressor localized to mitochondria and it has been suggested that FDXR contributes to p53-mediated apoptosis.	info:pmid/20812788#cont:1040
FDXR --+> apoptosis	Regulation	Hwang PM, Bunz F, Yu J, Rago C, Chan TA, Murphy MP, Kelso GF, Smith RA, Kinzler KW and Vogelstein B (2001) Ferredoxin reductase affects p53-dependent, 5-fluorouracil-induced apoptosis in colorectal cancer cells.	info:pmid/15131588#body:222
FDXR --+> apoptosis	Regulation	As expected, downmodulation of Bax, Puma, GADD45A and FDXR reduced cisplatin-induced apoptosis, both in diploid and in tetraploid cells (Figure 7E).	info:pmid/16675948#body:183
FDXR --+> apoptosis	Regulation	In their work the authors showed that Fhit can interact with ferredoxin reductase which triggers generation of reactive oxygen species and apoptosis induction in cancer cells.	info:pmid/19286306#body:189
FDXR --+> apoptosis	Regulation	... Ca2+/calmodulin-dependent phosphatase calcineurin (201); and ferredoxin reductase (127), a mitochondrial protein that contributes to p53-mediated apoptosis ...	info:pmid/20712408#cont:314
FDXR --+> apoptosis	Regulation	Furthermore, results obtained with pharmacologic inhibitors of reactive oxygen species generation suggest that FDXR contributes to 5-fluorouracil-induced p53-mediated apoptosis by generating oxidative stress in the mitochondria.	info:pmid/15047108#body:21
FDXR --+> apoptosis	Regulation	Furthermore, we have found that FDXR can be up-regulated by a p53 mutant that is competent in inducing apoptosis, but not tumor-derived p53 mutant that is defective in transactivation, suggesting that FDXR is a potential mediator of p53-dependent apoptosis.	info:pmid/12370809#body:191
FDXR --+> apoptosis	Regulation	Furthermore, p53 transcriptionally regulates FDXR, a mitochondrial cytochrome P-450 NADPH reductase that mediates reactive oxygen species generation during p53-dependent apoptosis , but is also essential for heme biogenesis and normal mitochondrial function .	info:pmid/22841759#body:76
FDXR --+> apoptosis	Regulation	Whereas cell-cycle arrest depends on the ability of p53 to induce the transcription of target genes such as the CDK inhibitor p21 CDKN1A , apoptosis depends on the induction of a distinct class of target genes including BAX, PMAIP1 ( NOXA), BBC3 ( PUMA), P53AIP1, FAS, FDXR, and TP53I3 ( PIG3).	info:pmid/20471942#body:5
FDXR --+> apoptosis	Regulation	Several other components in the apoptotic machinery can be modestly activated by p53 in DNA damage-induced apoptosis, including Apaf-1 and caspase 6 . p53-dependent apoptosis also involves activation of REDOX genes, such as PIG3, POX2/ PIG6, and ferredoxin reductase , and some of which can feedback to enhance p53 activity .	info:pmid/15865941#body:75
FDXR --+> apoptosis	Regulation	Ferredoxin reductase has been previously reported to accumulate in the mitochondria in response to stress and stimulates reactive oxygen species-induced apoptosis ( ).	info:doi/10.1016/j.neuroscience.2012.01.048#body:122
PMAIP1 --+> apoptosis	Regulation	Knockdown of Noxa or Puma significantly attenuated aspirin-induced apoptosis.	info:pmid/19936928#abs:13
PMAIP1 --+> apoptosis	Regulation	Noxa silencing by siRNA reduces partially hyperforin-elicited apoptosis.	info:pmid/21947285#abs:5
PMAIP1 --+> apoptosis	Regulation	NOXA might have a special role in regulating apoptosis sensitivity in the complex interplay of polychemotherapy.	info:pmid/22717582#abs:8
PMAIP1 --+> apoptosis	Regulation	Depletion of the 19S non-ATPase subunit, PSMD1 induces NOXA-dependent apoptosis.	info:pmid/22361683#abs:7
PMAIP1 --+> apoptosis	Regulation	Hence, Puma and Noxa are critical mediators of the apoptotic responses induced by p53 and other agents.	info:pmid/14500851#abs:5
PMAIP1 --+> apoptosis	Regulation	Mode-of-action analysis detected changes in Bcl-xl, Mcl-1, Noxa, Bid and Bim, which are all regulators of the apoptotic process.	info:pmid/20924380#abs:7
PMAIP1 --+> apoptosis	Regulation	Down-regulation of NOXA, using short interfering RNA in chronic lymphocytic leukemia cells, decreased bortezomib-induced apoptosis.	info:pmid/20378569#abs:7
PMAIP1 --+> apoptosis	Regulation	Knockdown of TRAIL and Noxa reduced FOXO3-induced apoptosis, implicating that mitochondrial destabilization amplifies TRAIL-signaling.	info:pmid/23828551#abs:7
PMAIP1 --+> apoptosis	Regulation	Results indicated that goniothalamin triggered phorbol-12-myristate-13-acetate-induced protein 1 (PMAIP1, also known as NOXA)-mediated apoptosis via TP53-dependent and -independent pathways.	info:pmid/21810437#abs:3
PMAIP1 --+> apoptosis	Regulation	RNAi knockdown revealed that Noxa and Bak are required for alpha-tocopheryl succinate-induced apoptosis, and the role of Bak was confirmed using Bak- and/or Bax-deficient cells.	info:pmid/20217235#abs:6
PMAIP1 --+> apoptosis	Regulation	In summary, our results demonstrate that MG132 induces the pro-apoptotic protein Noxa via a p53-independent mechanism that leads to caspase-dependent apoptosis.	info:pmid/16673057#abs:9
PMAIP1 --+> apoptosis	Regulation	Mechanistically, the newly generated NOXA interacted with Mcl-1 and displaced Bim from the Mcl-1/Bim complex, freeing Bim to trigger the mitochondrial apoptotic pathway.	info:pmid/22525702#abs:7
PMAIP1 --+> apoptosis	Regulation	Noxa protein expression becomes detectable prior to Bax translocation, and downregulation of endogenous Noxa by RNA interference protects wild-type MEF against p53-dependent apoptosis.	info:pmid/12719722#abs:7
PMAIP1 --+> apoptosis	Regulation	Among these genes, only NOXA is transcriptionally activated by vesicular stomatitis virus , sendai virus , measles virus, herpes simplex virus, or dsRNA and required for efficient apoptosis of cells.	info:pmid/16832344#abs:2
PMAIP1 --+> apoptosis	Regulation	Here we identify apoptosis, regulated by the proapoptotic BH3-only member Noxa (Pmaip1), as a critical factor for the selection of high-affinity clones during B cell expansion after antigen triggering.	info:pmid/22144184#abs:3
PMAIP1 --+> apoptosis	Regulation	Human papillomavirus 16 , by inducing p53 and pRb-E2F degradation, may play an essential role in development of squamous cell carcinoma of the head and neck through NOXA-MCL1 axis-mediated apoptosis.	info:pmid/22548841#abs:2
PMAIP1 --+> apoptosis	Regulation	Although NOXA essentially contributed to FRE-dependent apoptosis, BIM was effectively induced in the absence of FRE-binding, and small interfering RNA-mediated BIM depletion could rescue apoptosis induced by both FOXO3 mutants.	info:pmid/20123982#abs:8
PMAIP1 --+> apoptosis	Regulation	Prevention of Glucocorticoid-mediated Noxa repression by conditional expression of transgenic Noxa changed the kinetics of Glucocorticoid-induced apoptosis to resemble cell death induced by BimEL alone.	info:pmid/19421859#abs:5
PMAIP1 --+> apoptosis	Regulation	Apoptosis regulated by Bim- and Noxa-driven loss of Mcl-1 is thus the final step in neutrophil differentiation, required for the termination of neutrophil function and neutrophil-dependent inflammation.	info:pmid/21660046#abs:8
PMAIP1 --+> apoptosis	Regulation	Taken together, we conclude that bortezomib-induced apoptosis in adult T-cell leukemia/lymphoma and cutaneous T-cell lymphoma cells at least partly depends on the upregulation of Noxa and functional repression of Mcl-1, as is also the case in myeloma and malignant melanoma.	info:pmid/19068089#abs:9
PMAIP1 --+> apoptosis	Regulation	Taken together, these data demonstrate that metastatic melanoma cells display a specific vulnerability to dihydroartemisinin-induced NOXA-dependent apoptosis and suggest feasibility of future anti-melanoma intervention using artemisinin-derived clinical redox antimalarials.	info:pmid/21547369#abs:9
PMAIP1 --+> apoptosis	Regulation	In UVB-irradiated keratinocytes, Noxa targeted the anti-apoptotic myeloid cell leukemia sequence 1 (Mcl-1) for degradation, and small-interfering RNA -mediated knockdown of Noxa or p38(MAPK) inhibition restored levels of Mcl-1 and abolished apoptosis.	info:pmid/20393480#abs:7
PMAIP1 --+> apoptosis	Regulation	Our data strongly suggests that histone deacetylase inhibitors induce apoptosis primarily through inactivation of anti-apoptotic Bcl-2 family members by increases in Bim and Noxa and highlights these increases as a potential clinical target for chronic lymphocytic leukemia/lymphoma therapy.	info:pmid/17525724#abs:6
PMAIP1 --+> apoptosis	Regulation	One of the major mechanisms of bortezomib associated with its anticancer activity is through upregulation of NOXA, which is a proapoptotic protein, and NOXA may interact with the anti-apoptotic proteins of Bcl-2 subfamily Bcl-X(L) and Bcl-2, and result in apoptotic cell death in malignant cells.	info:pmid/21247388#abs:5
PMAIP1 --+> apoptosis	Regulation	In various types of cultured cells, 3 BH3-only proteins, namely Puma (p53 up-regulated modulator of apoptosis), Noxa, and Bim (Bcl-2 interacting mediator of cell death), have been shown to initiate p53-dependent as well as p53-independent apoptosis in response to DNA damage and treatment with anticancer drugs or glucocorticoids.	info:pmid/16118324#abs:2
PMAIP1 --+> apoptosis	Regulation	Apoptosis triggered by Noxa induction was also suppressed.	info:pmid/20555361#cont:459
PMAIP1 --+> apoptosis	Regulation	BOK and NOXA are essential mediators of p53-dependent apoptosis.	info:pmid/19057620#body:386
PMAIP1 --+> apoptosis	Regulation	Puma and Noxa mediate apoptosis by binding antiapop-	info:pmid/22322596#cont:263
PMAIP1 --+> apoptosis	Regulation	2-deoxyglucose induces Noxa-dependent apoptosis in alveolar rhabdomyosarcoma.	info:pmid/23728461#cont:931
PMAIP1 --+> apoptosis	Regulation	Figure 7 Apoptosis induced by CDDP/F-ara-A combination treatment is mediated by Noxa.	info:pmid/20935673#cont:635
PMAIP1 --+> apoptosis	Regulation	(e,f) Noxa knockdown partially affects MI-219 apoptosis.	info:pmid/21350558#cont:168
PMAIP1 --+> apoptosis	Regulation	MCL-1/NOXA axis has a critical role in sensitisation to apoptosis.	info:pmid/23832116#cont:178
PMAIP1 --+> apoptosis	Regulation	Noxa participates in bortezomib-induced apoptosis in Jurkat cells.	info:pmid/21454712#cont:204
PMAIP1 --+> apoptosis	Regulation	BI97C1-, BI112D1-, and ABT-263–mediated apoptosis require proapoptotic BAX/BAK and BIM/NOXA.	info:pmid/23633928#cont:185
PMAIP1 --+> apoptosis	Regulation	Overexpression of Noxa induces apoptosis as evidenced by the activation of BAK and caspase-7 [42].	info:pmid/21104141#cont:160
PMAIP1 --+> apoptosis	Regulation	PMAIP1, a mitochondria-associated protein, promotes apoptosis .	info:pmid/23384071#cont:374
PMAIP1 --+> apoptosis	Regulation	Recent studies have shown that Noxa plays important roles in many physiological processes other than apoptosis.	info:pmid/22216287#cont:25
PMAIP1 --+> apoptosis	Regulation	CDK5 phosphorylates NOXA suppressing its pro-apoptotic function by promoting its cytosolic sequestration .	info:pmid/21945517#body:161
PMAIP1 --+> apoptosis	Regulation	Noxa is a known binding partner of Mcl-1 L and promotes its degradation during apoptosis.	info:pmid/21145489#body:91
PMAIP1 --+> apoptosis	Regulation	After the activation of HMOX1, up-regulation of Noxa may lead to caspase-independent apoptosis.	info:pmid/21144877#body:30
PMAIP1 --+> apoptosis	Regulation	Noxa and gemcitabine inhibit the growth of A2780 cells via apoptosis induction.	info:pmid/22489660#cont:135
PMAIP1 --+> apoptosis	Regulation	Since NOXA is a key mediator of apoptosis, it is anticipated that its expression is subject to sophisticated regulation.	info:pmid/19164757#body:240
PMAIP1 --+> apoptosis	Regulation	Figure 7 p53-dependent Noxa upregulation by RITA requires Chk2 and contributes to apoptosis induction.	info:pmid/22158418#cont:675
PMAIP1 --+> apoptosis	Regulation	In neuroblastoma cells, gene knockdown of PMAIP1 significantly reduces apoptosis (26).	info:pmid/21865353#cont:231
PMAIP1 --+> apoptosis	Regulation	Increased Noxa may neutralize Mcl-1 and inactivate the major member of anti-apoptotic Bcl-2 family members.	info:pmid/23175245#cont:143
PMAIP1 --+> apoptosis	Regulation	Methotrexate-induced DR5, Puma and Noxa expression might contribute to p53-dependent apoptosis.	info:pmid/21114963#body:159
PMAIP1 --+> apoptosis	Regulation	Two of its transcriptional targets encode Puma and Noxa, which appear to mediate its apoptotic function.	info:pmid/16243507#body:102
PMAIP1 --+> apoptosis	Regulation	PMAIP1 (also known as Noxa) can selectively induce apoptosis in a different range of cancerous cells ( ).	info:pmid/20359517#body:134
PMAIP1 --+> apoptosis	Regulation	Proteasome inhibitors trigger NOXA-mediated apoptosis in melanoma and myeloma cells.	info:pmid/17541428#body:282
PMAIP1 --+> apoptosis	Regulation	These data suggested that Noxa contributed to the cellular apoptotic response to virus or the viral mimetic double-stranded RNA.	info:pmid/15705586#body:208
PMAIP1 --+> apoptosis	Regulation	F1L was able to block apoptosis induced by overexpression of the Bcl-2 Homology Domain-3-only proteins Bim, Puma and Noxa.	info:pmid/16003387#body:221
PMAIP1 --+> apoptosis	Regulation	Also our results indicate that Bim and Noxa contribute to doxorubicin-induced apoptosis in U937 cells.	info:pmid/20188077#body:190
PMAIP1 --+> apoptosis	Regulation	Apoptosis induced by histone deacetylase inhibitors in leukemic cells is mediated by Bim and Noxa.	info:pmid/19390557#body:298
PMAIP1 --+> apoptosis	Regulation	The results are in agreement with some previous studies that demonstrated that Noxa has an unimportant role in apoptosis.	info:pmid/22394200#cont:209
PMAIP1 --+> apoptosis	Regulation	Involvement of Mcl-1, NOXA, and Bim in apoptosis mediated by the NOXA-inducing drug, ?-secretase inhibitor.	info:pmid/17374615#body:111
PMAIP1 --+> apoptosis	Regulation	Yakovlev AG, Di Giovanni S, Wang G, Liu W, Stoica B, Faden AI (2004) BOK and NOXA are essential mediators of p53-dependent apoptosis.	info:pmid/16528364#body:223
PMAIP1 --+> apoptosis	Regulation	exposure, Noxa up-regulation and subsequent Mcl-1 expression decrease were essential for apoptosis.	info:pmid/22380599#cont:47
PMAIP1 --+> apoptosis	Regulation	In contrast, the mRNA encoding Noxa, a known mediator of p53-induced apoptosis, was highly induced in compound mutant cells (Fig. 5b).	info:pmid/12968018#body:235
PMAIP1 --+> apoptosis	Regulation	As aforementioned, Noxa probably participate in apoptosis induced by combination treatments of ABT-737 and Celastrol.	info:pmid/23284992#cont:229
PMAIP1 --+> apoptosis	Regulation	Alternatively, p53 can transactivate different targets such as BAX, PUMA, Noxa, and DR5 leading to induction of apoptosis [ ].	info:pmid/19775621#body:97
PMAIP1 --+> apoptosis	Regulation	SDF-1-induced down-regulation of Bcl-XL and up-regulation of Noxa contribute to apoptosis of acute myeloid leukemia cells.	info:pmid/23798675#cont:347
PMAIP1 --+> apoptosis	Regulation	Mcl-1 and Noxa have recently been shown to be important in regulating T-cell apoptosis during clonal expansion.20	info:pmid/22318539#cont:113
PMAIP1 --+> apoptosis	Regulation	PUMA and NOXA have been identified as downstream targets of p53 and play essential roles in apoptosis progression.	info:pmid/19028473#body:123
PMAIP1 --+> apoptosis	Regulation	The members of this family (Bim, Bik, Bad, Hrk, Noxa, Puma) are thought to act by binding and inactivating anti-apoptotic members.	info:pmid/16500705#body:47
PMAIP1 --+> apoptosis	Regulation	BH3-only protein Noxa regulates apoptosis in activated B cells and controls high-affinity antibody formation.	info:pmid/23770605#cont:720
PMAIP1 --+> apoptosis	Regulation	Silencing of Noxa expression for 65–72 h (marked siNoxa) induces significant protection against myocyte apoptosis (*P<0.05).	info:pmid/21660051#cont:227
PMAIP1 --+> apoptosis	Regulation	The pro-apoptotic genes Noxa and p21 were strongly up-regulated in Huh7 cells after 6h exposure to 0.5g/L AgNPs.	info:pmid/23800688#body:158
PMAIP1 --+> apoptosis	Regulation	BH3-only proteins, such as Noxa and Puma, appear to be involved in the apoptosis that is induced by damage to DNA .	info:pmid/16765912#body:118
PMAIP1 --+> apoptosis	Regulation	In embryonic fibroblasts, the absence of both Noxa and Puma prevented induction of apoptosis by etoposide.	info:pmid/18259198#body:25
PMAIP1 --+> apoptosis	Regulation	Hence, Puma and Noxa are important mediators of the apoptotic responses induced by p53 and other agents.	info:pmid/15571948#body:132
PMAIP1 --+> apoptosis	Regulation	NOXA is essential to counteract this high expression of MCL-1 and allow for the activation of the apoptotic machinery in response to bortezomib (7).	info:pmid/18042711#body:54
PMAIP1 --+> apoptosis	Regulation	For instance, many BH3-only proteins, such as tBID, BIM, PUMA, NOXA and HRK, promote apoptosis (Lomonosova and Chinnadurai, 2008).	info:pmid/22639046#cont:27
PMAIP1 --+> apoptosis	Regulation	They also found that a p53-regulated pro-apoptotic gene, Noxa, was upregulated in c-Jun-deficient tumors.	info:pmid/12620404#body:49
PMAIP1 --+> apoptosis	Regulation	Another report documented a-tocopheryl succinate to induce mitochondrial apoptosis involving the FoxO1-Noxa-Bak axis [37,38].	info:pmid/23272231#cont:186
PMAIP1 --+> apoptosis	Regulation	A previous report showed that induction of apoptosis in myeloma cells by bortezomib requires upregulation of NOXA via an MYC-dependent mechanism.28	info:pmid/21468039#cont:300
PMAIP1 --+> apoptosis	Regulation	In Small cell lung cancer, ABT-737 and chloroquine administration down-regulated Mcl-1 and upregulated NOXA which may promote apoptosis.	info:pmid/24091017#body:306
PMAIP1 --+> apoptosis	Regulation	Noxa appeared to play a role in Obatoclax-induced apoptosis in that small interfering RNA knockdown resulted in substantial inhibition of apoptosis.	info:pmid/24367627#cont:224
PMAIP1 --+> apoptosis	Regulation	Other investigators have reported that proteasome inhibitors trigger Noxa-mediated apoptosis (Qin et al., 2005; Gomez-Bougie et al., 2007).	info:pmid/23093495#cont:275
PMAIP1 --+> apoptosis	Regulation	The BH3-only family proteins, including Bid, Bim and Noxa, are able to block anti-apoptotic members or directly stimulate Bax or Bak .	info:pmid/24099795#body:86
PMAIP1 --+> apoptosis	Regulation	Noxa and Puma, which are pro-apoptotic proteins and transcriptional targets of p53, significantly contribute to p53-mediated apoptosis.	info:pmid/23317647#body:106
PMAIP1 --+> apoptosis	Regulation	In turn, overexpression of pro-survival proteins, such as Mcl-1, prevents cells from responding appropriately to apoptosis-promoting molecules as Noxa and Puma.	info:pmid/18589438#body:180
PMAIP1 --+> apoptosis	Regulation	Moreover, Puma as well as Noxa were reported to be critical mediators of endoplasmic reticulum stress-induced apoptosis in MEF ( ).	info:pmid/17604722#body:120
PMAIP1 --+> apoptosis	Regulation	Similar to Nix, the p53-inducible Bax, Noxa, and Puma promote apoptosis at the mitochondria and associate with Bcl-2 (11, 12, 31).	info:pmid/12606722#body:248
PMAIP1 --+> apoptosis	Regulation	Among the proteins tested, silencing of Noxa was found to most significantly protect Jurkat cells against H 2O 2-induced apoptosis ( C and ).	info:pmid/20085765#body:47
PMAIP1 --+> apoptosis	Regulation	For instance, upon exposure to DNA damage, expression of Bax/Bak, tBid , Noxa , and Puma is up-regulated by p53 to induce apoptosis.	info:pmid/20599942#body:6
PMAIP1 --+> apoptosis	Regulation	Combined stabilization of TAp73ß and simultaneous downregulation of ?Np73AS results in a TAp73-dependent induction of target genes like p57, PUMA and Noxa leading to apoptosis.	info:pmid/21903324#body:37
PMAIP1 --+> apoptosis	Regulation	... Bcl-2-associated death promoter (Bad), Bid, Bcl-2-like protein 11 (Bim), NOXA, and p53 upregulated modulator of apoptosis (PUMA) regulate the antiapoptotic ...	info:pmid/22656858#cont:309
PMAIP1 --+> apoptosis	Regulation	We described that apoptosis regulated through the Noxa and Mcl-1 axis plays an essential role in survival of the fittest T cell clones ( ).	info:pmid/21763160#body:10
PMAIP1 --+> apoptosis	Regulation	Noxa and downstream caspase-9, as well as Apaf-1, but not p53, are required for RIG-I induced apoptosis in melanoma cells, while in non-malignant cells, the	info:pmid/21626268#cont:128
PMAIP1 --+> apoptosis	Regulation	A third divergent class (Bad, Bik, Bid, Hrk, Bim, Bmf, Noxa, and Puma) regulates the anti-apoptotic Bcl-2 proteins to promote apoptosis (32).	info:pmid/21903588#cont:239
PMAIP1 --+> apoptosis	Regulation	DNA damage induces p53-mediated activation of apoptosis by pro-apoptotic regulators such as bax, noxa, or caspases.	info:pmid/22430298#cont:70
PMAIP1 --+> apoptosis	Regulation	D-Penicillamine targets metastatic melanoma cells with induction of the unfolded protein response and Noxa (PMAIP1)-dependent mitochondrial apoptosis.	info:pmid/22843330#title:1
PMAIP1 --+> apoptosis	Regulation	Genes such as Puma, Noxa, Bid, Bax and Bak, which act at the mitochondrial membrane, activate apoptosis in response to intrinsic death signals.	info:pmid/17993233#cont:93
PMAIP1 --+> apoptosis	Regulation	As shown in Fig. 3, apoptosis is mediated by a strong induction of BH3-only proteins (Puma and Noxa), and Bcl-2 family protein (Bax).	info:pmid/20174822#cont:163
PMAIP1 --+> apoptosis	Regulation	In one hand, several proapoptotic Bcl-2 family proteins such as PUMA (p53 up-regulated modulator of apoptosis) and Noxa were shown to be critical mediators of apoptosis regulators .	info:pmid/17585903#body:8
PMAIP1 --+> apoptosis	Regulation	Increased expression of Noxa may promote mitochondrial apoptosis by directly binding to Mcl-1, thereby antagonizing the antiapoptotic function of Mcl-1 [23].	info:pmid/23348928#cont:93
PMAIP1 --+> apoptosis	Regulation	UV-mediated apoptosis also involves p53 signaling, with up-regulation of genes PMAIP1 (Noxa) and CYCS (Cytochrome C) promoting the mitochondrial pathway of apoptosis [50].	info:pmid/20505830#cont:242
PMAIP1 --+> apoptosis	Regulation	The apoptotic mitochondrial pathway is induced by p53 activation and p53-dependent enhanced expression of proapoptotic proteins like Bax, Bid, PUMA and Noxa ( ).	info:pmid/23567504#body:49
PMAIP1 --+> apoptosis	Regulation	Intriguingly, ectopic expression of noxa in Hela cells caused apoptosis in >90% of cells and was also proapoptotic in other human cancer cell lines .	info:pmid/12553907#body:154
PMAIP1 --+> apoptosis	Regulation	Prolonged proteasome inhibition results in the expression of BH3-only proteins such as Puma, Bim, Noxa, or Bik, which promote apoptosis via the intrinsic pathway (2– 4).	info:pmid/22408249#cont:28
NFKBIA ---| DNA Damage	Regulation	Indeed, in these cells, inhibition of Nuclear factor-?B, by siRNA against p65 or by over-expression of I?Ba-SuperRepressor, leads to a decrease of DNA-damage induced apoptosis.	info:pmid/21872579#body:346
JUN ---| senescence	Regulation	Therefore, we suggest that c-Jun activity prevents drug-induced senescence.	info:pmid/16966326#abs:8
JUN ---| senescence	Regulation	The downregulation of c-Jun expression by short hairpin RNA induced senescence in normal and v-Src-transformed cells.	info:pmid/21507983#abs:8
JUN ---| senescence	Regulation	These results indicate that c-Jun expression plays a protective role in the cellular response to vinblastine and operates post-mitotic block to inhibit drug-induced apoptosis and senescence.	info:pmid/17126817#abs:9
JUN ---| senescence	Regulation	Activation (phosphorylation) of c-Jun induces cell proliferation and prevents apoptosis and premature cell senescence (47).	info:pmid/12885773#body:405
JUN ---| senescence	Regulation	This study identified a novel mechanism how Jun proteins and EGFR signaling control cellular proliferation, cell-cycle arrest/senescence and the response to stress.	info:pmid/20300111#cont:347
JUN ---| senescence	Regulation	Cellular functions such as regulation of transcription, DNA repair, cell cycle regulation, senescence and apoptosis are modulated by p53 as well as c-Jun.	info:pmid/16083495#body:70
JUN ---| senescence	Regulation	Src, as a number of proteins with oncogenic potential such as Myc, E2F-1, Ras or c-Jun, can induce the paradoxical outcomes of cell multiplication, senescence or apoptosis, depending on the cellular context.5–8	info:pmid/22388352#cont:20
JUN --+> oxidative stress	Regulation	Thus, oxidative stress in oligodendrocytes leads to the onset of programmed cell death, involving the transcriptional activation of the immediate-early genes c-fos and c-jun.	info:pmid/9770364#abs:11
JUN --+> oxidative stress	Regulation	However, the suppression of H(2)O(2)-induced oxidative stress by either JNK inhibitor or c-Jun specific antisense transfection was temporary in the cells exposed to glucose oxidase but not to a bolus H(2)O(2).	info:pmid/19937141#abs:7
JUN --+> oxidative stress	Regulation	We provide evidence that Paraquat induces apoptosis in lymphocytes in a concentration- and time-dependent fashion by an oxidative stress mechanism involving O(2)( radical - ), H(2)O(2)/(( radical)OH) generation, simultaneous activation of NF-kappaB/p53/c-Jun transcription factors, mitochondrial depolarization and caspase-3 activation leading to morphological apoptosis.	info:pmid/18365879#abs:8
JUN --+> oxidative stress	Regulation	For example, Jun proteins associate with Nrf 1 and 2 transcription factors to up-regulate the antioxidant/electrophile response element-mediated gene expression as a defense against oxidative stress (4).	info:pmid/11134000#body:35
JUN --+> oxidative stress	Regulation	Our experiments show that transient expression of a plasmid encoding JunAA , indeed, attenuated the resistance of MST3 knockdown cells to H2O2, suggesting that c-Jun mediates protection from oxidative stress (Figure 5D).	info:pmid/19604147#cont:183
JUN --+> oxidative stress	Regulation	Previous work proposed that ceramide inhibited the death cascade in sympathetic neurons by blocking the oxidative stress induced by NGF deprivation and thus antagonizing the induction of c-jun ( ).	info:pmid/14614956#body:349
JUN --+> oxidative stress	Regulation	The results of this study provide strong evidence that PCM elicited morphological changes in the liver with a marked decrease in reduced glutathione and activated c-Jun/AP-1, which might result from oxidative stress in hepatocytes.	info:pmid/11137704#body:164
JUN --+> oxidative stress	Regulation	It is established that Cd 2+ has pleiotropic effects including the induction of immediate early genes (i.g. c-fos, c-jun) and genes encoding for metallothioneins and heat shock proteins ( ), induction of oxidative stress ( ) and interference with calcium signaling ( ).	info:pmid/17335952#body:7
JUN --+> oxidative stress	Regulation	The etiology of the glutamine synthetase deficiency in Temporal lobe epilepsy is not known, but may involve factors such as free radical damage to the enzyme ( ), loss of neuronal input ( ), and mechanisms involving corticosteroids ( ), c-Jun ( ) and cytokines ( ).	info:pmid/22659305#body:9
JUN --+> oxidative stress	Regulation	This effect may explain ceramide's ability to antagonize apoptosis because oxidative stress is necessary for death.14,25 Moreover, since oxidative stress likely contributes to c-jun induction in NGF deprived neurons,26 the ability of ceramide to inhibit oxidative stress may be upstream of its actions on c-jun.	info:pmid/10713735#body:103
JUN --+> oxidative stress	Regulation	... increased hypoxia in livers from c-jun ?li mice treated with Con A. (Scale bars: 200 µm.) (D) Expression of hypoxia-inducible genes was assessed by qPCR and is given as mean ± SD from n = 4 livers per genotype. (E) Schematic model of c-Jun/activator protein 1-dependent functions during acute hepatitis. c-Jun mediates hepatocyte survival by regulating the expression of nos2, subsequent release…	info:pmid/17940019#body:138
JUN --+> oxidative stress	Regulation	First, ceramide activates JNK which inhibits insulin gene transcription both via c-jun-dependent , and oxidative stress-dependent pathways.	info:doi/10.1186/1476-511X-12-98#cont:331
JUN --+> oxidative stress	Regulation	The etiology of the glutamine synthetase deficiency in Temporal lobe epilepsy is not known, but may involve factors such as free radical damage to the enzyme ( ), loss of neuronal input ( ), and mechanisms involving corticosteroids ( ), c-Jun ( ) and cytokines ( ).	info:doi/10.1016/j.nbd.2012.05.010#body:9
TNFSF10 --+> DNA Damage	Regulation	Hirsutenone enhances TRAIL-induced cell viability loss and DNA damage	info:pmid/21120579#cont:129
TNFSF10 --+> DNA Damage	Regulation	Downregulation of caspase-8 prevents TRAIL-induced DNA damage.	info:pmid/20639907#body:165
TNFSF10 --+> DNA Damage	Regulation	To measure DNA damage caused by elevated pressure and TRAIL in normal HDF, the alkaline comet assay was performed as previously described [28].	info:pmid/20623193#cont:60
TNFSF10 --+> DNA Damage	Regulation	Thus, TRAIL-R4 might protect cells from TRAIL-induced DNA damage by either acting as a decoy receptor or transducing an anti-apoptotic signal.	info:pmid/23274391#cont:234
TNFSF10 --+> DNA Damage	Regulation	We further assessed the inhibitory effect of QGR on TRAIL-induced DNA damage by performing a quantitative analysis of DNA fragmentation.	info:pmid/23711929#body:105
TNFSF10 --+> DNA Damage	Regulation	We further assessed the inhibitory effect of acertannin on TRAIL-induced DNA damage by performing the quantitative analysis of DNA fragmentation.	info:pmid/20971099#body:131
TNFSF10 --+> DNA Damage	Regulation	In contrast, the induction of DNA damage (as measured by increased ?H2AX) by TNF-related apoptosis-inducing ligand (TRAIL) is reversed in the presence of Z-VAD-FMK (Fig. 6b).	info:pmid/19821025#cont:346
TNFSF10 --+> DNA Damage	Regulation	Growth-factor withdrawal, specific peptide hormones (e.g., tumor necrosis factor a, Fas ligand, and TRAIL), changes in intracellular or extracellular calcium, drugs (e.g., staurosporine and phorbol esters), DNA damage, and mitochondrial poisons can all induce apoptosis, with each of these triggers activating a different portion of the pathway.	info:pmid/10639111#body:20
GADD45A --+> oxidative stress	Regulation	Overexpression of DDIT-3 and GADD45a enhanced the oxidative stress and apoptosis induced by ARV S1133 and sC.	info:pmid/21779911#abs:7
GADD45A --+> oxidative stress	Regulation	Gadd45 is involved in cellular response to DNA damage or oxidative stress.	info:pmid/20434434#body:113
GADD45A --+> oxidative stress	Regulation	In nonmalignant cells, the oxidative stress defense response is mediated in part by Forkhead box class O-dependent induction of MnSOD, catalase, and GADD45 ...	info:pmid/20649462#cont:147
GADD45A --+> oxidative stress	Regulation	In males, 3–9-fold D-GADD45 overexpression led to more efficient repair of cellular structure damage and caused an increase in resistance to oxidative stress, hyperthermia and starvation.	info:pmid/23095639#cont:70
GADD45A --+> oxidative stress	Regulation	Moreover, inhibition of Gadd45 or p38 reestablishes the normal levels of sFlt-1 and soluble endoglin in endothelial cells and diminishes the oxidative stress produced by hypoxia, thus promoting angiogenesis [112].	info:pmid/23826920#cont:264
GADD45A --+> oxidative stress	Regulation	It appears, therefore, that Gadd45a promotes cell death under certain conditions such as oxidative stress but may prevent excitotoxic cell death in vivo, a scenario that likely drives its expression through multiple pathways including non-p53 signaling.	info:pmid/24104475#cont:385
GADD45A --+> oxidative stress	Regulation	Among FOXO family members, FKHRL1 is abundant in postmitotic neurons of adult mouse brain.2 Given that the brain is exposed to high levels of endogenously produced reactive oxygen species, the FKHRL1-mediated induction of stress-inducible genes such as GADD45 by such species might serve to protect postmitotic neurons from oxidative stress.	info:pmid/12048180#body:139
GADD45A --+> oxidative stress	Regulation	Gadd45, p16, proliferating cell nuclear antigen (PCNA) and glutathione play various roles in the oxidative stress response.	info:doi/10.1016/j.exer.2003.10.019#body:16
GADD45A --+> oxidative stress	Regulation	FOXO3Abinds directly to the Gadd45a promoter and induces its transcription in response to treatment with phosphoinositol-3 kinase inhibitor (Tran et al. 2002 ) or oxidative stress (Sengupta et al. 2011).	info:doi/10.1007/978-1-4614-8289-5-1#cont:117
FAS --+> DNA Damage	Regulation	We show here that Pml is required for Fas- and caspase-dependent DNA-damage-induced apoptosis.	info:pmid/9806545#abs:2
FAS --+> DNA Damage	Regulation	Fas expression increases following DNA damage and other cellular lesions.	info:pmid/10457197#body:539
FAS --+> DNA Damage	Regulation	However, CD95-mediated and DNA damage-induced apoptosis was unaffected in TRAIL-resistant cells.	info:pmid/16470224#body:209
FAS --+> DNA Damage	Regulation	Knockdown of RCAN1.4 Increases Susceptibility to FAS-mediated and DNA-damage-induced Apoptosis by Upregulation of p53 Expression.	info:pmid/20054496#title:1
FAS --+> DNA Damage	Regulation	These data pointed to a possible difference of caspase contribution between GrH, granzyme B, or Fas-mediated DNA damage.	info:pmid/23352961#body:124
FAS --+> DNA Damage	Regulation	Finally, it might be possible that ceramide and Fas induce growth arrest and/or DNA damage, which may result in an altered activity of GADD153.	info:pmid/9268362#body:275
FAS --+> DNA Damage	Regulation	Finally, it might be possible that ceramide and Fas induce growth arrest and/or DNA damage, which may result in an altered activity of GADD153.	info:pmid/9268370#body:275
FAS --+> DNA Damage	Regulation	In addition, loss or low level CD95 expression has also been reported to counteract DNA damage induced cell death (Müller et al., 1998) but conflicting data have also been reported (Newton and Strasser, 2000).	info:pmid/11781827#body:79
FAS --+> DNA Damage	Regulation	The two signaling pathways leading from camptothecin-mediated DNA damage to apoptosis involve the mitochondrial release of proapoptotic molecules and the death receptor-dependent pathway Fas (APO-1/CD95) [140].	info:pmid/23432590#cont:527
FAS --+> DNA Damage	Regulation	This study showed that promyelocytic leukemia protein is required for Fas- and caspase-dependent DNA damage-induced apoptosis in splenocytes and is essential for the induction of programmed cell death by Fas, tumor necrosis factor alpha (TNF), ceramide, INF, INFbeta, and INFgamma (10).	info:pmid/12540841#body:63
FAS --+> DNA Damage	Regulation	That expression of death receptor 5 and Fas was increased after treatment with ADR and VP-16, two topoisomerase II-interactive antineoplastic agents known to cause DNA damage , but not after treatment with vincristine, methotrexate, or dexamethasone ( ) suggests that induction of death receptor 5 and Fas in ALL cells is triggered by DNA damage.	info:pmid/11916527#body:137
FAS --+> DNA Damage	Regulation	It has been shown that retinoblastoma is degraded by caspase protease in cells undergoing apoptosis in response to various stimuli (Janicke et al., 1996), and, similarly, that retinoblastoma is a substrate for a CED3-like protease during Fas-induced and DNA damage-induced apoptosis (Chen et al., 1997).	info:pmid/10086333#body:72
FAS --+> DNA Damage	Regulation	Currently available anti-cancer drugs induce apoptosis either via mitochondrial (intrinsic) pathway which is initiated by multiple sensors to induce DNA damage, mitochondrial outer membrane permeabilization and release of cytochrome c from the mitochondria into cytosol or the death receptor (extrinsic) pathway that is stimulated by cell surface death receptors such as tumor necrosis factor (TNF) …	info:pmid/20670616#body:3
DDB2 ---> apoptosis	Regulation	The findings also suggest that modulation of ultraviolet-induced apoptosis by DDB2 may be independent of DNA repair.	info:pmid/11852074#abs:9
DDB2 ---> apoptosis	Regulation	In contrast, the overexpression of DDB2 induces cellular FLICE-like inhibitory protein (cFLIP) expression and further attenuates death ligand-induced apoptosis.	info:pmid/15644494#abs:5
DDB2 ---> apoptosis	Regulation	In sum, these results demonstrate that DDB2 is well conserved between humans and mice and functions as a tumor suppressor, at least in part, by controlling p53-mediated apoptosis after UV-irradiation.	info:pmid/14769931#abs:7
DDB2 ---> apoptosis	Regulation	The mouse model of xeroderma pigmentosum demonstrated that DDB2 was well conserved between mouse and human and was critical in controlling proper cell-survival through regulating the tumor suppressor p53-mediated responses after ultraviolet -irradiation: i.e. defective DDB2 causes the resistance to cell-killing by UV-irradiation due to decreased p53-mediated apoptosis.	info:pmid/16325378#abs:5
DDB2 ---> apoptosis	Regulation	DDB2 promotes apoptosis via mediating the degradation of p21.	info:pmid/24260342#cont:266
DDB2 ---> apoptosis	Regulation	A more direct effect of nucleotide excision repair components on apoptosis induction is mediated by DDB2.	info:pmid/23025416#cont:188
DDB2 ---> apoptosis	Regulation	Apoptosis induced by DDB2 in LNCaP cells was also examined by flow cytometry using annexin V ( ).	info:pmid/22846800#body:107
DDB2 ---> apoptosis	Regulation	They believed that DDB2 plays a critical role in attenuating the level of p21Waf1/Cip1 to allow apoptosis in response to DNA-damaging agents.	info:pmid/21959603#cont:323
DDB2 ---> apoptosis	Regulation	DDB2 functions as a tumor suppressor in normal cells, at least in part by regulating cell proliferation and controlling p53-mediated apoptosis.	info:pmid/18431487#body:278
DDB2 ---> apoptosis	Regulation	In both experiments, the Cdk2 activity was measured by assaying for histone-H1 phosphorylation (38). (C) Model for activation of apoptosis by DDB2.	info:pmid/19541625#body:191
DDB2 ---> apoptosis	Regulation	Despite the link among DDB2, E2F1 and UV-induced apoptosis , XP-E fibroblasts exhibited a normal apoptotic response following UV exposure.	info:pmid/19428372#body:140
DDB2 ---> apoptosis	Regulation	Furthermore, DDB2 abrogation results in resistance to ultraviolet-induced apoptosis ( ), conversely suggesting that DDB2 upregulation could render cells more susceptible to apoptosis.	info:pmid/19481520#body:30
DDB2 ---> apoptosis	Regulation	Phenylethyl Isothiocyanate induced DDB2 expression will keep the ROS level high by down regulation of anti-oxidant genes MnSOD and catalase and trigger apoptosis/senescence of transformed cells.	info:pmid/23109835#cont:292
DDB2 ---> apoptosis	Regulation	Thereby, DDB2 ensures efficient apoptosis.	info:doi/10.4161/cbt.22631#cont:24
DDB2 ---> DNA Damage	Regulation	Loss of BRCA1-dependent DDB2 repair function may contribute to cancer susceptibility and cellular sensitivity to DNA damage.	info:pmid/12170778#abs:8
DDB2 ---> DNA Damage	Regulation	Here we show that the p21(Waf1/Cip1) -regulatory function of DDB2 plays a central role in defining the response (apoptosis or arrest) to DNA damage.	info:pmid/19541625#abs:3
DDB2 ---> DNA Damage	Regulation	The expression of damaged DNA binding gene DDB2 involved in the DNA lesion recognition step was elevated in the Rb family-deficient mouse embryonic fibroblasts.	info:pmid/19376752#abs:5
DDB2 ---> DNA Damage	Regulation	The xeroderma pigmentosum DNA damage binding protein (DDB2) is involved in early recognition of global genome DNA damage during DNA nucleotide excision repair .	info:pmid/21388382#abs:1
DDB2 ---> DNA Damage	Regulation	Because DDB2 transcription increases after DNA damage in a p53-dependent manner, we searched for and found a region in the human DDB2 gene that binds and responds transcriptionally to p53.	info:pmid/11971958#abs:2
DDB2 ---> DNA Damage	Regulation	Transcription of DDB2 increases further after DNA damage.	info:pmid/12509284#body:269
DDB2 ---> DNA Damage	Regulation	DDB2 promotes chromatin decondensation at UV-induced DNA damage.	info:pmid/22492724#title:1
DDB2 ---> DNA Damage	Regulation	In another really interesting paper from the same group they found that DDB2 is a cellular fate determinant after DNA damage.	info:pmid/23208375#cont:173
DDB2 ---> DNA Damage	Regulation	Thus, in the cornea, an overexpression of damaged DNA-binding protein 2 DDB2 has been demonstrated to enhance the repair process of this DNA damage (Inoki et al., 2004).	info:pmid/18769455#body:117
DDB2 ---> DNA Damage	Regulation	DDB2 was originally known to play a role in nucleotide excision repair of UV-induced DNA damage when it is associated with DDB1 to form a UV-DDB complex .	info:pmid/21419216#body:13
DDB2 ---> DNA Damage	Regulation	In agreement with that, a recent report provided further evidence that DDB2 plays role in chromatin decondensation at Ultraviolet light induced DNA lesion independent of the protein ubiquitination activity [38].	info:pmid/23109835#cont:115
DDB2 ---> DNA Damage	Regulation	Although both DDB1 and DDB2 are required for recognition of Ultraviolet-induced DNA damage , mutation in DDB2 is associated with a defect in recognition and repair of Ultraviolet-induced DNA damage .	info:pmid/11852074#body:69
DDB2 ---> DNA Damage	Regulation	This is in agreement with our data, in which the interaction between DDB2 and PCNA was more evident at 30 min after DNA damage, suggesting that this association occurs at a late time, after the early DNA lesion recognition step performed by DDB2.	info:pmid/24200966#cont:165
DDB2 ---> DNA Damage	Regulation	Interestingly, p300 was found in association with both DDB1 and DDB2 ( ), as well as with proteins involved in other DNA damage-related pathways, such as thymine-glycol DNA glycosylase ( ), 8-oxoguanine DNA glycosylase ( ) and ATR ( ).	info:pmid/21466822#body:73
DDB2 ---> DNA Damage	Regulation	Accordingly, the mobility of DDB2 outside local UV-induced DNA damages (100 J/m2 through 5 µm pores) was similar to the mobility in undamaged cells (Fig. 6B), indicating that DDB2 molecules that are not bound to a lesion have the same mobility and thus a similar complex composition as DDB2 in non-damaged cells.	info:pmid/17635991#body:200
DDB2 ---> DNA Damage	Regulation	In addition, DDB2 is well known to play a role in nucleotide excision repair of UV-induced DNA damage by contributing to the assembly of DNA repair mechanisms in coordination with DDB1, because it shares homology with chromatin-reorganizing proteins (32, 33).	info:pmid/19339246#body:351
DDB2 ---> DNA Damage	Regulation	We speculate that extended binding of PARylated DDB2 to cyclobutane pyrimidine dimers will provoke the induction of chromatin modifications at the site of DNA damage to allow productive interaction and ubiquitylation of XPC and ultraviolet-DDB required for nucleotide excision repair (Sugasawa et al., 2005).	info:pmid/23045548#cont:281
PMAIP1 --+> autophagy	Regulation	Abrogation of NOXA expression alleviated the drug-induced autophagy and cell death.	info:pmid/22219388#cont:50
PMAIP1 --+> autophagy	Regulation	Noxa, another Bcl-2 family member and a BH3-only protein, is also upregulated by H-rasval12 and promotes autophagy by displacing MCL1 (a Bcl-2 family member), from Beclin 1 [16,19].	info:pmid/22241963#cont:320
PMAIP1 --+> autophagy	Regulation	Recent work indicates that basal p53 activity suppresses autophagy, whereas the activation of p53 by some stimuli induces autophagy as well as apoptosis mediated by the Bcl-2 family proteins, PUMA and NOXA .	info:pmid/20211164#body:22
PMAIP1 --+> autophagy	Regulation	Prior studies from this laboratory have demonstrated that lapatinib + obatoclax treatment kills breast and brain cancer cells through a NOXA-and BAK-dependent form of autophagy with ROS generation also playing a key role in the killing.17-19	info:pmid/24025251#cont:38
PMAIP1 --+> autophagy	Regulation	Conversely, proapoptotic BH3-only proteins, including BNIP3, PMAIP1, BBC3, BCL2L11, and BAD, have been shown to indirectly induce autophagy by binding and sequestering the prosurvival protein BCL2, thereby preventing its interaction with BECN1.31	info:pmid/24113155#cont:199
PMAIP1 --+> autophagy	Regulation	BID (BCL-2 homology3-interacting domain death agonist), BNIP3 (BCL-2 and adenovirus E1B 19 kDa protein-interacting protein 3), NIX (NIP3-like protein X; also known as BNIP3L), NOXA (also known as PMAIP1) and PUMA, can also promote autophagy by competitively disrupting the inhibitory interactions between Beclin 1, one of the central regulators of autophagy, and the anti-apoptotic proteins from the…	info:pmid/24401948#cont:367
ZMAT3 --+> apoptosis	Regulation	Transient overexpression of PAG608 in human tumor-derived cells leads to distinctive changes in nuclear morphology, and can promote apoptosis.	info:pmid/9250682#abs:6
ZMAT3 --+> apoptosis	Regulation	In particular, upregulation of WIG-1 was observed after zinc supplementation, indicating that WIG-1 might be involved in the zinc-induced cell cycle arrest and apoptosis of EC109 cells by regulating the expression of Bax, p21 ( WAF ), and cyclin D1.	info:pmid/21559779#abs:7
ZMAT3 --+> apoptosis	Regulation	Previous studies in cell culture showed that over-expression of pag608 may promote apoptosis.	info:pmid/11182242#body:101
ZMAT3 --+> apoptosis	Regulation	Previous studies in cell culture showed that over-expression of pag608 may promote apoptosis ( ).	info:pmid/11457582#body:130
ZMAT3 --+> apoptosis	Regulation	PAG608 was shown to promote weak apoptosis when overexpressed in human tumor cells.	info:pmid/11571644#body:77
ZMAT3 --+> apoptosis	Regulation	Zmat3 is involved in p53-mediated regulation of apoptosis , and Wnt3 is a key molecule in the fibrotic process .	info:pmid/19446018#body:85
ZMAT3 --+> apoptosis	Regulation	Interestingly, wig-1 has also been reported to regulate tumor cell apoptosis and cell proliferation [2,3].	info:pmid/22347364#cont:310
ZMAT3 --+> apoptosis	Regulation	This observation suggests that WIG-1 may play an important role in cell cycle arrest and in apoptosis of cancer cells.	info:pmid/22794122#cont:380
ZMAT3 --+> apoptosis	Regulation	Overexpression of PAG608 promotes apoptosis and it is proposed this gene may play a role in mediating the biological activities of p53 .	info:pmid/11295161#body:64
ZMAT3 --+> apoptosis	Regulation	Transient over-expression of PAG608 in human tumor-derived cells leads to distinctive changes in nuclear morphology, and can promote apoptosis.	info:pmid/10714958#body:81
ZMAT3 --+> apoptosis	Regulation	We show that induction of Wig-1 in these cells inhibits cell growth without any changes in cell cycle distribution or increased apoptosis.	info:pmid/18519039#body:13
ZMAT3 --+> apoptosis	Regulation	The p53-activated gene 608 is a proapoptotic gene activated by induction of p53 to promote apoptosis and is abundantly expressed in the central nervous system .	info:pmid/17234339#body:4
ZMAT3 --+> apoptosis	Regulation	To our knowledge, only two zinc finger proteins, PAG608 and JAZ, are reported to be located in the nucleus and nucleolus and to be involved in apoptosis.	info:pmid/12196512#body:323
ZMAT3 --+> apoptosis	Regulation	LYAR, a protein with a potential RING finger motif (60), has been shown to enhance tumor formation (61), whereas PAG608, a protein with three Cys2His2-zinc fingers, can promote apoptosis (62).	info:pmid/10075651#body:280
ZMAT3 --+> apoptosis	Regulation	PAG608 is a proapoptotic gene activated by induction of p53 to promote apoptosis, which localized mainly in the nucleus, to the lesser extent in the cytoplasm of cultured cells ( ).	info:pmid/18242749#body:10
ZMAT3 --+> apoptosis	Regulation	Our observation that Wig-1 binds siRNAs/miRNAs in vitro raises the possibility that Wig-1 is involved in miRNA-mediated regulation of cell growth and survival, acting to promote p53-induced cell growth arrest and/or apoptosis.	info:pmid/16844115#body:120
ZMAT3 --+> apoptosis	Regulation	Interestingly, PAG608, a recently identified p53-inducible gene, also contains three C2H2-type zinc finger domains with long (54-77 amino acids) H-C linkers, localizes in the nucleolus, and induces apoptosis when overexpressed in human osteosarcoma and lung adenocarcinoma cells (30).	info:pmid/10488071#body:315
ZMAT3 --+> apoptosis	Regulation	Interestingly, PAG608, a recently identified p53-inducible gene, also contains three C2H2-type zinc finger domains with long (54-77 amino acids) H-C linkers, localizes in the nucleolus, and induces apoptosis when overexpressed in human osteosarcoma and lung adenocarcinoma cells (30).	info:pmid/10488153#body:315
ZMAT3 --+> apoptosis	Regulation	For example, p53 transcriptionally activates PAG608, a nuclear zinc finger-containing protein that induced apoptosis when overexpressed.21 A similar study revealed that p53 activates a number of genes involved in the generation or response to oxidative stress, such as the human homologue of a mouse etoposide-inducible gene (Ei24) and certain oxidoreductases.22 Finally, p53 upregulates the TRAIL-r…	info:pmid/10773824#body:72
ZMAT3 --+> apoptosis	Regulation	Pronounced activation of PARP-1 (as a result of extensive DNA strand breaks) induces an energy-consuming, futile repair cycle that eventually leads to cellular energy depletion and necrotic cell death.19 Apoptosis, on the other hand, may be triggered through p53-dependent upregulation of proapoptotic factors such as BAX and PAG608.18 20 Recently, we described apoptotic cell death in atherosclerot…	info:pmid/11304497#body:73
ZMAT3 --+> apoptosis	Regulation	Another class of genes, such as Bax, IGF-BP3, Killer/DR5, PAG608, and PIG3, are involved in apoptosis to eliminate abnormal cells when DNA errors cannot be adequately repaired.	info:doi/10.1006/jmbi.2001.5082#body:8
TNFSF10 --+> senescence	Regulation	For the first time, we report that high TRAIL concentrations induced cell senescence as determined by the altered morphology and expression of several senescence markers: SA-beta-gal, p21Waf1/Cip1, p16INK4a, and HMGA.	info:pmid/18313665#abs:8
TNFSF10 --+> senescence	Regulation	In addition, TRAIL is involved in the apoptosis of senescent neutrophils, allowing proper turnover of the circulating population [44 , 47 ].	info:pmid/18063697#body:264
TNFSF10 --+> senescence	Regulation	Figure 4 adenovirus · a-Fetoprotein · D55-IL-24/TRAIL induced mitotic arrest and senescence in HuH-7 cells.	info:pmid/21979578#cont:171
TNFSF10 --+> senescence	Regulation	Lum et al suggested that TRAIL is involved in eliminating senescent neutrophils, which otherwise might cause excessive tissue damage in sepsis (10).	info:pmid/20657274#cont:215
TNFSF10 --+> senescence	Regulation	Inducible nitric oxide synthase (iNOS) upregulation during senescence maintenance may also be mediated by nuclear factor ?B , activated due to autocrine action of molecules secreted by senescent C85 cells, including IL-1ß, TNFSF10, TNFSF15 and an array of growth factors.	info:pmid/21678067#cont:123
FAS ---| senescence	Regulation	We have previously shown that T-cell senescence is greatly reduced in CD2-fas transgenic mice, in which the Fas apoptosis molecule is constantly expressed on T cells.	info:pmid/9476662#abs:2
FAS ---| senescence	Regulation	Fas-mediated apoptosis of senescent fibroblasts was evidenced by chromosome condensation and by activation of caspase-8 and -3, proteases crucial for the execution of the Fas apoptosis pathway.	info:pmid/11010806#abs:6
FAS ---| senescence	Regulation	Therefore, it is likely that Fas/FasL play a role in the elimination of senescent hepatocytes to maintain liver homeostasis.	info:pmid/12787569#body:156
FAS ---| senescence	Regulation	CD95 (Fas/Apo)-mediated apoptosis ( ), senescence (e.g. via inhibition of telomerase activity; ) or to necrosis related to a delayed increase of its levels ( ).	info:pmid/12860459#body:87
FAS ---| senescence	Regulation	Fas expression is turned off in actinic keratosis and carcinomas ( ), suggesting that Fas may antagonize tumoral proliferation in senescent keratinocytes.	info:pmid/18761079#body:187
FAS ---| senescence	Regulation	This hypothesis was supported by our previous observation that restoration of the apoptosis receptor Fas, using a CD2- fas transgene prevented T-cell senescence and resulted in increased T-cell responsiveness ( ).	info:pmid/11311318#body:132
FAS ---| senescence	Regulation	To further demonstrate that Fas was mediating apoptosis of senescent cells, we stimulated them with different concentrations of APO010, a humanized, recombinant mega-CD95L that shows anticancer activity in vitro and in animal models (Verbrugge et al., 2009; Russo et al., 2010), and is currently in a phase I trial in patients with solid tumors (http://ClinicalTrials.gov identifier: NCT00437736).	info:pmid/21278794#cont:72
FAS ---| senescence	Regulation	One decade ago, we showed that constitutive expression of Fas in T-cells regulated by the T-cell specific CD2 promoter inhibited immune senescence in mice ( ). first showed that although there was normal expression of Fas on both CD45RO - and CD45RO + T-cells from older humans after phytohemagglutinin stimulation (age 67 ± 5 years), only the CD45RO - T-cells underwent apoptosis.	info:pmid/16313945#body:8
ATF3 ---| oxidative stress	Regulation	Knockdown of neuronal ATF3 by short hairpin RNA abolished the demyelination-induced increase in axonal mitochondrial transport and increased nitrotyrosine immunoreactivity in axonal mitochondria, suggesting that neuronal ATF3 expression and increased mitochondrial transport protect demyelinated axons from oxidative damage.	info:pmid/20463228#abs:9
ATF3 ---| oxidative stress	Regulation	ATF3 is known to upregulate the expression of DDIT3, NOXA and PUMA in ER- and oxidative stress mediated apoptosis ( ).	info:pmid/21601586#body:184
ATF3 ---| oxidative stress	Regulation	In addition, ATF3 expression by epicatechin gallate may result from the oxidative stress generated by epicatechin gallate in the cell culture media.	info:pmid/17764926#body:15
ATF3 ---| oxidative stress	Regulation	Because ATF3 overexpression inhibited oxidative stress induced cell death in HK2 cells, we hypothesized that ATF3 might protect the kidney from Ischemia reperfusion injury.	info:pmid/18235102#body:114
ATF3 ---| oxidative stress	Regulation	Upon activation, it phosphorylates the translation initiation factor eIF2a, which in turn reduces protein synthesis, and it also activates the expression of stress-related proteins, such as ATF4, which increases the expression of other transcription factors such as ATF3 and CHOP, that regulate a variety of cellular processes, including amino acid metabolism, oxidative stress, and apoptosis (figur…	info:pmid/21050479#cont:121
PPM1D ---| apoptosis	Regulation	In this study we show that Wip1 negatively regulates the activation of MKK4-JNK-c-Jun signaling during stress-induced apoptosis.	info:pmid/19395378#abs:4
PPM1D ---| apoptosis	Regulation	Thus, Wip1 phosphatase promotes apoptosis in p53-negative tumors and protects normal tissues during treatment with anticancer agents.	info:pmid/22065775#abs:7
PPM1D ---| apoptosis	Regulation	These results suggest that p53-dependent expression of Wip1 mediates a negative feedback regulation of p38-p53 signaling and contributes to suppression of the UV-induced apoptosis.	info:pmid/11101524#abs:9
PPM1D ---| apoptosis	Regulation	As a result, Wip1 functions to abrogate cell cycle checkpoints and inhibit senescence, apoptosis, DNA repair, and the production of inflammatory cytokines.	info:pmid/22201816#abs:6
PPM1D ---| apoptosis	Regulation	Retrovirus-mediated overexpression of PPM1D reduced p53 phosphorylation at these sites, abrogated Ras-induced apoptosis and partially rescued cells from cell-cycle arrest.	info:pmid/12021785#abs:5
PPM1D ---| apoptosis	Regulation	In turn, Wip1 loss suppresses APC(Min)-driven polyposis by lowering the threshold for p53-dependent apoptosis of stem cells, thus preventing their conversion into tumor-initiating stem cells.	info:pmid/18371349#abs:7
PPM1D ---| apoptosis	Regulation	On the other hand, the loss of Wip1 expression, either by knockout or knockdown in mice or human keratinocytes respectively, promoted apoptosis and potentiated H2AX phosphorylation following ultra-violet treatment.	info:pmid/24126074#abs:6
PPM1D ---| apoptosis	Regulation	The oncogenic Wip1 phosphatase (PPM1D) is induced upon DNA damage in a p53-dependent manner and is required for inactivation or suppression of DNA damage-induced cell cycle checkpoint arrest and of apoptosis by dephosphorylating and inactivating phosphorylated Chk2, Chk1, and ATM kinases.	info:pmid/18482988#abs:1
PPM1D ---| apoptosis	Regulation	Wip1 inhibits BAX-mediated apoptosis	info:pmid/23907458#cont:36
PPM1D ---| apoptosis	Regulation	Wip1 inhibits E2F1-induced apoptosis.	info:pmid/16912047#body:274
PPM1D ---| apoptosis	Regulation	Figure 3 CDDP-induced, Chk1-mediated apoptosis is attenuated by PPM1D.	info:pmid/21927021#cont:409
PPM1D ---| apoptosis	Regulation	Figure 6 Wip1 depletion contributes to HdmX downregulation and p53-induced apoptosis.	info:pmid/21546907#cont:577
PPM1D ---| apoptosis	Regulation	We ruled out the possibility that WIP1 silencing by itself would trigger a DNA damage response and apoptosis.	info:pmid/23146903#cont:160
PPM1D ---| apoptosis	Regulation	Wip1 induces G2/M arrest but also decreases cellular apoptosis in Mouse fibroblasts.	info:pmid/21734451#cont:158
PPM1D ---| apoptosis	Regulation	Deletion of Wip1 phosphatase results in enhanced p53-dependent apoptosis of intestinal stem cells.6	info:pmid/22555459#cont:67
PPM1D ---| apoptosis	Regulation	In addition, as shown by many other groups, Wip1 up-regulation inhibits cell cycle arrest and suppresses apoptosis.	info:pmid/21163364#body:127
PPM1D ---| apoptosis	Regulation	One possible mechanism of Wip1-mediated anti-apoptosis is via the p38/JNK MAPKs pathway, as suggested.	info:pmid/22405851#body:142
PPM1D ---| apoptosis	Regulation	The ATM, PPM1D and PIG8 genes that are involved in activation of p53 and induction of apoptosis by p53 are all up-regulated in chip1.	info:pmid/16045814#body:198
PPM1D ---| apoptosis	Regulation	A major factor influencing the use of Wip1 as a therapeutic target is that loss of Wip1 promotes apoptosis in response to external stresses.	info:pmid/20093361#body:48
PPM1D ---| apoptosis	Regulation	phenotype in mice; in many instances, this effect is mediated through the PPM1D-dependent regulation of apoptosis.	info:pmid/22895013#cont:27
PPM1D ---| apoptosis	Regulation	Wip1 signaling has similar effects, because Wip1 inhibits apoptosis and cell cycle arrest by inactivating several key stress-signaling proteins (7).	info:pmid/20007970#body:242
PPM1D ---| apoptosis	Regulation	The result suggests that Wip1 regulates negatively Chk2-mediated apoptosis following ?-irradiation and that this inhibition by Wip1 requires its phosphatase activity.	info:pmid/16798742#body:275
PPM1D ---| apoptosis	Regulation	Furthermore, we provide evidence suggesting that Wip1 may negatively regulate [italic gamma]-irradiation-induced apoptosis by dephosphorylating and inactivating Chk2 (Figures 4 and 5).	info:pmid/16311512#body:186
PPM1D ---| apoptosis	Regulation	Wip1 phosphatase regulates stem-cell apoptosis in a p53-dependent manner and co-localizes with thymidine label-retaining cells in a supra-Paneth cell position14.	info:pmid/23446353#cont:23
PPM1D ---| apoptosis	Regulation	Thus, the tumor cells with elevated levels of Wip1 readily underwent caspase-dependent apoptosis, the process that is characteristically compromised in tumors lacking wild-type p53.	info:pmid/22544321#cont:59
PPM1D ---| apoptosis	Regulation	Down-regulation of PPM1D by Small interfering RNA induced reduced cell proliferation and apoptosis in MCF7 and ZR-75-1 cells carrying wild-type p53 but not in BT-474 carrying mutant p53 [71].	info:pmid/21222575#cont:101
PPM1D ---| apoptosis	Regulation	As the pathways execute somewhat different cellular responses with regard to cell cycle arrest and apoptosis in response to Ultraviolet irradiation, Wip1 may regulate negatively Ultraviolet irradiation-induced apoptosis by dephosphorylate some kinases [48].	info:pmid/22312244#cont:103
PPM1D ---| apoptosis	Regulation	Because apoptosis was among the most enriched Gene Ontology terms in SMRT-dependent genes, we selected a group of pro-apoptotic genes regulated by CDDP (FOS, PPM1D, SMAD7, SRPK2, BCL2L11, MAX), and performed RT-qPCR after transfection of the cells with siRNA against SMRT and subsequent treatment with CDDP.	info:pmid/23690919#cont:73
PPM1D ---| apoptosis	Regulation	With the 0.25 µM aflatoxin B1 concentration, the p53 signaling pathway was identified in all cell samples; it contained several common up-regulated genes, including FAS, LRDD, PPM1D and TP53I3, which are known to promote apoptosis, and to be induced by p53 and/or involved in cellular response to an oxidative stress.	info:pmid/22100608#body:91
PPM1D ---| apoptosis	Regulation	cell carcinomas have been associated with common regions of DNA gain, including 17q23-25, which correlates with increased expression of the 17q23 protein-phosphatase 1D gene (PPM1D), negative regulator of p38/MAPK (mitogen-activated protein kinase), and in turn, p53-mediated transcription and apoptosis, and negative regulator of checkpoint kinase CHK1 and G2/M cell cycle arrest .	info:pmid/22525820#body:37
PPM1D ---| apoptosis	Regulation	One possible mechanism of Wip1-mediated anti-apoptosis is via the p38/JNK MAPKs pathway, as suggested.	info:doi/10.1016/j.biocel.2012.02.013#body:142
PMAIP1 ---> DNA Damage	Regulation	Whereas minimal DNA damage results in the initiation of a DNA repair program by induction of cell cycle progression inhibitors such as p21 and GADD45a, extensive DNA damage results in the induction of a proapoptotic program, involving mediators such as PUMA, NOXA, BAX, and PIG3 ( ).	info:pmid/15797377#body:106
TNFRSF10B ---> DNA Damage	Regulation	That expression of death receptor 5 and Fas was increased after treatment with ADR and VP-16, two topoisomerase II-interactive antineoplastic agents known to cause DNA damage , but not after treatment with vincristine, methotrexate, or dexamethasone ( ) suggests that induction of death receptor 5 and Fas in ALL cells is triggered by DNA damage.	info:pmid/11916527#body:137
TNFSF10 --+> oxidative stress	Regulation	Collectively, these data show that TRAIL induces O2- generation and oxidative stress within the mitochondria.	info:pmid/23608466#body:95
TNFSF10 --+> oxidative stress	Regulation	DJ-1 is a multifunctional protein that is implicated in transcriptional regulation, oxidative stress ( ), apoptosis induced by TRAIL ( ) and tumor suppressor activity ( ).	info:pmid/18063144#body:148
PMAIP1 --+> oxidative stress	Regulation	Noxa expression induces the increase of oxidative stress and calcium release, which activates stress-induced kinase apoptosis signal-regulating kinase 1 and its downstream effectors JNK and p38 ( ).	info:pmid/20359517#body:135
PMAIP1 --+> oxidative stress	Regulation	PMAIP1 induced oxidative stress through its downstream effectors, JNK and p38 ( ).	info:doi/10.1016/j.etap.2011.06.001#body:137
CCNB1 ---> DNA Damage	Regulation	Nuclear localization of cyclin B1 controls mitotic entry after DNA damage.	info:pmid/9585407#title:1
CCNB1 ---> DNA Damage	Regulation	Nuclear localization of cyclin B1 controls mitotic entry after DNA damage.	info:pmid/15154011#body:145
CCNB1 ---> DNA Damage	Regulation	O. (1998) Nuclear Localization of cyclin B1 controls mitotic entry after DNA damage.	info:pmid/15253691#body:249
CCNB1 ---> DNA Damage	Regulation	Moreover, nuclear localization of cyclin B1 has also been proved to control mitotic entry after DNA damage (52).	info:pmid/11827966#body:375
CCNB1 ---> DNA Damage	Regulation	Cyclin E1 and cyclin B1 proteins have different roles in cells with DNA damage, as previously demonstrated in an HT-29 model using camptothecin .	info:pmid/19758748#body:99
CCNB1 ---> DNA Damage	Regulation	Interfering with nuclear exclusion of cyclin B1 and down-regulation of Cdk1 kinase activity were required to significantly reverse the DNA damage G2 checkpoint in HeLa cells (23, 24).	info:pmid/12147700#body:54
CDKN1A ---| oxidative stress	Regulation	In response to oxidative stress, Nrf2 and p21(Cip1/WAF1) are both upregulated to protect cells from oxidative damage.	info:pmid/19560419#abs:1
CDKN1A ---| oxidative stress	Regulation	Apoptosis regulates inflammatory cell survival, and p21(CIP1/WAF1) is an important inhibitory regulator of cycle progression after oxidative stress.	info:pmid/12204872#abs:3
CDKN1A ---| oxidative stress	Regulation	The accumulation of p21Cip1 in lenses exposed to oxidative stress may play a role as a defensive mediator of oxidative damage, an indicator for senescence or aging, or an inducer for the formation of cataract.	info:pmid/16179908#abs:13
CDKN1A ---| oxidative stress	Regulation	Moreover, we show that under physiological conditions of cell cycle arrest due to elevated levels of p21Cip1 resulting from oxidative stress, K cyclin expression enabled S-phase entry and was associated with p21Cip1 phosphorylation and partial restoration of cdk2 kinase activity.	info:pmid/16508017#abs:7
CDKN1A ---| oxidative stress	Regulation	Since transition between apoptotic degeneration and cell proliferation in stress conditions is regulated at cell cycle checkpoints, we determined the expression of two such genes, namely p21(WAF1/CIP1) and 14-3-3 sigma as well as p53 that are responsible for oxidative stress and DNA damage.	info:pmid/12907251#abs:4
CDKN1A ---| oxidative stress	Regulation	This study evaluates the hypothesis that EtOH inhibits hepatocyte proliferation after partial hepatectomy by inducing redox-sensitive factors, such as p38 mitogen-activated protein kinase and p21 (WAF1/CIP1), that protect cells from oxidative stress but prevent cell-cycle progression by inhibiting cyclin D1.	info:pmid/12436061#abs:3
CDKN1A ---| oxidative stress	Regulation	The cyclin-dependent kinase inhibitor p21 protects the lung from oxidative stress.	info:pmid/11415935#title:1
CDKN1A ---| oxidative stress	Regulation	One example of cytosolic regulation involves p21Cip1/WAF1, an essential protein that protects cells from oxidative stress.	info:pmid/23025925#body:95
CDKN1A ---| oxidative stress	Regulation	p21(Cip1) protects against oxidative stress by suppressing ER-dependent activation of mitochondrial death pathways.	info:pmid/18948188#title:1
CDKN1A ---| oxidative stress	Regulation	The cyclin-dependent protein kinase p21 (Cip1/WAF1) is a target gene of p53 and is up-regulated in response to oxidative stress to protect cells from oxidative damage.	info:pmid/22966037#cont:1155
CDKN1A ---| oxidative stress	Regulation	As an example, O'Reilly and colleagues (31) suggested that p21waf-1 protects the lung from oxidative stress, in part by inhibiting DNA replication and thereby allowing additional time to repair damaged DNA.	info:pmid/16166740#body:254
CDKN1A ---| oxidative stress	Regulation	The up-regulation by iron chelation of HIF-1 regulated genes, such as p 21waf1/cip1, enolase, and erythropoietin, may contribute to resistance to iron-dependent oxidative stress .	info:pmid/12527106#body:166
CDKN1A ---| oxidative stress	Regulation	Role of Cip1 in the Global Transcriptional Response to Oxidative Stress The fact that cip1? csx1? and cip2? csx1? mutants were more resistant to H2O2 treatment than the csx1? mutant suggested that Cip1 and Cip2 might participate in the control of gene expression during oxidative stress.	info:pmid/16407405#body:178
CDKN1A ---| oxidative stress	Regulation	Further, no immunofluorescence was detected in experiments were the primary antibody was omitted (data not shown). p21 Cip1 is thought to have an anti-apoptotic role by mediating protection from oxidative stress ( ), which contributes to noise-induced hearing loss (reviewed in: ).	info:pmid/21187137#body:185
CDKN1A ---| oxidative stress	Regulation	Five of these genes are involved in apoptosis: CDH1 (cadherin 1, type 1, E-cadherin),20 CDKN1A (cyclin-dependent kinase inhibitor 1A),21 MTHFR (5,10-methylenetetrahydrofolate reductase),22 TNF (tumor necrosis factor),23 and TP53 (tumor protein p53).24 Two are involved in oxidative stress: GSTM1 (glutathione S-transferase mu 1)25 and GSTT1 (glutathione S-transferase theta 1).26 One is associated w…	info:pmid/20357201#body:55
LTB --+> apoptosis	Regulation	Among these differentially expressed genes, p16INK4, IL-12, TRAIL and the lymphotoxin beta gene involved in growth suppression or cell apoptosis were up-regulated, and PTEN involved in cell proliferation was down-regulated by BNIPL-1.	info:pmid/16143817#abs:7
LTB --+> apoptosis	Regulation	The mechanisms through which the TNF family member lymphotoxin-ß (LTß) activates NF-?B and initiates apoptosis are less well defined.	info:pmid/17430892#body:70
LTB --+> apoptosis	Regulation	Importantly, TRAF3 has been shown to play an important role in LTß-mediated apoptosis in epithelial cells (33), suggesting that TRAF3 may also be required for CD40-mediated apoptosis.	info:pmid/12089335#body:219
LTB --+> apoptosis	Regulation	Potential mechanisms to enhance the cytolytic activity of lymphocytes include gene transfer into tumor of ligands for apoptosis-inducing cytokines such as lymphotoxin ß ( ) and tumor necrosis factor (TNF) ( ).	info:pmid/15845446#body:192
LTB --+> apoptosis	Regulation	The template set included probes for cytokines e.g., tumor necrosis factor a (TNFa), TNFa-related apoptosis-inducing ligand (TRAIL), receptor interacting protein , lymphotoxin ß (LTß), interferon ?, transforming growth factor ß1, and ribosomal protein L32 and glyceraldehyde phosphate dehydrogenase (GAPDH) as internal controls.	info:pmid/16159691#body:81
LTB --+> apoptosis	Regulation	NFAT5 may contribute to the organogenesis and apoptosis mediated by TNF family proteins, including TNFa and lymphotoxin-ß .	info:doi/10.1016/S1074-7613(01)00165-0#body:129
JUN ---> DNA Damage	Regulation	PrxII Knockdown Results in a Defect in DNA Repair—Recent reports have shown that c-Jun and ATF play a protective role in DNA damage by inducing the genes involved in the DNA repair process (36, 37).	info:pmid/21148313#cont:262
JUN ---> DNA Damage	Regulation	Although our present findings support the notion that c-Jun is induced/activated and required for death following DNA damage, the importance of individual JNK members, in particular JNK3, was unclear.	info:pmid/12091388#body:319
JUN ---> DNA Damage	Regulation	Besides Vitamin D, Vitamin E also plays a protective role against DNA damage caused by H 2O 2 and UV radiation via the up-regulation of c-fos and c-jun expression as well as the increased binding of activating transcription factor to a common DNA site (AP-1) to regulate transcriptional activities ( ).	info:pmid/15068823#body:139
JUN ---> DNA Damage	Regulation	Following DNA damage, c-Jun/ATF complexes are rapidly recruited to the promoters of known DNA repair genes such as MSH2 and 6, Rad50 and ATM.2 Although c-Jun promotes efficient DNA repair upon DNA damage, c-Jun also contributes to DNA damage-mediated apoptosis.	info:pmid/17823615#body:20
JUN ---> DNA Damage	Regulation	However, this delay was consistent with the time course of ara-A-induced neuronal death, which was also considerably delayed compared with ara-C-induced death.2 Induction and phosphorylation of c-Jun after both etoposide and ara-A-induced DNA damage indicate that our initial observation of ara-C-induced c-Jun activation was caused by neuronal DNA damage.	info:pmid/12684520#body:179
BLOC1S2 ---> apoptosis	Regulation	Bloc1s2 has been shown to regulate apoptosis in cancer , and Sec23ip is involved in protein export from the endoplasmic reticulum , and both of these genes are indirectly related to Hps5/6 genes.	info:pmid/19482074#body:69
PPM1D ---| senescence	Regulation	As a result, Wip1 functions to abrogate cell cycle checkpoints and inhibit senescence, apoptosis, DNA repair, and the production of inflammatory cytokines.	info:pmid/22201816#abs:6
PPM1D ---| senescence	Regulation	In addition, expression of FLAG-Wip1 also reduced constitutive p53 Ser15 phosphorylation in senescent cells (supplemental Fig. 4A).	info:pmid/23612976#cont:209
PPM1D ---| senescence	Regulation	Further support for a role of WIP1 in tumorigenesis came from experiments which showed that oncogenic ras-induced senescence of primary human fibroblasts could be attenuated upon WIP1 overexpression .	info:pmid/19879149#body:14
PPM1D ---| senescence	Regulation	These results indicated that Wip1 expression and regulation of retinoblastoma phosphorylation are sufficient to delay the onset of senescence and retain a proliferative phenotype in chondrocytes for at least three passages ( E, panel inserts).	info:pmid/23306038#body:149
PPM1D ---| senescence	Regulation	Furthermore, ectopic expression of the p38 phosphatase Wip1 leads to p38 inactivation and renders IMR-90 primary human lung fibroblasts resistant to ras-induced senescence , whereas deletion of Wip1 results in increased p38 activity and premature senescence in mouse embryonic fibroblasts .	info:pmid/17624785#body:20
NFATC1 ---> apoptosis	Regulation	Meanwhile, we also further explore the mechanisms of NFAT2 activation and NFAT2 mediates high glucose-induced podocyte apoptosis.	info:pmid/23340267#abs:5
NFATC1 ---> apoptosis	Regulation	Both corticosterone-induced apoptosis and FasL expression in the rat Leydig cells were enhanced by the overexpression of NFAT2 and antagonized by Cyclosporin A.	info:pmid/17712479#abs:12
NFATC1 ---> apoptosis	Regulation	Whereas high concentrations of NFATc1/aA can also lead to apoptosis, in collaboration with NF-?B-inducing co-stimulatory signals they support the survival of mature lymphocytes in late phases after their activation.	info:pmid/22764736#abs:6
NFATC1 ---> apoptosis	Regulation	Programmed cell death might be differentially regulated by specific NFATc proteins.	info:pmid/15060569#body:92
NFATC1 ---> apoptosis	Regulation	both NFAT1 and NFAT2 differentially regulate aspects of cell transformation, cell cycle and apoptosis.39	info:pmid/22333584#cont:186
NFATC1 ---> apoptosis	Regulation	In addition, NFATc1 / splenic B cells showed a distinct increase in A-IgM–mediated apoptosis.	info:pmid/21464221#cont:90
NFATC1 ---> apoptosis	Regulation	Together, these data demonstrate that activation of calcineurin and NFATc by ET-1 is sufficient to inhibit H 2O 2-induced apoptosis.	info:pmid/19232951#body:93
NFATC1 ---> apoptosis	Regulation	These findings demonstrate that the activation of calcineurin/NFATc is sufficient to inhibit H2O2-induced myocardial cell apoptosis.	info:pmid/11420299#body:191
NFATC1 ---> apoptosis	Regulation	The higher expression of transcription factor NFATc1, which controls apoptosis, results in long-lasting B1a cells in Siglec-G-deficient mice ( ).	info:pmid/22841841#body:97
NFATC1 ---> apoptosis	Regulation	Moreover, Kakita et al. (2) demonstrated that NFATc1 plays a crucial role in endothelin-1-mediated protection against oxidative stress-induced apoptosis in cardiomyocytes.	info:pmid/12226086#body:311
NFATC1 ---> apoptosis	Regulation	Attenuation of NFATc1 causes increased apoptosis and decreased proximal tubular cell proliferation after HgCl2 injury. (A) Apoptosis after HgCl2-induced Acute kidney injury.	info:pmid/19118153#body:104
NFATC1 ---> apoptosis	Regulation	In the present study, we show that increased expression and activity of calcineurin and activation of NFATc1 in SLE-MNC and nifedipine exerted many effects on mononuclear cell activity including suppressed nuclear factor of activated T cells activity, increased SLE-MNC apoptosis and decreased Th1/Th2 cytokines secretion.	info:pmid/18790672#body:20
NFATC1 ---> apoptosis	Regulation	P2X7 receptor expression is reported to lead to an increase in mitochondrial and endoplasmic reticulum Ca 2+ content, changes in cellular adenosine 5' triphosphate levels and activation of nuclear factor of activated T cells complex 1 (NFATc1), that protects from apoptotic cell death from other stimuli .	info:pmid/22120528#body:139
NFATC1 ---> apoptosis	Regulation	In addition, recent evidence suggests that nuclear factor of activated T cell proteins, and in particular NFATc1, regulate important cellular processes such as proliferation and apoptosis in different cell types including epithelial cells, fibroblasts, and preadipocytes (Hogan et al, 2003; Neal and Clipstone, 2003; Viola et al, 2005).	info:pmid/16874304#body:57
NFATC1 ---> apoptosis	Regulation	Initially, NFATc1 induces strong tumour failsafe mechanisms via direct p19ARF promoter regulation, leading to p53 stabilization and apoptosis.	info:doi/10.1016/j.pan.2012.11.129#body:9
GADD45A ---> senescence	Regulation	Gadd45alpha is one of the growth arrest and DNA damage-inducible 45 gene family members and serves as a stress sensor and tumor suppressor under most stress conditions, which is evidenced by cell cycle arrest, DNA repair, senescence or apoptosis triggered by induction of GADD45alpha expression.	info:pmid/19689359#abs:2
GADD45A ---> senescence	Regulation	Gadd45a suppresses RAS-driven tumorigenesis via Jnk-mediated apoptosis and p38-mediated senescence.	info:pmid/24104471#cont:109
GADD45A ---> senescence	Regulation	GADD45 family members are rapidly induced by genotoxic stress agents and previous studies have demonstrated that GADD45 genes play an important role in senescence .	info:pmid/20685613#body:119
GADD45A ---> senescence	Regulation	Gadd45a functions as a tumor suppressor in Ras-driven breast tumorigenesis by increasing JNK-mediated apoptosis and p38-mediated senescence.	info:pmid/23706118#cont:227
GADD45A ---> senescence	Regulation	Gadd45a and other senescence markers are speculated to drive this activity; of note, Gadd45a has been shown to promote MAPK-induced senescence in skin cancer (Hildesheim et al. 2002).	info:pmid/24104475#cont:339
GADD45A ---> senescence	Regulation	Additionally, mice deleted for two key transcriptional target genes of p53, Gadd45 (involved in DNA repair) and p21CIP1 (involved in cell cycle arrest and senescence), both develop autoimmunity.	info:pmid/22262184#cont:32
GADD45A ---> senescence	Regulation	As mentioned above, oncogene-induced senescence (Bulavin et al. 2003) and establishment of the senescent phenotype in response to DNA damage requires Gadd45a expression (Passos et al. 2010).	info:doi/10.1007/978-1-4614-8289-5-1#cont:176
GADD45A ---> senescence	Regulation	Gadd45 functions are diverse including regulation of cell cycle, senescence, survival, apoptosis, and DNA repair (Fornace et al. 1988, 1992; Smith et al. 1996, 2000; Hollander and Fornace 2002; Mak and Kultz 2004; Barreto et al.	info:doi/10.1007/978-1-4614-8289-5-3#cont:14
BCL2L11 ---> autophagy	Regulation	BCL2L11 recruits BECN1 to microtubules by bridging BECN1 and DYNLL1, thereby inhibiting autophagy.	info:pmid/23064249#abs:3
BCL2L11 ---> autophagy	Regulation	Bim inhibits autophagy by interacting with Beclin 1, an autophagy regulator, and this interaction is facilitated by LC8.	info:pmid/22742832#abs:3
BCL2L11 ---> autophagy	Regulation	The mechanisms linking autophagy and apoptosis are not fully defined; however, recent discoveries have revealed that several apoptotic proteins (e.g., PUMA, Noxa, Nix, Bax, XIAP, and Bim) modulate autophagy.	info:pmid/24415198#abs:7
BCL2L11 ---> autophagy	Regulation	TGF-beta activated autophagy earlier than execution of apoptosis (6-12 versus 48 h), and reduction of autophagy genes by small interfering RNA attenuated TGF-beta-mediated growth inhibition and induction of proapoptotic genes Bim and Bmf, suggesting the contribution of autophagy pathway to the growth-inhibitory effect of TGF-beta.	info:pmid/19903843#abs:7
BCL2L11 ---> autophagy	Regulation	Bim inhibits autophagy by recruiting Beclin 1 to microtubules.	info:pmid/24121596#cont:1021
BCL2L11 ---> autophagy	Regulation	In contrast, Bim inhibits autophagy by recruiting Beclin-1 to microtubules (Luo et al., 2012).	info:pmid/23629966#cont:265
BCL2L11 ---> autophagy	Regulation	An overexpression of Bim protein suppressed autophagy whereas the Bim knockout enhanced autophagocytosis.	info:pmid/23827971#body:89
BCL2L11 ---> autophagy	Regulation	Conversely, the BH3-only proapoptotic proteins like Bad, Bik, BNIP3, Noxa, Puma, and BimEL can induce autophagy [56].	info:pmid/21718245#cont:191
BCL2L11 ---> autophagy	Regulation	Moreover, the pro-apoptotic BH3-only proteins such as BNIP3, Bad, Noxa, Puma, BimEL and Bik all induce autophagy.33	info:pmid/21311563#cont:330
BCL2L11 ---> autophagy	Regulation	Moreover, the pro apoptotic BH3 only proteins such as BNIP3, BAD, NOXA, PUMA, BIMEL and BIK are all able to induce autophagy.	info:pmid/24308968#body:77
BCL2L11 ---> autophagy	Regulation	BH3-only proteins, including Bad and Bim, disrupt the Beclin 1-Bcl-2 (or Bcl-xL) complex and stimulate autophagy (Maiuri et al. 2007b; Oberstein et al. 2007).	info:pmid/19802559#cont:387
BCL2L11 ---> autophagy	Regulation	The first publication demonstrated that Bim sequesters Beclin1 to the dynein motor complex and thereby blocks initiation of autophagy.7	info:pmid/24107625#cont:24
BCL2L11 ---> autophagy	Regulation	BIM, especially BIMEL, appears to inhibit autophagy independent of apoptosis activation, and this regulation occurs via diverse interactions of BIM with different proteins at multiple stages of autophagy.	info:pmid/23840208#cont:222
BCL2L11 ---> autophagy	Regulation	Antiapoptotic proteins, such as Bcl-2, Bcl-X L, Bcl-w, and Mcl-1, can inhibit autophagy, whereas proapoptotic BH3-only proteins, such as BNIP3, Bad, Bik, Noxa, Puma, and BimEL, can induce autophagy [ ].	info:pmid/20034776#body:112
BCL2L11 ---> autophagy	Regulation	Conversely, proapoptotic BH3-only proteins, including BNIP3, PMAIP1, BBC3, BCL2L11, and BAD, have been shown to indirectly induce autophagy by binding and sequestering the prosurvival protein BCL2, thereby preventing its interaction with BECN1.31	info:pmid/24113155#cont:199
BCL2L11 ---> autophagy	Regulation	It would be interesting to clarify whether the proposed regulation of autophagy by Bim acts in a synergistic manner with that dependent on Ambra1, or whether there are two distinct pools of Beclin 1 complex at the level of cytoskeleton, regulated by different upstream pathways.35	info:pmid/23069654#cont:151
BCL2L11 ---> autophagy	Regulation	We observed no change in levels of endogenous phospho-Bad in cells after growth factor withdrawal (data not shown), but increased expression of BH3-only proteins such as Bim and Puma may have sufficiently disrupted the Bcl-2/Bcl-xL-Beclin-1 interaction to allow for autophagy induction.	info:pmid/19109422#body:284
BCL2L11 ---> autophagy	Regulation	Beclin-1 interactors that positively regulate autophagy are Atg14L, Ambra1 (activating molecule in Beclin-1-regulated autophagy), UVRAG (UV irradiation resistance-associated gene) and Bif-1 (endophilin B1), whereas Rubicon, anti-apoptotic proteins Bcl-2 (B-cell lymphoma 2) and Bcl-XL, and the pro-apoptotic protein Bim bind to Beclin-1 to negatively regulate autophagy [42,46–51].	info:pmid/24059496#cont:66
BCL2L11 ---> autophagy	Regulation	Antiapoptotic proteins, such as Bcl-2, Bcl-xL, Bcl-w and Mcl-1, can inhibit autophagy, whereas proapoptotic BH3 (Bcl-2 homology 3 domain)-only proteins, such as BNIP3, Bad, Bik, Noxa, Puma and BimEL, can induce autophagy .	info:doi/10.1016/j.cellsig.2012.01.020#body:188
PPM1D ---> autophagy	Regulation	We propose that the Wip1-dependent control of autophagy and cholesterol efflux may provide avenues for treating obesity and atherosclerosis.	info:pmid/22768840#abs:6
PPM1D ---> autophagy	Regulation	Wip1-dependent regulation of autophagy, obesity, and atherosclerosis.	info:pmid/22895013#cont:13
DDB2 ---> response to UV	Regulation	Our results showed that DDB2 and XPC affect both Chk1 and Chk2 phosphorylation in response to UV damage ( A), which is required for cell cycle arrest by triggering Cdc25A degradation.	info:pmid/23422745#body:185
PPM1D ---| DNA Damage	Regulation	The oncogenic phosphatase Wip1 acts as an important regulator in DNA damage pathway by dephosphorylating a spectrum of proteins including p53, p38, Chk1, Chk2, and ATM.	info:pmid/19395378#abs:3
PPM1D ---| DNA Damage	Regulation	Loss of WIP1 in Tax-expressing cells enhances cH2AX after DNA damage	info:pmid/23405243#cont:194
PPM1D ---| DNA Damage	Regulation	These results indicate that Wip1 acts as a negative regulator of Chk2 during DNA damage responses.	info:pmid/16798742#body:82
PPM1D ---| DNA Damage	Regulation	Downregulation of Wip1 phosphatase modulates the cellular threshold of DNA damage signaling in mitosis.	info:pmid/23255129#title:1
PPM1D ---| DNA Damage	Regulation	This shows that Wip1 can counteract p53-mediated repression of Cyclin B1 and Plk1 after DNA damage.	info:pmid/19713933#body:159
PPM1D ---| DNA Damage	Regulation	Considering our results indicating that Wip1 dephosphorylates and inactivates Chk2, it is likely that Wip1 acts as a negative regulator of Chk2 during DNA damage responses.	info:pmid/16311512#body:152
PPM1D ---| DNA Damage	Regulation	The accumulation of PPM1D appears to take at least several hours, allowing sufficient time for DNA damage to be repaired prior to PPM1D-mediated relaxation of the cell cycle checkpoints.	info:pmid/15870257#body:287
PPM1D ---| DNA Damage	Regulation	Several recent papers have demonstrated that the wild-type p53-induced phosphatase 1 (Wip1) plays a role in reversing the action of DNA damage induced ?-H2AX by dephosphorylating the Ser 139 phosphate .	info:pmid/20947453#body:80
PPM1D ---| DNA Damage	Regulation	Hence, although expression of Wip1 during acute DNA damage is critical to successfully recover from the arrest (28), down-regulation of Wip1 is required during persistent DNA damage to establish a permanent G2/M cell cycle arrest in tumor cells.	info:pmid/23612976#cont:757
PPM1D ---| DNA Damage	Regulation	Involvement of Wip1 in arsenic trioxide-induced Apoptosis—It has been shown that Wip1, induced upon DNA damage in a p53-dependent manner, acts as a negative regulator of Chk2 and p38 Mitogen-activated protein kinases by dephosphorylating phosphorylated threonine 68 and Thr180 in Chk2 and p38 Mitogen-activated protein kinases, respectively, during DNA damage response (38, 42, 60) and that Wip1 ant…	info:pmid/18482988#body:226
SESN1 ---> oxidative stress	Regulation	Together, our results were in agreement with previous data for Drosophila ( ), and reconfirmed that SESN-1 is required for defense against oxidative stress in vivo.	info:pmid/23318476#body:97
SESN1 ---> oxidative stress	Regulation	sestrin1 and sestrin2 are p53 target genes and are responsible for the resistance to oxidative stress induced by p53 both in vitro and in vivo ( ).	info:pmid/19061837#body:69
CCNB1 ---> oxidative stress	Regulation	Alterations in the mRNA expression of CDC2, cyclin B1, Bcl-2, Bax, caspase-3 and caspase-9 following Selenium-induced oxidative stress are shown in panels A and B of .	info:pmid/17320365#body:113
JUN ---> autophagy	Regulation	Here, we show that the activator protein-1 proteins JunB and c-Jun, but not JunD, c-Fos, or Fra-1, inhibit autophagy.	info:pmid/20197466#abs:3
JUN ---> autophagy	Regulation	Jun proteins inhibit autophagy and induce cell death.	info:pmid/20404571#title:1
[truncated: 259 more rows]
