# Supplementary material for: Genomic alterations during p53-dependent apoptosis induced by γ-irradiation of Molt-4 leukemia cells
Source: PLoS One. 2017 Dec 22;12(12):e0190221. doi: 10.1371/journal.pone.0190221 (PMC5741252; doi:10.1371/journal.pone.0190221)
Supplement: S10 Table — (XLSX) [file pone.0190221.s011.xlsx]

## Sheet: entity name 
Name	Type	Description	Connectivity	Local Connectivity	Indegree	Outdegree	Owner
ATF3	Protein	activating transcription factor 3	798	4	0	4
TNFRSF10B	Protein	tumor necrosis factor receptor superfamily, member 10b	383	3	0	3
FAS	Protein	Fas cell surface death receptor	3000	6	0	6
DDB2	Protein	damage-specific DNA binding protein 2, 48kDa	160	2	0	2
XPC	Protein	xeroderma pigmentosum, complementation group C	263	4	0	4
MDM2	Protein	MDM2 oncogene, E3 ubiquitin protein ligase	1565	5	0	5
TNFSF10	Protein	tumor necrosis factor (ligand) superfamily, member 10	1547	5	0	5
MAP4K4	Protein	mitogen-activated protein kinase kinase kinase kinase 4	139	1	0	1
BAX	Protein	BCL2-associated X protein	2530	6	0	6
BIK	Protein	BCL2-interacting killer (apoptosis-inducing)	113	1	0	1
CCNB1	Protein	cyclin B1	862	4	0	4
CDKN1A	Protein	cyclin-dependent kinase inhibitor 1A (p21, Cip1)	1987	6	0	6
GADD45A	Protein	growth arrest and DNA-damage-inducible, alpha	710	5	0	5
CCR7	Protein	chemokine (C-C motif) receptor 7	645	2	0	2
TBK1	Protein	TANK-binding kinase 1	382	1	0	1
PPM1D	Protein	protein phosphatase, Mg2+/Mn2+ dependent, 1D	256	3	0	3
BLOC1S2	Protein	biogenesis of lysosomal organelles complex-1, subunit 2	14	1	0	1
FDXR	Protein	ferredoxin reductase	104	3	0	3
CCNG1	Protein	cyclin G1	193	4	0	4
SESN1	Protein	sestrin 1	87	3	0	3
ZMAT3	Protein	zinc finger, matrin-type 3	55	3	0	3
oxidative stress	Cell Process		2358	11	11	0
apoptosis	Cell Process		7635	22	22	0
cell cycle arrest	Cell Process		2064	16	16	0
cell stress	Cell Process		458	8	8	0
response to oxidative stress	Cell Process		481	7	7	0
Leukemia	Disease		1025	8	8	0

## Sheet: Relationsship
Relation	Type	Sentence	TextRef	Connectivity	# of References	Owner
FAS --+> apoptosis	Regulation	Fas induced classical apoptosis., CD95 is a potent inducer of apoptosis., Fas (CD95) plays an important role in apoptosis., Fas-mediated apoptosis is a crucial cellular event., SB 203580 had no effect on Fas-initiated apoptosis., Membrane Fas can induce apoptosis in sensitive cells., Fas activation triggers apoptosis in many cell types., Fas and FasL is important mediators of apoptosis., Fas (CD9…	info:pmid/14754601#abs:9, info:pmid/9516458#abs:1, info:pmid/12199788#abs:1, info:pmid/21382479#abs:1, info:pmid/10464315#abs:4, info:pmid/10775726#abs:1, info:pmid/10611305#abs:1, info:pmid/18547442#abs:1, info:pmid/10029090#abs:1, info:pmid/9093908#abs:3 <more data available...>	2	100
BAX --+> apoptosis	Regulation	Bax is essential for apoptosis in normal cells., The Bax accelerates apoptosis., However, Bax-Delta1-66 mutant was not able to induce apoptosis., Bax and Bcl-XL are key regulators of apoptosis in mammals., BCL-2 and BAX are important in the regulation of apoptosis., Bax belongs to the Bcl-2 family and induces apoptosis., Bax knockdown and Bcl-2 overexpression abolished apoptosis., The mechanism b…	info:pmid/20200776#abs:1, info:pmid/19636580#abs:5, info:pmid/18395515#abs:6, info:pmid/16215691#abs:1, info:pmid/16254104#abs:1, info:pmid/15641988#abs:2, info:pmid/22723988#abs:7, info:pmid/8943258#abs:2, info:pmid/18470731#abs:2, info:pmid/9728362#abs:1 <more data available...>	2	100
TNFSF10 --+> apoptosis	Regulation	TRAIL induces apoptosis in many malignant cell types., dexamethasone nearly abolished TRAIL-induced apoptosis., TRAIL induced caspase-dependent apoptosis., TRAIL promotes apoptosis in ovarian cancer cells., IkappaBdn fails to modulate Apo2L/TRAIL-induced apoptosis., All six cell lines were sensitive to TRAIL-induced apoptosis., Ten of 12 cell lines are susceptible to APO2L-induced apoptosis., Mor…	info:pmid/17431792#abs:1, info:pmid/17070682#abs:3, info:pmid/20696207#abs:11, info:pmid/23153223#abs:3, info:pmid/12934082#abs:11, info:pmid/12680221#abs:3, info:pmid/9613612#abs:3, info:pmid/16481065#abs:13, info:pmid/15389801#abs:9, info:pmid/11032723#abs:1 <more data available...>	2	100
GADD45A ---> apoptosis	Regulation	Whether Gadd45 plays a direct role in apoptosis remains unclear., However, the mechanism(s) by which Gadd45a is involved in the induction of apoptosis remains unclear., Concomitant to the inhibition of GADD45 induction, H7 and H8 also blocked trichostatin-induced apoptosis., Overexpression of DDIT-3 and GADD45a enhanced the oxidative stress and apoptosis induced by ARV S1133 and sC., The stress-r…	info:pmid/10605933#abs:2, info:pmid/15899854#abs:2, info:pmid/12406558#abs:7, info:pmid/21779911#abs:7, info:pmid/23563151#abs:1, info:pmid/18039880#abs:2, info:pmid/21249130#abs:1, info:pmid/19882653#abs:2, info:pmid/19636889#abs:2, info:pmid/22313682#abs:9 <more data available...>	2	100
FAS --+> oxidative stress	Regulation	Within 4 hours of J0-2 treatment (0.5 microg/g), only 50% of the Reg2-/- mice were alive but with an increased sensitivity to Fas-induced oxidative stress and a decreased level of Bcl-xL., These results suggested that CYP2E1 potentiates Fas-mediated HepG2 cells toxicity via the induction of oxidative stress to promote apoptosis., Using GC-mass spectroscopy for analysing base oxidation, several ox…	info:pmid/17133485#abs:4, info:pmid/18497573#abs:12, info:pmid/10880232#abs:3, info:pmid/20035047#abs:7, info:pmid/15856048#abs:4, info:pmid/15094244#body:43, info:pmid/9565623#body:197, info:pmid/18301379#body:224, info:pmid/19662025#body:513, info:pmid/14523032#body:47 <more data available...>	2	18
TNFRSF10B ---> apoptosis	Regulation	TRAIL receptor-2 (DR5) plays an important role in transducing apoptosis signals., Human recombinant death receptor 5/Fc also inhibited luteolin-induced apoptosis., Knockdown of death receptor 5 attenuated RRR-gamma-tocopherol-induced apoptosis., TRAIL receptor 1 and TRAIL-R2, but not TRAIL-R3 and TRAIL-R4, mediate apoptosis., The synergistic apoptosis was markedly blocked by death receptor 5/Fc c…	info:pmid/14632785#abs:4, info:pmid/16007131#abs:6, info:pmid/18022315#abs:2, info:pmid/12473583#abs:2, info:pmid/17273769#abs:9, info:pmid/19124248#abs:4, info:pmid/17604333#abs:9, info:pmid/16736946#abs:9, info:pmid/21276756#abs:1, info:pmid/19680616#abs:4 <more data available...>	2	100
CDKN1A ---> apoptosis	Regulation	Upregulation of p21(WAF1/CIP1) paralleled DAC-induced apoptosis (ED(50)=153 nM)., Furthermore, selective induction of p21Cip1 in RKO was sufficient to induce apoptosis., In the cytoplasm, p21(Cip1/Waf1) protein has an anti-apoptotic effect., On the other hand, in ISS10, overexpression of p21Waf1 induced marked apoptosis., Surprisingly, overexpression of p21(WAF1/CIP1) also triggered apoptosis wit…	info:pmid/18223691#abs:7, info:pmid/15342418#abs:6, info:pmid/21815189#abs:5, info:pmid/14566087#abs:3, info:pmid/12138103#abs:3, info:pmid/15524404#abs:1, info:pmid/16078010#abs:3, info:pmid/17464183#abs:8, info:pmid/16909308#abs:1, info:pmid/10797256#abs:3 <more data available...>	2	100
MDM2 ---> oxidative stress	Regulation	MDM2 is involved in the protection from iron induced oxidative stress and carcinogenesis., Here, we report the identification of Mdm2 as an E3 ligase for FOXO4 that mediates mono-ubiquitination of FOXO4 after increased cellular oxidative stress., Modulation of p53 degradation via MDM2-mediated ubiquitylation and the ubiquitin-proteasome system during reperfusion after stroke: role of oxidative st…	info:pmid/20019189#body:185, info:pmid/18665269#body:137, info:pmid/15678128#title:1, info:doi/10.1016/j.dld.2006.12.063#body:15	2	4
CDKN1A --+> cell cycle arrest	Regulation	Overexpression of p21(cip1) induces cell cycle arrest., The p21(Cip1/WAF1) plays an important role in cell-cycle arrest., WAF1 binds to cyclin-Cdk complexes and inhibits their activity, causing cell cycle arrest., The cyclin-dependent kinase inhibitor (CDKI) p15INK4B (p15) induces cell cycle arrest in G0/G1 phase., P21WAF1/CIP1 is a cyclin-dependent kinase inhibitor activated by p53 to produce ce…	info:pmid/12417334#abs:1, info:pmid/22718976#abs:1, info:pmid/7642586#abs:1, info:pmid/9808052#abs:1, info:pmid/17873613#abs:1, info:pmid/19773351#abs:1, info:pmid/16002406#abs:2, info:pmid/19440234#abs:2, info:pmid/15809736#abs:11, info:pmid/22045811#abs:1 <more data available...>	2	100
ATF3 ---> apoptosis	Regulation	We show that ATF3 promotes apoptosis and cell cycle arrest., Thus, ATF3 is a key mediator of KLF6-induced apoptosis in prostate cancer cells., In addition, Tolfenamic acid increased apoptosis-inducing activating transcription factor 3 (ATF3) expression., Functionally, expression of IRS2 protects beta-cells from ATF3-induced apoptosis., Furthermore, we demonstrate that induction of apoptosis by re…	info:pmid/16469745#abs:5, info:pmid/18755691#abs:8, info:pmid/23896517#abs:8, info:pmid/18057093#abs:8, info:pmid/21205742#abs:9, info:pmid/11473362#abs:9, info:pmid/22704967#abs:8, info:pmid/21280179#abs:5, info:pmid/21396734#abs:3, info:pmid/17764926#abs:2 <more data available...>	2	100
MDM2 ---| apoptosis	Regulation	Murine double minute 2 (MDM2) gene inhibits p53-dependent apoptosis., However, only Mdm2 overexpression led to a detectable decrease in p63-induced apoptosis., Oncoprotein MDM2 inhibits p53-dependent cell cycle arrest and apoptosis., TP53 and MDM2 are essential components for cell cycle arrest and apoptosis., The MDM2 oncoprotein has been shown to inhibit p53-mediated growth arrest and apoptosis.…	info:pmid/23626610#abs:3, info:pmid/11445003#abs:6, info:pmid/9516979#abs:1, info:pmid/19193430#abs:2, info:pmid/10614665#abs:1, info:pmid/21436469#abs:1, info:pmid/19880322#abs:3, info:pmid/10951578#abs:1, info:pmid/19560254#abs:4, info:pmid/21290342#abs:2 <more data available...>	2	100
MDM2 ---| cell cycle arrest	Regulation	Oncoprotein MDM2 inhibits p53-dependent cell cycle arrest and apoptosis., TP53 and MDM2 are essential components for cell cycle arrest and apoptosis., Both HDM2 and HDMX bind to p53 and prevent cell cycle arrest or apoptosis in damaged cells., This study also suggests that overexpressed mdm-2 may not be enough to abrogate the cell cycle arrest mediated by wild-type p53., Experiments are described…	info:pmid/9516979#abs:1, info:pmid/19193430#abs:2, info:pmid/19880322#abs:3, info:pmid/21559675#abs:6, info:pmid/8628312#abs:3, info:pmid/16775430#abs:1, info:pmid/14610316#abs:10, info:pmid/23934659#abs:4, info:pmid/17371838#abs:10, info:pmid/10713175#abs:3 <more data available...>	2	100
BAX ---> oxidative stress	Regulation	The imbalance of Bcl-2/Bax expression might result in intestinal epithelial cell apoptosis in oxidative stress., The data suggest that although the high Bcl-2/Bax ratio protected the mitochondria of Walker cells from oxidative stress, it was not sufficient to prevent apoptosis through calcineurin pathways., Tissue oxidative stress measured by GSH/GSSG was increased in the heart with increased oxi…	info:pmid/15877949#abs:10, info:pmid/17431754#abs:8, info:pmid/15105169#abs:5, info:pmid/16188294#body:140, info:pmid/11551960#body:172, info:pmid/19751830#body:78, info:pmid/11965549#body:114, info:pmid/12853074#body:137, info:pmid/18032672#body:243, info:pmid/10320672#body:119 <more data available...>	2	29
CCNG1 --+> apoptosis	Regulation	In each case we observed that such over-expression of cyclin G augments the apoptotic process., Conversely, CCNG1 depletion by RNA interference delays slippage and enhances paclitaxel-induced apoptosis., global system for mobile communication exposure induced alterations in cell morphology and increased the expression of mitogenic signal transduction genes (e.g., MAP kinase kinase 3, G2/mitotic-s…	info:pmid/10467405#abs:5, info:pmid/22056875#abs:7, info:pmid/12201670#abs:2, info:pmid/16081268#body:176, info:pmid/18497347#title:1, info:pmid/15120643#body:162, info:pmid/11146550#body:179, info:pmid/24398934#cont:335, info:pmid/17574363#body:99, info:pmid/12052432#body:273 <more data available...>	2	29
CCNB1 ---> apoptosis	Regulation	Inhibition of cyclin B1 kinase lowers apoptosis induced by 2-methoxyestradiol and docetaxel., This suggests that nuclear accumulation is necessary for cyclin B1-dependent apoptosis., The data showed that the TIMP-1-based decrease in Paclitaxel-induced apoptosis was reversed by cyclin B1., Enforcing Cyclin B1 expression attenuated apoptosis but not growth inhibition triggered by Farnesyl transfera…	info:pmid/17513602#abs:4, info:pmid/12424202#abs:7, info:pmid/19609944#abs:11, info:pmid/15548709#abs:8, info:pmid/18418077#abs:6, info:pmid/18174259#abs:5, info:pmid/16278675#abs:4, info:pmid/21945852#abs:2, info:pmid/10753846#abs:8, info:pmid/21903591#abs:9 <more data available...>	2	89
GADD45A --+> cell cycle arrest	Regulation	Our results suggest that GADD45 and WAF1 may play important roles in the cell cycle arrest observed after exposure to these chelators., Gadd45a controls cell cycle arrest, apoptosis and DNA repair, and is involved in the ATM-p53 mediated DNA damage response., We report that Gadd45a induces apoptosis and cell cycle arrest by maintaining p38 and c-JNK MAPK activation in keratinocytes., Cytokine res…	info:pmid/10397746#abs:14, info:pmid/24474198#abs:3, info:pmid/12499274#abs:4, info:pmid/10597261#abs:1, info:pmid/10794522#abs:1, info:pmid/19689359#abs:2, info:pmid/22515981#cont:322, info:pmid/20851181#body:186, info:pmid/21109480#body:83, info:pmid/17196878#body:204 <more data available...>	2	81
BIK --+> apoptosis	Regulation	Ectopic expression of BIK induces apoptosis in variety of mammalian cells., BIK-mediated apoptosis is mediated by selective activation of BAX., With caspase-12 knocked down, the apoptosis induced by BIK was decreased substantially., BIK silencing, with a specific RNAi, blocked tamoxifen-induced apoptosis in 45 ± 6.78% of cells., For example, a number of genes (BAD, BAK, BIK, and BAX) involved in …	info:pmid/11084041#abs:2, info:pmid/19641504#abs:3, info:pmid/17574210#abs:4, info:pmid/24100375#abs:9, info:pmid/15150099#abs:6, info:pmid/15824729#abs:11, info:pmid/19632297#abs:1, info:pmid/18953687#abs:6, info:pmid/9525867#abs:4, info:pmid/21622563#abs:2 <more data available...>	2	74
FDXR --+> apoptosis	Regulation	Apoptosis triggered by Fhit viral transduction can be mediated by its interaction with Fdxr., Ferredoxin reductase affects p53-dependent, 5-fluorouracil-induced apoptosis in colorectal cancer cells., (2001) Ferredoxin reductase affects p53-dependent, 5-fluorouracil-induced apoptosis in colorectal cancer cells., FDXR is a tumor suppressor localized to mitochondria and it has been suggested that FD…	info:pmid/18319262#body:217, info:pmid/18356165#body:217, info:pmid/11590433#title:1, info:pmid/23840665#cont:351, info:pmid/20812788#cont:1040, info:pmid/15131588#body:222, info:pmid/16675948#body:183, info:pmid/19286306#body:189, info:pmid/20712408#cont:314, info:pmid/15047108#body:21 <more data available...>	2	15
GADD45A ---> cell stress	Regulation	The Gadd45 family of proteins is known to play a central role as cellular stress sensors that modulate the response of mammalian cells to stress inflicted by physiologic and environmental stressors., After cellular stress CDC2 is blocked simultaneously by p21, GADD45A, and 14-3-3s [8]. p53 itself transrepresses the transcription of CDC2 and cyclin B, Consistent with induction of cellular stress b…	info:pmid/16951155#abs:1, info:pmid/21691232#cont:41, info:pmid/19394313#body:166	2	3
FAS --+> response to oxidative stress	Regulation	More surprisingly, NF-?B can even be required for the onset of apoptosis in a few experimental settings such as Sindbis-infected cells, Fas-induced cell death, or in response to oxidative stress, ischemia, or even to some cytotoxic drugs .	info:pmid/11007945#body:41	2	1
CCNB1 ---> cell cycle arrest	Regulation	Functional studies showed that microRNA-93 could suppress CCNB1 protein expression leading to cell cycle arrest in the G2 phase., The downregulation of CDC2, CCNB1, TPX2, AURKA, and AURKB, the expressions of which are involved in cell cycle arrest, was attributed to Cu ions released from CuO-NPs into medium., These results indicate that cyclin B1 plays a key role in IR-initiated cell cycle arrest…	info:pmid/22581829#abs:9, info:pmid/22077320#abs:4, info:pmid/17967430#body:185, info:pmid/15450419#title:1, info:pmid/23982470#cont:187, info:pmid/23702033#body:197, info:pmid/24175851#cont:129, info:pmid/23933584#body:5, info:pmid/22641227#cont:271, info:pmid/21755010#cont:165 <more data available...>	2	18
ATF3 --+> cell cycle arrest	Regulation	We show that ATF3 promotes apoptosis and cell cycle arrest., Atf3, Ddit3, and Trib3 induce cell cycle arrest and apoptosis in many cell types., ATF3 activation by tetracyclines may therefore contribute to cell-cycle arrest as well as some of the anti-inflammatory effects of these drugs., This supports work by Lu et al., which showed that ATF3 directly represses cyclin D1, leading to cell cycle ar…	info:pmid/16469745#abs:5, info:pmid/19074148#body:345, info:pmid/24280420#body:86, info:pmid/22753726#cont:206, info:pmid/18804814#body:81, info:pmid/19540205#body:163, info:pmid/21034493#body:242, info:pmid/20651982#cont:280	2	8
FAS ---> Leukemia	Regulation	Transfectants showed increased cytotoxicity against a Fas-sensitive human T leukemia cell line, Jurkat., In the present study we investigated the Fas-mediated cellular events using the human leukemic T cell line, JURKAT., Exponentially growing human leukemia cell lines Molt-4 and Jurkat were treated with tumor necrosis factor-alpha (TNF-alpha) or Anti-Fas., Moreover, Nitric oxide triggered apopto…	info:pmid/15004200#abs:8, info:pmid/7543858#abs:1, info:pmid/16687077#abs:3, info:pmid/9596680#abs:5, info:pmid/15592513#abs:4, info:pmid/19698994#body:30, info:pmid/21782579#body:90, info:pmid/15043784#abs:17, info:pmid/15866317#body:54, info:pmid/11080674#body:160 <more data available...>	2	17
CCR7 ---> apoptosis	Regulation	We hypothesized that CCR7 also plays a role in CD8(+) T-cell protection from apoptosis., In summary, in addition to its well-established role in chemotaxis, we show that CCR7 also induces antiapoptotic signaling in mature DCs., Previously, we confirmed that C-C chemokine receptor 7 (CCR7) promotes cell proliferation via the extracellular signal-regulated kinase (ERK) pathway, but its role in apop…	info:pmid/16278415#abs:2, info:pmid/15059845#abs:9, info:pmid/22438908#abs:1, info:pmid/21165563#abs:6, info:pmid/17709502#abs:3, info:pmid/18250173#abs:5, info:pmid/21735098#cont:166, info:pmid/16153857#body:206, info:pmid/12473266#body:150, info:pmid/21548969#cont:468 <more data available...>	2	16
GADD45A --+> oxidative stress	Regulation	Overexpression of DDIT-3 and GADD45a enhanced the oxidative stress and apoptosis induced by ARV S1133 and sC., Gadd45 is involved in cellular response to DNA damage or oxidative stress., In nonmalignant cells, the oxidative stress defense response is mediated in part by Forkhead box class O-dependent induction of MnSOD, catalase, and GADD45 ..., In males, 3–9-fold D-GADD45 overexpression led to m…	info:pmid/21779911#abs:7, info:pmid/20434434#body:113, info:pmid/20649462#cont:147, info:pmid/23095639#cont:70, info:pmid/23826920#cont:264, info:pmid/24104475#cont:385, info:pmid/12048180#body:139, info:doi/10.1016/j.exer.2003.10.019#body:16, info:doi/10.1007/978-1-4614-8289-5-1#cont:117	2	9
TNFSF10 ---> Leukemia	Regulation	Colon cancer (HCT116, SW480), prostate cancer (PC3, LNCaP) and leukemia (K562) cells were treated with STI571 and TRAIL., We have reported that Erbin expression was down-regulated in the Jurkat leukaemia T lymphocytes treated with the recombinant soluble tumour necrosis factor-related apoptosis-inducing ligand ., These data suggest that TRAIL might participate in CD95-independent apoptosis of lym…	info:pmid/22462553#abs:2, info:pmid/18316330#abs:1, info:pmid/9485194#abs:9, info:pmid/17697742#body:182, info:pmid/11840265#title:1, info:pmid/22886962#cont:251, info:pmid/24447304#cont:124, info:pmid/19760076#cont:456, info:pmid/21235511#cont:140, info:pmid/21741707#body:31 <more data available...>	2	17
DDB2 ---> apoptosis	Regulation	The findings also suggest that modulation of ultraviolet-induced apoptosis by DDB2 may be independent of DNA repair., In contrast, the overexpression of DDB2 induces cellular FLICE-like inhibitory protein (cFLIP) expression and further attenuates death ligand-induced apoptosis., In sum, these results demonstrate that DDB2 is well conserved between humans and mice and functions as a tumor suppress…	info:pmid/11852074#abs:9, info:pmid/15644494#abs:5, info:pmid/14769931#abs:7, info:pmid/16325378#abs:5, info:pmid/24260342#cont:266, info:pmid/23025416#cont:188, info:pmid/22846800#body:107, info:pmid/21959603#cont:323, info:pmid/18431487#body:278, info:pmid/19541625#body:191 <more data available...>	2	14
BAX --+> cell cycle arrest	Regulation	However, sufficient level of the latter protein was available for transactivating p21 and Bax, which are required for cell cycle arrest and apoptosis., The anti-proliferative effect was achieved by the induction of cell cycle arrest followed by apoptosis, mediated by the induction of p53, p21 and bax, but not by the Fas/FasL pathway., These results suggest that ts1 infection may stabilize p53 pro…	info:pmid/18483293#abs:10, info:pmid/12180853#abs:10, info:pmid/12065679#abs:9, info:pmid/12860918#abs:7, info:pmid/22957790#abs:4, info:pmid/16613491#abs:12, info:pmid/10436055#abs:4, info:pmid/18818203#body:276, info:pmid/14642612#body:87, info:pmid/18674635#body:148 <more data available...>	2	54
ZMAT3 --+> apoptosis	Regulation	Transient overexpression of PAG608 in human tumor-derived cells leads to distinctive changes in nuclear morphology, and can promote apoptosis., In particular, upregulation of WIG-1 was observed after zinc supplementation, indicating that WIG-1 might be involved in the zinc-induced cell cycle arrest and apoptosis of EC109 cells by regulating the expression of Bax, p21 ( WAF ), and cyclin D1., Prev…	info:pmid/9250682#abs:6, info:pmid/21559779#abs:7, info:pmid/11182242#body:101, info:pmid/11457582#body:130, info:pmid/11571644#body:77, info:pmid/19446018#body:85, info:pmid/22347364#cont:310, info:pmid/22794122#cont:380, info:pmid/11295161#body:64, info:pmid/10714958#body:81 <more data available...>	2	21
CDKN1A ---> Leukemia	Regulation	Our findings support the hypothesis that p21WAF1 contributes to leukemic chemoresistance by stabilizing c-IAP1 levels in the presence of chemotherapy., [P21(WAF1) inhibits the growth of leukemia cell line K562 and decreases its sensitivity to Vp16]., Furthermore, p21 WAF1 acts as an inhibitor of apoptosis in differentiated monocytes and leukemic monocytes by interacting with ASK-1, apoptosis sign…	info:pmid/11071269#abs:12, info:pmid/12015083#title:1, info:doi/10.1016/j.virol.2004.11.023#body:82	2	3
ATF3 ---| oxidative stress	Regulation	Knockdown of neuronal ATF3 by short hairpin RNA abolished the demyelination-induced increase in axonal mitochondrial transport and increased nitrotyrosine immunoreactivity in axonal mitochondria, suggesting that neuronal ATF3 expression and increased mitochondrial transport protect demyelinated axons from oxidative damage., ATF3 is known to upregulate the expression of DDIT3, NOXA and PUMA in ER-…	info:pmid/20463228#abs:9, info:pmid/21601586#body:184, info:pmid/17764926#body:15, info:pmid/18235102#body:114, info:pmid/21050479#cont:121	2	5
PPM1D ---| apoptosis	Regulation	In this study we show that Wip1 negatively regulates the activation of MKK4-JNK-c-Jun signaling during stress-induced apoptosis., Thus, Wip1 phosphatase promotes apoptosis in p53-negative tumors and protects normal tissues during treatment with anticancer agents., These results suggest that p53-dependent expression of Wip1 mediates a negative feedback regulation of p38-p53 signaling and contribut…	info:pmid/19395378#abs:4, info:pmid/22065775#abs:7, info:pmid/11101524#abs:9, info:pmid/22201816#abs:6, info:pmid/12021785#abs:5, info:pmid/18371349#abs:7, info:pmid/24126074#abs:6, info:pmid/18482988#abs:1, info:pmid/23907458#cont:36, info:pmid/16912047#body:274 <more data available...>	2	31
CDKN1A ---> cell stress	Regulation	In addition, p21WAF1 plays an essential role in the cellular stress induced by anti-, The p21 Cip1/WAF1 protein, an effector of p53 after a cellular stress, is constitutively expressed in SW480., The acquisition of the senescent phenotype by the HMECs in association with serial passage was confirmed by a transcriptional analysis of the cellular stress and senescence genes p16INK4a and p21CIP1 (Fi…	info:pmid/23381601#cont:196, info:pmid/16061257#body:104, info:pmid/17003781#body:105	2	3
MDM2 ---> cell stress	Regulation	Strong p53 activation and MDM2 induction may lead to other cellular stress that facilitates MDMX degradation., Similiarly, phosphorylation of tyrosine 394 by c-Abl decreases the ability of Mdm2 to destabilize p53 during cellular stress., HDM2 and NPM interaction or colocalization increased consequent to divergent cellular stresses, like UV damage, proteasome inhibition, and expression of apoptosi…	info:pmid/22120712#cont:107, info:pmid/21762075#cont:231, info:pmid/15144954#body:106, info:doi/10.1016/j.jmb.2003.08.008#body:109	2	4
PPM1D ---| cell cycle arrest	Regulation	Moreover, we found that PPM1D silencing led to G0/G1 cell-cycle arrest and the accumulation of cells at the sub-G1 phase., Such a delay in Wip1 expression would allow p53-induced cell cycle arrest and DNA repair to proceed without premature interference., In addition, as shown by many other groups, Wip1 up-regulation inhibits cell cycle arrest and suppresses apoptosis., Wip1 signaling has similar…	info:pmid/23745790#abs:7, info:pmid/17936559#body:138, info:pmid/21163364#body:127, info:pmid/20007970#body:242, info:pmid/21376742#body:116, info:pmid/9857069#body:322, info:pmid/22405851#body:6, info:doi/10.1016/j.biocel.2012.02.013#body:6	2	8
CCNG1 ---> cell cycle arrest	Regulation	Abrogation of cyclin G enhances p53 accumulation and phosphorylation of p53 at the Ser-15 residue, resulting in cell cycle arrest., In p53-null Saos2 cells, cyclin G inhibited p73 induction in response to genotoxic stress and delayed the camptothecin-mediated cell cycle arrest., Real-time PCR results demonstrated that the cell cycle arrest is mediated by up-regulation of cell cycle inhibitor gene…	info:pmid/15077171#abs:4, info:pmid/12642871#abs:5, info:pmid/19067490#abs:6, info:pmid/17474990#abs:9, info:pmid/18246078#abs:2, info:pmid/15878356#body:6, info:pmid/15120971#body:250, info:pmid/22579044#body:71, info:pmid/21931809#cont:187, info:pmid/11516527#body:113	2	10
XPC ---> oxidative stress	Regulation	Some evidence suggests that XPC is required for the repair of oxidative damage that might be necessary in the brain ( ).	info:pmid/18336867#body:61	2	1
TBK1 ---| apoptosis	Regulation	Suppression of TBK1 induced apoptosis specifically in human cancer cell lines that depend on oncogenic KRAS expression., Deficiency of T2K leads to apoptotic liver degeneration and impaired NF-kappaB-dependent gene transcription., have identified that TBK1 directly phosphorylates AKT to inhibit apoptosis and support oncogenic transformation [11,12]., Besides its antiviral activity, TBK1 was also …	info:pmid/19847166#abs:5, info:pmid/22851595#cont:468, info:pmid/21042276#cont:470, info:pmid/24027431#cont:15, info:pmid/21102550#body:429, info:pmid/23395611#body:96, info:pmid/23122493#body:97, info:pmid/21464307#cont:30, info:pmid/21138416#cont:275, info:pmid/19307177#body:48 <more data available...>	2	17
TNFSF10 --+> oxidative stress	Regulation	Collectively, these data show that TRAIL induces O2- generation and oxidative stress within the mitochondria., DJ-1 is a multifunctional protein that is implicated in transcriptional regulation, oxidative stress ( ), apoptosis induced by TRAIL ( ) and tumor suppressor activity ( ).	info:pmid/23608466#body:95, info:pmid/18063144#body:148	2	2
CDKN1A ---| oxidative stress	Regulation	In response to oxidative stress, Nrf2 and p21(Cip1/WAF1) are both upregulated to protect cells from oxidative damage., Apoptosis regulates inflammatory cell survival, and p21(CIP1/WAF1) is an important inhibitory regulator of cycle progression after oxidative stress., The accumulation of p21Cip1 in lenses exposed to oxidative stress may play a role as a defensive mediator of oxidative damage, an …	info:pmid/19560419#abs:1, info:pmid/12204872#abs:3, info:pmid/16179908#abs:13, info:pmid/16508017#abs:7, info:pmid/12907251#abs:4, info:pmid/12436061#abs:3, info:pmid/11415935#title:1, info:pmid/23025925#body:95, info:pmid/18948188#title:1, info:pmid/22966037#cont:1155 <more data available...>	2	15
FAS ---> cell cycle arrest	Regulation	Inhibition of tumor FAS causes both cell cycle arrest and apoptosis, indicating FAS is a promising target for cancer treatment., In tumor cells, the inhibition of FAS elicits cell cycle arrest and apoptosis, so it is considered a potential drug target for oncology., Several reports have shown that FAS inhibitors retard cell growth by inducing cell cycle arrest., ... cyclin-dependent kinase inhibi…	info:pmid/17565694#abs:2, info:pmid/18796435#abs:2, info:pmid/17904792#body:115, info:pmid/22217266#cont:164, info:pmid/16672349#body:268, info:pmid/23166734#cont:270, info:pmid/22995316#body:4, info:pmid/14563831#body:72, info:pmid/17224200#body:60, info:pmid/11564179#body:45 <more data available...>	2	12
TNFSF10 --+> cell cycle arrest	Regulation	We found that TRAIL induced apoptosis and cell cycle arrest in human gastric cancer cell lines, and that this effect was mediated by nitrous oxide production, and activation of both the extrinsic and intrinsic signaling pathways of apoptosis., RSV sensitizes cells to TRAIL-induced apoptosis via aG1 cell-cycle arrest and survivin depletion., In addition, it has been shown that TRAIL induces cell c…	info:pmid/23871247#abs:5, info:pmid/19432534#cont:680, info:pmid/21086019#cont:217, info:pmid/20438825#body:116, info:pmid/16603078#body:236, info:pmid/15763656#body:76, info:pmid/20443055#cont:206, info:pmid/17224200#body:60	2	8
MAP4K4 ---> apoptosis	Regulation	Knockdown of the MAP4K4 expression reduced cell proliferation, blocked cell cycle at S phase, and increased apoptosis., Knockdown of MAP4K4 inhibited cell proliferation, clonogenicity, and invasion, induced G1 arrest and apoptosis, and enhanced chemosensitivity., FAS and MAP4K4 both activate MAPK8, and are required for TNFa-induced apoptosis ., Conversely, MAP4K4 depletion suppresses hepatocellul…	info:pmid/21196414#abs:10, info:pmid/24013097#abs:10, info:pmid/24418702#body:135, info:pmid/22824148#body:90, info:pmid/23094072#cont:881, info:doi/10.1016/j.cardfail.2004.06.003#body:8	2	6
BLOC1S2 ---> apoptosis	Regulation	Bloc1s2 has been shown to regulate apoptosis in cancer , and Sec23ip is involved in protein export from the endoplasmic reticulum , and both of these genes are indirectly related to Hps5/6 genes.	info:pmid/19482074#body:69	2	1
BAX ---> cell stress	Regulation	Emerging evidence suggests that PrPC plays a protective role against cellular stresses including apoptosis induced by various pro-apoptotic agents such as Bax and staurosporine , however, other reports showed overexpression of PrPC enhances staurosporine-mediated apoptosis., Thus, Bax inhibitor-1 possesses evolutionarily conserved functions that allow it to intercede during cell stress involving …	info:pmid/16950206#abs:4, info:pmid/15304216#body:106, info:pmid/11413128#body:201, info:doi/10.1016/j.cbpa.2007.01.357#body:2	2	4
FAS ---> cell stress	Regulation	The alternative intrinsic pathway, dependent on Fas and various cell stress stimuli, triggers the cell death process via mitochondrial release of Cytochrome c and the activation of initiator caspase-9., Such dissociation of the kinase from the ion-conducting pore has been shown to be important in Fas-induced apoptosis, cell survival and cell stress, phenomena that involve Mg2+ and reactive oxygen…	info:pmid/16797160#body:10, info:pmid/23838006#body:102	2	2
XPC ---> cell cycle arrest	Regulation	These results suggest that the XPC protein plays a critical role in initiating the cisplatin DNA damaging treatment-mediated signal transduction process, resulting in activation of the p53 pathway and cell cycle arrest that allow DNA repair and apoptosis to take place., In addition to its role in DNA repair, XPC also play an important role in cell-cycle arrest and activation of the p53 pathway [3…	info:pmid/15107491#abs:8, info:pmid/17498315#body:161, info:pmid/15353127#body:220, info:pmid/15894512#body:40	2	4
SESN1 ---> oxidative stress	Regulation	Together, our results were in agreement with previous data for Drosophila ( ), and reconfirmed that SESN-1 is required for defense against oxidative stress in vivo., sestrin1 and sestrin2 are p53 target genes and are responsible for the resistance to oxidative stress induced by p53 both in vitro and in vivo ( ).	info:pmid/23318476#body:97, info:pmid/19061837#body:69	2	2
CCNB1 ---> oxidative stress	Regulation	Alterations in the mRNA expression of CDC2, cyclin B1, Bcl-2, Bax, caspase-3 and caspase-9 following Selenium-induced oxidative stress are shown in panels A and B of .	info:pmid/17320365#body:113	2	1
SESN1 ---> cell cycle arrest	Regulation	Similarly, the mutant medial nasal prominences showed upregulation of 71 genes involved in the cell cycle, again with four (Msh2, Men1, Ppm1q and Sesn1) involved in cell cycle arrest.	info:pmid/23872235#body:140	2	1
DDB2 ---> cell cycle arrest	Regulation	Degradation of DDB2 might contribute to cell cycle arrest by preventing its enhancement of E2F1 transcriptional activity.	info:pmid/12509284#body:305	2	1
XPC ---> apoptosis	Regulation	The XPC protein is also involved in DNA damage-induced cell cycle checkpoint regulation and apoptosis., In addition, XPC overexpression in various p53-deficient cancer cells resistant to cisplatin improved their sensitivity to cisplatin-induced apoptosis., XPC has been linked to regulation of base excision repair activity, redox homeostasis and recruitment of ATM and ATR to damage sites, thereby …	info:pmid/17510383#abs:2, info:pmid/22174370#abs:7, info:pmid/24084170#abs:4, info:pmid/23285288#cont:473, info:pmid/15353127#body:220, info:pmid/24366067#cont:93, info:pmid/22038723#cont:397, info:pmid/23010441#body:243, info:pmid/11442761#body:235, info:pmid/24380689#body:233 <more data available...>	2	11
XPC ---> response to oxidative stress	Regulation	Very recent findings verified recruitment of XPC to 8-oxoG lesions, while the downstream nucleotide excision repair proteins, XPA and XPB, did not accumulate at these lesions, thereby supporting a function of XPC outside of nucleotide excision repair that is involved in response to oxidative stress .	info:pmid/24084170#body:84	2	1
ZMAT3 ---> response to oxidative stress	Regulation	In the transcription-dependent pathway(s), the pro-apoptotic proteins Bax, the insulin-like growth factor-binding protein-3, the death receptor KILLER/DR5, the zinc finger protein PAG608, and proteins involved in generation or response to oxidative stress are potentially important transcriptional targets of p53 (7-12).	info:pmid/9774464#body:35, info:pmid/9774466#body:35	2	2
ZMAT3 ---> cell cycle arrest	Regulation	In particular, upregulation of WIG-1 was observed after zinc supplementation, indicating that WIG-1 might be involved in the zinc-induced cell cycle arrest and apoptosis of EC109 cells by regulating the expression of Bax, p21 ( WAF ), and cyclin D1., This observation suggests that WIG-1 may play an important role in cell cycle arrest and in apoptosis of cancer cells., PAG608 expression is depende…	info:pmid/21559779#abs:7, info:pmid/22794122#cont:380, info:pmid/12196512#body:292	2	3
TNFRSF10B ---> cell cycle arrest	Regulation	Upon activation, p53 induces a number of genes (Harms et al. 2004), such as p21(WAF1/CIP1) (el-Deiry et al. 1993), MDM2 (Barak et al. 1993; Wu et al. 1993), IGFBP3 (Buckbinder et al. 1995; Harms and Chen 2005), PIDD (Lin et al. 2000), and Killer/DR5 (Wu et al. 1997), which mediate the diverse biological functions of p53, including cell cycle arrest and apoptosis (Vousden and Lu 2002).	info:pmid/17050675#body:31	2	1
SESN1 ---> apoptosis	Regulation	Sesn1 is a positive regulator of cell growth and protects against apoptosis (Velasco-Miguel et al., 1999[Go]; Budanov et al., 2004[Go]) and was also inhibited by 2,3,7,8-Tetrachlorodibenzo-p-dioxin cotreatment., Nuclear FOXO3A activates several pro-apoptotic genes (PUMA, BIM, SESN1, TNFRSF10B, CDKN1B, CITED2) and represses CCND2 (a cell cycle gene) by direct transcriptional control.	info:pmid/17942748#body:256, info:pmid/19654878#body:237	2	2
CCNG1 ---> cell stress	Regulation	Our results demonstrate that cyclin G1 plays roles in G2/M arrest, damage recovery and growth promotion after cellular stress., On the other hand, Cyclin G1 can promote growth after cellular stress,21 and CCNG1 is overexpressed in several human cancers, suggesting a positive role in cell cycle regulation.22,23	info:pmid/11423978#abs:10, info:pmid/21311225#cont:33	2	2
PPM1D ---> cell stress	Regulation	We showed that interac- and anti-apoptotic proteins.1,2 tion of Wip1 and the transcription factor p53 is a major regulator of cellular stress RUNX2, specifically through dephos- responses and induces genes involved in phorylation of RUNX2 phospho-S432, cell cycle arrest, DNA repair, senescence resulted in increased expression of Bax. and apoptosis.3	info:pmid/22544321#cont:23	2	1
TNFSF10 --+> cell stress	Regulation	Their upregulation might only be a response to TRAIL-and Taurolidine-induced cell stress.	info:pmid/23338823#cont:313	2	1
FDXR ---| oxidative stress	Regulation	Heterologous ferredoxin reductase and flavodoxin protect Cos-7 cells from oxidative stress., 47. Mediavilla MG, Di Venanzio GA, Guibert EE, Tiribelli C (2010) Heterologous ferredoxin reductase and flavodoxin protect Cos-7 cells from oxidative stress.	info:pmid/20976072#title:1, info:pmid/23874655#cont:466	2	2
CCNG1 --+> Leukemia	Regulation	Some reports indicated that over-expression of cyclin G1 promoted the growth of cancer cells, such as leukemia (9), heaptic tumor (6), leiomyoma (1) and cervical carcinoma (10).	info:pmid/23589924#cont:12	2	1
GADD45A ---> Leukemia	Regulation	Using genetically engineered mouse models and bone-marrow transplantation, evidence has been obtained indicating that Gadd45 proteins can function to either promote or suppress tumor development and leukemia; this is dependent on the molecular nature of the activated oncogene and the cell type, via engagement of different signaling pathways., Data obtained in this laboratory indicates that loss o…	info:pmid/22150313#abs:4, info:pmid/24104471#cont:137	2	2
TNFRSF10B ---> Leukemia	Regulation	Cell death induction by wild-type TRAIL and variants on (a) BJAB cell line mediating apoptosis via both DR4 and death receptor5 receptors (BJABWT), (b) BJAB death receptor5-deficient cell line mediating apoptosis via DR4, (c) death receptor5-mediated Jurkat leukaemia and (d) death receptor5-mediated A2780 ovarian carcinoma cells.	info:pmid/21368856#cont:102	2	1
MDM2 ---> response to oxidative stress	Regulation	RPL26 increases the translation of TP53 mRNA in response to DNA damage21, whereas RPS3 protects P53 from MDM2-mediated ubi-quitination in response to oxidative stress22.	info:pmid/21804542#cont:25	2	1
CDKN1A ---> response to oxidative stress	Regulation	A new p21waf1/cip1 isoform is an early event of cell response to oxidative stress.	info:pmid/9846180#title:1	2	1
CCNB1 ---> Leukemia	Regulation	It was considered that cyclin B1 may play an important role in leukemic pathogeneses and can be one of the factors influencing the prognosis of acute leukemia patients.	info:pmid/16277836#abs:12	2	1
BAX ---> Leukemia	Regulation	Together, these findings suggest that antileukemic synergism between PI3K/AKT/mTOR inhibitors and BH3 mimetics involves multiple mechanisms, including Mcl-1 downregulation, release of Bim from Bcl-2/Bcl-xL as well as Bak and Bax from Mcl-1/Bcl-2/Bcl-xL, and GSK3a/ß, culminating in Bax/Bak activation and apoptosis., Increase in the ratio of mitochondrial Bax/Bcl-XL induces Bax activation in human …	info:pmid/23243017#abs:13, info:pmid/15258470#title:1	2	2
CCR7 ---> cell cycle arrest	Regulation	Further research demonstrated that inhibitors of nuclear factor-kappa B and CCR7-PI3K attenuate the survival of CCR7-mediated cells, causing decreased viability, increased apoptosis and increased cell cycle arrest in squamous cell carcinoma of the head and neck cells., This shows that CCR7 signaling is linked to cell cycle control and that sustained engagement of CCR7, either by high concentratio…	info:pmid/21165563#abs:6, info:pmid/17982037#abs:8	2	2
FDXR ---> response to oxidative stress	Regulation	ferredoxin reductase (AvFPR) is involved in the response to oxidative stress in Azotobacter vinelandii., As ferredoxin-NADP+ reductase plays a key role in the response to oxidative stress in several systems, changes in synthesis, degradation and activity of ferredoxin-NADP+ reductase were analyzed.	info:pmid/9865948#abs:1, info:pmid/15108857#abs:8	2	2
BAX ---> response to oxidative stress	Regulation	Our data suggest that ataxin-3 plays an important role in regulating the Bcl-XL-Bax-mediated anti-oxidative response by modulating the interaction between Bcl-XL and Bax.	info:pmid/23562578#abs:7	2	1
ATF3 --+> apoptosis	Regulation	We show that ATF3 promotes apoptosis and cell cycle arrest., Thus, ATF3 is a key mediator of KLF6-induced apoptosis in prostate cancer cells., Functionally, expression of IRS2 protects beta-cells from ATF3-induced apoptosis., Furthermore, we demonstrate that induction of apoptosis by resveratrol is mediated, in part, by increased ATF3 expression., Our present results indicate that ATF3 plays a cr…	info:pmid/16469745#abs:5, info:pmid/18755691#abs:8, info:pmid/18057093#abs:8, info:pmid/21205742#abs:9, info:pmid/11473362#abs:9, info:pmid/21280179#abs:5, info:pmid/21396734#abs:3, info:pmid/17764926#abs:2, info:pmid/19647793#abs:6, info:pmid/16489044#abs:6	2	10

## Sheet: References 
Supplementary Table S10. Interaction Analysis of the Global Molecular & Biological Processes in Molt-4-LXSN cells at 8hrs vs. 0hr.
Relation	Type	Sentence	TextRef
FAS --+> apoptosis	Regulation	Fas induced classical apoptosis.	info:pmid/14754601#abs:9
FAS --+> apoptosis	Regulation	CD95 is a potent inducer of apoptosis.	info:pmid/9516458#abs:1
FAS --+> apoptosis	Regulation	Fas (CD95) plays an important role in apoptosis.	info:pmid/12199788#abs:1
FAS --+> apoptosis	Regulation	Fas-mediated apoptosis is a crucial cellular event.	info:pmid/21382479#abs:1
FAS --+> apoptosis	Regulation	SB 203580 had no effect on Fas-initiated apoptosis.	info:pmid/10464315#abs:4
FAS --+> apoptosis	Regulation	Membrane Fas can induce apoptosis in sensitive cells.	info:pmid/10775726#abs:1
FAS --+> apoptosis	Regulation	Fas activation triggers apoptosis in many cell types.	info:pmid/10611305#abs:1
FAS --+> apoptosis	Regulation	Fas and FasL is important mediators of apoptosis.	info:pmid/18547442#abs:1
FAS --+> apoptosis	Regulation	Fas (CD95/APO-1) is an important mediator of apoptosis.	info:pmid/10029090#abs:1
FAS --+> apoptosis	Regulation	Ultimately, Fas activation leads to apoptotic cell death.	info:pmid/9093908#abs:3
FAS --+> apoptosis	Regulation	Cross-linking of CD95 leads to the induction of apoptosis.	info:pmid/8688670#abs:2
FAS --+> apoptosis	Regulation	The Fas receptor and ligand initiate an apoptotic pathway.	info:pmid/9486981#abs:1
FAS --+> apoptosis	Regulation	Fas and FasL interaction induces apoptotic cell death.	info:pmid/19056538#abs:1
FAS --+> apoptosis	Regulation	Newly expressed Fas is indeed capable of inducing apoptosis.	info:pmid/17343612#abs:4
FAS --+> apoptosis	Regulation	The temporal dynamics of Fas-induced apoptosis is elucidated.	info:pmid/20195576#abs:1
FAS --+> apoptosis	Regulation	The Fas molecule mediates apoptotic signal in many cell types.	info:pmid/8671629#abs:1
FAS --+> apoptosis	Regulation	Cross-linking of APO-1 mediates apoptosis in a variety of cells.	info:pmid/7528667#abs:2
FAS --+> apoptosis	Regulation	Fas mediates apoptosis following binding with Fas ligand.	info:pmid/12397013#abs:1
FAS --+> apoptosis	Regulation	Fas, a membrane-bound protein, is a central pro-apoptotic factor.	info:pmid/10897390#abs:2
FAS --+> apoptosis	Regulation	FasL binds to Fas, which results in target cell apoptosis.	info:pmid/9077447#abs:4
FAS --+> apoptosis	Regulation	Anti-Fas antibody induces apoptotic cell death in sensitive cells.	info:pmid/9250912#abs:2
FAS --+> apoptosis	Regulation	FasL binds to Fas, which results in target cell apoptosis.	info:pmid/8950463#abs:2
FAS --+> apoptosis	Regulation	Caspase-3 is essential for Fas-mediated apoptosis in vitro.	info:pmid/10528193#abs:1
FAS --+> apoptosis	Regulation	Partial deletion of the Fas intracellular domain prevented apoptosis.	info:pmid/15289504#abs:4
FAS --+> apoptosis	Regulation	Soluble Fas (sFas) is known to inhibit Fas-induced apoptosis.	info:pmid/23619472#abs:3
FAS --+> apoptosis	Regulation	Monoclonal antibody against FAS/CD95 was applied to induce apoptosis.	info:pmid/18618109#abs:9
FAS --+> apoptosis	Regulation	It has been suggested that apoptosis is mediated through Fas antigen.	info:pmid/15617242#abs:2
FAS --+> apoptosis	Regulation	Human thyrocytes are resistant to Fas-mediated programmed cell death .	info:pmid/10537175#abs:1
FAS --+> apoptosis	Regulation	CD95 (Fas/Apo-1) mediates apoptosis in cells of various types.	info:pmid/9049960#abs:1
FAS --+> apoptosis	Regulation	The mechanism of Fas antigen-mediated apoptosis is at present unclear.	info:pmid/7538469#abs:1
FAS --+> apoptosis	Regulation	Apo-1/Fas gene is one of the mediators of apoptosis in stroke.	info:pmid/12515395#abs:2
FAS --+> apoptosis	Regulation	The death receptor CD95 (APO-1/Fas) induces apoptosis in many tissues.	info:pmid/15345718#abs:1
FAS --+> apoptosis	Regulation	In addition, the expression of Fas antigen directly induces apoptosis.	info:pmid/8741699#abs:4
FAS --+> apoptosis	Regulation	Fas can induce the apoptosis of osteoclast.	info:pmid/11798562#abs:12
FAS --+> apoptosis	Regulation	Membrane FasL is the natural trigger of Fas-mediated apoptosis.	info:pmid/23991192#abs:1
FAS --+> apoptosis	Regulation	Fas-Fas ligand (FasL) interaction could induce apoptosis as well.	info:pmid/21317984#abs:2
FAS --+> apoptosis	Regulation	Cross-linking of APO-1 induces apoptotic cell death in sensitive cells.	info:pmid/7682455#abs:2
FAS --+> apoptosis	Regulation	Cross-linking of APO-1 induces apoptotic cell death in sensitive cells.	info:pmid/1283266#abs:2
FAS --+> apoptosis	Regulation	Cross-linking of APO-1 induces apoptotic cell death in sensitive cells.	info:pmid/7693996#abs:2
FAS --+> apoptosis	Regulation	Despite Fas expression, many cells resist Fas-induced apoptosis.	info:pmid/10827133#abs:1
FAS --+> apoptosis	Regulation	Moreover, the translocation was also observed in Fas-dependent apoptosis.	info:pmid/10779768#abs:4
FAS --+> apoptosis	Regulation	However, both cell lines were also insensitive to Fas-mediated apoptosis.	info:pmid/10651307#abs:5
FAS --+> apoptosis	Regulation	Dependence on CD95-mediated apoptosis was not observed.	info:pmid/10892693#abs:11
FAS --+> apoptosis	Regulation	Ligation of the Fas receptor (FasR) is a key step in apoptosis induction.	info:pmid/11478842#abs:1
FAS --+> apoptosis	Regulation	The mechanisms allowing resistance to Fas-mediated apoptosis are complex.	info:pmid/11172597#abs:3
FAS --+> apoptosis	Regulation	We have found that Max is targeted during Fas-induced apoptosis.	info:pmid/11535131#abs:3
FAS --+> apoptosis	Regulation	Fas receptor-induced apoptosis plays critical roles in immune homeostasis.	info:pmid/7536620#abs:1
FAS --+> apoptosis	Regulation	The cells subsequently underwent Fas-mediated apoptosis.	info:pmid/11466354#abs:6
FAS --+> apoptosis	Regulation	This cell line was resistant to the apoptosis triggered by Fas engagement.	info:pmid/9832562#abs:3
FAS --+> apoptosis	Regulation	Apoptosis was also induced by anti-Fas antibody injection.	info:pmid/17162359#abs:5
FAS --+> apoptosis	Regulation	Fas and Bcl-2 proteins are involved in the control of apoptosis.	info:pmid/17162369#abs:2
FAS --+> apoptosis	Regulation	The cells had a low susceptibility to anti-Fas antibody-mediated apoptosis.	info:pmid/9266436#abs:3
FAS --+> apoptosis	Regulation	Soluble Fas (sFas) blocks apoptosis induced by Fas ligand in vitro.	info:pmid/10911377#abs:1
FAS --+> apoptosis	Regulation	Anti-CD95 antibody could induce their apoptosis.	info:pmid/10424438#abs:10
FAS --+> apoptosis	Regulation	Thus Fas appears to mediate germ cell apoptosis.	info:pmid/9950791#abs:6
FAS --+> apoptosis	Regulation	Fas-mediated apoptosis in human MG63 osteosarcoma cells.	info:pmid/14710359#abs:3
FAS --+> apoptosis	Regulation	Knockdown of cFLIP restores sensitivity to CD95-mediated apoptosis.	info:pmid/20812013#abs:9
FAS --+> apoptosis	Regulation	In contrast, Fas-triggered PMN apoptosis was completely blocked by zVAD-fmk.	info:pmid/12393608#abs:8
FAS --+> apoptosis	Regulation	Soluble Fas antigen can protect cells against Fas-mediated apoptosis.	info:pmid/12855687#abs:1
FAS --+> apoptosis	Regulation	All of the variants were Fas+ but resistant to Fas-mediated apoptosis.	info:pmid/8647182#abs:4
FAS --+> apoptosis	Regulation	Much of this apoptosis is mediated by Fas-Fas ligand (FasL) interactions.	info:pmid/10224289#abs:2
FAS --+> apoptosis	Regulation	Fas/Fas ligand and TNF/TNF receptors are involved in apoptosis.	info:pmid/9144074#abs:1
FAS --+> apoptosis	Regulation	In contrast, Fas-induced apoptosis was not inhibited.	info:pmid/11704868#abs:7
FAS --+> apoptosis	Regulation	Sensitivity to CD95-induced apoptosis can be restored using different molecules.	info:pmid/10622719#abs:2
FAS --+> apoptosis	Regulation	The caspase cascade is an executioner of apoptosis, mediated by Fas.	info:pmid/11334117#abs:1
FAS --+> apoptosis	Regulation	IL-22 had no effect on Fas-induced apoptosis.	info:pmid/16537974#abs:10
FAS --+> apoptosis	Regulation	Caspase-8 plays an essential role in apoptosis induced by Fas activation.	info:pmid/11525634#abs:1
FAS --+> apoptosis	Regulation	Fas-FasL interactions mediate activation-induced apoptosis in the periphery.	info:pmid/9469465#abs:5
FAS --+> apoptosis	Regulation	Fas (CD95) and Fas ligand (FasL/CD95L) are important mediators of apoptosis.	info:pmid/17163398#abs:2
FAS --+> apoptosis	Regulation	We therefore investigated the role of ATM kinase in Fas-induced apoptosis.	info:pmid/17932249#abs:4
FAS --+> apoptosis	Regulation	CD95 and ceramide are known to be involved in the apoptotic mechanism.	info:pmid/12112027#abs:1
FAS --+> apoptosis	Regulation	Shedding is a novel mechanism operative in early steps of CD95-mediated apoptosis.	info:pmid/8769429#abs:9
FAS --+> apoptosis	Regulation	Fas-mediated apoptosis has been proposed to play an important role in homeostasis.	info:pmid/16211301#abs:1
FAS --+> apoptosis	Regulation	The CD95 activation resulted in apoptosis and cell death in all cell lines.	info:pmid/18074150#abs:7
FAS --+> apoptosis	Regulation	The ensuing engagement of Fas by FasL on adjacent cells leads to apoptosis.	info:pmid/11212252#abs:2
FAS --+> apoptosis	Regulation	Fas and iNOS might mediate chondrocyte apoptosis.	info:pmid/16733918#abs:9
FAS --+> apoptosis	Regulation	Modulators of Fas/FasL-mediated apoptosis may therefore be clinically useful.	info:pmid/15667570#abs:14
FAS --+> apoptosis	Regulation	As a result, Fas-mediated apoptosis in these cells was inhibited.	info:pmid/23499736#abs:5
FAS --+> apoptosis	Regulation	The death receptor CD95 promotes apoptosis through well-defined signalling pathways.	info:pmid/21760611#abs:1
FAS --+> apoptosis	Regulation	Apoptosis was induced via CD95 crosslinking or ultraviolet irradiation.	info:pmid/9485078#abs:2
FAS --+> apoptosis	Regulation	CD95 is a member of the TNF-receptor superfamily and can mediate apoptosis.	info:pmid/10882644#abs:2
FAS --+> apoptosis	Regulation	Fas, a death factor, can induce apoptotic death of cells.	info:pmid/12500396#abs:1
FAS --+> apoptosis	Regulation	Apoptosis induced by glycochenodeoxycholic acid and Fas was also reduced.	info:pmid/21175587#abs:6
FAS --+> apoptosis	Regulation	Little is known about the mechanism of signal transduction in Fas-mediated apoptosis.	info:pmid/8524870#abs:5
FAS --+> apoptosis	Regulation	Inhibition of FAS induces apoptosis of human breast cancer cells.	info:pmid/12654184#abs:2
FAS --+> apoptosis	Regulation	Nitric oxide protects from apoptosis induced by Fas and TNF-alpha.	info:pmid/11518677#abs:2
FAS --+> apoptosis	Regulation	In addition, we examined anti-Fas-mediated apoptosis of thyrocytes.	info:pmid/9409648#abs:9
FAS --+> apoptosis	Regulation	CD95-mediated apoptosis was blocked in human ovarian cancer cells.	info:pmid/15297424#abs:5
FAS --+> apoptosis	Regulation	Fas (Apo-1/CD95) and its specific ligand (FasL) are key elements in apoptosis.	info:pmid/20534173#abs:1
FAS --+> apoptosis	Regulation	We summarize contributions to the data concerning proteases in Fas-mediated apoptosis.	info:pmid/9015753#abs:4
FAS --+> apoptosis	Regulation	The Fas-FasL interaction then activates the apoptosis program.	info:pmid/8673705#abs:4
FAS --+> apoptosis	Regulation	TSH was able to inhibit Fas-mediated apoptosis in a dose-dependent manner.	info:pmid/10437622#abs:9
FAS --+> apoptosis	Regulation	ECs were sensitive to Fas-mediated apoptosis when exposed to homocysteine.	info:pmid/15117910#abs:8
FAS --+> apoptosis	Regulation	Inhibition of PKCmu with Goe6983 sensitized resistant cells to CD95-induced apoptosis.	info:pmid/14654790#abs:5
FAS --+> apoptosis	Regulation	Conversely, UACC 1227 cells were resistant to Fas-mediated apoptosis.	info:pmid/10497214#abs:6
FAS --+> apoptosis	Regulation	Activating anti-CD95 antibodies further increased the apoptosis rate.	info:pmid/11136877#abs:9
FAS --+> apoptosis	Regulation	Fas receptor is a mediator of the external apoptotic pathway in many cells and tissues.	info:pmid/20854180#abs:1
FAS --+> apoptosis	Regulation	Fas-mediated apoptosis is an essential mechanism for maintenance of immune homeostasis.	info:pmid/10626246#abs:1
FAS --+> apoptosis	Regulation	Fas has a pro-apoptotic role in photoreceptors.	info:pmid/22499988#abs:12
FAS --+> apoptosis	Regulation	CD40 ligation inhibited spontaneous and Fas-induced apoptosis.	info:pmid/15878750#abs:4
BAX --+> apoptosis	Regulation	Bax is essential for apoptosis in normal cells.	info:pmid/20200776#abs:1
BAX --+> apoptosis	Regulation	The Bax accelerates apoptosis.	info:pmid/19636580#abs:5
BAX --+> apoptosis	Regulation	However, Bax-Delta1-66 mutant was not able to induce apoptosis.	info:pmid/18395515#abs:6
BAX --+> apoptosis	Regulation	Bax and Bcl-XL are key regulators of apoptosis in mammals.	info:pmid/16215691#abs:1
BAX --+> apoptosis	Regulation	BCL-2 and BAX are important in the regulation of apoptosis.	info:pmid/16254104#abs:1
BAX --+> apoptosis	Regulation	Bax belongs to the Bcl-2 family and induces apoptosis.	info:pmid/15641988#abs:2
BAX --+> apoptosis	Regulation	Bax knockdown and Bcl-2 overexpression abolished apoptosis.	info:pmid/22723988#abs:7
BAX --+> apoptosis	Regulation	The mechanism by which Bax promotes apoptosis is poorly understood.	info:pmid/8943258#abs:2
BAX --+> apoptosis	Regulation	The apoptosis is modulated by p53, Bcl2 and Bax proteins.	info:pmid/18470731#abs:2
BAX --+> apoptosis	Regulation	BAX, a heterodimer partner of BCL-2, is an apoptosis inducer.	info:pmid/9728362#abs:1
BAX --+> apoptosis	Regulation	Bax is one of the main effectors of apoptosis in breast cancer.	info:pmid/19035283#abs:1
BAX --+> apoptosis	Regulation	The Bcl-2 family protein Bax is a key effector of apoptosis.	info:pmid/19070569#abs:1
BAX --+> apoptosis	Regulation	Those responses favor Bax-dependent MOMP and apoptosis.	info:pmid/18266926#abs:7
BAX --+> apoptosis	Regulation	Additionally, we have compared features of bax- and rpr-induced apoptosis.	info:pmid/12226749#abs:6
BAX --+> apoptosis	Regulation	Bcl-2 and Bax proteins play major roles in the control of apoptosis.	info:pmid/12165421#abs:1
BAX --+> apoptosis	Regulation	BIK-mediated apoptosis is mediated by selective activation of BAX.	info:pmid/19641504#abs:3
BAX --+> apoptosis	Regulation	Bax and Bak then elicit the downstream events in apoptosis signaling.	info:pmid/18299399#abs:3
BAX --+> apoptosis	Regulation	Bcl-x(l) and Bax play important roles in the regulation of apoptosis.	info:pmid/11032748#abs:1
BAX --+> apoptosis	Regulation	The Bcl-2 family member Bax plays a critical role in apoptosis.	info:pmid/16946732#abs:1
BAX --+> apoptosis	Regulation	Bax expression increased in a manner parallel to that of the apoptotic index.	info:pmid/15922418#abs:8
BAX --+> apoptosis	Regulation	Apoptosis was dependent on Bax and abrogated by Bcl-2 overexpression.	info:pmid/24113173#abs:3
BAX --+> apoptosis	Regulation	Bax and Bcl-X(L) genes play an important role in the apoptotic pathway.	info:pmid/11675156#abs:1
BAX --+> apoptosis	Regulation	Bax and p53 were required for caspase-dependent apoptosis.	info:pmid/17278191#abs:5
BAX --+> apoptosis	Regulation	In contrast, the partner protein Bax acts as a positive regulator of apoptosis.	info:pmid/9446661#abs:2
BAX --+> apoptosis	Regulation	The abnormal expressions of Bcl-2 and Bax may contribute to the apoptosis.	info:pmid/19399397#abs:12
BAX --+> apoptosis	Regulation	Apoptosis can be driven by either activating Bax or by activation of MST kinases.	info:pmid/17889669#abs:3
BAX --+> apoptosis	Regulation	CHOP-induced apoptosis was prevented by Bax knock-down.	info:pmid/14752510#abs:9
BAX --+> apoptosis	Regulation	Overexpression of Bax induced apoptosis in Hep3B cells.	info:pmid/10585263#abs:9
BAX --+> apoptosis	Regulation	The induced apoptosis was enhanced by the expression of Flag-Bax.	info:pmid/18636161#abs:10
BAX --+> apoptosis	Regulation	Bax, a member of the Bcl-2 multigene family, is known to promote apoptosis.	info:pmid/9223064#abs:1
BAX --+> apoptosis	Regulation	Bcl-2 oncogene and Bax gene play an important role in regulating apoptosis.	info:pmid/14971737#abs:1
BAX --+> apoptosis	Regulation	Taken together, Bax is essential for apoptosis induced by aluminum.	info:pmid/20385067#abs:10
BAX --+> apoptosis	Regulation	Bcl-2, bcl-x, and bax proteins are involved in the regulation of apoptosis.	info:pmid/17122638#abs:1
BAX --+> apoptosis	Regulation	Activated Smac can enhance Bax-mediated cellular apoptosis.	info:pmid/22052903#abs:13
BAX --+> apoptosis	Regulation	Apoptosis was augmented by risperidone through enhanced Bax.	info:pmid/22486847#abs:12
BAX --+> apoptosis	Regulation	Bax promotes cell apoptosis when it is bound to Bcl-2.	info:pmid/10726718#abs:9
BAX --+> apoptosis	Regulation	The BCL-2 family member BAX plays a critical role in regulating apoptosis.	info:pmid/12509420#abs:1
BAX --+> apoptosis	Regulation	It has been hypothesized that interaction of Bcl-2 and Bax may regulate apoptosis.	info:pmid/9624685#abs:1
BAX --+> apoptosis	Regulation	Bcl-2/Bax plays an important role in germ cell apoptosis.	info:pmid/12680330#abs:9
BAX --+> apoptosis	Regulation	An increase in the Bax/Bcl-2 ratio resulted in enhanced apoptosis.	info:pmid/21776480#abs:6
BAX --+> apoptosis	Regulation	The Bax protein (Bcl-2-associated X protein) is pivotal for the apoptotic process.	info:pmid/20966963#abs:1
BAX --+> apoptosis	Regulation	Bcl-2/Bax plays an important role in germ cell apoptosis.	info:pmid/16683573#abs:9
BAX --+> apoptosis	Regulation	Activation of JNK and Bax possibly contributed to Benzo(a)pyrene-induced apoptosis.	info:pmid/21911080#abs:10
BAX --+> apoptosis	Regulation	One of these interacted with Bcl-2-like 4 and induced apoptosis in mammalian cells.	info:pmid/20479784#abs:12
BAX --+> apoptosis	Regulation	Both bcl-2 and bax influence the extent of apoptosis in pancreatic carcinoma.	info:pmid/9839167#abs:11
BAX --+> apoptosis	Regulation	Activation of Bax or Bak is essential for the completion of many apoptotic programmes.	info:pmid/18084240#abs:1
BAX --+> apoptosis	Regulation	TEGT is able to inhibit the expression of Bax, which is known to promote apoptosis.	info:pmid/16285565#abs:5
BAX --+> apoptosis	Regulation	SfIAP and baculoviral CpIAP inhibit Bax but not Fas-induced apoptosis in human cells.	info:pmid/10677478#abs:4
BAX --+> apoptosis	Regulation	Cancer cells express different levels of apoptosis-promoting Bax protein.	info:pmid/11123425#abs:1
BAX --+> apoptosis	Regulation	The intracellular localization and redistribution of Bax are important in promoting apoptosis.	info:pmid/11123426#abs:2
BAX --+> apoptosis	Regulation	Bax-alpha is thought to form heterodimers with Bcl-2 and prevent apoptotic cell death.	info:pmid/8994223#abs:1
BAX --+> apoptosis	Regulation	Mutations in Bax that promote apoptosis can provide insight into how Bax is regulated.	info:pmid/21199865#abs:2
BAX --+> apoptosis	Regulation	These findings strongly suggest that the phenobarbital-inducible apoptosis is mediated by Bax.	info:pmid/9230198#abs:8
BAX --+> apoptosis	Regulation	Bcl-2 and Bax proteins regulate apoptosis independently, cooperatively, or both in vitro.	info:pmid/12109516#abs:1
BAX --+> apoptosis	Regulation	Overall, there results unveil a novel role of FIH1 in the regulation of Bax-mediated apoptosis.	info:pmid/21069436#abs:7
BAX --+> apoptosis	Regulation	About 28 O. sativa cDNAs promoted yeast survival following engagement of Bax-induced apoptosis.	info:pmid/24096889#abs:3
BAX --+> apoptosis	Regulation	Of seven putative BH3 mimetics tested, only ABT-737 triggered Bax/Bak-mediated apoptosis.	info:pmid/17097561#abs:2
BAX --+> apoptosis	Regulation	Apoptotic death was enhanced by the combination of Ad/Bax and radiotherapy.	info:pmid/12605984#abs:8
BAX --+> apoptosis	Regulation	Continued expression of bax could enhance apoptotic cell death.	info:pmid/8760259#abs:9
BAX --+> apoptosis	Regulation	IL-3 removal was reported to induce membrane association of the apoptotic effector Bax.	info:pmid/11494143#abs:1
BAX --+> apoptosis	Regulation	The levels of bax, an agonist of apoptosis, were found to be reduced in the resistant cell line.	info:pmid/9620551#abs:7
BAX --+> apoptosis	Regulation	In addition we show that overexpression of apocytochrome c blocks Bax-induced apoptosis in cells.	info:pmid/12393884#abs:6
BAX --+> apoptosis	Regulation	The mice have a deletion of BAX, which normally regulates apoptosis.	info:pmid/23840835#abs:6
BAX --+> apoptosis	Regulation	Bax, a member of the Bcl-2 protein family, accelerates apoptosis by an unknown mechanism.	info:pmid/9382873#abs:1
BAX --+> apoptosis	Regulation	The silencing of Bax, but not of Bak, prevented Mcl-1(128-350) induced apoptosis.	info:pmid/19968986#abs:6
BAX --+> apoptosis	Regulation	Bax is a member of the Bcl-2 family and induces apoptosis of mammalian cells.	info:pmid/10759888#abs:1
BAX --+> apoptosis	Regulation	However, Bcl2 effects on earlier steps of BAX-mediated apoptosis are not fully understood.	info:pmid/20621101#abs:4
BAX --+> apoptosis	Regulation	Inhibition of Bax by RNA-interference also reduced theaflavin-induced apoptosis.	info:pmid/18454316#abs:8
BAX --+> apoptosis	Regulation	Expression of BAX and Bcl-2, which regulate apoptosis, were studied by immunohistochemistry.	info:pmid/11303626#abs:4
BAX --+> apoptosis	Regulation	In transient transfection assays, Bcl-B suppresses apoptosis induced by Bax but not Bak.	info:pmid/11278245#abs:5
BAX --+> apoptosis	Regulation	These data suggest that MAP-1 mediates apoptosis through a mechanism that involves binding to Bax.	info:pmid/11060313#abs:6
BAX --+> apoptosis	Regulation	Celecoxib was shown to induce apoptosis that was attenuated by ectopic Bcl-2 or Bax knockout.	info:pmid/20104024#abs:4
BAX --+> apoptosis	Regulation	Bax is known to promote apoptosis among developing neurons.	info:pmid/12445631#abs:3
BAX --+> apoptosis	Regulation	Augmented Bax expression may be one of the important regulators of this apoptosis.	info:pmid/12381965#abs:8
BAX --+> apoptosis	Regulation	Pro-apoptotic gene Bax was up-regulated during p53-mediated apoptosis.	info:pmid/22684905#abs:6
BAX --+> apoptosis	Regulation	Both apoptosis and axon degeneration require Bax and caspases.	info:pmid/23695670#abs:2
BAX --+> apoptosis	Regulation	Bax is required for the induction of postresection enterocyte apoptosis.	info:pmid/15300170#abs:11
BAX --+> apoptosis	Regulation	This augments the BAX-Ku70 interaction and therefore prevents BAX-mediated apoptosis.	info:pmid/19826407#abs:5
BAX --+> apoptosis	Regulation	Bax promotes apoptosis, while Bcl-2 inhibits apoptosis.	info:pmid/19060445#abs:8
BAX --+> apoptosis	Regulation	Bax plays an important role in the regulation of apoptosis induced by chemotherapy and other stimuli.	info:pmid/12107556#abs:1
BAX --+> apoptosis	Regulation	This is the first demonstration that Bax channel activity is required in apoptosis.	info:pmid/16219766#abs:10
BAX --+> apoptosis	Regulation	Bax is the first member of the bcl-2 family shown to promote apoptosis.	info:pmid/10082077#abs:2
BAX --+> apoptosis	Regulation	The "Bcl-2/p53 axis" requires Bax and caspase 2 as essential apoptotic mediators.	info:pmid/12670866#abs:4
BAX --+> apoptosis	Regulation	Chronic pre-irradiation at a low dose-rate suppressed Bax-mediated apoptosis.	info:pmid/11576453#abs:8
BAX --+> apoptosis	Regulation	Our data demonstrated that Bax translocation is absolutely required for DR6-induced apoptosis.	info:pmid/22761420#abs:7
BAX --+> apoptosis	Regulation	This was in contrast to Cr(VI)-induced apoptosis that required Bax and was independent of transcription.	info:pmid/24008735#abs:8
BAX --+> apoptosis	Regulation	Instead, apoptosis is triggered through a different mitochondrial pore protein, Bax.	info:pmid/17140287#abs:7
BAX --+> apoptosis	Regulation	The apoptosis induced by T-2 toxin involved an increased Bax/Bcl-2 ratio.	info:pmid/16307838#abs:6
BAX --+> apoptosis	Regulation	Antagonism of Bax by a Ku-70-derived peptide also prevented apoptosis.	info:pmid/24337777#abs:9
BAX --+> apoptosis	Regulation	Moreover, CD31 may inhibit the Bax-mediated apoptosis of brown fat cells.	info:pmid/16594742#abs:11
BAX --+> apoptosis	Regulation	IFNgammaR2(296-337) rescued human cells from apoptosis induced by overexpression of Bax but not Bak.	info:pmid/19657228#abs:7
BAX --+> apoptosis	Regulation	Bax protein is a key mediator of apoptosis, and it might be related to chemosensitivity.	info:pmid/22741034#abs:1
BAX --+> apoptosis	Regulation	To determine the role of apoptosis-regulating genes bax and bcl-2 in reproduction.	info:pmid/10476692#abs:1
BAX --+> apoptosis	Regulation	Activation of Bax and Bak by BH3-only molecules triggers mitochondrial apoptosis.	info:pmid/19187757#abs:1
BAX --+> apoptosis	Regulation	Levels of the apoptosis-regulating proteins (BCL-2, BAK, and BAX) were determined by Western blotting.	info:pmid/11516199#abs:3
BAX --+> apoptosis	Regulation	Apoptotic stimuli were blocked upstream of the mitochondrial activation of Bax/Bak.	info:pmid/15452181#abs:5
BAX --+> apoptosis	Regulation	Loss of the apoptosis-promoting Bax has been implicated in resistance to cytotoxic therapy.	info:pmid/12040435#abs:3
BAX --+> apoptosis	Regulation	The suppression of Bax expression could represent an alternative viral mechanism for inhibition of apoptosis.	info:pmid/18382371#abs:13
BAX --+> apoptosis	Regulation	BAX and related proteins encoded by the BCL2 gene family are involved in the regulation of apoptosis.	info:pmid/9767293#abs:1
BAX --+> apoptosis	Regulation	Hence, multiple pro-survival proteins must be inactivated to unleash Bax and Bak, which drive apoptosis.	info:pmid/16243507#abs:6
TNFSF10 --+> apoptosis	Regulation	TRAIL induces apoptosis in many malignant cell types.	info:pmid/17431792#abs:1
TNFSF10 --+> apoptosis	Regulation	dexamethasone nearly abolished TRAIL-induced apoptosis.	info:pmid/17070682#abs:3
TNFSF10 --+> apoptosis	Regulation	TRAIL induced caspase-dependent apoptosis.	info:pmid/20696207#abs:11
TNFSF10 --+> apoptosis	Regulation	TRAIL promotes apoptosis in ovarian cancer cells.	info:pmid/23153223#abs:3
TNFSF10 --+> apoptosis	Regulation	IkappaBdn fails to modulate Apo2L/TRAIL-induced apoptosis.	info:pmid/12934082#abs:11
TNFSF10 --+> apoptosis	Regulation	All six cell lines were sensitive to TRAIL-induced apoptosis.	info:pmid/12680221#abs:3
TNFSF10 --+> apoptosis	Regulation	Ten of 12 cell lines are susceptible to APO2L-induced apoptosis.	info:pmid/9613612#abs:3
TNFSF10 --+> apoptosis	Regulation	Moreover, it enhanced TRAIL-induced apoptosis.	info:pmid/16481065#abs:13
TNFSF10 --+> apoptosis	Regulation	TRAIL induced apoptosis with varying sensitivity.	info:pmid/15389801#abs:9
TNFSF10 --+> apoptosis	Regulation	TRAIL induces apoptosis in various tumor cells.	info:pmid/11032723#abs:1
TNFSF10 --+> apoptosis	Regulation	TRAIL could induce apoptosis in Treg cells.	info:pmid/21732015#abs:6
TNFSF10 --+> apoptosis	Regulation	In particular, TRAIL-induced apoptosis differs between rodents and man.	info:pmid/11994437#abs:3
TNFSF10 --+> apoptosis	Regulation	Apoptosis was triggered either by FasL or TRAIL.	info:pmid/15044836#abs:3
TNFSF10 --+> apoptosis	Regulation	Coumarins can modulate TRAIL-mediated apoptosis in cancer cells.	info:pmid/22643355#abs:5
TNFSF10 --+> apoptosis	Regulation	TRAIL induces apoptosis in a variety of tumor cells.	info:pmid/18063697#abs:1
TNFSF10 --+> apoptosis	Regulation	Wogonin also sensitizes TRAIL-induced apoptosis.	info:pmid/16931628#abs:7
TNFSF10 --+> apoptosis	Regulation	The double phosphorylation mediates resistance to TRAIL-induced apoptosis.	info:pmid/17384675#abs:5
TNFSF10 --+> apoptosis	Regulation	Polyphenols can modulate TRAIL-mediated apoptosis in cancer cells.	info:pmid/20336028#abs:3
TNFSF10 --+> apoptosis	Regulation	Cellular GSH was oxidized during TRAIL-induced apoptosis.	info:pmid/14519785#abs:9
TNFSF10 --+> apoptosis	Regulation	However, the mechanism for TRAIL-induced apoptosis remains to be clarified.	info:pmid/10548502#abs:2
TNFSF10 --+> apoptosis	Regulation	This increased apoptosis induced by cytarabine, etoposide, or Apo-2L/TRAIL.	info:pmid/15388581#abs:3
TNFSF10 --+> apoptosis	Regulation	TRAIL is a potent inducer of apoptosis in malignant but not in normal cells.	info:pmid/17522430#abs:1
TNFSF10 --+> apoptosis	Regulation	Intriguingly, on the other hand, CCN1 also enhances TRAIL-induced apoptosis.	info:pmid/19834822#abs:4
TNFSF10 --+> apoptosis	Regulation	Bcl-2 had a minor impact on the efficacy of TRAIL-induced apoptosis.	info:pmid/14751507#abs:12
TNFSF10 --+> apoptosis	Regulation	TRAIL causes apoptosis in numerous types of tumor cells.	info:pmid/11313719#abs:1
TNFSF10 --+> apoptosis	Regulation	It is unclear whether FADD is required for TRAIL-induced apoptosis.	info:pmid/11360196#abs:6
TNFSF10 --+> apoptosis	Regulation	TRAIL has been proposed to mediate IFN-alpha2b apoptosis in myeloma.	info:pmid/17823654#abs:2
TNFSF10 --+> apoptosis	Regulation	Apo2L/TRAIL-induced apoptosis was blocked by caspase inhibition.	info:pmid/12838325#abs:3
TNFSF10 --+> apoptosis	Regulation	TRAIL-induced apoptosis is mediated by death receptors 4 (DR4) and DR5.	info:pmid/19236007#abs:2
TNFSF10 --+> apoptosis	Regulation	TRAIL can activate both apoptotic and anti-apoptotic signals.	info:pmid/24167941#abs:2
TNFSF10 --+> apoptosis	Regulation	Human hepatoma cells are resistant to TRAIL-induced apoptosis.	info:pmid/20515942#abs:2
TNFSF10 --+> apoptosis	Regulation	Thus, we investigated whether IFN-gamma enhances TRAIL-induced apoptosis.	info:pmid/11846395#abs:3
TNFSF10 --+> apoptosis	Regulation	TRAIL primarily induces apoptosis in cancer cells but not in normal cells.	info:pmid/15067334#abs:1
TNFSF10 --+> apoptosis	Regulation	Several normal cell types were resistant in vitro to apoptosis induction by Apo2L.	info:pmid/10411544#abs:5
TNFSF10 --+> apoptosis	Regulation	Apo2L/TRAIL-induced apoptosis involves caspase-8-mediated cleavage of BID.	info:pmid/12154014#abs:2
TNFSF10 --+> apoptosis	Regulation	We investigated whether EGF-R inhibitors enhance TRAIL-induced apoptosis.	info:pmid/12150980#abs:3
TNFSF10 --+> apoptosis	Regulation	Blockage of survival signals significantly enhances the apoptosis induced by TRAIL.	info:pmid/21472268#abs:10
TNFSF10 --+> apoptosis	Regulation	However, signal transduction in TRAIL-mediated apoptosis is not clearly understood.	info:pmid/17540725#abs:2
TNFSF10 --+> apoptosis	Regulation	The role of JNK in TRAIL-induced tumour cell apoptosis is unclear.	info:pmid/19352384#abs:3
TNFSF10 --+> apoptosis	Regulation	Apoptosis induction by exogenously added TRAIL was largely increased by decitabine.	info:pmid/21697397#abs:6
TNFSF10 --+> apoptosis	Regulation	Apo2L/TRAIL induces apoptosis in a wide variety of tumor cells.	info:pmid/12934102#abs:2
TNFSF10 --+> apoptosis	Regulation	This review discusses the intracellular mechanisms by which TRAIL induces apoptosis.	info:pmid/11774036#abs:4
TNFSF10 --+> apoptosis	Regulation	However, some tumors remain tolerant to TRAIL-induced apoptosis.	info:pmid/17579120#abs:3
TNFSF10 --+> apoptosis	Regulation	However, it is not clear whether Bcl-2 can regulate TRAIL-induced apoptosis.	info:pmid/11115558#abs:4
TNFSF10 --+> apoptosis	Regulation	Ad/GT-TRAIL could induce apoptosis of HT29 and inhibit its growth.	info:pmid/12717839#abs:12
TNFSF10 --+> apoptosis	Regulation	Chalcones can sensitize cancer cells to TRAIL-induced apoptosis.	info:pmid/23203129#abs:5
TNFSF10 --+> apoptosis	Regulation	TRAIL and triptolide in combination decreased cell viability and enhanced apoptosis.	info:pmid/20691980#abs:11
TNFSF10 --+> apoptosis	Regulation	NF-kappaB inhibitors reversed the resistance to TRAIL-induced apoptosis.	info:pmid/16343273#abs:11
TNFSF10 --+> apoptosis	Regulation	However, the resistance to TRAIL-induced apoptosis limits its clinical effectiveness.	info:pmid/23138871#abs:5
TNFSF10 --+> apoptosis	Regulation	Treatment with RKIP small interfering RNA inhibited TRAIL-induced apoptosis.	info:pmid/17911631#abs:6
TNFSF10 --+> apoptosis	Regulation	In addition, TRAIL/R-Fc chimera neutralizes the acetate-induced apoptosis.	info:pmid/16289031#abs:4
TNFSF10 --+> apoptosis	Regulation	TRAIL is known to induce apoptosis in cancer cells but spare most normal cells.	info:pmid/17520700#abs:2
TNFSF10 --+> apoptosis	Regulation	However, not all cancers are sensitive to TRAIL-mediated apoptosis.	info:pmid/16199534#abs:2
TNFSF10 --+> apoptosis	Regulation	We found that ursolic acid potentiated TRAIL-induced apoptosis in cancer cells.	info:pmid/21156789#abs:3
TNFSF10 --+> apoptosis	Regulation	Inhibition of Mcl-1 degradation did not prevent Apo2L/TRAIL-induced apoptosis.	info:pmid/17462628#abs:5
TNFSF10 --+> apoptosis	Regulation	Anti-TRAIL antibody significantly prevented interferon-beta-induced apoptosis.	info:pmid/15922860#abs:6
TNFSF10 --+> apoptosis	Regulation	However, many tumor cells are resistant to TRAIL-induced apoptosis.	info:pmid/22207109#abs:4
TNFSF10 --+> apoptosis	Regulation	However, some tumor cells are resistant to TRAIL-induced apoptosis.	info:pmid/15963948#abs:2
TNFSF10 --+> apoptosis	Regulation	TRAIL preferentially induces apoptosis in tumor cells and virus-infected cells.	info:pmid/14647456#abs:1
TNFSF10 --+> apoptosis	Regulation	All other lines were relatively resistant to TRAIL-induced apoptosis.	info:pmid/9973225#abs:5
TNFSF10 --+> apoptosis	Regulation	TRAIL-mediated apoptosis could be inhibited by various caspase-inhibitors.	info:pmid/11423911#abs:7
TNFSF10 --+> apoptosis	Regulation	We found that deficiency of TRADD sensitizes cells to TRAIL-induced apoptosis.	info:pmid/21627969#abs:2
TNFSF10 --+> apoptosis	Regulation	TRAIL is known to induce apoptosis in cancer cells but spare most normal cells.	info:pmid/18404675#abs:2
TNFSF10 --+> apoptosis	Regulation	TRAIL is known to induce apoptosis in cancer cells but spare most normal cells.	info:pmid/17848598#abs:2
TNFSF10 --+> apoptosis	Regulation	Here, we investigated the ability of thioridazine to sensitize TRAIL-mediated apoptosis.	info:pmid/24556678#abs:3
TNFSF10 --+> apoptosis	Regulation	However, some cancer cells are resistant to TRAIL-induced apoptosis.	info:pmid/17982483#abs:2
TNFSF10 --+> apoptosis	Regulation	However, some tumor cells are resistant to TRAIL-mediated apoptosis.	info:pmid/21441621#abs:3
TNFSF10 --+> apoptosis	Regulation	Consequently, Bax deficiency confers resistance against TRAIL-induced apoptosis.	info:pmid/20308427#abs:4
TNFSF10 --+> apoptosis	Regulation	Only 4 melanoma cell lines were sensitive to TRAIL-induced apoptosis.	info:pmid/15883285#abs:4
TNFSF10 --+> apoptosis	Regulation	However, some cancer cells are resistant to TRAIL-mediated apoptosis.	info:pmid/21286663#abs:4
TNFSF10 --+> apoptosis	Regulation	OPG inhibits TRAIL-induced apoptosis of Jurkat cells.	info:pmid/9603945#abs:5
TNFSF10 --+> apoptosis	Regulation	Ad/GT-TRAIL is able to induce apoptosis of HT29 and inhibit its growth.	info:pmid/12015033#abs:8
TNFSF10 --+> apoptosis	Regulation	We found that heat stress enhanced the apoptosis caused by TRAIL but not by chemotherapy.	info:pmid/17363610#abs:4
TNFSF10 --+> apoptosis	Regulation	Such treatment results in an efficient TRAIL-mediated apoptosis via a paracrine mechanism.	info:pmid/17545621#abs:10
TNFSF10 --+> apoptosis	Regulation	TRAIL/Apo-2L induces rapid apoptosis of a variety of tumor cell lines.	info:pmid/9537512#abs:1
TNFSF10 --+> apoptosis	Regulation	Over expression of Bcl-2 blocked TRAIL-induced apoptosis in the presence of U0126.	info:pmid/12771938#abs:10
TNFSF10 --+> apoptosis	Regulation	Cathepsin B is a mediator of TRAIL-induced apoptosis in oral cancer cells.	info:pmid/15586230#abs:11
TNFSF10 --+> apoptosis	Regulation	The enhancement of TRAIL-induced apoptosis by bortezomib was caspase dependent.	info:pmid/20515944#abs:4
TNFSF10 --+> apoptosis	Regulation	Human hepatoma cells, however, are resistant to TRAIL-induced apoptosis.	info:pmid/12642868#abs:2
TNFSF10 --+> apoptosis	Regulation	Surv-D53A was shown to markedly sensitize apoptosis induced by TRAIL, doxorubicin, and RIP3.	info:pmid/14699067#abs:6
TNFSF10 --+> apoptosis	Regulation	MDR1 might not take part in resistance to TRAIL-induced apoptosis.	info:pmid/15329202#abs:6
TNFSF10 --+> apoptosis	Regulation	However, many cancer cells are resistant to apoptosis induction by TRAIL.	info:pmid/15921376#abs:2
TNFSF10 --+> apoptosis	Regulation	HeLa cells were resistant to TRAIL-induced apoptosis.	info:pmid/19223822#abs:5
TNFSF10 --+> apoptosis	Regulation	We studied the role of mitochondrial function in TRAIL-induced apoptosis.	info:pmid/12082629#abs:2
TNFSF10 --+> apoptosis	Regulation	TRAIL induces apoptosis in various cancer cells but not in normal tissues.	info:pmid/23179179#abs:2
TNFSF10 --+> apoptosis	Regulation	Troglitazone down-regulates FLIP and sensitizes the cells to TRAIL-induced apoptosis.	info:pmid/18314627#abs:12
TNFSF10 --+> apoptosis	Regulation	However, many tumor cells are resistant to Apo2L/TRAIL-mediated apoptosis.	info:pmid/11751478#abs:2
TNFSF10 --+> apoptosis	Regulation	Apoptosis was induced by TRAIL treatment, and quantified using DAPI staining.	info:pmid/16810500#abs:5
TNFSF10 --+> apoptosis	Regulation	Overexpressing MHBs(t) in hepatoma cells enhanced TRAIL-induced apoptosis.	info:pmid/17701086#abs:5
TNFSF10 --+> apoptosis	Regulation	In this work, we evaluate whether salirasib sensitizes those cells to TRAIL-induced apoptosis.	info:pmid/23348585#abs:3
TNFSF10 --+> apoptosis	Regulation	Bim knockdown blunts the stimulatory effect of salubrinal on TRAIL-induced apoptosis.	info:pmid/24525736#abs:13
TNFSF10 --+> apoptosis	Regulation	In addition, overexpression of PRDX4 dramatically suppressed TRAIL-induced apoptosis.	info:pmid/19364504#abs:5
TNFSF10 --+> apoptosis	Regulation	In vitro, Taxol enhanced caspase activation and apoptosis induction by Apo2L/TRAIL.	info:pmid/15256461#abs:4
TNFSF10 --+> apoptosis	Regulation	Enforced expression of c-FLIP substantially attenuated MLN4924/TRAIL-induced apoptosis.	info:pmid/21914854#abs:8
TNFSF10 --+> apoptosis	Regulation	Apo2L induced apoptosis of HL-60 cells in a dose-dependent manner. 2.	info:pmid/14720446#abs:3
TNFSF10 --+> apoptosis	Regulation	TRAIL induces apoptosis by interacting with its receptors TRAIL-R1 and TRAIL-R2.	info:pmid/16426839#abs:2
TNFSF10 --+> apoptosis	Regulation	Blockade of HBx expression in Hep G2.2.15 cells partly inhibited the apoptosis induced by TRAIL.	info:pmid/16092761#abs:10
TNFSF10 --+> apoptosis	Regulation	The mechanisms whereby TRAIL-induced apoptosis is regulated in various cell types are not clear.	info:pmid/10831316#abs:3
TNFSF10 --+> apoptosis	Regulation	Hep-2 cells were resistant to apoptosis induced by TRAIL.	info:pmid/18330255#abs:5
TNFSF10 --+> apoptosis	Regulation	TRAIL can selectively induce rapid apoptosis of various types of tumor cells.	info:pmid/16767747#abs:1
GADD45A ---> apoptosis	Regulation	Whether Gadd45 plays a direct role in apoptosis remains unclear.	info:pmid/10605933#abs:2
GADD45A ---> apoptosis	Regulation	However, the mechanism(s) by which Gadd45a is involved in the induction of apoptosis remains unclear.	info:pmid/15899854#abs:2
GADD45A ---> apoptosis	Regulation	Concomitant to the inhibition of GADD45 induction, H7 and H8 also blocked trichostatin-induced apoptosis.	info:pmid/12406558#abs:7
GADD45A ---> apoptosis	Regulation	Overexpression of DDIT-3 and GADD45a enhanced the oxidative stress and apoptosis induced by ARV S1133 and sC.	info:pmid/21779911#abs:7
GADD45A ---> apoptosis	Regulation	The stress-responding protein, GADD45a, plays important roles in cell cycle checkpoint, DNA repair and apoptosis.	info:pmid/23563151#abs:1
GADD45A ---> apoptosis	Regulation	GADD45 proteins are involved in important processes such as regulation of DNA repair, cell cycle control, and apoptosis.	info:pmid/18039880#abs:2
GADD45A ---> apoptosis	Regulation	The Gadd45 proteins play important roles in growth control, maintenance of genomic stability, DNA repair, and apoptosis.	info:pmid/21249130#abs:1
GADD45A ---> apoptosis	Regulation	The Gadd45 gene is involved in the cellular response to DNA damage and can promote cell apoptosis.	info:pmid/19882653#abs:2
GADD45A ---> apoptosis	Regulation	The interactions of Gadd45 alpha with several other proteins play a central role in DNA repair, cell cycle control and apoptosis.	info:pmid/19636889#abs:2
GADD45A ---> apoptosis	Regulation	In addition, silence of GADD45a expression in ESCC cells inhibited proliferation and promoted apoptosis.	info:pmid/22313682#abs:9
GADD45A ---> apoptosis	Regulation	Using RNAi we show that downregulation of GADD45alpha reduces proliferation and induces apoptosis in pancreatic cancer cells.	info:pmid/16353139#abs:7
GADD45A ---> apoptosis	Regulation	These results suggest that GADD45alpha may play a role in drug-induced apoptosis, as well as multidrug resistance in osteosarcoma cells.	info:pmid/19052873#abs:7
GADD45A ---> apoptosis	Regulation	Reintroduction of gadd45 into gadd45 deficient bone marrow cells restored the wild-type apoptotic phenotype.	info:pmid/17659913#abs:7
GADD45A ---> apoptosis	Regulation	Reintroduction of gadd45 into gadd45-deficient bone marrow cells restored the wild-type apoptotic phenotype.	info:pmid/16170381#abs:6
GADD45A ---> apoptosis	Regulation	Furthermore, all three Gadd45 proteins are also involved in control of apoptosis during severe hyperosmotic stress.	info:pmid/15262964#abs:6
GADD45A ---> apoptosis	Regulation	Treatment with GADD45 and 153 small interfering RNAs inhibited the apoptotic induction in PC-9 cells by curcumin.	info:pmid/20686221#abs:8
GADD45A ---> apoptosis	Regulation	Growth arrest- and DNA damage-inducible protein alpha (gadd45alpha) is an important regulator for cell cycle, genomic stability, and cell apoptosis.	info:pmid/15721278#abs:1
GADD45A ---> apoptosis	Regulation	The GADD45 (growth arrest and DNA damage-inducible) family of genes is involved in the regulation of cell cycle progression and apoptosis.	info:pmid/15797874#abs:1
GADD45A ---> apoptosis	Regulation	Gadd45a, a growth arrest and DNA-damage gene, plays important roles in the control of cell cycle checkpoints, DNA repair and apoptosis.	info:pmid/17452974#abs:1
GADD45A ---> apoptosis	Regulation	Gadd45a controls cell cycle arrest, apoptosis and DNA repair, and is involved in the ATM-p53 mediated DNA damage response.	info:pmid/24474198#abs:3
GADD45A ---> apoptosis	Regulation	Furthermore, inhibition of GADD45a by small interfering RNA inactivated MKK4/JNK activities and also blocked TAp73-mediated apoptosis induction by cisplatin.	info:pmid/22900074#abs:6
GADD45A ---> apoptosis	Regulation	Through its interactions with other proteins, Gadd45alpha participates in the regulation of DNA repair, cell cycle, cell proliferation, and apoptosis.	info:pmid/20460379#abs:2
GADD45A ---> apoptosis	Regulation	Gadd45 causes cell cycle arrest at the G2/M phase transition and participates in genotoxic stress-induced apoptosis.	info:pmid/14586402#abs:3
GADD45A ---> apoptosis	Regulation	Our results demonstrate that the coordination of JNK1 and JNK2 is critical for c-Jun/GADD45alpha-mediated cellular apoptosis induced by arsenite.	info:pmid/16973625#abs:9
GADD45A ---> apoptosis	Regulation	Anti-sense suppression of GADD45alpha expression inhibited indomethacin and sulindac sulfide-induced necrotic cell death and apoptosis.	info:pmid/19757064#abs:6
GADD45A ---> apoptosis	Regulation	Our results support a model in which Vpr-induced apoptosis is mediated via ATR phosphorylation of BRCA1, and consequent upregulation of GADD45alpha.	info:pmid/15650754#abs:7
GADD45A ---> apoptosis	Regulation	High expression of Gadd45 inhibits the growth of HCT116 cells, through inducing G2-M arrest and activating apoptotic pathway.	info:pmid/14642075#abs:10
GADD45A ---> apoptosis	Regulation	The human Gadd45 protein family plays critical roles in DNA repair, negative growth control, genomic stability, cell cycle checkpoints and apoptosis.	info:pmid/22058036#abs:1
GADD45A ---> apoptosis	Regulation	Depletion of GADD45 by siRNA abrogated troglitazone-induced apoptosis in MCF-7 cells demonstrating the physiological relevance of GADD45 upregulation.	info:pmid/15064713#abs:5
GADD45A ---> apoptosis	Regulation	STI571 (Gleevec, a c-Abl tyrosine kinase inhibitor) and stable c-Abl, p73alpha, and GADD45alpha knockdown prevented mismatch repair-dependent apoptosis.	info:pmid/18480060#abs:7
GADD45A ---> apoptosis	Regulation	Expression of DNA repair protein RAD51 was inhibited, and the expression of apoptosis protein GADD45a was induced by PCI-24781 in bone sarcoma cells.	info:pmid/20461381#abs:7
GADD45A ---> apoptosis	Regulation	We report that Gadd45a induces apoptosis and cell cycle arrest by maintaining p38 and c-JNK MAPK activation in keratinocytes.	info:pmid/12499274#abs:4
GADD45A ---> apoptosis	Regulation	We demonstrate that inhibition of NF-kappaB in cancer cells results in GADD45alpha- and gamma-dependent induction of apoptosis and inhibition of tumor growth.	info:pmid/15353598#abs:3
GADD45A ---> apoptosis	Regulation	Antisense suppression of GADD45alpha expression significantly reduced sulindac and indomethacin-induced activation of caspase-9 and apoptosis in AGS cells.	info:pmid/20498252#abs:8
GADD45A ---> apoptosis	Regulation	GADD45 proteins are involved in cell cycle control, DNA repair, apoptosis, cell survival and aging, and inflammatory response by complicated protein-protein interactions.	info:pmid/21153055#abs:2
GADD45A ---> apoptosis	Regulation	In this report, we explore the molecular basis for why there can be differential expression of GADD45a, a stress-responsive protein that regulates genome stability, apoptosis, and immune responses.	info:pmid/17170114#abs:5
GADD45A ---> apoptosis	Regulation	The p53-regulated stress-inducible gene GADD45 has been shown to participate in cellular response to DNA damage, including cell cycle checkpoint, apoptosis, and DNA repair.	info:pmid/11525640#abs:1
GADD45A ---> apoptosis	Regulation	Gadd45alpha is shown to be induced by a wide spectrum of DNA-damaging agents and implicated in negative regulation of cell growth by causing G2-M arrest or induction of apoptosis.	info:pmid/17063488#abs:1
GADD45A ---> apoptosis	Regulation	Knockdown of GADD153 or GADD45 by small interfering RNA abrogated the apoptosis induction and growth inhibition induced by the combination, indicating the crucial role of their upregulation.	info:pmid/20606042#abs:6
GADD45A ---> apoptosis	Regulation	We show that Egr-1 contributes to the regulation of the Gadd45a and Gadd45b genes, which are involved in the control of cell cycle, DNA repair and apoptosis, by direct binding to their promoter.	info:pmid/15616591#abs:5
GADD45A ---> apoptosis	Regulation	The MyD118 (Gadd45beta) protein is a member of a family of structurally related proteins, including Gadd45 (Gadd45alpha) and CR6 (Gadd45gamma), that have critical roles in regulating growth arrest and apoptosis.	info:pmid/11403721#abs:1
GADD45A ---> apoptosis	Regulation	The p53-regulated GADD45 gene is one of the important players in cellular response to DNA damage, and probably involved in the control of cell cycle checkpoint, apoptosis and DNA repair.	info:pmid/11420680#abs:1
GADD45A ---> apoptosis	Regulation	Gadd45a deficiency leads to DNA damage accumulation and impairment in apoptosis after exposure to ionizing radiation, which increases the susceptibility of leukemogenesis.	info:pmid/24371210#abs:10
GADD45A ---> apoptosis	Regulation	Abnormalities of the tumor suppressor p53, which exerts growth-suppressing and apoptosis-enhancing functions through the transcriptional regulation of downstream genes including CDKN1, GADD45, and BCL2, are also often found.	info:pmid/9169090#abs:3
GADD45A ---> apoptosis	Regulation	GnRH antagonist-mediated cell growth inhibition and apoptosis were also abolished by the knockdown of the endogenous GnRH-I receptor or GADD45a with small-interfering RNAs.	info:pmid/22252084#abs:13
GADD45A ---> apoptosis	Regulation	The wild-type p53 protein is a DNA-binding transcription factor that activates genes such as p21, MDM2, GADD45, and Bax that are required for the regulation of cell cycle progression or apoptosis in response to DNA damage.	info:pmid/10566557#abs:1
GADD45A ---> apoptosis	Regulation	Cytokine response gene #6 (CR6), cloned from interleukin 2-stimulated T lymphocytes, is homologous to GADD45 and MyD118, genes which promote cell cycle arrest and apoptosis.	info:pmid/10597261#abs:1
GADD45A ---> apoptosis	Regulation	We conclude that UVB-induced Gadd45a overexpression protects melanoma cells from apoptosis, both by causing a G2 cell cycle arrest and by inhibiting the mitochondrial apoptotic pathway.	info:pmid/17703175#abs:7
GADD45A ---> apoptosis	Regulation	Knockdown of GADD45alpha and GADD45gamma transcription by small interfering RNA abrogates apoptosis and growth arrest induction by the nonsteroidal anti-inflammatory drug treatment, blocks JNK activation, and restores Cdc2-cyclin B kinase activity.	info:pmid/17178890#abs:5
GADD45A ---> apoptosis	Regulation	The growth arrest and DNA damage-inducible gene 45A (GADD45A) is involved in the DNA repair, maintenance of genomic stability, cell cycle control and apoptosis, and thus plays an important role in cellular response to DNA damage.	info:pmid/17084916#abs:1
GADD45A ---> apoptosis	Regulation	Gadd45alpha is one of the growth arrest and DNA damage-inducible 45 gene family members and serves as a stress sensor and tumor suppressor under most stress conditions, which is evidenced by cell cycle arrest, DNA repair, senescence or apoptosis triggered by induction of GADD45alpha expression.	info:pmid/19689359#abs:2
GADD45A ---> apoptosis	Regulation	Here, we describe recent work implicating DNA damage-dependent modification of RNA-binding proteins that are responsible for some of these mRNA effects, highlighting recent work on post-transcriptional regulation of the cell cycle checkpoint protein/apoptosis inducer Gadd45a by the checkpoint kinase MAPKAP Kinase-2.	info:pmid/21173571#abs:3
GADD45A ---> apoptosis	Regulation	Cadmium-induced apoptosis involved a mitochondria-mediated mechanism but not caspase-dependent pathway in that the critical apoptotic events induced by cadmium, such as the decrease of Bcl-2/Bcl-xL, the increase of GADD45alpha, and the nuclear translocation of apoptosis inducing factor, were not affected by the inhibition of executive caspases.	info:pmid/19887573#abs:6
GADD45A ---> apoptosis	Regulation	Of 12,423 transcripts analyzed for >or= two-fold changes, several related to apoptosis were influenced by CHOP: Gadd45 and cathepsin B were up-regulated in ethanol-fed wild-type mice but not in CHOP null (-/-) mice, whereas Jun D and Bcl-xL were down-regulated in ethanol-fed wild-type mice but not in ethanol-fed CHOP null (-/-) mice.	info:pmid/16131858#abs:12
GADD45A ---> apoptosis	Regulation	GADD45-mediated cell cycle arrest and apoptosis.	info:pmid/22515981#cont:322
GADD45A ---> apoptosis	Regulation	C, overexpression of GADD45 is not sufficient to induce apoptosis.	info:pmid/11451946#body:262
GADD45A ---> apoptosis	Regulation	GADD45A is a mediator of CD437 induced apoptosis in ovarian carcinoma cells.	info:pmid/17474084#title:1
GADD45A ---> apoptosis	Regulation	GADD45 is known to regulate the cell cycle, apoptosis and DNA repair .	info:pmid/19714865#body:12
GADD45A ---> apoptosis	Regulation	Induction of GADD45 has been shown to trigger JNK/SAPK- dependent apoptosis .	info:pmid/11050427#body:54
GADD45A ---> apoptosis	Regulation	GADD45 is involved in apoptotic process, by inducing G2/M cell arrest.	info:pmid/12749819#body:104
GADD45A ---> apoptosis	Regulation	GADD45a may be involved in the apoptosis process induced by resveratrol.	info:pmid/21277758#body:101
GADD45A ---> apoptosis	Regulation	Ample evidence exists that Gadd45 proteins have a pro-apoptotic function .	info:pmid/20851181#body:190
GADD45A ---> apoptosis	Regulation	In addition, GADD45a is proposed to play roles in chromatin remodeling and apoptosis .	info:pmid/16814109#body:11
GADD45A ---> apoptosis	Regulation	(Gadd45a), which play a central role in cell survival and apoptosis.	info:pmid/23239858#cont:11
GADD45A ---> apoptosis	Regulation	Overexpression of Gadd45 can induce growth arrest and possibly apoptosis (Canman et al., 1995).	info:pmid/10490810#body:205
GADD45A ---> apoptosis	Regulation	These data demonstrate that GADD45 is an essential mediator of 5C11-induced apoptosis in AGS cells.	info:pmid/19604505#body:90
GADD45A ---> apoptosis	Regulation	GADD45 proteins control the balance between DNA repair and apoptosis [29].	info:pmid/23520533#cont:473
GADD45A ---> apoptosis	Regulation	Interaction with PCNA Impedes MyD118/Gadd45-mediated Apoptotic Cell Death.	info:pmid/10828065#body:220
GADD45A ---> apoptosis	Regulation	GADD45A plays an important role in cell cycle control, survival, and apoptosis.	info:pmid/21691232#cont:37
GADD45A ---> apoptosis	Regulation	Furthermore, it has been reported recently that GADD45 family members are also involved in apoptosis.	info:pmid/11889197#body:171
GADD45A ---> apoptosis	Regulation	GADD45 is induced in Alzheimer's disease, and protects against apoptosis in vitro.	info:pmid/9848094#title:1
GADD45A ---> apoptosis	Regulation	GADD45A and GADD45B regulate apoptosis through p38 activation and JNK inhibition (41-43).	info:pmid/17304354#body:230
GADD45A ---> apoptosis	Regulation	GADD45 and annexin A1 are involved in the apoptosis of HL-60 induced by resveratrol.	info:pmid/23448440#cont:1485
GADD45A ---> apoptosis	Regulation	Furthermore, we found that induction of Gadd45a is a main effector event in apoptosis triggering by Shigella.	info:pmid/21368893#cont:264
GADD45A ---> apoptosis	Regulation	Decitabine-induced demethylation of 5' CpG island in GADD45A leads to apoptosis in osteosarcoma cells.	info:pmid/18472964#title:1
GADD45A ---> apoptosis	Regulation	Gadd45a, and subsequently reduce both apoptosis and G2 arrest in 293T cells.	info:pmid/20935678#cont:122
GADD45A ---> apoptosis	Regulation	GADD45A and GADD45B have been known to promote apoptosis and regulate G2/M arrest [33].	info:pmid/15656911#body:172
GADD45A ---> apoptosis	Regulation	GADD45a and ? expression are essential for the induction of apoptosis mediated by dominant negative JunD.	info:pmid/21734453#cont:124
GADD45A ---> apoptosis	Regulation	The Gadd45 protein is reported to have roles in cell cycle regulation , apoptosis , and genomic stability .	info:pmid/15527761#body:76
GADD45A ---> apoptosis	Regulation	Genotoxic stress or breast cancer susceptibility gene 1 -induced apoptosis involves GADD45a ( ).	info:pmid/18760377#body:41
GADD45A ---> apoptosis	Regulation	Re-expression of GADD45a was observed to restore wild-type phenotypes, including p38 activation and apoptosis.	info:pmid/16636063#body:131
GADD45A ---> apoptosis	Regulation	Introduction of the Gadd45a expression vector into tumor cells via transient transfection induces apoptosis .	info:pmid/15603758#body:114
GADD45A ---> apoptosis	Regulation	GADD45 is involved in the regulation of cell cycle arrest and apoptosis and inhibition of cell growth.	info:pmid/20699414#cont:211
GADD45A ---> apoptosis	Regulation	It is recognized that GADD45 proteins may have proliferative or apoptotic actions depending on the cell type [67].	info:pmid/20484739#cont:241
GADD45A ---> apoptosis	Regulation	ionizing radiation-induced over-expression of Gadd45a increased the apoptosis of Tca8113 cells	info:pmid/21293478#cont:133
GADD45A ---> apoptosis	Regulation	In MCF-7 breast cancer cells, apoptosis induced by troglitazone was dependent upon GADD45 expression .	info:pmid/15925327#body:74
GADD45A ---> apoptosis	Regulation	Furthermore, several pro-apoptotic and apoptosis-mediating genes ( dedd1, dap1b, gadd45gl, dnase1l3) were downregulated.	info:pmid/21565180#body:186
GADD45A ---> apoptosis	Regulation	WAF1 and Gadd45 proteins may participate in the cell cycle arrest and/or induction of apoptosis.	info:pmid/9313903#body:116
GADD45A ---> apoptosis	Regulation	Others, however, have shown Gadd45a-dependent induction of apoptosis in normal epithelial cells (52).	info:pmid/23291741#cont:163
GADD45A ---> apoptosis	Regulation	It is possible that reexpression of GADD45 after treatment with Pentoxifylline may induce apoptosis in HuT-78 cells.	info:pmid/18851957#body:205
GADD45A ---> apoptosis	Regulation	The Gadd45 family is known to activate the JNK/p38 pathways via map three kinase 1 and cause apoptosis.	info:pmid/18440647#body:73
GADD45A ---> apoptosis	Regulation	GADD45a-mediated apoptosis may involve activation of JNK and/or p38 mitogen-activated protein kinase signaling pathways (14, 20).	info:pmid/16129820#body:60
GADD45A ---> apoptosis	Regulation	Additionally, BRCA1 cleavage could activate its GADD45 transcriptional stimulatory function that could potentially contribute to apoptosis.	info:pmid/12149654#body:216
GADD45A ---> apoptosis	Regulation	GADD45 proteins can also trigger apoptosis, which has led to the suggestion that they serve as gatekeepers capable of eliminating cells unable to ...	info:pmid/16709600#body:204
GADD45A ---> apoptosis	Regulation	For example, the Gadd45 proteins mediate the endoplasmic reticulum stress-induced apoptosis in mouse liver cells ( ).	info:pmid/21986581#body:97
GADD45A ---> apoptosis	Regulation	Adenoviral-mediated gene transfer of Gadd45a results in suppression by inducing apoptosis and cell cycle arrest in pancreatic cancer cell.	info:pmid/19003803#title:1
GADD45A ---> apoptosis	Regulation	In a variety of soft tissue sarcoma cell lines GADD45A was found to increase cell cycle arrest and apoptosis {Zhu, 2008 #165}.	info:pmid/18959781#body:186
GADD45A ---> apoptosis	Regulation	As a target gene of p53,20 GADD45a is involved in promoting arsenite-induced cell apoptosis via JNK-dependent pathway.6	info:pmid/23681232#cont:377
GADD45A ---> apoptosis	Regulation	Proteins of the Gadd45 family promote apoptosis in some cellular contexts by activating JNK/p38 MAP kinases (4, 7-9).	info:pmid/16287712#body:45
GADD45A ---> apoptosis	Regulation	The protein induces the expression of genes (GADD45, WAF1/p21/CIP1, cyclinG, Bax and MDM2) regulating cell cycle arrest and apoptosis.	info:pmid/9450543#body:2
FAS --+> oxidative stress	Regulation	Within 4 hours of J0-2 treatment (0.5 microg/g), only 50% of the Reg2-/- mice were alive but with an increased sensitivity to Fas-induced oxidative stress and a decreased level of Bcl-xL.	info:pmid/17133485#abs:4
FAS --+> oxidative stress	Regulation	These results suggested that CYP2E1 potentiates Fas-mediated HepG2 cells toxicity via the induction of oxidative stress to promote apoptosis.	info:pmid/18497573#abs:12
FAS --+> oxidative stress	Regulation	Using GC-mass spectroscopy for analysing base oxidation, several oxidized species increased significantly following TNF treatment, whereas anti-Fas resulted in less detectable oxidative damage using this assay.	info:pmid/10880232#abs:3
FAS --+> oxidative stress	Regulation	Therefore, sFas gene therapy prevents the progression of doxorubicin-induced acute cardiotoxicity, with accompanying attenuation of the cardiomyocyte degeneration, inflammation, fibrosis, and oxidative damage caused by Fas signaling.	info:pmid/20035047#abs:7
FAS --+> oxidative stress	Regulation	Overexpressed HB-EGF had no cytoprotective or additive death-inducible effect on Fas-induced apoptosis or oxidative stress injury in primary cultured mouse cardiomyocytes, although it significantly induced hypertrophy of cardiomyocytes and proliferation of cardiac fibroblasts.	info:pmid/15856048#abs:4
FAS --+> oxidative stress	Regulation	It has been reported earlier that Fas activation may also induce oxidative stress by generating reactive oxygen species .	info:pmid/15094244#body:43
FAS --+> oxidative stress	Regulation	Similar to HIV-treated cells, Fas-induced oxidative stress preceded phosphatidylserine externalization.	info:pmid/9565623#body:197
FAS --+> oxidative stress	Regulation	Fas-stimulated generation of reactive oxygen species or exogenous oxidative stress sensitize cells to Fas-mediated apoptosis.	info:pmid/18301379#body:224
FAS --+> oxidative stress	Regulation	Fas-stimulated generation of reactive oxygen species or exogenous oxidative stress sensitize cells to Fas-mediated apoptosis.	info:pmid/19662025#body:513
FAS --+> oxidative stress	Regulation	The link between Fas-mediated damage and the induction of reactive oxygen species and oxidative damage has only recently been established (2-6).	info:pmid/14523032#body:47
FAS --+> oxidative stress	Regulation	Fas-stimulated generation of reactive oxygen species or exogenous oxidative stress sensitize cells to Fas-mediated apoptosis.	info:pmid/12957657#title:1
FAS --+> oxidative stress	Regulation	Downregulation of Fas by miR-23a could help to protect retinal pigment epithelial cells from oxidative damage.	info:pmid/21693609#cont:253
FAS --+> oxidative stress	Regulation	Fas-stimulated generation of reactive oxygen species or exogenous oxidative stress sensitize cells to Fas-mediated apoptosis.	info:pmid/19876066#body:277
FAS --+> oxidative stress	Regulation	Indeed, STAT3 was reported to scavenge Reactive oxygen species by upregulating manganese superoxide dismutase and its enzyme activity and to suppress Fas-induced oxidative stress .	info:pmid/22387047#body:200
FAS --+> oxidative stress	Regulation	These observations strongly suggest that stimulation via Fas may lead to oxidative stress by decreasing intracellular GSH, the major buffer of the cellular redox status , and/or by increasing cellular reactive oxygen species .	info:pmid/9559649#body:9
FAS --+> oxidative stress	Regulation	In the present study, we demonstrate for the first time that novel third member of apoptosis signal-regulating kinase family, ASK3, is essential for cell death induced by various proapoptotic stimuli as Fas, TNF-alpha, and H 2O 2-induced oxidative stress.	info:pmid/20362554#body:92
FAS --+> oxidative stress	Regulation	Because SB202190 only partially blocked and SP600125 did not protect against caspase-3 activation, it is likely that additional pathways (like extracellular signal-regulated kinases (ERK1/2)) are operative in this model of oxidative stress induced by IFN-? and anti-Fas antibody.	info:pmid/15037205#body:102
FAS --+> oxidative stress	Regulation	Stresses for which Bcl-xl has been shown to have anti-apoptotic effects include fas-mediated apoptosis ( ), ischemia ( ), oxidative stress ( ) neurotrophin deprivation ( ), excitotoxicity ( ), phosphatase inhibitor-induced stress ( ) and glucocorticoid-induced stress ( ).	info:pmid/16111822#body:8
TNFRSF10B ---> apoptosis	Regulation	TRAIL receptor-2 (DR5) plays an important role in transducing apoptosis signals.	info:pmid/14632785#abs:4
TNFRSF10B ---> apoptosis	Regulation	Human recombinant death receptor 5/Fc also inhibited luteolin-induced apoptosis.	info:pmid/16007131#abs:6
TNFRSF10B ---> apoptosis	Regulation	Knockdown of death receptor 5 attenuated RRR-gamma-tocopherol-induced apoptosis.	info:pmid/18022315#abs:2
TNFRSF10B ---> apoptosis	Regulation	TRAIL receptor 1 and TRAIL-R2, but not TRAIL-R3 and TRAIL-R4, mediate apoptosis.	info:pmid/12473583#abs:2
TNFRSF10B ---> apoptosis	Regulation	The synergistic apoptosis was markedly blocked by death receptor 5/Fc chimeric protein.	info:pmid/17273769#abs:9
TNFRSF10B ---> apoptosis	Regulation	A human recombinant Death receptor 5/Fc chimera remarkably inhibited 1-induced apoptosis.	info:pmid/19124248#abs:4
TNFRSF10B ---> apoptosis	Regulation	Silencing of either caspase-8 or death receptor 5 attenuated perifosine-induced apoptosis.	info:pmid/17604333#abs:9
TNFRSF10B ---> apoptosis	Regulation	Antibodies against TRAIL and death receptor 5 partly inhibited apoptosis.	info:pmid/16736946#abs:9
TNFRSF10B ---> apoptosis	Regulation	Death Receptor 5 induces apoptosis in various types of cells and is a potential therapeutic target.	info:pmid/21276756#abs:1
TNFRSF10B ---> apoptosis	Regulation	Agonists for the apoptosis-inducing TRAIL-R1 and TRAIL-R2 are currently tested in clinical trials.	info:pmid/19680616#abs:4
TNFRSF10B ---> apoptosis	Regulation	Deletion of death receptor5 by siRNA significantly reduced the apoptosis induced by TRAIL and gossypol.	info:pmid/20837473#abs:7
TNFRSF10B ---> apoptosis	Regulation	TRAIL-induced apoptosis in humans is mediated by its receptors DR4 (TRAIL-R1) and DR5 (TRAIL-R2).	info:pmid/10862756#abs:2
TNFRSF10B ---> apoptosis	Regulation	We conclude that CHOP-dependent Death receptor 5 up-regulation contributes to lonafarnib-induced apoptosis.	info:pmid/17493934#abs:13
TNFRSF10B ---> apoptosis	Regulation	Ectopic expression of death receptor5 dose-dependently increased TRAIL-induced apoptosis.	info:pmid/20096292#abs:9
TNFRSF10B ---> apoptosis	Regulation	Death receptor 5 is a key receptor of TRAIL and plays an important role in TRAIL-induced apoptosis.	info:pmid/18318995#abs:2
TNFRSF10B ---> apoptosis	Regulation	Apoptotic cell death induced by anti-death receptor 5 antibody was shown by the cleavage of PARP and caspase-3.	info:pmid/22419388#abs:7
TNFRSF10B ---> apoptosis	Regulation	Like DR4, death receptor-5 engages the apoptotic pathway independent of the adaptor molecule FADD/MORT1.	info:pmid/9325248#abs:4
TNFRSF10B ---> apoptosis	Regulation	TRAIL-R2 downmodulation by siRNAs completely abolished the TRAIL-induced apoptosis of genotoxin-treated U2OS cells.	info:pmid/16327988#abs:6
TNFRSF10B ---> apoptosis	Regulation	death receptor 5 silencing in HCT116 cells strongly attenuated tenovin-6-induced apoptosis.	info:pmid/24512730#abs:5
TNFRSF10B ---> apoptosis	Regulation	The DR5/TRAIL receptor 2 gene is a novel TNF receptor family member and induces apoptosis by overexpression of its product.	info:pmid/10072170#abs:1
TNFRSF10B ---> apoptosis	Regulation	Epithelial apoptosis was enhanced by Fas-Fas-ligand and TRAIL-TRAIL receptor 2 interactions.	info:pmid/19523671#abs:8
TNFRSF10B ---> apoptosis	Regulation	Either DR4 or death receptor5 can induce apoptosis, whereas DcR1 and DcR2 are considered inhibitory receptors.	info:pmid/11289151#abs:3
TNFRSF10B ---> apoptosis	Regulation	TRAIL-R1 and TRAIL-R2 can induce apoptosis of cancer cells and activate the transcription factor NF-kappaB.	info:pmid/10521444#abs:2
TNFRSF10B ---> apoptosis	Regulation	The receptor designated death receptor 5 contained a cytoplasmic death domain and induced apoptosis much like DR4.	info:pmid/9242611#abs:3
TNFRSF10B ---> apoptosis	Regulation	These results show that death receptor 5 induction is a key component of apoptosis induced by SHetA2 or by SHetA2 combined with TRAIL.	info:pmid/18593935#abs:9
TNFRSF10B ---> apoptosis	Regulation	TRAIL-induced apoptosis is mediated by the transmembrane receptors death receptor 4 (DR4) (also known as TRAIL-R1) and DR5 (TRAIL-R2).	info:pmid/16980609#abs:2
TNFRSF10B ---> apoptosis	Regulation	Silencing of p53 strongly decreased death receptor 5 mRNA expression resulting in abrogation of drozitumab-induced apoptosis.	info:pmid/23670273#abs:5
TNFRSF10B ---> apoptosis	Regulation	TRAIL-R2 is structurally similar to the death-domain-containing receptor TRAIL-R1 (DR-4), and is capable of inducing apoptosis.	info:pmid/9373179#abs:3
TNFRSF10B ---> apoptosis	Regulation	In conclusion, stellate cells show activation-dependent TRAIL-R2/death receptor5 expression and TRAIL-mediated apoptosis.	info:pmid/12500193#abs:7
TNFRSF10B ---> apoptosis	Regulation	Furthermore, TRAIL-induced apoptosis in HCC cells pretreated with salirasib was dependent on activation of death receptor 5.	info:pmid/23348585#abs:9
TNFRSF10B ---> apoptosis	Regulation	Silencing of TRAIL-R2 expression by siRNA blocks the endoplasmic reticulum stress-mediated sensitization to TRAIL-induced apoptosis.	info:pmid/22072062#abs:8
TNFRSF10B ---> apoptosis	Regulation	Activation of the proapoptotic receptor death receptor5 in various cancer cells triggers programmed cell death through the extrinsic pathway.	info:pmid/18219321#abs:1
TNFRSF10B ---> apoptosis	Regulation	Both DR4 and KILLER/death receptor5 independently bind to their specific ligand TRAIL and engage the caspase cascade to induce apoptosis.	info:pmid/9563466#abs:3
TNFRSF10B ---> apoptosis	Regulation	These results further highlight important differences in apoptotic signalling triggered through TRAIL-R1 and TRAIL-R2 in primary tumour cells.	info:pmid/17922877#abs:7
TNFRSF10B ---> apoptosis	Regulation	Therefore, we investigated the effect of chemotherapeutic agents on TRAIL-R2-mediated apoptosis and cytotoxicity in various human solid cancer cells.	info:pmid/17922852#abs:2
TNFRSF10B ---> apoptosis	Regulation	These results indicate that human normal hepatocytes are susceptible to both TRAIL-R1- and TRAIL-R2-mediated apoptosis signal.	info:pmid/14576771#abs:6
TNFRSF10B ---> apoptosis	Regulation	TRAIL-induced apoptosis enhanced by ibuprofen was effectively decreased by a caspase inhibitor and dominant-negative death receptor 5.	info:pmid/24002210#abs:6
TNFRSF10B ---> apoptosis	Regulation	In the present study, we examined the effect of Bisindolylmaleimide VIII on apoptosis induced by DR5 (TRAIL-R2), using an agonistic anti-human DR5 monoclonal antibody, TRA-8.	info:pmid/12034736#abs:2
TNFRSF10B ---> apoptosis	Regulation	Deletion of death receptor5 or DR4 by small interfering RNA significantly reduced the apoptosis induced by TRAIL and zerumbone.	info:pmid/19654295#abs:5
TNFRSF10B ---> apoptosis	Regulation	FSH also down-regulated the expression of programmed cell death gene 6 (PDCD6) and death receptor 5 , two molecules required for induction of apoptosis.	info:pmid/20943720#abs:6
TNFRSF10B ---> apoptosis	Regulation	death receptor 5 induction contributes to enhancement of TRAIL-induced apoptosis by lidamycin in human non-small lung cancer cells.	info:pmid/21348302#abs:11
TNFRSF10B ---> apoptosis	Regulation	TRAIL binds to recombinant cell-surface-expressed TRAIL-R2, and TRAIL-induced apoptosis is inhibited by a TRAIL-R2-Fc fusion protein.	info:pmid/9311998#abs:6
TNFRSF10B ---> apoptosis	Regulation	The death receptor 5 is a receptor for tumor necrosis factor-related apoptosis-inducing ligand and is able to induce apoptosis in various tumor cells.	info:pmid/11696376#abs:1
TNFRSF10B ---> apoptosis	Regulation	Apoptosis induction by TRAIL in these cells could only be fully inhibited by concomitant blockade of TRAIL receptor 1 and TRAIL receptor 2.	info:pmid/16638878#abs:6
TNFRSF10B ---> apoptosis	Regulation	Our previous research showed that up-regulation of death receptor 5 plays a critical role in the mechanism of SHetA2-induced apoptosis in human lung cancer cells.	info:pmid/19001438#abs:2
TNFRSF10B ---> apoptosis	Regulation	In this study, we generated a novel agonist antibody to TRAIL receptor 2 (TRAIL-R2) capable of inducing apoptosis without cross-linking and elucidated its mode of action and efficacy.	info:pmid/15837769#abs:3
TNFRSF10B ---> apoptosis	Regulation	Aspirin also sensitized breast cancer cells to apoptosis induced by a human agonistic TRAIL receptor-2 monoclonal antibody (lexatumumab).	info:pmid/18483385#abs:6
TNFRSF10B ---> apoptosis	Regulation	Agonistic antibodies to death receptor 5 induce cancer-cell apoptosis and are in clinical trials; however, their mechanism of action in vivo is not fully defined.	info:pmid/21251615#abs:3
TNFRSF10B ---> apoptosis	Regulation	Furthermore, human recombinant death receptor 5/Fc chimera protein and caspase inhibitors dramatically inhibit apoptosis induced by the combination of apigenin and TRAIL.	info:pmid/16648565#abs:5
TNFRSF10B ---> apoptosis	Regulation	Overexpression of TRICK2 rapidly induced apoptosis in 293T cells; this induction was dependent upon the presence of the death domain of TRICK2.	info:pmid/9285725#abs:6
TNFRSF10B ---> apoptosis	Regulation	The Death Receptor 5 , a member of tumor necrosis factor receptor superfamily of receptors, triggers apoptosis (programmed cell death) when stimulated by its tridentate ligand TRAIL.	info:pmid/17671978#abs:1
TNFRSF10B ---> apoptosis	Regulation	The death receptor 5 , a receptor for tumor necrosis factor-related apoptosis-inducing ligand (TRAIL), is critical for TRAIL-mediated apoptosis in various tumor cells.	info:pmid/17027647#abs:1
TNFRSF10B ---> apoptosis	Regulation	The fully human agonistic TRAIL-R1 (HGS-ETR1) and TRAIL-R2 (HGS-ETR2) antibodies induced apoptosis in Bic-1 and Seg-1 cells in a time and dose dependent manner.	info:pmid/16426839#abs:9
TNFRSF10B ---> apoptosis	Regulation	Thus, death receptor5-mediated apoptosis, which is induced by rottlerin alone or by the combined treatment with rottlerin and TRAIL, may offer a new therapeutic strategy against cancer.	info:pmid/19037087#abs:9
TNFRSF10B ---> apoptosis	Regulation	The expression of apoptosis-inducing death receptor-5 , Bcl-2 and Bax were assayed by Western blot analysis, and mRNA expression of GADD45a was assayed by quantitative RT-PCR analysis.	info:pmid/21371530#abs:4
TNFRSF10B ---> apoptosis	Regulation	Activation of TNF-related apoptosis-inducing ligand receptor 2 (TRAILR2) can induce apoptosis in a variety of human cancer cell lines and xenografts, while lacking toxicity in normal cells.	info:pmid/23645592#abs:1
TNFRSF10B ---> apoptosis	Regulation	Inhibition of death receptor5 trafficking to lysosomes by Rab7 small interfering RNA also reduced TRAIL-mediated lysosomal disruption and apoptosis.	info:pmid/19272388#abs:10
TNFRSF10B ---> apoptosis	Regulation	Both death receptor 5 and CHOP upregulation were required for ?-T3-induced apoptosis, and death receptor 5 was transcriptionally regulated by CHOP after ?-T3 treatment.	info:pmid/20157774#abs:9
TNFRSF10B ---> apoptosis	Regulation	Up-regulation of TRAIL-R2 renders T cells susceptible to caspase-8-mediated apoptosis, from which they can be partially rescued by blockade of this death receptor pathway.	info:pmid/23254287#abs:7
TNFRSF10B ---> apoptosis	Regulation	Thus, it appears that not only c-FLIP downregulation but also death receptor 5 upregulation contribute to PPARy ligand-mediated enhancement of TRAIL-induced apoptosis in human lung cancer cells.	info:pmid/17172826#abs:7
TNFRSF10B ---> apoptosis	Regulation	Importantly, this BV6-stimulated upregulation of death receptor 5 is critically required for apoptosis, as transient or stable knockdown of death receptor 5 significantly inhibits BV6-triggered apoptosis.	info:pmid/24287697#abs:7
TNFRSF10B ---> apoptosis	Regulation	Agonistic anti-death receptor 5 monoclonal antibody treatment triggered cholangiocyte apoptosis, and subsequently induced cholangitis and cholestatic liver injury in a mouse strain-specific manner.	info:pmid/18667695#abs:3
TNFRSF10B ---> apoptosis	Regulation	Overexpression of the tumor necrosis factor (TNF)-related apoptosis-inducing ligand (TRAIL) receptors, TRAIL-R1 and TRAIL-R2, induces apoptosis and activation of NF-kappaB in cultured cells.	info:pmid/10807904#abs:1
TNFRSF10B ---> apoptosis	Regulation	Inhibition of phosphatidylinositol 3-kinase reduced recombinant human TRAIL sensitivity independently of the cell line preference for either death receptor4- or death receptor5-mediated apoptosis signaling.	info:pmid/21538027#abs:9
TNFRSF10B ---> apoptosis	Regulation	Tumor necrosis factor-related apoptosis inducing ligand (TRAIL)-induced apoptosis is mediated by its receptors DR4 (TRAIL-R1) and DR5 (TRAIL-R2) and the adapter protein Fas-associated death domain protein (FADD).	info:pmid/12359235#abs:1
TNFRSF10B ---> apoptosis	Regulation	Since both TRAIL-R1 and -R2 transmit apoptotic signals, we asked whether cFLIP, highly expressed in several of the cell lines tested, is sufficient to maintain resistance to TRAIL-R2-mediated apoptosis.	info:pmid/18084329#abs:5
TNFRSF10B ---> apoptosis	Regulation	The expression levels of apoptosis-inducing death receptor-5 and p-AKT were assayed by western blot analysis, and mRNA expression of bax, GADD45 and PPAR? was assayed by quantitative RT-PCR analysis.	info:pmid/23291741#abs:4
TNFRSF10B ---> apoptosis	Regulation	This is the first report describing a mouse TRAIL receptor gene and also demonstrating that the p53-dependent regulation of KILLER/DR5-mediated apoptosis is conserved between human and mouse.	info:pmid/10383128#abs:9
TNFRSF10B ---> apoptosis	Regulation	In addition, apoptosis induced by pretreatment of genotoxic agents and additional stimulation of TRAIL is efficiently inhibited by either antagonistic anti-TRAIL-R2 antibody or pan-caspase inhibitor z-VAD-FMK.	info:pmid/12610517#abs:8
TNFRSF10B ---> apoptosis	Regulation	In this study, we demonstrate for the first time that Thapsigargin-mediated perturbations in Ca(2+) homeostasis are coupled with activation of the death receptor 5 -dependent apoptotic pathway in human cancer cells.	info:pmid/11965535#abs:3
TNFRSF10B ---> apoptosis	Regulation	First, induction of antiapoptotic nuclear factor-kappaB dependent genes critically determines cellular susceptibility toward apoptosis induction by TRAIL-R1, TRAIL-R2, and other death receptors.	info:pmid/15110174#abs:5
TNFRSF10B ---> apoptosis	Regulation	Our previous work has shown that PS-341 induces death receptor 5 -dependent apoptosis and enhances the TNF-related apoptosis-inducing ligand-induced apoptosis in human non-small cell lung cancer cells.	info:pmid/22848091#abs:2
TNFRSF10B ---> apoptosis	Regulation	These findings suggest that KILLER/DR5 may play a role in p53-independent apoptosis induced by specific drugs and warrants further investigation as a novel target for chemotherapy of tumors lacking wild-type p53.	info:pmid/11139340#abs:9
TNFRSF10B ---> apoptosis	Regulation	In view of the finding that death receptor5 silencing abrogated the combination-stimulated apoptosis, we propose that apoptotic synergy induced by sulindac sulfide plus docosahexaenoic acid is mediated via death receptor5.	info:pmid/22395735#abs:8
TNFRSF10B ---> apoptosis	Regulation	Also, human recombinant death receptor 5/Fc chimera protein, caspase inhibitors, and death receptor 5 siRNA efficiently reduced apoptosis induced by co-treatment with luteolin and TRAIL.	info:pmid/15963948#abs:6
TNFRSF10B ---> apoptosis	Regulation	Our results indicated that by blocking the death receptor5-dependent apoptotic pathway, dominant-negative Fas-associated death domain did indeed inhibit sulindac sulfide-induced apoptosis.	info:pmid/11559570#abs:9
TNFRSF10B ---> apoptosis	Regulation	We also showed that death receptor5 was expressed on the surface of the tested cell lines which correlated with the cellular susceptibility to apoptosis induced by recombinant human TRAIL and anti-death receptor5 antibody.	info:pmid/23470485#abs:6
TNFRSF10B ---> apoptosis	Regulation	Interestingly, neutralization of TRAIL receptor 2 (TRAIL-R2), but not TRAIL-R1, impaired apoptosis in a caspase-10-dependent manner, indicating that caspase-10 enhances TRAIL-R2-induced cell death.	info:pmid/15767684#abs:6
TNFRSF10B ---> apoptosis	Regulation	Treatment induced cytosolic accumulation of p53 and enhanced the susceptibility of Rheumatoid arthritis synovial fibroblasts to apoptosis mediated by TRAIL-R2 (DR5) but not Fas.	info:pmid/16127151#abs:4
TNFRSF10B ---> apoptosis	Regulation	Attenuating the GSK3beta-FBW7 axis results in stabilization of MYC, up-regulation of surface levels of the TNF-related apoptosis-inducing ligand death receptor 5, and potentiation of death receptor 5-induced apoptosis in vitro and in vivo.	info:pmid/16210249#abs:4
TNFRSF10B ---> apoptosis	Regulation	This study demonstrates that targeting death receptor 5 with TRA-8 decreases cellular proliferation, increases caspase activation, and induces apoptosis in this novel three-dimensional ex vivo model of primary ovarian cancer.	info:pmid/17303227#abs:10
TNFRSF10B ---> apoptosis	Regulation	Our results showed that Death receptor 5 monoclonal antibody (D-6) was able to induce the apoptosis and increase the cell growth inhibition rates of ovarian cancer cells in a dose-dependent manner, and the effect was enhanced by cisplatin.	info:pmid/22562097#abs:8
TNFRSF10B ---> apoptosis	Regulation	The suppression of death receptor5 with siRNA reduced the apoptosis induced by the combination of orlistat and TRAIL, suggesting that the apoptosis was at least partially due to the upregulation of death receptor5.	info:pmid/22328338#abs:6
TNFRSF10B ---> apoptosis	Regulation	Human recombinant Death receptor 5/Fc chimera protein, zVAD-fmk pancaspase inhibitor, and caspase-8 and -10 inhibitors efficiently reduced apoptosis induced by cotreatment with histone deacetylase inhibitors and TRAIL.	info:pmid/15208660#abs:9
TNFRSF10B ---> apoptosis	Regulation	Susceptibility to apoptosis mediated by an agonistic anti-TRAIL-R2 monoclonal antibody was determined by alamar blue bioassay, fluorescence microscopy (annexin V/propidium iodide staining), and caspase activation.	info:pmid/15457446#abs:3
TNFRSF10B ---> apoptosis	Regulation	The p53-induced apoptosis is an important biological process to prevent the development of cancer, and is mediated in part by expression of KILLER/death receptor5 only in cells with wild-type p53 protein, but not in those lacking p53 function.	info:pmid/11677215#abs:2
TNFRSF10B ---> apoptosis	Regulation	Within these we found five surface marker genes to be upregulated (TNFRSF10B, CD70, TNFR1, PDGFRB, and BAFF) which are involved in immune responses via the regulation of lymphocytes and can also induce apoptosis.	info:pmid/16865223#abs:9
TNFRSF10B ---> apoptosis	Regulation	Small-interfering RNA against p53, DR4, and death receptor5 was used to investigate their function on the combined effect. Recombinant human TRAIL and the agonistic DR4 and death receptor5 antibodies strongly enhanced 10-Gy-induced apoptosis.	info:pmid/18793956#abs:5
TNFRSF10B ---> apoptosis	Regulation	The cysteine-rich domains of death receptor5 have a conservative role in tumor necrosis factor-related apoptosis-inducing ligand-death receptor5-mediated apoptosis, and the pre-ligand assembly domain within the N1-cap contributes to the ligand-independent formation of receptor complexes.	info:pmid/20106985#abs:4
TNFRSF10B ---> apoptosis	Regulation	As yet, four TRAIL receptors have been cloned, two of which (TRAIL-R1 and 2) bear a death domain and mediate apoptosis, whereas two others (TRAIL-R3 and 4) lack (functional) death domains and are supposed to act as decoy receptors.	info:pmid/11193573#abs:10
TNFRSF10B ---> apoptosis	Regulation	We discovered that IRE-1a, Bip, activating transcription factor 3 (ATF4), activating transcription factor 3 (ATF3) and C/EBP homologous protein (CHOP) are induced by salermide, which suggests that death receptor 5-dependent apoptosis is induced by endoplasmic reticulum stress.	info:pmid/21801305#abs:7
TNFRSF10B ---> apoptosis	Regulation	Past studies have shown that apoptosis mediated by TNF-related apoptosis-inducing ligand (TRAIL) is regulated by the expression of two death receptors [TRAIL receptor 1 (TRAIL-R1) and TRAIL-R2] and two decoy receptors (TRAIL-R3 and TRAIL-R4) that inhibit apoptosis.	info:pmid/10364001#abs:1
TNFRSF10B ---> apoptosis	Regulation	death receptor 5/Fc chimera protein, zVAD-fmk pancaspase inhibitor, and caspase-8 inhibitor efficiently blocked the activation of these apoptotic signal mediators and the induction of apoptotic cell death enhanced by cotreatment with 15d-PGJ(2) and TRAIL.	info:pmid/16891469#abs:6
TNFRSF10B ---> apoptosis	Regulation	In addition, acrolein up-regulated C/EBP homologous protein (CHOP) and TRAIL death receptor 5 and down-regulation of CHOP or death receptor 5 expression using the respective small interfering RNA significantly attenuated the apoptosis induced by acrolein plus TRAIL.	info:pmid/21854768#abs:7
TNFRSF10B ---> apoptosis	Regulation	The involvement of the death adaptor proteins FADD/MORT1, TRADD, and RIP and the apoptosis-initiating caspases-8 and -10 in death signaling by the two death-inducing TRAIL receptors 1 and 2 (TRAIL-R1 and TRAIL-R2) are controversial.	info:pmid/10894160#abs:2
TNFRSF10B ---> apoptosis	Regulation	The (auto)antigen-specific T cells were also resistant to specific TRAIL-R1/TRAIL-R2-directed induction of apoptosis, indicating that coexpression of the truncated TRAIL-R3 and TRAIL-R4 in these T cells is not responsible for the observed resistance.	info:pmid/10889508#abs:5
TNFRSF10B ---> apoptosis	Regulation	Using mouse models of adenoviral hepatitis and livers of patients with hepatitis infection, we could demonstrate that apoptosis in virally infected hepatocytes is mediated by TRAIL receptor DR5 and TRAIL.	info:pmid/12475902#abs:4
TNFRSF10B ---> apoptosis	Regulation	To determine whether tumor cells are able to generate a resistance to apoptosis induced by an anti-TRAIL-R2 antibody, TRA-8, we examined the apoptotic response of human breast and ovarian cancer cell lines after treatment with TRA-8.	info:pmid/16951164#abs:3
TNFRSF10B ---> apoptosis	Regulation	cFLIP inhibits caspase 8 recruitment and processing at the death-inducing signaling complex , which is known to inhibits apoptosis mediated by death receptors such as Fas and death receptor 5 as well as apoptosis mediated by anticancer therapeutic drugs.	info:pmid/18767116#abs:1
TNFRSF10B ---> apoptosis	Regulation	In line with these observations, FLIP-negative cancer cells were sensitive to both p53- and KILLER/DR5-mediated apoptosis, whereas cells containing high levels of FLIP underwent apoptotic cell death when triggered by ectopic p53 expression but not by KILLER/DR5 expression.	info:pmid/11526513#abs:5
CDKN1A ---> apoptosis	Regulation	Upregulation of p21(WAF1/CIP1) paralleled DAC-induced apoptosis (ED(50)=153 nM).	info:pmid/18223691#abs:7
CDKN1A ---> apoptosis	Regulation	Furthermore, selective induction of p21Cip1 in RKO was sufficient to induce apoptosis.	info:pmid/15342418#abs:6
CDKN1A ---> apoptosis	Regulation	In the cytoplasm, p21(Cip1/Waf1) protein has an anti-apoptotic effect.	info:pmid/21815189#abs:5
CDKN1A ---> apoptosis	Regulation	On the other hand, in ISS10, overexpression of p21Waf1 induced marked apoptosis.	info:pmid/14566087#abs:3
CDKN1A ---> apoptosis	Regulation	Surprisingly, overexpression of p21(WAF1/CIP1) also triggered apoptosis within these two cell lines.	info:pmid/12138103#abs:3
CDKN1A ---> apoptosis	Regulation	p21(Waf1/Cip1) plays central roles in proliferation, differentiation, and apoptosis.	info:pmid/15524404#abs:1
CDKN1A ---> apoptosis	Regulation	We hypothesized that p21WAF1 is involved in the mediation of cryotherapy-induced apoptosis.	info:pmid/16078010#abs:3
CDKN1A ---> apoptosis	Regulation	The suppression of p21(WAF1) decreased trichostatin A-directed osteoclast apoptosis.	info:pmid/17464183#abs:8
CDKN1A ---> apoptosis	Regulation	Doxorubicin -induced apoptosis is suppressed by p21 (waf1/cip1/sdi1), a cyclin dependent kinase inhibitor.	info:pmid/16909308#abs:1
CDKN1A ---> apoptosis	Regulation	Also, ectopic p21(WAF1) over-expression has been reported to promote or suppress apoptosis, depending on the target cells.	info:pmid/10797256#abs:3
CDKN1A ---> apoptosis	Regulation	Depending on the cellular context, p21(Cip1) and PUMA mediate cell cycle arrest and apoptosis, respectively.	info:pmid/16002406#abs:2
CDKN1A ---> apoptosis	Regulation	Overexpression of p21(Cip1) have kept cells longer in G1 phase and attenuated shikonin-induced apoptosis.	info:pmid/23546866#abs:9
CDKN1A ---> apoptosis	Regulation	Ectopic overexpression of p21Cip1 or p27KiP1 markedly enhanced the apoptosis induced by sulindac sulfide.	info:pmid/11724286#abs:7
CDKN1A ---> apoptosis	Regulation	These results suggested that NaB-induced apoptosis required P21(waf1/cip1) and its interaction with PCNA.	info:pmid/14712207#abs:10
CDKN1A ---> apoptosis	Regulation	Functionally, inhibition of p21Cip1/Waf1 induction prevented endothelial apoptosis due to arsenite treatment.	info:pmid/15734884#abs:9
CDKN1A ---> apoptosis	Regulation	No change was seen in the expression of p53 and p21WAF1/CIP1 which have been suggested to participate in the apoptosis process.	info:pmid/10395942#abs:7
CDKN1A ---> apoptosis	Regulation	These observations suggest that p53 expression converts a p21WAF1/CIP1-mediated growth arrest into apoptosis.	info:pmid/9365236#abs:8
CDKN1A ---> apoptosis	Regulation	p21(Waf1/Cip1) is one of the key regulatory proteins in cell cycle, terminal differentiation, and apoptosis.	info:pmid/9223430#abs:1
CDKN1A ---> apoptosis	Regulation	P21/WAF-1/CIP-1 was not considered to be involved in the regulation of apoptosis, an important indicator of radiosensitivity.	info:pmid/10760422#abs:1
CDKN1A ---> apoptosis	Regulation	This suggested that potentiation of apoptosis by cotreatments required P21(waf1) and its interaction with PCNA.	info:pmid/15265702#abs:8
CDKN1A ---> apoptosis	Regulation	Interestingly, WAF1/CIP1 increased the susceptibility of GB-1 cells to cisplatin-induced apoptosis.	info:pmid/8808702#abs:9
CDKN1A ---> apoptosis	Regulation	Substantial evidence suggests that loss of cellular p21WAF1/CIP1 results in increased apoptotic killing by ionizing radiation.	info:pmid/10676653#abs:1
CDKN1A ---> apoptosis	Regulation	In addition, p21 (WAF1/CIP1) is involved in cell-cycle arrest and probably in induction of p53-dependent apoptosis.	info:pmid/10782880#abs:6
CDKN1A ---> apoptosis	Regulation	Together with D-type cyclins, it seems that the CDK inhibitor p21waf1 plays an important role in evasion from apoptosis.	info:pmid/11156523#abs:11
CDKN1A ---> apoptosis	Regulation	The cdknlA gene encodes CDKN1A, a protein that regulates cell cycle progression, terminal differentiation, and apoptosis.	info:pmid/11299759#abs:1
CDKN1A ---> apoptosis	Regulation	The cyclin-dependent kinase inhibitor p21, which is induced by p53, can both arrest the cell cycle and inhibit apoptosis.	info:pmid/24260342#abs:2
CDKN1A ---> apoptosis	Regulation	Thus, expression of functional p21WAF1 may promote phytochemical-mediated growth arrest and apoptosis in oral carcinoma cells.	info:pmid/15816520#abs:7
CDKN1A ---> apoptosis	Regulation	Depletion of p21Cip1 alone or both p21Cip1 and p27Kip1 increased MSeA-induced caspase-mediated apoptosis.	info:pmid/20370687#abs:6
CDKN1A ---> apoptosis	Regulation	Altogether, downregulation and nucleolar translocation of the p21(WAF1/CIP1) protein played an active role in M1-induced C6 apoptosis.	info:pmid/19770587#abs:10
CDKN1A ---> apoptosis	Regulation	Here we show, for the first time, that p21Waf1/Cip1 cleavage, which is mediated by caspase-3 activity, is involved in roscovitine-induced apoptosis.	info:pmid/19956888#abs:10
CDKN1A ---> apoptosis	Regulation	We also showed that spiruchostatin B-induced cytotoxicity depended on induction of apoptosis that was mediated by p21waf1/cip1 expression.	info:pmid/22684370#abs:2
CDKN1A ---> apoptosis	Regulation	Transfection of either bcl-2 or p21Waf1/Cip1 cDNA into parental A549 cells resulted in resistance to apoptosis.	info:pmid/10597196#abs:5
CDKN1A ---> apoptosis	Regulation	The resistance to apoptosis of the DDB2-deficient cells is caused by an increased accumulation of p21(Waf1/Cip1) after DNA damage.	info:pmid/19541625#abs:7
CDKN1A ---> apoptosis	Regulation	In contrast, TPA-activated mitogen-activated protein kinase pathway causes p21WAF1/CIP1-dependent growth arrest without apoptosis.	info:pmid/10400418#abs:10
CDKN1A ---> apoptosis	Regulation	Overexpression of p21(WAF1/CIP1) triggered apoptosis and increased toxin A-associated colonocyte apoptosis.	info:pmid/16344056#abs:10
CDKN1A ---> apoptosis	Regulation	The Bax activator BimEL increased rapidly, driving cells toward apoptosis likely controlled by c-myc and p21(WAF1) activities.	info:pmid/18348176#abs:5
CDKN1A ---> apoptosis	Regulation	The Bax activator BimEL increased rapidly, driving cells towards apoptosis likely controlled by c-Myc and p21(WAF1) activities.	info:pmid/19330811#abs:6
CDKN1A ---> apoptosis	Regulation	Apoptotic cell death caused by doxorubicin, a chemotherapeutic agent, is suppressed by expression of p21 (waf1/cip1/sdi1), a cyclin-dependent kinase inhibitor.	info:pmid/11020241#abs:1
CDKN1A ---> apoptosis	Regulation	The DNA synthesis inhibitor aphidicolin arrested Sup-T13 cells at the G1/S interface and prevented the apoptosis.	info:pmid/7995939#abs:11
CDKN1A ---> apoptosis	Regulation	Our results suggest that p21Waf1/Cip1 can interrupt the apoptotic process at a point downstream from p53 accumulation but upstream from caspase-3 activation.	info:pmid/9692554#abs:6
CDKN1A ---> apoptosis	Regulation	In addition to the cell-cycle control, p21Waf1 participates in important cell processes such as differentiation, senescence, and apoptosis.	info:pmid/15285605#abs:3
CDKN1A ---> apoptosis	Regulation	During the G1 to S progression, cyclin D1, p53, and the cyclin dependent kinase inhibitors p21WAF1 and p27kip1 can play roles in induction of apoptosis.	info:pmid/14634283#abs:2
CDKN1A ---> apoptosis	Regulation	Likewise, cells homozygously deleted for p21CIP/WAF-1 (HCT116 p21-/-) display enhanced irradiation-induced apoptosis via a caspase-3-dependent mechanism.	info:pmid/16331277#abs:10
CDKN1A ---> apoptosis	Regulation	The cyclin-dependent kinase inhibitor p21Cip1 has important roles in the control of cell proliferation, differentiation, senescence, and apoptosis.	info:pmid/12730199#abs:1
CDKN1A ---> apoptosis	Regulation	It is concluded that p21(WAF1/Cip-1) plays a significant role in G(2)/M arrest and apoptosis signaling induced by TSA in MOLT-4 cells.	info:pmid/15854272#abs:7
CDKN1A ---> apoptosis	Regulation	The inhibition of p21(/WAF1/CIP1) by siRNA blocks curcumin-induced apoptosis, thus establishing a link between cell cycle and apoptosis.	info:pmid/18156803#abs:8
CDKN1A ---> apoptosis	Regulation	These studies demonstrate that p21Waf1 plays a key role in the inhibition of paclitaxel-induced apoptosis by EGF in MDA-MB-468 cells.	info:pmid/10769641#abs:10
CDKN1A ---> apoptosis	Regulation	The cyclin-dependent kinase inhibitor gene p21(Waf1/Cip1) plays a central role in inducing cellular growth arrest, terminal differentiation, and apoptosis.	info:pmid/10873097#abs:1
CDKN1A ---> apoptosis	Regulation	The cell cycle arrest and apoptosis induced by KBH-A42 might be mediated through up-regulation of p21(Waf1) and activation of caspases, respectively.	info:pmid/19445901#abs:6
CDKN1A ---> apoptosis	Regulation	This checkpoint protects against apoptosis because depletion of 53BP1 or p21(WAF1/CIP1) increases both the rate and extent of apoptosis.	info:pmid/16434972#abs:5
CDKN1A ---> apoptosis	Regulation	These results suggest that the enhanced expression of Mdm2 and p21WAF1/CIP1 may inhibit p53-mediated apoptosis and render cells resistant to the effects of DNA damaging agents.	info:pmid/10810363#abs:8
CDKN1A ---> apoptosis	Regulation	The p53-inducible cyclin-dependent kinase inhibitor, p21/WAF1/CIP1 (p21), plays a pivotal role in the G1 arrest or apoptosis of cells exposed to genotoxic stimuli.	info:pmid/8945622#abs:1
CDKN1A ---> apoptosis	Regulation	Increased expression of p53 and/or p21(WAF1) proteins was thus suggestive of possible DNA damage and increased apoptosis in autoimmune thyroiditis.	info:pmid/9714696#abs:7
CDKN1A ---> apoptosis	Regulation	Our results suggest that the expression of p21(WAF1) could reduce the sensitivity of K562 cells to VP-16 and inhibit the apoptosis of K562 cells	info:pmid/12513833#abs:8
CDKN1A ---> apoptosis	Regulation	It is likely that p21CIP1/WAF1 mediates the growth suppression effects of p53 by arresting the cell cycle at the G1/S checkpoint, and by inducing apoptosis.	info:pmid/7655464#abs:2
CDKN1A ---> apoptosis	Regulation	Stat1 and p21(waf1) were essential for downstream apoptotic events, including cytochrome c release from mitochondria and activation of caspases 9 and 3.	info:pmid/11884587#abs:9
CDKN1A ---> apoptosis	Regulation	The p21 (Waf1/Cip1/CDKN1A) protein regulates the transition from the G1 to the S phase and has an important role in modulating cell-cycle control, apoptosis and cell growth.	info:pmid/15878916#abs:1
CDKN1A ---> apoptosis	Regulation	Ectopic overexpression of p21(WAF1/CIP1) suppressed apoptosis as well as cyclin A-Cdk2 activity induced by treatment of SK-HEP-1 cells with ginsenoside Rh2.	info:pmid/10884382#abs:4
CDKN1A ---> apoptosis	Regulation	The cyclin-dependent kinase inhibitor p21(CIP1/WAF1) is a key component in cell cycle control and apoptosis, directing an anti-apoptotic response following DNA damage.	info:pmid/18024214#abs:1
CDKN1A ---> apoptosis	Regulation	The expression of p53 and p21(waf1), which induce apoptosis and cell cycle arrest, was evaluated by western blot analysis in cells treated with compound 12d.	info:pmid/21920636#abs:3
CDKN1A ---> apoptosis	Regulation	Our results suggest that expression of p21WAF1, which plays a role in preventing apoptosis, may be significant when selecting chemotherapy for non-small cell lung cancer patients.	info:pmid/17409800#abs:11
CDKN1A ---> apoptosis	Regulation	The induction of apoptosis by manumycin involved the upregulation of p53 and p21WAF1, the activation of caspases, and the inhibition of nuclear factor-kappaB pathway.	info:pmid/14612973#abs:6
CDKN1A ---> apoptosis	Regulation	The cyclin-dependent kinase inhibitor p21(WAF-1/CIP1/MDA-6) (p21) plays a key role in cell cycle inhibition and apoptosis, and is negatively regulated during cell proliferation.	info:pmid/15694666#abs:1
CDKN1A ---> apoptosis	Regulation	Overexpression of p21Cip1 significantly inhibited VSCM proliferation. p21Cip1 silencing also inhibited proliferation and increased apoptotic cell death.	info:pmid/16212951#abs:9
CDKN1A ---> apoptosis	Regulation	Expression of the cyclin-dependent kinase inhibitor 1A (p21, WAF1, Cip1) (CDKN1A), which has been shown to cause cell cycle arrest and apoptosis in HT29 cells, was induced by 9(11)-DHEP.	info:pmid/16595913#abs:6
CDKN1A ---> apoptosis	Regulation	Increases in p53, p21(waf1/cip1) and bax protein were demonstrated following exposure to Ad5CMV-p53, and there was a dose-dependent increase in the number of apoptotic cells.	info:pmid/14693272#abs:5
CDKN1A ---> apoptosis	Regulation	Thus, post-translational phosphorylation of p21(WAF1/CIP1) is important from an apoptotic cell death, and may also have patho-physiological relevance for the development of human cancer.	info:pmid/17431791#abs:6
CDKN1A ---> apoptosis	Regulation	Reduced p53-triggered transactivation of p21(WAF1) in late response allows cells to re-enter cell cycle, and Trichostatin A causes p53 to simultaneously induce apoptosis.	info:pmid/18419600#abs:10
CDKN1A ---> apoptosis	Regulation	Of note, HS-1793 induced p53/p21WAF1/CIP1-dependent apoptosis in MCF-7 cells, whereas it exhibited p53-independent apoptosis in MDA-MB-231 cells.	info:pmid/24316714#abs:8
CDKN1A ---> apoptosis	Regulation	No effect of the two cytokines on major members of apoptosis-regulating systems (CD95, CD95L, bcl-2, bax, bcl-xL, p53, p21WAF1, p27, NFkappaB) could be observed.	info:pmid/15540463#abs:6
CDKN1A ---> apoptosis	Regulation	Results also displayed that CIZAR-induced apoptosis involves the up-regulation of p21(WAF1) and Bax protein and down-regulation of Bcl-2 which were accompanied by the activation of caspase-3.	info:pmid/16503348#abs:11
CDKN1A ---> apoptosis	Regulation	First, inhibition of apoptosis may be a consequence of the failure of p53, in the presence of HBx, to upregulate genes, such as p21WAF1, Bax, or Fas, that are involved in the apoptotic pathway.	info:pmid/8521383#abs:5
CDKN1A ---> apoptosis	Regulation	Our results indicate that p21(WAF1) expression is necessary for Interferons-gamma-mediated cell cycle inhibition and suppression of Interferons-gamma-induced apoptosis.	info:pmid/10638704#abs:7
CDKN1A ---> apoptosis	Regulation	Finally, suppression of p21Waf-1 protein using antisense oligodeoxynucleotide transfection facilitated ultraviolet-induced apoptosis in both HEp-2 and HeLa cells.	info:pmid/15067348#abs:7
CDKN1A ---> apoptosis	Regulation	We have found that combination treatment with bortezomib and Elastin-like polypeptide-bound p21(WAF1/CIP1) protein leads to increased cell cycle arrest as well as apoptosis with respect to single treatments.	info:pmid/24113592#abs:10
CDKN1A ---> apoptosis	Regulation	Because p53-induced p21(waf1/cip1) may be important for apoptosis in many cells, we hypothesized that these genes are required for increased enterocyte apoptosis during adaptation.	info:pmid/10484399#abs:2
CDKN1A ---> apoptosis	Regulation	Thus, combined inactivation of Rb and p21(Waf1/Cip1) augments endoreduplication and apoptosis, whereas E2F1 and p53 are dispensable during aberrant myogenesis in Rb-deficient fetuses.	info:pmid/11076674#abs:5
CDKN1A ---> apoptosis	Regulation	Among four cell lines RT4 with wt p53, low ratio of Bcl-2 to Bax and induction of p21WAF1/CIP1 after Adriamycin treatment, was the most sensitive to induction of apoptosis.	info:pmid/14646556#abs:5
CDKN1A ---> apoptosis	Regulation	Both p21(waf1/cip1) antisense and small interfering RNA could restore apoptotic-associated caspase 3 activity, PARP activation, and sensitivity to mitomycin-induced apoptosis.	info:pmid/15905168#abs:7
CDKN1A ---> apoptosis	Regulation	This novel finding of efficacious induction of eosinophil apoptosis by CDKi drugs has potential as a strategy for driving resolution of eosinophilic inflammation.	info:pmid/19616548#abs:4
CDKN1A ---> apoptosis	Regulation	Suppression of p53 or p21(WAF1) genes abolished DNA damage response, enhanced apoptosis, and inhibited growth in doxorubicin-treated cells harboring p53(+/+) .	info:pmid/21480327#abs:11
CDKN1A ---> apoptosis	Regulation	To investigate the effects of Radix notoginseng extracts drug-containing serum on the expressions of apoptosis-regulating proteins including Bax, bcl-2 and p21WAF1 in precancerous gastric cells.	info:pmid/18664350#abs:1
CDKN1A ---> apoptosis	Regulation	Because a cyclin-dependent kinase inhibitor, p21, is a key regulator of apoptosis, we hypothesized that p21 plays an important role in the pathogenesis of TGF-beta(1)-induced tissue responses.	info:pmid/17932374#abs:3
CDKN1A ---> apoptosis	Regulation	Recent studies revealed that p21WAF1 protects cells from apoptosis by arresting them in G1 and further binds to pro-caspase-3, preventing its activation and thus, inhibiting the apoptotic cascade.	info:pmid/10741713#abs:12
CDKN1A ---> apoptosis	Regulation	p21(Cip1) (p21) controls cell cycle progression and apoptosis in mature endothelial cells and regulates size and cycling of the hematopoietic progenitor cell pool.	info:pmid/14752032#abs:1
CDKN1A ---> apoptosis	Regulation	Therefore, our data suggest a two-fold mechanism of growth inhibition by PTEN: one that acts via the increased expression of CKIs such as p21WAF1, and another that augments the cellular propensity for apoptotic cell death.	info:pmid/10724333#abs:8
CDKN1A ---> apoptosis	Regulation	Reconstitution of p21(waf/cip-1) rescued HepG2 cells from IFN-gamma-induced apoptosis, indicating that p21(waf/cip-1) reduction was required for apoptosis execution.	info:pmid/12531694#abs:10
CDKN1A ---> apoptosis	Regulation	Abnormalities of the tumor suppressor p53, which exerts growth-suppressing and apoptosis-enhancing functions through the transcriptional regulation of downstream genes including CDKN1, GADD45, and BCL2, are also often found.	info:pmid/9169090#abs:3
CDKN1A ---> apoptosis	Regulation	Taken together, our results show that induction of apoptosis by chlamydocin involves caspase-dependent cleavage of p21(cip1/waf1), which is strikingly associated with proteasome-mediated degradation of survivin.	info:pmid/12538846#abs:8
CDKN1A ---> apoptosis	Regulation	P21 (CDKN1A), a key cell cycle regulatory protein that governs cell cycle progression from G1 to S phase, can regulate cell proliferation, growth arrest, and apoptosis.	info:pmid/21439247#abs:1
CDKN1A ---> apoptosis	Regulation	Lastly, cotreatment with LY blocked sodium butyrate-mediated induction of p21(CIP1/WAF1); moreover, enforced expression of p21(CIP1/WAF1) significantly reduced sodium butyrate/LY-mediated apoptosis.	info:pmid/13679862#abs:8
CDKN1A ---> apoptosis	Regulation	Overexpression of wild-type waf-1 in melanoma cells reduced growth of subconfluent cells, decreased Cdk4 activity with a concomitant increase in hypophosphorylated Rb, and promoted cell death by apoptosis.	info:pmid/10940512#abs:4
CDKN1A ---> apoptosis	Regulation	Our data demonstrate that the GE7 system-mediated, EGF R-targeted cotransfer of p21WAF-1 and GM-CSF genes exhibit more potent antitumor effect by inducing tumor cell apoptosis and inflammatory responses.	info:pmid/11916239#abs:8
CDKN1A ---> apoptosis	Regulation	We discovered that TNF-a or genetic alteration of c-REL expression inversely modulates ?Np63a/TAp73 interactions on distinct p63 DNA-binding sites, including those for key growth arrest and apoptotic genes p21WAF1, NOXA, and PUMA.	info:pmid/21933882#abs:6
CDKN1A ---> apoptosis	Regulation	Like flavopiridol, CDKI-71 displayed potent cytotoxicity and caspase-dependent apoptosis induction that were closely associated with the inhibition of RNA polymerase II phosphorylation at serine-2.	info:pmid/21484792#abs:4
CDKN1A ---> apoptosis	Regulation	We suggest that heat-inducible Hsp72 to a larger extent, and constitutive Hsp72 to a lesser extent, together with Cdkn1a may be involved in the protection of M10 cells against heat-induced apoptosis.	info:pmid/10453093#abs:8
CDKN1A ---> apoptosis	Regulation	However, no staining for p21(Cip1/WAF1) was observed in spermatogonia, suggesting that these cells do not undergo a p21(Cip1/WAF1)-induced G1 arrest prior to DNA repair or apoptosis.	info:pmid/9170103#abs:11
CDKN1A ---> apoptosis	Regulation	Since p21(WAF-1) is known to inhibit the onset of apoptosis, its PKC-dependent activation may likely account for the PKC antagonistic effect on apoptosis induction in these cells.	info:pmid/12727210#abs:5
CDKN1A ---> apoptosis	Regulation	Northern blot analysis revealed that the 24 hour-human chorionic gonadotropin treatment induced an elevation in the expression of the apoptotic genes TRPM2, ICE, TGF-beta, p53, bax, and p21WAF1/CIP1 in MCF-10F cells.	info:pmid/9891438#abs:7
CDKN1A ---> apoptosis	Regulation	Our results suggested that, Bax and Bcl-2 may not be important for the apoptosis of these cells, whereas cleavage of Rb, and the decrease of p21WAF1 could play important roles in p53-dependent apoptosis.	info:pmid/10741285#abs:10
MDM2 ---> oxidative stress	Regulation	MDM2 is involved in the protection from iron induced oxidative stress and carcinogenesis.	info:pmid/20019189#body:185
MDM2 ---> oxidative stress	Regulation	Here, we report the identification of Mdm2 as an E3 ligase for FOXO4 that mediates mono-ubiquitination of FOXO4 after increased cellular oxidative stress.	info:pmid/18665269#body:137
MDM2 ---> oxidative stress	Regulation	Modulation of p53 degradation via MDM2-mediated ubiquitylation and the ubiquitin-proteasome system during reperfusion after stroke: role of oxidative stress.	info:pmid/15678128#title:1
MDM2 ---> oxidative stress	Regulation	Mdm-2 down-regulation may be involved in the management of iron-dependent oxidative stress in normal and neoplastic cells.	info:doi/10.1016/j.dld.2006.12.063#body:15
CDKN1A --+> cell cycle arrest	Regulation	Overexpression of p21(cip1) induces cell cycle arrest.	info:pmid/12417334#abs:1
CDKN1A --+> cell cycle arrest	Regulation	The p21(Cip1/WAF1) plays an important role in cell-cycle arrest.	info:pmid/22718976#abs:1
CDKN1A --+> cell cycle arrest	Regulation	WAF1 binds to cyclin-Cdk complexes and inhibits their activity, causing cell cycle arrest.	info:pmid/7642586#abs:1
CDKN1A --+> cell cycle arrest	Regulation	The cyclin-dependent kinase inhibitor (CDKI) p15INK4B (p15) induces cell cycle arrest in G0/G1 phase.	info:pmid/9808052#abs:1
CDKN1A --+> cell cycle arrest	Regulation	P21WAF1/CIP1 is a cyclin-dependent kinase inhibitor activated by p53 to produce cell cycle arrest.	info:pmid/17873613#abs:1
CDKN1A --+> cell cycle arrest	Regulation	The cyclin-dependent kinase inhibitor, p21(WAF1), induces cell-cycle arrest and can act as a tumor suppressor.	info:pmid/19773351#abs:1
CDKN1A --+> cell cycle arrest	Regulation	Depending on the cellular context, p21(Cip1) and PUMA mediate cell cycle arrest and apoptosis, respectively.	info:pmid/16002406#abs:2
CDKN1A --+> cell cycle arrest	Regulation	The cyclin-dependent kinase inhibitor p21 (also known as p21WAF1/Cip1) promotes cell cycle arrest in response to many stimuli.	info:pmid/19440234#abs:2
CDKN1A --+> cell cycle arrest	Regulation	Etodolac-induced cell-cycle arrest might be caused by increases in p53 and P21WAF1 protein expression.	info:pmid/15809736#abs:11
CDKN1A --+> cell cycle arrest	Regulation	Cyclin-dependent kinase inhibitor p21Cip1 plays a crucial role in regulating cell cycle arrest and differentiation.	info:pmid/22045811#abs:1
CDKN1A --+> cell cycle arrest	Regulation	This decrease correlates with cell cycle arrest in the G0/G1 phase, which is mediated by increased expression of p21(CIP1/WAF1).	info:pmid/22449952#abs:7
CDKN1A --+> cell cycle arrest	Regulation	Sulforaphane induced the expression of p21(WAF1/CIP1) protein causing the cell cycle arrest in a dose-dependent manner.	info:pmid/17914583#abs:5
CDKN1A --+> cell cycle arrest	Regulation	After DNA damage, p21(cip1) increases and accumulates in the nucleus to ensure cell cycle arrest.	info:pmid/20331843#abs:2
CDKN1A --+> cell cycle arrest	Regulation	A cyclin-dependent kinase inhibitor, p21WAF1/CIP1, is thought to be an important mediator of p53-induced cell cycle arrest.	info:pmid/11317955#abs:2
CDKN1A --+> cell cycle arrest	Regulation	However, we report here that SKIP is critical for both basal and stress-induced expression of the cell cycle arrest factor p21(Cip1).	info:pmid/21460037#abs:3
CDKN1A --+> cell cycle arrest	Regulation	In addition, p21 (WAF1/CIP1) is involved in cell-cycle arrest and probably in induction of p53-dependent apoptosis.	info:pmid/10782880#abs:6
CDKN1A --+> cell cycle arrest	Regulation	An ELISA assay demonstrated that rhein significantly increased the expression of p53 and p21/WAF1 protein, which caused cell cycle arrest.	info:pmid/14765286#abs:3
CDKN1A --+> cell cycle arrest	Regulation	We also observed that p21(WAF1) prevents the expression of the CDC25A and PLK1 genes to induce cell cycle arrest.	info:pmid/21292770#abs:6
CDKN1A --+> cell cycle arrest	Regulation	The p21WAF1 gene encodes a cyclin-dependent kinase inhibitor and mediates tumor suppressor gene p53-induced cell cycle arrest.	info:pmid/7553623#abs:1
CDKN1A --+> cell cycle arrest	Regulation	ELISA assay demonstrated that tetrandrine significantly increased the expression of p53 and p21/WAF1 protein, which caused cell cycle arrest.	info:pmid/12738038#abs:3
CDKN1A --+> cell cycle arrest	Regulation	Induction of p21 (WAF1/CIP1/SDI1), a physiological mediator of cell cycle arrest, inhibits multiple genes involved in cell division.	info:pmid/12429910#abs:1
CDKN1A --+> cell cycle arrest	Regulation	A cyclin-dependent kinase inhibitor, p21waf1/cip1, is thought to be an important mediator of p53-induced cell cycle arrest.	info:pmid/9100069#abs:2
CDKN1A --+> cell cycle arrest	Regulation	The cyclin-dependent kinase inhibitor p21(Waf1/Cip1/Sdi1) (p21) regulates cell cycle arrest following DNA damage.	info:pmid/19056768#abs:2
CDKN1A --+> cell cycle arrest	Regulation	ELISA assay demonstrated that acacetin significantly increased the expression of p53 and p21/WAF1 protein, which caused cell cycle arrest.	info:pmid/15246561#abs:3
CDKN1A --+> cell cycle arrest	Regulation	These observations suggest that p21/WAF1 protein is a major effector molecule of the EGF-mediated cell-cycle arrest of A431 cells.	info:pmid/9488044#abs:7
CDKN1A --+> cell cycle arrest	Regulation	This feature may be related to a cell cycle arrest in the G1 phase induced by p21/waf1/cip1, resulting in lower tumor cell proliferative activity.	info:pmid/10719725#abs:13
CDKN1A --+> cell cycle arrest	Regulation	In normal cells, genotoxic stress activates the ATM-p53 pathway that up-regulates the expression of p21(Cip1) leading to cell cycle arrest.	info:pmid/19332548#abs:2
CDKN1A --+> cell cycle arrest	Regulation	p21WAF1, a cyclin-dependent kinase inhibitor, is an important mediator of the cell-cycle arrest and tumor suppression induced by the protein p53.	info:pmid/10641749#abs:1
CDKN1A --+> cell cycle arrest	Regulation	The unexpected effects of HO-1 on vascular smooth muscle cell growth were mediated by cell-cycle arrest involving p21Cip1.	info:pmid/11385506#abs:5
CDKN1A --+> cell cycle arrest	Regulation	An ELISA assay demonstrated that Isoliquiritigenin significantly increased the expression of p53 and p21/WAF1 protein, which caused cell cycle arrest. 3.	info:pmid/15236626#abs:5
CDKN1A --+> cell cycle arrest	Regulation	Induction of cyclin dependent kinase inhibitor p21WAF1 by p53 after DNA damage plays an important role in cell cycle arrest after gamma irradiation.	info:pmid/14712074#abs:2
CDKN1A --+> cell cycle arrest	Regulation	Knockdown of the expression of p21cip1 gene prevented ß-sitosterol-induced cell cycle arrest in rat aortic smooth muscle cells.	info:pmid/20731356#abs:6
CDKN1A --+> cell cycle arrest	Regulation	The cyclin-dependent kinase inhibitor, p21, is known to be involved in DNA damage-induced cell cycle arrest and blocking DNA replication and repair.	info:pmid/12185591#abs:2
CDKN1A --+> cell cycle arrest	Regulation	The cell cycle arrest and apoptosis induced by KBH-A42 might be mediated through up-regulation of p21(Waf1) and activation of caspases, respectively.	info:pmid/19445901#abs:6
CDKN1A --+> cell cycle arrest	Regulation	In contrast, ectopically expressed Bcl-xL partially rescued cells from JQ1-induced apoptosis, and knockdown of p21(CIP1/WAF1) attenuated JQ1-induced cell-cycle arrest.	info:pmid/23403638#abs:10
CDKN1A --+> cell cycle arrest	Regulation	The universal cyclin-dependent kinase inhibitor p21(WAF1/Cip1) promotes cell cycle arrest and inhibits apoptosis in response to UV-induced DNA damage.	info:pmid/21976111#abs:1
CDKN1A --+> cell cycle arrest	Regulation	The p38 pathway is activated in young Werner syndrome cells, associated with high levels of p21(WAF1) leading to cell cycle arrest, and is suppressed by SB203580.	info:pmid/16803993#abs:3
CDKN1A --+> cell cycle arrest	Regulation	Therefore, this study offers new evidence for microgravity-induced osteocytic osteolysis, and CDKN1a/p21-mediated osteogenic cell cycle arrest.	info:pmid/23637819#abs:12
CDKN1A --+> cell cycle arrest	Regulation	The cyclin-dependent kinase inhibitor p21(WAF1/CIP1) is a key mediator of p53-dependent cell cycle arrest and may play the role of a tumor suppressor in cancer.	info:pmid/19449443#abs:1
CDKN1A --+> cell cycle arrest	Regulation	The cyclin-dependent kinase inhibitor p21, a major transcriptional target of the tumor suppressor p53, plays a critical role in cell cycle arrest in G1 and G2 after DNA damage.	info:pmid/14597617#abs:1
CDKN1A --+> cell cycle arrest	Regulation	Moreover, expression of p21(WAF1), a cell-cycle regulator, was increased by Ursolic acid, indicating that p21(WAF1) might mediate Ursolic acid-induced cell-cycle arrest.	info:pmid/10925354#abs:7
CDKN1A --+> cell cycle arrest	Regulation	The cyclin-dependent kinase inhibitor p21 (p21WAF1/Cip1) is a multifunctional protein known to promote cell cycle arrest and survival in response to p53-dependent and p53 independent stimuli.	info:pmid/21887277#abs:1
CDKN1A --+> cell cycle arrest	Regulation	BCL6 interacted with the transcriptional activator Miz-1 and, via Miz-1, bound to the promoter and suppressed transcription of the cell cycle arrest gene CDKN1A.	info:pmid/16142238#abs:4
CDKN1A --+> cell cycle arrest	Regulation	The expression of p53 and p21(waf1), which induce apoptosis and cell cycle arrest, was evaluated by western blot analysis in cells treated with compound 12d.	info:pmid/21920636#abs:3
CDKN1A --+> cell cycle arrest	Regulation	Moreover, expression of p21WAF1, a cell cycle regulator, was increased by Ursolic acid, indicating that Ursolic acid-induced cell cycle arrest could be mediated through p21WAF1.	info:pmid/12792782#abs:5
CDKN1A --+> cell cycle arrest	Regulation	Expression of the cyclin-dependent kinase inhibitor 1A (p21, WAF1, Cip1) (CDKN1A), which has been shown to cause cell cycle arrest and apoptosis in HT29 cells, was induced by 9(11)-DHEP.	info:pmid/16595913#abs:6
CDKN1A --+> cell cycle arrest	Regulation	In response to replicative stress and unresolved DNA damage, p53 is hyperactivated in Fanconi anemia cells and triggers a late p21(Cdkn1a)-dependent G0/G1 cell-cycle arrest.	info:pmid/22683204#abs:5
CDKN1A --+> cell cycle arrest	Regulation	These data suggest that adenovirus vector expressing wild-type p53-mediated WAF1/Cip1 induction and cytotoxicity are likely to be associated with WAF1/Cip1-mediated cell cycle arrest.	info:pmid/8845297#abs:8
CDKN1A --+> cell cycle arrest	Regulation	SK-OV-3 cells had no constitutive expression of p53, and the overexpression of MnSOD and/or irradiation did not induce p53 or p21(WAF1), which causes cell cycle arrest.	info:pmid/12496360#abs:9
CDKN1A --+> cell cycle arrest	Regulation	Cell-cycle arrest in the G1 phase caused by sodium butyrate was suggested to be induced by the increase in p21WAF-1 expression, but this change did not link with the p53 increase.	info:pmid/9581676#abs:10
CDKN1A --+> cell cycle arrest	Regulation	We have found that combination treatment with bortezomib and Elastin-like polypeptide-bound p21(WAF1/CIP1) protein leads to increased cell cycle arrest as well as apoptosis with respect to single treatments.	info:pmid/24113592#abs:10
CDKN1A --+> cell cycle arrest	Regulation	The p21WAF1 protein is a cyclin-dependent kinase inhibitor (CDKI) that binds to cyclin/cyclin-dependent kinase complexes and inhibits their kinase activities, thereby leading to cell cycle arrest.	info:pmid/9380413#abs:2
CDKN1A --+> cell cycle arrest	Regulation	Here, we report that cellular mRNAs encoding the cellular cyclin-dependent kinase inhibitor p21, a key inducer of cell cycle arrest, are direct targets for Kaposi's sarcoma-associated herpesvirus miR-K1.	info:pmid/20219912#abs:2
CDKN1A --+> cell cycle arrest	Regulation	Interestingly, introduction of exogenous p53 overcame p21WAF1/CIP1-mediated cell cycle arrest at G1 and induced apoptosis, although viral-transduced p21WAF1/CIP1 expression level was unaffected.	info:pmid/9365236#abs:7
CDKN1A --+> cell cycle arrest	Regulation	The cyclin-dependent kinase inhibitor p21/WAF1/CIP1 is induced in many cell types in response to a variety of extracellular signals and causes cell cycle arrest in both the G1 and G2/M phases of the cell cycle.	info:pmid/11013346#abs:1
CDKN1A --+> cell cycle arrest	Regulation	Like tumorigenesis, generation of induced pluripotent stem cells was shown to be suppressed by the Trp53 (p53) pathway, at least in part via p21Cdkn1a (p21)-mediated cell cycle arrest.	info:pmid/23873265#abs:2
CDKN1A --+> cell cycle arrest	Regulation	Concomitant up-regulation of p21(WAF1/Cip1) but not p53, especially in nodular hyperplasia, can be considered to induce cell cycle arrest of the parathyroid cells, but not cytocidal effect of 22-oxacalcitriol.	info:pmid/11799271#abs:6
CDKN1A --+> cell cycle arrest	Regulation	Bcl-2, Bax and p53 gene products have been linked to programmed cell death pathways. p21WAF1 has been shown to mediate p53-induced cell cycle arrest and to inhibit cyclin-dependent kinase activity.	info:pmid/9879997#abs:1
CDKN1A --+> cell cycle arrest	Regulation	p21(WAF1) inhibits cyclin-cyclin-dependent kinase complexes, causing cell cycle arrest. p21(WAF1) contains p53-binding sites in its promoter and expression of p21(WAF1) is induced by functional p53.	info:pmid/9895308#abs:1
CDKN1A --+> cell cycle arrest	Regulation	The genistein induced growth inhibition is accompanied by the reduction in the number of mitotic cells and overexpression of cyclin dependent kinase inhibitor p21WAF1 leading to cell cycle arrest.	info:pmid/12792805#abs:3
CDKN1A --+> cell cycle arrest	Regulation	Although p21WAF1 stabilization was proposed to mediate E4F-dependent cell cycle arrest, we found that p120E4F can induce a G1 block in p21(-/-) cells, suggesting that other proteins are essential for the p120E4F-dependent block in G1.	info:pmid/11283272#abs:4
CDKN1A --+> cell cycle arrest	Regulation	Using green fluorescent protein-tagged forms of deltaRaf-1:ER in primary mouse embryo fibroblasts we demonstrated that p21Cip1 was induced by Raf in a p53-independent manner, leading to cell cycle arrest.	info:pmid/9271435#abs:8
CDKN1A --+> cell cycle arrest	Regulation	In the present study, we show that, while p68 is critical for p53-mediated transactivation of the cell-cycle arrest gene p21(WAF1/CIP1), it is dispensable for induction of several pro-apoptotic genes in response to DNA damage.	info:pmid/22986526#abs:3
CDKN1A --+> cell cycle arrest	Regulation	The hyperproliferative boost induced by microbiota was compensated by a fourfold increase of p21(cip1) and p27(kip1) involved in cell cycle arrest and a 30% drop of antiapoptotic Bcl2 protein while Bax was unchanged.	info:pmid/20466941#abs:7
CDKN1A --+> cell cycle arrest	Regulation	This cell cycle arrest is mediated by an increased expression of p21(WAF1/CIP1), an inhibitor of cyclin-dependent kinases, and is associated with the hypophosphorylation of the retinoblastoma protein and the down-regulation of E2F target genes.	info:pmid/23836907#abs:4
CDKN1A --+> cell cycle arrest	Regulation	This study suggests that, by retaining p21WAF-1 in a cytosolic location, Bcr-Abl can evade the cell cycle arrest normally induced by nuclear p21WAF-1 and therefore also enable the cells to negate an important feature of a tumour suppressor response.	info:pmid/14510940#abs:11
CDKN1A --+> cell cycle arrest	Regulation	In addition, plumbagin up-regulated the expression of p53 and p21(CIP1/WAF1) causing cell cycle arrest in the G2/M-phase by down-regulating G2/M regulatory proteins (cyclinB1 and Cdc25B) in H460 cells.	info:pmid/18507021#abs:7
CDKN1A --+> cell cycle arrest	Regulation	We have shown previously that perifosine induces p21(waf1/cip1) in a p53-independent fashion and that induction of p21(waf1/cip1) is required for the perifosine-induced cell cycle arrest because cell lines lacking p21(waf1/cip1) are refractory to perifosine.	info:pmid/14744793#abs:4
CDKN1A --+> cell cycle arrest	Regulation	We propose that physiological relevant ultraviolet doses should be determined for each target cell type prior to studying ultraviolet-induced responses and that p21(CDKN1A) is indeed critical for cell cycle arrest in cells that survive UV-irradiation.	info:pmid/16182613#abs:7
CDKN1A --+> cell cycle arrest	Regulation	In addition, we demonstrate that sulindac sulfide-induced cell cycle arrest in mouse embryonic fibroblasts is partly mediated by the retinoblastoma tumor suppressor protein and the cyclin kinase inhibitor p21waf1/cip1.	info:pmid/15694660#abs:5
CDKN1A --+> cell cycle arrest	Regulation	Only LB42708 induced the upregulation of p21(CIP1/WAF1) and RhoB above the basal level that led to the cell cycle arrest and to distinct morphological alterations of ras-transformed rat intestinal epithelial cells.	info:pmid/16712893#abs:6
CDKN1A --+> cell cycle arrest	Regulation	Cell cycle arrest after different types of DNA damage can occur in either G1 phase or G2 phase of the cell cycle, involving the distinct mechanisms of p53/p21(Cip1/Waf1) induction, and phosphorylation of Cdc2, respectively.	info:pmid/10567715#abs:1
CDKN1A --+> cell cycle arrest	Regulation	p21(Cip1/WAF1) is the principle mediator of cell cycle arrest in response to DNA damage. p21 primarily mediates G(1) cell cycle arrest by inactivating G(1)-associated cyclin A- and cyclin E-containing cyclin/cdk complexes.	info:pmid/19158493#abs:1
CDKN1A --+> cell cycle arrest	Regulation	The mechanism by which KLF4 accomplished this antiapoptotic effect is by activating expression of the cell cycle arrest gene, p21(WAF1/CIP1), and by inhibiting the ability of p53 to transactivate expression of the proapoptotic gene, BAX.	info:pmid/17016435#abs:7
CDKN1A --+> cell cycle arrest	Regulation	Selenoprotein W (SEPW1) is a ubiquitous, highly conserved thioredoxin-like protein whose depletion causes a transient p53- and p21(Cip1)-dependent G(1)-phase cell cycle arrest in breast and prostate epithelial cells.	info:pmid/22730327#abs:1
CDKN1A --+> cell cycle arrest	Regulation	One mechanism by which nitric oxide may inhibit this process is through the upregulation of the cyclin-dependent kinase inhibitor p21, which induces a G0/G1 cell cycle arrest, leading to an inhibition of vascular smooth muscle cell proliferation.	info:pmid/10664504#abs:2
CDKN1A --+> cell cycle arrest	Regulation	Coexpression of p21 (waf1/cip1/sdi1), a cyclin-Cdk inhibitor that induced cell cycle arrest in the G(1)phase, also increased the cell death susceptibility produced by the mutant ataxin-3 fragment in BHK-21 cells.	info:pmid/10587580#abs:4
CDKN1A --+> cell cycle arrest	Regulation	Our results suggest that p21(CIP1)-induced cell cycle arrest uncouples cell growth from cell-cycle progression, and provides new insight into how improved productivity can be achieved in a cell line commonly used for large-scale production of pharmaceutical proteins.	info:pmid/14991652#abs:6
CDKN1A --+> cell cycle arrest	Regulation	In contrast, the second region of CD30 (CD30(538-595)) induced some aspects of canonical NF-?B activation, including transcription of I?Ba, but failed to activate the alternative NF-?B pathway or drive p21(WAF1/CIP1)-mediated cell-cycle arrest.	info:pmid/23028875#abs:6
CDKN1A --+> cell cycle arrest	Regulation	Differentiation of functionally normal wild-type protein from mutant or abnormal protein remains difficult using either immunohistochemical assays or mutational DNA sequencing. p21(WAF1/CIP1) (p21) is induced by wild type p53 and plays an important role in promoting cell cycle arrest.	info:pmid/9275025#abs:2
CDKN1A --+> cell cycle arrest	Regulation	Furthermore, specific estrogen receptora and AhR siRNA studies indicate that estrogen receptora is required in BNF-induced p21(Cip1/Waf1) expression, and BNF-mediated cell cycle arrest and modulation of AKT and ERK signaling is AhR-dependent.	info:pmid/24163404#abs:7
CDKN1A --+> cell cycle arrest	Regulation	Cells respond to genotoxic stress by activation of many genes, including the tumor suppressor p53. p53 activates transcriptionally target genes, such as p21waf1 and gadd45, which can lead to cell cycle arrest, or bax, which can lead to cell death.	info:pmid/10794522#abs:1
CDKN1A --+> cell cycle arrest	Regulation	Naringin treatment resulted in significant growth inhibition and G(1)-phase cell cycle arrest mediated by induction of p53-independent p21WAF1 expression; expression of cyclins and CDKs in vascular smooth muscle cells was also down-regulated.	info:pmid/18951945#abs:3
CDKN1A --+> cell cycle arrest	Regulation	Furthermore, the upregulation of p21WAF1/CIP1 and Bax was followed by cell-cycle arrest and apoptosis induction, as shown by 5-bromo-2'-dUTP incorporation assay and terminal deoxynucleotidyl transferase-mediated dUTP nick end-labeling staining, respectively.	info:pmid/12860918#abs:7
CDKN1A --+> cell cycle arrest	Regulation	In contrast, the knockout of the p21(Waf1) abolished most of the features of NaB-induced senescence, including irreversibility of cell cycle arrest, hypertrophy, additional focal adhesions and block of migration, ?H2AX foci accumulation and SA-ßGal staining.	info:pmid/20935470#abs:7
CDKN1A --+> cell cycle arrest	Regulation	It is known that EGF induces the cell-cycle arrest in A431 cells that possess high numbers of EGF receptors and it was previously suggested that p21/WAF1 protein was a major effector molecule of the EGF-mediated cell-cycle arrest of A431 cells.	info:pmid/10825242#abs:1
CDKN1A --+> cell cycle arrest	Regulation	Blocking the activation of Akt by the PI3-K-selective inhibitor wortmannin abrogated the anti-apoptotic effect of aspirin while the MEK inhibitor U0126 did not. p21(cip), an important substrate of Akt, is involved in the regulation of cell cycle arrest and apoptosis.	info:pmid/21617849#abs:5
CDKN1A --+> cell cycle arrest	Regulation	Thus, uncoupling p21 induction and MyoD activity results in a serum-reversible cell cycle arrest, indicating that muscle regulatory factor specific activation of cdki(s) is required for permanent cell cycle arrest in differentiating muscle cells.	info:pmid/9215525#abs:7
CDKN1A --+> cell cycle arrest	Regulation	In addition, CLP-mediated cell cycle arrest was reduced by the knockout of the p21(WAF1/CIP1) gene in human colon cancer HCT116 cells, suggesting that the cell cycle arrest by CLP was at least partially mediated through the induction of p21(WAF1/CIP1) expression.	info:pmid/17786325#abs:8
CDKN1A --+> cell cycle arrest	Regulation	Our data demonstrate that YB1 inhibits the ability of p53 to cause cell death and to transactivate cell death genes, but does not interfere with the ability of p53 to transactivate the CDKN1A gene, encoding the kinase p21(WAF1/CIP1) required for cell cycle arrest, nor the MDM2 gene.	info:pmid/16158057#abs:6
CDKN1A --+> cell cycle arrest	Regulation	We suggest that the resistance of MNNG/HOS cells to drug-induced apoptosis is caused by the up-regulation of p21(WAF1) by the mutant p53 (transcriptional activity was shown by p53 siRNA treatment) which induces cell cycle arrest and allows to repair DNA damage.	info:pmid/17218778#abs:11
CDKN1A --+> cell cycle arrest	Regulation	Abnormalities in G1/S transition in cell cultures have been attributed to alterations in ErbB (erythroblastic leukaemia viral [v-erb-b] oncogene homologue, avian) signalling, cyclin D1 overexpression or disturbance of the p21(WAF1) (p21)-mediated cell cycle arrest induced by p53.	info:pmid/12825853#abs:1
CDKN1A --+> cell cycle arrest	Regulation	Biliary epithelial cells of chronic non-suppurative destructive cholangitis in primary biliary cirrhosis reportedly express p21(WAF1/Cip1) and p16(INK4a), which may induce cell cycle arrest and are related to progressive loss of Biliary epithelial cells of primary biliary cirrhosis.	info:pmid/18456456#abs:1
CDKN1A --+> cell cycle arrest	Regulation	To directly investigate the effects of p21Waf1/Cip1/Sdi1 in the p53 response observed in EJ tumor cells, we established p21Waf1/Cip1/Sdi1 inducible lines using the tetracycline-regulatable vector system. p21Waf1/Cip1/Sdi1 induction caused irreversible cell cycle arrest in both G1 and G2/M, and diminished Cdk2 kinase activity.	info:pmid/10362249#abs:3
CDKN1A --+> cell cycle arrest	Regulation	The cyclin-dependent kinase inhibitor p21SDI1/WAF1/CIP1 has been found to be involved in cell senescence, cell cycle arrest, and differentiation. p21SDI1 inhibits the activity of several Cdks, in contrast to other inhibitors such as p15INK4B and p16INK4A, which act on specific cyclin-cyclin-dependent kinase complexes.	info:pmid/7615495#abs:1
CDKN1A --+> cell cycle arrest	Regulation	We have tested our hypothesis using multiple molecular approaches and found that 3,3'-diindolylmethane inhibited cell growth and induced apoptosis in MDA-MB-231 breast cancer cells by down-regulating survivin, Bcl-2, and cdc25A expression and also caused up-regulation of p21(WAF1) expression, which could be responsible for cell cycle arrest.	info:pmid/16651453#abs:8
CDKN1A --+> cell cycle arrest	Regulation	We propose a dual role for cell-cycle regulation under diabetic conditions: the expressions of both p21WAF1/CIP1 and 14-3-3 sigma genes, activated via p53 function, trigger cell-cycle arrest and DNA repair, preventing replication of mutated DNA and increasing stress resistance of heart tissue at least in early diabetes.	info:pmid/16449944#abs:10
CDKN1A --+> cell cycle arrest	Regulation	These results suggest that (-)-epigallocatechin-3-gallate negatively modulates Prostate cancer cell growth, by affecting mitogenesis as well as inducing apoptosis, in cell-type-specific manner which may be mediated by WAF1/p21-caused G(0)/G(1)-phase cell-cycle arrest, irrespective of the androgen association or p53 status of the cells.	info:pmid/10739747#abs:12
CDKN1A --+> cell cycle arrest	Regulation	EZH2 depletion in melanoma cells inhibits cell proliferation, restores features of a cellular senescence phenotype, and inhibits growth of melanoma xenografts in vivo. p21/CDKN1A is activated upon EZH2 knockdown in a p53-independent manner and contributes substantially to cell cycle arrest and induction of a senescence phenotype.	info:pmid/21383005#abs:5
CDKN1A --+> cell cycle arrest	Regulation	At the nonpermissive temperature, cessation of large T antigen expression was accompanied by induction of p53, as well as the p53-dependent proteins, wild-type p53-activated fragment-1/Cdk (cyclin-dependent kinase)-interacting protein-1 (p21/Waf1), Bcl (B-cell lymphoma)-associated protein (Bax), and murine double minute 2 (MDM2), that lead to cell cycle-arrest, suicide, and p53 inhibition, respec…	info:pmid/10436055#abs:4
ATF3 ---> apoptosis	Regulation	We show that ATF3 promotes apoptosis and cell cycle arrest.	info:pmid/16469745#abs:5
ATF3 ---> apoptosis	Regulation	Thus, ATF3 is a key mediator of KLF6-induced apoptosis in prostate cancer cells.	info:pmid/18755691#abs:8
ATF3 ---> apoptosis	Regulation	In addition, Tolfenamic acid increased apoptosis-inducing activating transcription factor 3 (ATF3) expression.	info:pmid/23896517#abs:8
ATF3 ---> apoptosis	Regulation	Functionally, expression of IRS2 protects beta-cells from ATF3-induced apoptosis.	info:pmid/18057093#abs:8
ATF3 ---> apoptosis	Regulation	Furthermore, we demonstrate that induction of apoptosis by resveratrol is mediated, in part, by increased ATF3 expression.	info:pmid/21205742#abs:9
ATF3 ---> apoptosis	Regulation	Our present results indicate that ATF3 plays a critical role in accelerating caspase protease activation and apoptosis.	info:pmid/11473362#abs:9
ATF3 ---> apoptosis	Regulation	Neural apoptosis, inflammatory gene expression and cellular inflammatory response were upregulated in ATF3 knockout mice.	info:pmid/22704967#abs:8
ATF3 ---> apoptosis	Regulation	Knockdown of ATF3 induced apoptosis of vascular smooth muscle cells, caspase-3 cleavage, and cytochrome c release.	info:pmid/21280179#abs:5
ATF3 ---> apoptosis	Regulation	But the mechanism of ATF3 promoting glomerular mesangial cells apoptosis triggered by sublytic C5b-9 attack has not been elucidated.	info:pmid/21396734#abs:3
ATF3 ---> apoptosis	Regulation	We previously reported that Epicatechin gallate induces activating transcription factor 3 (ATF3), which is involved in pro-apoptosis in HCT-116 cells.	info:pmid/17764926#abs:2
ATF3 ---> apoptosis	Regulation	Taken together, our results demonstrate preferential induction of ATF3 in lovastatin-sensitive tumor-derived cell lines that regulate lovastatin-induced apoptosis.	info:pmid/23824972#abs:9
ATF3 ---> apoptosis	Regulation	This is consistent with results showing that the down-regulation of the ATF3 gene by small interfering RNA suppressed LY294002-induced apoptosis in HCT-116 cells.	info:pmid/16489044#abs:6
ATF3 ---> apoptosis	Regulation	In addition, ATF3 has a dual role in 15,16-Dihydrotanshinone I-induced apoptosis, depending on the degree of malignancy of colorectal cancer.	info:pmid/23898083#abs:7
ATF3 ---> apoptosis	Regulation	The activating transcription factor 3 (ATF3) gene is an immediate early gene for the cell to cope with a variety of stress signals and can promote apoptosis of some cells.	info:pmid/20140008#abs:2
ATF3 ---> apoptosis	Regulation	Activating transcription factor- 3, a stress-inducible transcription factor, is rapidly upregulated under various stress conditions and plays an important role in inducing cancer cell apoptosis.	info:pmid/24222778#abs:1
ATF3 ---> apoptosis	Regulation	Tolfenamic acid treatment and ectopic expression of ATF3 increased apoptosis, whereas knockdown of ATF3 resulted in significant repression of Tolfenamic acid-activated apoptosis.	info:pmid/20581861#abs:5
ATF3 ---> apoptosis	Regulation	Finally, knockdown of ATF3 by RNA interference protected Cerebellar granule neurons from potassium deprivation-induced apoptosis.	info:pmid/18178318#abs:6
ATF3 ---> apoptosis	Regulation	Adenovirus-mediated expression of ATF3 protected cardiomyocytes from DOX-induced apoptosis, as determined by flow cytometry, cell viability, and TUNEL assay.	info:pmid/12392999#abs:5
ATF3 ---> apoptosis	Regulation	Collectively, these results reveal that overexpression of ATF3 potentiates paclitaxel-induced apoptosis of HeLa cells, at least in part, by enhancing TAp73beta's stability and its transcriptional activity.	info:pmid/18644986#abs:11
ATF3 ---> apoptosis	Regulation	Forced inhibition of ATF-3 expression using siRNA protects neurons against LK-induced apoptosis, whereas the over-expression of ATF-3 blocks GW5074-mediated neuroprotection.	info:pmid/18194435#abs:6
ATF3 ---> apoptosis	Regulation	In conclusion, the increase in Atf3 gene expression induced by thapsigargin and low glucose concentrations slightly contributes to the stimulation of islet cell apoptosis under these culture conditions.	info:pmid/22033410#abs:10
ATF3 ---> apoptosis	Regulation	Activating transcription factor 3 (ATF3) is a member of the ATF/c-AMP response element-binding (CREB) subfamily of the basic-region leucine zipper family and has been known to induce apoptosis in human colorectal cancer cells.	info:pmid/22819556#abs:3
ATF3 ---> apoptosis	Regulation	By both gain- and loss-of-function approaches, we found that ATF3 enhances apoptosis in the untransformed MCF10A mammary epithelial cells, but protects the aggressive MCF10CA1a cells and enhances its cell motility.	info:pmid/17952119#abs:3
ATF3 ---> apoptosis	Regulation	ATF3 overexpression, especially the C-terminal domain, strongly enhanced beta-cell dysfunction and apoptosis by enhancing STAT1 activation and its accumulation, which were abolished with an ATF3-specific siRNA or C-terminal-deleted ATF3.	info:pmid/20600850#abs:6
ATF3 ---> apoptosis	Regulation	However, their modes of action differ significantly; ATF-3 primarily functions as an apoptosis inducer, NM23-H2 as a suppressor of cell motility, and caveolin-1 and DLC-1 exhibiting features of classical tumor suppressors.	info:pmid/15674352#abs:13
ATF3 ---> apoptosis	Regulation	Using null cells for ATF-3 and for the p65 subunit of NF-kappaB, we showed that induction of apoptosis by PKR at late times of infection was dependent on ATF-3 expression and regulated by NF-kappaB activation.	info:pmid/16613840#abs:10
ATF3 ---> apoptosis	Regulation	Abstract: Activating transcription factor 3 (ATF3) is a member of the ATF/cyclic AMP responsive element-binding protein (CREB) family of transcription factors and is involved in the regulation of immune responses, apoptosis, DNA repair and oncogenesis.	info:pmid/20002170#abs:3
ATF3 ---> apoptosis	Regulation	Overexpression of ATF3 by adenovirus inhibits the mitogen-activated kinase kinase kinase 1 (MEKK1)-c-Jun N-Terminal Kinase (JNK)-induced apoptosis and induces neurite elongation via Akt activation in PC12 cells and superior nerve ganglion neurons.	info:pmid/12832543#abs:4
ATF3 ---> apoptosis	Regulation	Knockdown of ATF3 inhibited the Retigeric acid B-induced expression changes of cell cycle- and apoptosis-related genes such as DR5, DDIT4, CDC25A, GADD45A, and partially blocked Retigeric acid B-mediated inhibition on cell proliferation and induction of apoptosis, suggesting the crucial involvement of ATF3 in this event.	info:pmid/23693077#abs:7
ATF3 ---> apoptosis	Regulation	ATF3 expression affects cytokine-induced apoptosis.	info:pmid/21841823#cont:137
ATF3 ---> apoptosis	Regulation	Briefly, ATF3 is involved in cell survival and/or apoptosis.	info:pmid/16516039#body:9
ATF3 ---> apoptosis	Regulation	ATF3 expression is not sufficient to induce apoptosis in steroidogenic cells.	info:pmid/24196350#cont:389
ATF3 ---> apoptosis	Regulation	ATF3 is a mediator of ultraviolet-induced apoptosis.	info:pmid/18511933#body:62
ATF3 ---> apoptosis	Regulation	Some reports implicate that ATF3 play an important role in regulation cell apoptosis.	info:pmid/21345597#body:5
ATF3 ---> apoptosis	Regulation	ATF3 protects against apoptosis and excitotoxicity.	info:pmid/21451036#cont:259
ATF3 ---> apoptosis	Regulation	ATF3 suppresses apoptosis in stimulated macrophages	info:pmid/23697557#cont:243
ATF3 ---> apoptosis	Regulation	Atf3, Ddit3, and Trib3 induce cell cycle arrest and apoptosis in many cell types.	info:pmid/19074148#body:345
ATF3 ---> apoptosis	Regulation	Stimulation of ATF3 may induce apoptosis; however, it exists as two different isoforms with contrasting activities.	info:pmid/17360647#body:128
ATF3 ---> apoptosis	Regulation	The C-terminal domain of ATF3 is essential for ethanol-induced GCK down-regulation and apoptosis.	info:pmid/20855893#cont:149
ATF3 ---> apoptosis	Regulation	As shown in , both activation transcription factor ATF-3 and Hsp70 are potent suppressors of the apoptotic pathway.	info:pmid/15507300#body:131
ATF3 ---> apoptosis	Regulation	Lipolysis-activated cellular apoptosis was suppressed by pretreatment with ATF3 small interfering RNA.	info:pmid/23868936#cont:336
ATF3 ---> apoptosis	Regulation	of activating transcription factor 3 can restore p53 activity and induce apoptosis of cells [39].	info:pmid/22461839#cont:552
ATF3 ---> apoptosis	Regulation	Cancer-associated ATF3 promotes cell proliferation and inhibits apoptosis	info:pmid/22046379#cont:497
ATF3 ---> apoptosis	Regulation	ATF3 regulates proliferation or apoptosis under stress conditions by down or upregulation of related genes .	info:pmid/23333392#body:26
ATF3 ---> apoptosis	Regulation	ATF3 regulates proliferation or apoptosis under stress conditions by down or upregulation of related genes .	info:pmid/22475484#body:24
ATF3 ---> apoptosis	Regulation	ATF3 is involved in the regulation of cell growth, apoptosis, and stress response, depending on the cell type (12).	info:pmid/18719024#body:427
ATF3 ---> apoptosis	Regulation	The more recently known transcription factor that is upregulated by PKR is ATF-3, which is involved in PKR-induced apoptosis .	info:pmid/17451862#body:73
ATF3 ---> apoptosis	Regulation	Our data suggest that ATF3 plays an important role in ?-T3-induced apoptosis in human breast cancer cells.	info:pmid/21429729#body:145
ATF3 ---> apoptosis	Regulation	In this report, we present evidence that ATF3 upregulates pro-apoptotic genes and genes involved in immunomodu-lation.	info:pmid/20349223#cont:808
ATF3 ---> apoptosis	Regulation	Several studies demonstrated that ATF3 functions as a pro-apoptotic or anti-apoptotic regulator in cells ( ).	info:pmid/21645504#body:93
ATF3 ---> apoptosis	Regulation	Several studies demonstrated that ATF3 could function as a pro-apoptotic or anti-apoptotic regulator in cells .	info:pmid/18377912#body:7
ATF3 ---> apoptosis	Regulation	In addition, ATF3 is demonstrated to accelerate caspase protease activation during DNA damaging agent-induced apoptosis (Mashima et al., 2001).	info:pmid/12386811#body:190
ATF3 ---> apoptosis	Regulation	Finally, ATF3 is reported to mediate or enhance induction of apoptosis by compounds demonstrated to possess antitumor properties (64,69–72).	info:pmid/22482424#cont:162
ATF3 ---> apoptosis	Regulation	Moreover, IRE1-TRAF2 interaction has been shown to activate ATF3, a transcriptional repressor that triggers apoptosis.	info:pmid/21593605#cont:479
ATF3 ---> apoptosis	Regulation	Result showed that ATF3 significantly suppressed the TNF-a-induced apoptosis, when compared with the control and AdLacZ-infected cells.	info:pmid/12161427#body:274
ATF3 ---> apoptosis	Regulation	These results indicate that NAG-1 and ATF3 expression contributes at least in part to berberine-induced apoptosis in HCT-116 cells.	info:pmid/17964072#body:134
ATF3 ---> apoptosis	Regulation	Overall, ATF3 plays an important role in the apoptotic response of these cytotoxic agents and it may serve as a potential indicator of treatment outcome in ...	info:pmid/22753726#cont:202
ATF3 ---> apoptosis	Regulation	ATF3 can induce apoptosis in some tumour cell lines and investigators have reported that many anti-tumorigenic compounds increase ATF3 expression.35	info:pmid/20819578#cont:304
ATF3 ---> apoptosis	Regulation	ATF3 can suppress the transcription of insulin receptor substrate 2 in ß cells, contributing to pancreatic cell apoptosis.	info:pmid/18832568#body:113
ATF3 ---> apoptosis	Regulation	ATF4 further enhances expression of transcription factor ATF3 and CHOP/GADD153, which affects amino acid import, metabolism, and apoptosis ( ).	info:pmid/19200810#body:45
ATF3 ---> apoptosis	Regulation	A recent study found Ndrg-1 down-regulates activating transcription factor 3 (ATF3), which plays a role in cell cycle progression and apoptosis .	info:pmid/18582504#body:15
ATF3 ---> apoptosis	Regulation	ATF3 has been shown to regulate cell cycle progression, cell growth, apoptosis, and stress response, dependent on the cell type (Hai et al., 1999).	info:pmid/20713550#cont:27
ATF3 ---> apoptosis	Regulation	However, ATF3 accelerates camptothecin-induced apoptosis in human epithelioid carcinoma cells and fibrosarcoma cells (32).	info:pmid/15231818#body:277
ATF3 ---> apoptosis	Regulation	Targeting activating transcription factor 3 by Galectin-9 induces apoptosis and overcomes various types of treatment resistance in chronic myelogenous leukemia.	info:pmid/20571063#title:1
ATF3 ---> apoptosis	Regulation	Mucosal epithelial cells triggered the protective ATF3 production which counteracted the ribotoxic stress-triggered apoptotic cell death.	info:pmid/19101521#body:141
ATF3 ---> apoptosis	Regulation	... favors translation of pro-apoptotic activating transcription factor 4 and transcription of pro-apoptotic factors C/EBP homologous protein (CHOP) and ATF3 ...	info:pmid/18728164#body:80
ATF3 ---> apoptosis	Regulation	Fra-1, may participate in long-term neural responses [36], whereas overexpression of ATF3 (activating transcription factor 3) inhibited apoptosis [37].	info:pmid/15225125#body:339
ATF3 ---> apoptosis	Regulation	(2002) clearly demonstrated that ATF3 acts as a transcriptional repressor to protect endothelial cells from tumor necrosis factor-induced apoptosis [22].	info:pmid/20560878#cont:43
ATF3 ---> apoptosis	Regulation	Atf3 also promotes cell cycle arrest and apoptosis in ultraviolet treated fibroblast cells, and blocks Ras mediated transformation.	info:pmid/18804814#body:81
ATF3 ---> apoptosis	Regulation	They also showed that ATF3 is a key mediator of KLF6-induced apoptosis in prostate cancer cells , and BCA treatment was found to induce a significant increase in KLF6 mRNA (data not shown).	info:pmid/23178451#body:176
ATF3 ---> apoptosis	Regulation	Moreover, one of the strongest activated transcription factors was stress-inducible factor ATF3, which is a negative regulator of CHOP and p53 and protects cells from apoptosis (39).	info:pmid/14718536#body:299
ATF3 ---> apoptosis	Regulation	Therefore, ATF3 and Fra1 might control cisplatin-induced S-phase arrest and apoptosis by differently regulating c-Jun-dependent DNA repair genes.	info:pmid/18249159#body:108
ATF3 ---> apoptosis	Regulation	It has also been shown that ATF3 is involved in regulation of the cell cycle and apoptosis; however, the biological role of ATF3 is still the subject of debate [23], [24].	info:pmid/21152039#body:122
ATF3 ---> apoptosis	Regulation	ATF3 has been reported to function in the stress response such as the regulation of the cell cycle and apoptosis , although the details of how this occurs are scant and contradictory.	info:pmid/20236803#body:108
ATF3 ---> apoptosis	Regulation	Ectopic expression of ATF3 induces apoptosis of ovarian cells and enhances the ability of etoposide to induce apoptosis in HeLa cells , suggesting a proapototic role.	info:pmid/18406347#body:14
ATF3 ---> apoptosis	Regulation	In terms of cancer development, activating transcription factor 3 as a stress-inducible gene promotes cellular apoptosis and cell cycle arrest in untransformed and benign tumor cells.	info:pmid/19540205#body:163
ATF3 ---> apoptosis	Regulation	Our study provides evidence that ATF3?Zip2, which is generated through stress-activated alternative splicing, represses nuclear factor-?B activity and may play pro-apoptotic role in stress response.	info:pmid/16291753#body:91
ATF3 ---> apoptosis	Regulation	ATF3 increased apoptosis in untransformed MCF10A mammary epithelial cells, while it inhibited apoptosis in MCF10A breast tumor cells [44].	info:pmid/22768301#cont:387
ATF3 ---> apoptosis	Regulation	(2005) reported that ATF3 prevents p53 from MDM2-mediated degradation by blocking its ubiquitylation, thus, knockdown of ATF3 causes inefficient p53 induction and impaired apoptosis.	info:pmid/21927023#cont:791
ATF3 ---> apoptosis	Regulation	Stably or transiently transfected ATF3 accelerated drug-induced apoptosis [39]. 5-Fluorouracil is used in the treatment of gastrointestinal, breast, and head and neck cancers [41].	info:pmid/20137089#body:264
ATF3 ---> apoptosis	Regulation	Similarly, stress-inducible transcription factor ATF3, which plays a critical role in pancreatic ß-cell dysfunction and apoptosis , was concomitantly increased in 12- and 19-week-old ZDF rats ( B and S2B).	info:pmid/23916985#body:87
ATF3 ---> apoptosis	Regulation	These data suggest that Ire1a deletion in the liver leads to selective upregulation of endoplasmic reticulum stress-inducible pro-apoptotic factors ATF4, CHOP, and ATF3.	info:pmid/21407177#cont:215
ATF3 ---> apoptosis	Regulation	However, the function of ATF3 is still not established: ATF3 is reported to both inhibit (Kawauchi et al., 2002[Go]; Zhang et al., 2002[Go]) and promote (Nawa et al., 2002[Go]) p53-dependent apoptosis.	info:pmid/16079289#body:392
ATF3 ---> apoptosis	Regulation	Activating transcription factor 3 (ATF3), a proapoptotic transcription factor of the ATF/CREB family, may also contribute to endoplasmic reticulum-stress-mediated apoptosis in type 1 diabetes.	info:pmid/19665428#body:86
ATF3 ---> apoptosis	Regulation	To confirm that the ATF3-induced apoptosis was due to p53 activation, we knocked down p53 expression in SiHa cells using short-hairpin RNA (Fig. 4E, inset) and subjected the cells to TUNEL assays.	info:pmid/20167600#body:195
ATF3 ---> apoptosis	Regulation	Subsequently, ATF4 activates expression of additional basic leucine zipper regulators, CHOP/GADD153, and ATF3, which function to regulate cell metabolism, redox status of the cell, and apoptosis.	info:pmid/21266239#body:85
ATF3 ---> apoptosis	Regulation	In addition, activating transcription factor 3 (ATF-3) appears to be upregulated by PKR and to play a role in PKR-induced apoptosis, whereas PKR is able to activate nuclear factor ?B via the inhibitory ?B kinase complex .	info:pmid/17869375#body:123
ATF3 ---> apoptosis	Regulation	They demonstrated that stress-induced ATF3 translocates into the nucleus and interacts with transcriptionally active TAp73, which were recruited efficiently to the p21 and Bax promoters, resulting in capase-dependent apoptosis.	info:pmid/21616101#body:149
ATF3 ---> apoptosis	Regulation	In normal tissues, ATF3 may promote both apoptosis and cell proliferation [13], while in neoplasms it has been identified as either an oncogene or as tumor suppressor, depending on tumor entity and grade [13-15].	info:pmid/21129190#body:78
ATF3 ---> apoptosis	Regulation	The second involves up-regulation of CHOP, HRI/PEK, GCN2, Elf2 and Nupr1, which through Activating transcription factor 3 induces metabolic and oxidative stress-related apoptosis during ischaemia and reperfusion.	info:pmid/20149674#body:155
ATF3 ---> apoptosis	Regulation	Furthermore, ATF3 has been shown to promote UV induced apoptosis and cell cycle arrest in fibroblasts by binding the promoter and repressing the transcription of cyclin D1 -a key regulator of the G1-S checkpoint [53].	info:pmid/21034493#body:242
ATF3 ---> apoptosis	Regulation	In response to Endoplasmic reticulum or nutrition stress, ATF4 increases the expression of additional bZIP regulators, CHOP/GADD153 and ATF3, that together function to regulate metabolism, the redox status of cells, and apoptosis (14-17).	info:pmid/15684420#body:68
ATF3 ---> apoptosis	Regulation	ATF3 may be involved in leiomyoma development, providing a mechanistic link between the influence of irritants and stressors on leiomyoma development and the dysregulated apoptosis seen in these important tumors.	info:pmid/18692824#body:154
ATF3 ---> apoptosis	Regulation	In addition, doxorubicin-treated neonatal rat cardiomyocytes have high ATF3 expression via the JNK pathway, while ATF3 overexpression protects cardiomyocytes from doxorubicin-induced apoptosis [12].	info:pmid/22053207#cont:29
ATF3 ---> apoptosis	Regulation	For example, ATF3 promoted apoptosis and inhibited the transition from G1 to S phase in UV-irradiated mouse fibroblasts, whereas it inhibited doxorubicin-induced apoptosis in cardiac myocytes [14,36].	info:pmid/23028726#cont:254
ATF3 ---> apoptosis	Regulation	These results demonstrated that although ATF3 plays as an upstream regulator for streptozotocin/IFN-?-induction of apoptosis and STAT1 protein expression, eventually activated STAT1 is required and plays as a downstream executive effector for ATF3-mediated apoptosis.	info:pmid/19647793#body:102
ATF3 ---> apoptosis	Regulation	ATF-3, besides being implicated in cell death, may also have a role in inhibition of apoptosis and induction of neurite elongation, and thus promote neuronal survival, depending on the stress signal, cell type and intracellular pathway activated .	info:pmid/22769424#cont:194
ATF3 ---> apoptosis	Regulation	When delivered to the hippocampus, ATF-3 protects CA3 pyramidal neurons from kainic-acid-induced apoptosis ( ) and rescues neonatal superior cervical ganglion neurons from apoptosis due to NGF withdrawal ( ).	info:pmid/16713293#body:13
ATF3 ---> apoptosis	Regulation	Nobori and colleagues reported that overexpression of ATF3 inhibited doxorubicin-induced apoptotic cell death in cardiac myocytes.12 They suggested that the downregulation of p53 may function as a cytoprotective transcription factor in doxorubicin-treated cardiac myocytes.	info:pmid/18235102#body:159
ATF3 ---> apoptosis	Regulation	It has been reported that phosphorylation of the a subunit of eukaryotic initiation factor 2 (eIF2a) by PKR attenuates translation although this phosphorylation is also necessary to express activating transcription factor 3 (ATF3) which acts as a pro-apoptotic factor in mutated vaccinia virus infected cells .	info:pmid/17612505#body:11
MDM2 ---| apoptosis	Regulation	Murine double minute 2 (MDM2) gene inhibits p53-dependent apoptosis.	info:pmid/23626610#abs:3
MDM2 ---| apoptosis	Regulation	However, only Mdm2 overexpression led to a detectable decrease in p63-induced apoptosis.	info:pmid/11445003#abs:6
MDM2 ---| apoptosis	Regulation	Oncoprotein MDM2 inhibits p53-dependent cell cycle arrest and apoptosis.	info:pmid/9516979#abs:1
MDM2 ---| apoptosis	Regulation	TP53 and MDM2 are essential components for cell cycle arrest and apoptosis.	info:pmid/19193430#abs:2
MDM2 ---| apoptosis	Regulation	The MDM2 oncoprotein has been shown to inhibit p53-mediated growth arrest and apoptosis.	info:pmid/10614665#abs:1
MDM2 ---| apoptosis	Regulation	MDM2 plays a key role to physiological processes like growth arrest, senescence and apoptosis.	info:pmid/21436469#abs:1
MDM2 ---| apoptosis	Regulation	Both HDM2 and HDMX bind to p53 and prevent cell cycle arrest or apoptosis in damaged cells.	info:pmid/19880322#abs:3
MDM2 ---| apoptosis	Regulation	The MDM2 oncoprotein binds to p53 and abrogates p53-mediated G1 arrest and apoptosis.	info:pmid/10951578#abs:1
MDM2 ---| apoptosis	Regulation	Murine double minute 2 (Mdm2) inhibitors enhance apoptosis in tumours harbouring wild-type p53.	info:pmid/19560254#abs:4
MDM2 ---| apoptosis	Regulation	MDM2 is the endogenous inhibitor of apoptosis that downregulates the functional activity of p53 protein.	info:pmid/21290342#abs:2
MDM2 ---| apoptosis	Regulation	Apoptosis rate were reduced by MDM2 specific antisense oligonucletides and cisplatin (P < 0.01).	info:pmid/17120736#abs:5
MDM2 ---| apoptosis	Regulation	Loss of Mdm2 in mice results in p53-dependent apoptosis and embryonic lethality.	info:pmid/17893884#abs:2
MDM2 ---| apoptosis	Regulation	Inhibition of Hdm2 stabilizes p53, inhibits cell proliferation and induces apoptosis.	info:pmid/18977148#abs:3
MDM2 ---| apoptosis	Regulation	Furthermore, MDM2 can synergize with Notch1 to inhibit apoptosis and promote proliferation.	info:pmid/23252402#abs:6
MDM2 ---| apoptosis	Regulation	Adenovirus E1A-mediated p21 and MDM2 downregulation was involved in the apoptosis caused by OBP-702.	info:pmid/22244827#abs:7
MDM2 ---| apoptosis	Regulation	Analysis of wing imaginal discs from third instar larvae showed that expression of Mdm2 induces apoptosis.	info:pmid/11948425#abs:7
MDM2 ---| apoptosis	Regulation	This study investigates the human oncoprotein MDM2, which interferes with regulation of cell division and apoptosis.	info:pmid/9227342#abs:1
MDM2 ---| apoptosis	Regulation	The proto-oncogene MDM2 inhibits p53 and plays a key role in cell growth control and apoptosis.	info:pmid/22231115#abs:1
MDM2 ---| apoptosis	Regulation	Phosphorylation of MDM2 on Ser(166) and Ser(186) by the survival kinase Akt inhibits p53-mediated apoptosis.	info:pmid/20841468#abs:2
MDM2 ---| apoptosis	Regulation	In H1299 cells, overexpression of mdm2 resulted in effective protection from apoptosis.	info:pmid/8612583#abs:2
MDM2 ---| apoptosis	Regulation	Thus, our data indicate that the simple loss of mdm2 can induce the p53-dependent apoptotic pathway in vivo.	info:pmid/10763826#abs:7
MDM2 ---| apoptosis	Regulation	MDM2 oncogene can inhibit apoptosis induced by wild-type p53 gene in pancreatic carcinoma.	info:pmid/11717930#abs:6
MDM2 ---| apoptosis	Regulation	Moreover, anti-sense MDM2 induces apoptosis and markedly enhances the apoptotic activity of different cytotoxic drugs.	info:pmid/11072252#abs:6
MDM2 ---| apoptosis	Regulation	Inhibition of MDM2 and iASPP phosphorylation with small molecules induced p53-dependent apoptosis and growth suppression.	info:pmid/23623661#abs:5
MDM2 ---| apoptosis	Regulation	Apoptosis was further increased significantly by the addition of androgen deprivation or radiation to Antisense MDM2.	info:pmid/14751501#abs:12
MDM2 ---| apoptosis	Regulation	Depletion of p53 by siRNA attenuated, whereas depletion of Hdm2 enhanced TRAIL-mediated apoptosis.	info:pmid/18317451#abs:6
MDM2 ---| apoptosis	Regulation	Furthermore, loss of PTEN can result in resistance to apoptosis by activating MDM2-mediated antiapoptotic mechanism.	info:pmid/14559824#abs:9
MDM2 ---| apoptosis	Regulation	However, the Mdm2 antagonist Nutlin-3 induced apoptosis in a dose dependent manner by activating caspases-9 and -3.	info:pmid/20812030#abs:5
MDM2 ---| apoptosis	Regulation	The overexpression of MDM2 protein has a negative regulating role in wild-type p53-induced apoptosis in PC-2 cell.	info:pmid/11263374#abs:10
MDM2 ---| apoptosis	Regulation	Mdm2, a major cellular regulator of the p53 tumor suppressor protein, is also closely involved in cell cycle and apoptosis.	info:pmid/12080472#abs:2
MDM2 ---| apoptosis	Regulation	This part describes four oncogenes, MDM2, BCL2, XIAP, and Survivin, that are involved in regulation of the cell cycle and apoptosis.	info:pmid/16336004#abs:3
MDM2 ---| apoptosis	Regulation	Most of the p53 target genes, all except MDM2, COP1 and PIRH2, perform functions in apoptosis, differentiation and cell cycle arrest.	info:pmid/18997816#abs:1
MDM2 ---| apoptosis	Regulation	The Mdm2 antagonist, Nutlin-3, significantly increased apoptosis, which was accompanied by increased p53, Mdm2 and p21Cip1 protein levels.	info:pmid/19136059#abs:8
MDM2 ---| apoptosis	Regulation	In general, apoptosis that is induced by oxidative stress is triggered by increases in p53 and alterations in Mdm2 and Bcl-2.	info:pmid/23973939#abs:2
MDM2 ---| apoptosis	Regulation	Experiments are described that demonstrate the ability of mdm-2 to abrogate both the p53-mediated cell cycle arrest and the apoptosis functions.	info:pmid/8628312#abs:3
MDM2 ---| apoptosis	Regulation	We report that Mdm2, an E3-ubiquitin ligase involved in the control of cell growth and apoptosis, plays a key role in GRK2 degradation.	info:pmid/17006543#abs:2
MDM2 ---| apoptosis	Regulation	The MDM2 protein plays an important role in regulating cell proliferation and apoptosis by interaction with multiple proteins including p53 and Rb.	info:pmid/16876289#abs:1
MDM2 ---| apoptosis	Regulation	The alterative reading frame protein is unique in its capacity to interact with Mdm2 thus facilitating p53-dependent cell cycle arrest and apoptosis.	info:pmid/16775430#abs:1
MDM2 ---| apoptosis	Regulation	We found that this could be due to regulation of apoptosis by subcellular localization and interaction of GSK-3ß, p53 and MDM2.	info:pmid/21738215#abs:7
MDM2 ---| apoptosis	Regulation	In conclusion, MDM-2 overexpression can block UV-induced cell cycle arrest and apoptosis by inhibiting P53 transcriptional activity.	info:pmid/14610316#abs:10
MDM2 ---| apoptosis	Regulation	Mdm2 coprecipitates with p73 in activated T cells, and apoptosis induced by inhibition of Mdm2 was p73-dependent.	info:pmid/20921405#abs:5
MDM2 ---| apoptosis	Regulation	In agreement, p19(ARF)-mediated apoptosis in U2OS cells, but not in Saos2 cells, was attenuated by coexpression of Mdm2.	info:pmid/12099684#abs:6
MDM2 ---| apoptosis	Regulation	These results suggest that the overexpression of heterologous MDM2 represents a promising method to delay apoptosis in mammalian cell cultures.	info:pmid/17149774#abs:11
MDM2 ---| apoptosis	Regulation	MDM2 inhibits UV induction of p53, the cell cycle inhibitor p21(WAF1/CIP1) and apoptosis ('sunburn cells').	info:pmid/11013216#abs:6
MDM2 ---| apoptosis	Regulation	Importantly, errors in these regulatory mechanisms can result in aberrant Mdm2 expression and failure to initiate programmed cell death in response to DNA damage.	info:pmid/23150756#abs:3
MDM2 ---| apoptosis	Regulation	The Murine Double Minute 2 (MDM2) protein is a key regulator of cell proliferation and apoptosis that acts primarily by inhibiting the p53 tumor suppressor.	info:pmid/23638184#abs:1
MDM2 ---| apoptosis	Regulation	E1A inhibited mdm2 transactivation without affecting the expression of p21(WAF1) or Bax, which resulted in high levels of p53 accumulation and apoptosis.	info:pmid/9649502#abs:5
MDM2 ---| apoptosis	Regulation	Conversely, inactivation of MDM2 by a peptide inhibitor resulted in elevated p53 levels and promoted hypoxia/reoxygenation-induced apoptosis.	info:pmid/16339144#abs:5
MDM2 ---| apoptosis	Regulation	The MDM2 proto-oncogene plays a key role in central cellular processes like growth control and apoptosis, and the gene locus is frequently amplified in sarcomas.	info:pmid/22558411#abs:1
MDM2 ---| apoptosis	Regulation	Activated caspase-3 and the apoptosis-regulating proteins Bax, Bcl-2, Mdm-2, and p53 were analyzed by immunostaining.	info:pmid/16790648#abs:6
MDM2 ---| apoptosis	Regulation	These results suggest that the enhanced expression of Mdm2 and p21WAF1/CIP1 may inhibit p53-mediated apoptosis and render cells resistant to the effects of DNA damaging agents.	info:pmid/10810363#abs:8
MDM2 ---| apoptosis	Regulation	Our data show that Mdm2 is required for rescuing erythroid progenitors from p53-mediated apoptosis during primitive erythropoiesis.	info:pmid/17105817#abs:6
MDM2 ---| apoptosis	Regulation	Therefore, we speculate that the induction of the gene CDK4, and especially of MDM2, is involved in anti-apoptotic mechanisms of p53-negative MFH cells tolerating ifosfamide in vitro.	info:pmid/15736417#abs:14
MDM2 ---| apoptosis	Regulation	In the acute response, direct up-regulation of Mdm2 expression by CAR contributes to both increased DNA replication and inhibition of p53-mediated apoptosis.	info:pmid/15831521#abs:7
MDM2 ---| apoptosis	Regulation	There was a positive correlation in primary acute myeloid leukemia samples with wild-type p53 between baseline MDM2 protein levels and apoptosis induced by MDM2 inhibition.	info:pmid/16014563#abs:5
MDM2 ---| apoptosis	Regulation	The tissue-specific deletion of Mdm2 induces p53-dependent apoptosis, whereas the deletion of Mdm4 induces both p53-dependent apoptosis and cell cycle arrest.	info:pmid/23327795#abs:3
MDM2 ---| apoptosis	Regulation	We propose a novel combinatorial approach for the therapy of acute myeloid leukemia, aimed at maximal activation of p53-mediated apoptosis by concomitant MDM2 and CRM1 inhibition.	info:pmid/23564911#abs:11
MDM2 ---| apoptosis	Regulation	Thus, the relative abundance of Hdm2 and HdmX and the specificity of Nutlin-3 for Hdm2 influence the sensitivity of cells to p53-dependent apoptosis or arrest in response to Nutlin-3.	info:pmid/16540668#abs:8
MDM2 ---| apoptosis	Regulation	First, MDM2 inhibits p53-dependent apoptosis; second, MDM2 facilitates NF-?B signalling; and third, podocytes show strong MDM2 expression.	info:pmid/23749457#abs:3
MDM2 ---| apoptosis	Regulation	Moreover, inhibition of MDM2 using antisense oligodeoxyribonucleotides also triggered myeloma cell apoptosis as evidenced by acridine orange-ethidium bromide staining.	info:pmid/9292533#abs:5
MDM2 ---| apoptosis	Regulation	Expression of MDM2 in RD cells transcriptionally repressed p65RelA and suppressed NFkappaB activity, resulting in a reduced growth rate and enhanced apoptosis.	info:pmid/17938575#abs:9
MDM2 ---| apoptosis	Regulation	Because E2F1 and MDM2 affect apoptosis through both common and independent pathways, we hypothesized that coupling these two treatments would result in increased killing of prostate cancer cells.	info:pmid/19010821#abs:2
MDM2 ---| apoptosis	Regulation	In all three cell lines, MDM2 inhibition reduced cell proliferation, induced apoptosis, and potentiated the effects of the chemotherapeutic agents 10-hydroxycamptothecin and paclitaxel.	info:pmid/13130078#abs:7
MDM2 ---| apoptosis	Regulation	Moreover, overexpression of the Mdm-2 gene in Rat1-myc cells significantly inhibits apoptosis induced by low serum but has little effect on apoptosis triggered by chemotherapeutic drugs.	info:pmid/9218867#abs:7
MDM2 ---| apoptosis	Regulation	The interaction between p53 and human double minute 2 (HDM2) plays an important role in apoptosis; therefore, functional polymorphisms in these genes might have adverse effects in early pregnancy.	info:pmid/21339197#abs:1
MDM2 ---| apoptosis	Regulation	Novel signaling molecules have been shown to participate in aldosterone-mediated actions including the murine double-minute type 2 protein that participates in antiapoptotic and proliferative effects.	info:pmid/17293689#abs:10
MDM2 ---| apoptosis	Regulation	In ischemia-reperfusion injury, the activities of CHIP and MDM2 (both with E3 ligase activity) profoundly affect apoptosis regulation and severity of disease.	info:pmid/16949602#abs:6
MDM2 ---| apoptosis	Regulation	Reduction in the negative feedback of p53 by Mdm2, using siRNA and Nutlin-3, caused an imbalance between p53 and Mdm2 that triggered apoptosis in term villous explants.	info:pmid/24498154#abs:8
MDM2 ---| apoptosis	Regulation	Transduction of Mdm2-b into a variety of cell types reveals that Mdm2-b promotes p53-independent cell growth, inhibits apoptosis, and up-regulates the RelA subunit of NFkappaB.	info:pmid/14612455#abs:5
MDM2 ---| apoptosis	Regulation	Taken together, our studies demonstrated that silencing FAM3B promoted p53 phosphorylation and induced p53 accumulation by decreasing Mdm2 expression, which resulted in apoptotic cell death.	info:pmid/23246487#abs:13
MDM2 ---| apoptosis	Regulation	We also find that coexpression of Mdm2, which is known to regulate p53 activity, blocks the E2F1-mediated induction of apoptosis and also blocks the E2F1-mediated accumulation of p53.	info:pmid/9486847#abs:5
MDM2 ---| apoptosis	Regulation	In response to stress, however, p53 is not affected by Mdm2 and functions as a transcription factor that induces the transcription of Mdm2 as well as of genes involved in growth control or apoptosis.	info:pmid/14587869#abs:4
MDM2 ---| apoptosis	Regulation	MDM2 knockdown in p53 mutant Non-small cell lung cancer H2009 cells induced significant cell cycle arrest, apoptosis and growth inhibition through upregulation of p21 and activation of caspase-3.	info:pmid/23352573#abs:5
MDM2 ---| apoptosis	Regulation	Disruption of Mdm2-p53 interaction activates p53 signaling, disrupts the balance of antiapoptotic and proapoptotic Bcl-2 family proteins and induces apoptosis in acute myeloid leukemia .	info:pmid/17172851#abs:1
MDM2 ---| apoptosis	Regulation	Transient ectopic expression of mdm2 strongly augmented aryl-hydrocarbon-induced apoptosis, demonstrating that mdm2 levels can have a profound effect on the cellular response to DNA damage.	info:pmid/10856296#abs:11
MDM2 ---| apoptosis	Regulation	A positive correlation between the degrees of apoptosis induced by ABT-737 and by the p53-activating binding protein homolog murine double minute (MDM2) antagonist nutlin-3a (correlation coefficient [r] = 0.75; P < .0001) was observed.	info:pmid/21761401#abs:9
MDM2 ---| apoptosis	Regulation	These findings suggest that MDM2 protein may act as a negative regulator of cisplatin-induced apoptosis, and moreover, may play an important role in the development of resistance to cisplatin in human tumors.	info:pmid/7761100#abs:8
MDM2 ---| apoptosis	Regulation	In tissue explants, treatment with the MDM2 inhibitor nutlin-3 induced apoptosis as well as senescence as revealed by a dose-dependent increase of the expression of BAX as well as of p21, respectively.	info:pmid/22233735#abs:8
MDM2 ---| apoptosis	Regulation	We conclude that HDM-2 inhibition with MI-219 effectively induces p53-dependent apoptosis in most blast crisis chronic myeloid leukemia cells, with or without BCR-ABL mutation(s).	info:pmid/21350558#abs:7
MDM2 ---| apoptosis	Regulation	We have evaluated the effects of some highly purified Non-dioxin-like polychlorinated biphenyls and benzo[a]pyrene (BP) on BP-induced Raf, Erk, Mdm2, p53 signaling and on BP-induced apoptosis and cell cycle arrest.	info:pmid/20840854#abs:3
MDM2 ---| apoptosis	Regulation	We further showed that MDM2 overexpression abrogated genistein-induced apoptosis in vitro and that genistein inhibited MDM2 expression and tumor growth in PC3 xenografts.	info:pmid/16166295#abs:8
MDM2 ---| apoptosis	Regulation	We hypothesize that MDM2 contributes to MYCN-driven tumorigenesis helping to ameliorate p53-dependent apoptotic oncogenic stress during tumor initiation and progression.	info:pmid/19649205#abs:5
MDM2 ---| apoptosis	Regulation	Furthermore, constitutive expression of Bcl-3 suppresses DNA damage-induced p53 activation and inhibits p53-induced apoptosis through a mechanism that is at least partly dependent on the up-regulation of Hdm2.	info:pmid/16384933#abs:4
MDM2 ---| apoptosis	Regulation	Rapamycin administration also results in elevated PUMA expression and PARP cleavage, which is reproduced by siRNA knockdown of eIF4E or MDM2, suggesting that MDM2 suppression by rapamycin stimulates p53-mediated apoptosis.	info:pmid/19560264#abs:6
MDM2 ---| apoptosis	Regulation	The wild-type p53 protein is a DNA-binding transcription factor that activates genes such as p21, MDM2, GADD45, and Bax that are required for the regulation of cell cycle progression or apoptosis in response to DNA damage.	info:pmid/10566557#abs:1
MDM2 ---| apoptosis	Regulation	These results support the concept that Mdm2 functions are rate limiting in lymphomagenesis and that targeting Mdm2 will enhance p53-mediated apoptosis, compromising tumor development and/or maintenance.	info:pmid/12628936#abs:7
MDM2 ---| apoptosis	Regulation	These findings suggest that MDM2 dysregulation caused by downregulation of miR-143 and miR-145 contributes to epithelial cancer development and has a key role in regulating cellular proliferation and apoptosis.	info:pmid/22330136#abs:7
MDM2 ---| apoptosis	Regulation	We hypothesized that co-inhibition of MDM2 and histone deacetylases, with nutlin-3 and valproic acid would additively inhibit growth in leukemic cells expressing wild type TP53 and induce p53-mediated apoptosis.	info:pmid/22064349#abs:2
MDM2 ---| apoptosis	Regulation	Specifically, Glucocorticoid receptor agonists hydrocortisone or dexamethasone inhibited p53-dependent apoptosis induced by cisplatin, ionizing radiation, or the MDM2 antagonist Nutlin-3.	info:pmid/22773829#abs:4
MDM2 ---| apoptosis	Regulation	The enhanced antitumor activity is due to the fact that the silencing of HDM2/c-myc/VEGF could inhibit tumor proliferation and angiogenesis and also simultaneously induce tumor apoptosis.	info:pmid/22686936#abs:8
MDM2 ---| apoptosis	Regulation	The p14 alternate reading frame tumor suppressor plays a central role in cancer by binding to mdm2 (Hdm2 in humans) and enhancing p53-mediated apoptosis following DNA damage and oncogene activation.	info:pmid/16267006#abs:1
MDM2 ---| apoptosis	Regulation	Transfection of MDM2 siRNA1 induced 30.1% apoptosis and 12.7% necrosis while combined treatment of siRNA1 and 5-Gy radiation increased apoptosis and necrosis to 45.9% and 15.2%, respectively.	info:pmid/17487365#abs:7
MDM2 ---| apoptosis	Regulation	The presence of p53, p21, mdm2, and pRb, which are involved in cell cycle, apoptosis control, or both, were studied by immunohistochemistry to determine if their expression is related to this radiosensitivity.	info:pmid/11319147#abs:2
MDM2 ---| apoptosis	Regulation	Four hours after cerebral ischaemia the brains were removed and the expression of apoptosis-regulating proteins (Bax, Bcl-2, p53, Mdm-2) was determined using immunofluorescence and Western-blot analyses.	info:pmid/15318464#abs:7
MDM2 ---| apoptosis	Regulation	In this study, we investigated the effects of nutlin-3A, a recently developed small molecule that antagonizes MDM2 and disrupts the p53-MDM2 interaction, on p53-dependent cell cycle arrest and apoptosis in cultured Hodgkin and Reed-Sternberg cells.	info:pmid/17545546#abs:2
MDM2 ---| apoptosis	Regulation	We report that a new small-molecule inhibitor of MDM2 with a spirooxoindolepyrrolidine core structure, named ISA27, effectively reactivated p53 function and inhibited human glioblastoma multiforme cell growth in vitro by inducing cell cycle arrest and apoptosis.	info:pmid/23977270#abs:4
MDM2 ---| apoptosis	Regulation	Collectively, these results support a model whereby the stoichiometry of Mdm2 and ARF controls apoptosis and tumor development, which should have significant implications in the treatment of malignancies that have inactivated ARF.	info:pmid/15467748#abs:8
MDM2 ---| apoptosis	Regulation	Four hours after 30 minutes of incomplete cerebral ischemia, the brains were removed for determination of the expression of the apoptosis-regulating proteins Bax, Bcl-2, p53, and Mdm-2 using immunofluorescence and Western blot analysis.	info:pmid/12826967#abs:8
MDM2 ---| apoptosis	Regulation	We report that inhibition of phosphatidylinositol 3-kinase/Akt, either by the phosphatidylinositol 3-kinase inhibitor Ly294002 or by expression of PTEN, synergized the ability of the MDM2 antagonist nutlin-3 to induce apoptosis in acute lymphoblastic leukemia .	info:pmid/18483299#abs:3
MDM2 ---| apoptosis	Regulation	This phase includes the induction of bcl-2 and mdm2 genes that are involved in the regulation of apoptosis, and the mitogen-activated protein kinase phosphatase 1 that functions as a regulator for various mitogen-activated protein kinase activities.	info:pmid/12874447#abs:6
MDM2 ---| cell cycle arrest	Regulation	Oncoprotein MDM2 inhibits p53-dependent cell cycle arrest and apoptosis.	info:pmid/9516979#abs:1
MDM2 ---| cell cycle arrest	Regulation	TP53 and MDM2 are essential components for cell cycle arrest and apoptosis.	info:pmid/19193430#abs:2
MDM2 ---| cell cycle arrest	Regulation	Both HDM2 and HDMX bind to p53 and prevent cell cycle arrest or apoptosis in damaged cells.	info:pmid/19880322#abs:3
MDM2 ---| cell cycle arrest	Regulation	This study also suggests that overexpressed mdm-2 may not be enough to abrogate the cell cycle arrest mediated by wild-type p53.	info:pmid/21559675#abs:6
MDM2 ---| cell cycle arrest	Regulation	Experiments are described that demonstrate the ability of mdm-2 to abrogate both the p53-mediated cell cycle arrest and the apoptosis functions.	info:pmid/8628312#abs:3
MDM2 ---| cell cycle arrest	Regulation	The alterative reading frame protein is unique in its capacity to interact with Mdm2 thus facilitating p53-dependent cell cycle arrest and apoptosis.	info:pmid/16775430#abs:1
MDM2 ---| cell cycle arrest	Regulation	In conclusion, MDM-2 overexpression can block UV-induced cell cycle arrest and apoptosis by inhibiting P53 transcriptional activity.	info:pmid/14610316#abs:10
MDM2 ---| cell cycle arrest	Regulation	Depletion of TAB1 inhibits MDM2 siRNA-mediated p53 accumulation and p21 induction, partially rescuing cell cycle arrest induced by MDM2 ablation.	info:pmid/23934659#abs:4
MDM2 ---| cell cycle arrest	Regulation	Taken together, these results argue that Mdm2 is needed for full inhibition of Cdk2 activity by p21, thereby positively contributing to p53-dependent cell cycle arrest.	info:pmid/17371838#abs:10
MDM2 ---| cell cycle arrest	Regulation	The N-terminal 37 amino acids of mouse p19(ARF) are necessary and sufficient for binding to Mdm2, localization of Mdm2 to nucleoli, and p53-dependent cell cycle arrest.	info:pmid/10713175#abs:3
MDM2 ---| cell cycle arrest	Regulation	MDM2 knockdown in p53 mutant Non-small cell lung cancer H2009 cells induced significant cell cycle arrest, apoptosis and growth inhibition through upregulation of p21 and activation of caspase-3.	info:pmid/23352573#abs:5
MDM2 ---| cell cycle arrest	Regulation	Mdm2 inhibits p53 cell-cycle arrest and apoptic functions and we show here that interaction with Mdm2 can also result in a large reduction in p53 protein levels through enhanced proteasome-dependent degradation.	info:pmid/9153396#abs:4
MDM2 ---| cell cycle arrest	Regulation	We have evaluated the effects of some highly purified Non-dioxin-like polychlorinated biphenyls and benzo[a]pyrene (BP) on BP-induced Raf, Erk, Mdm2, p53 signaling and on BP-induced apoptosis and cell cycle arrest.	info:pmid/20840854#abs:3
MDM2 ---| cell cycle arrest	Regulation	We propose the disruption of the p53-mdm2 loop regulating cell cycle arrest as a model for arsenic-related skin carcinogenesis and it may be important in tumors with elevated mdm2 levels.	info:pmid/10491313#abs:5
MDM2 ---| cell cycle arrest	Regulation	Depending on the environment, GSK-3, FOXO-4, and MDM2 can trigger apoptotic responses or cell cycle arrest, and thus, in a situation of reduced energy, driving the cells into a state of quiescence might be neuroprotective.	info:pmid/16511503#abs:8
MDM2 ---| cell cycle arrest	Regulation	In this study, we investigated the effects of nutlin-3A, a recently developed small molecule that antagonizes MDM2 and disrupts the p53-MDM2 interaction, on p53-dependent cell cycle arrest and apoptosis in cultured Hodgkin and Reed-Sternberg cells.	info:pmid/17545546#abs:2
MDM2 ---| cell cycle arrest	Regulation	We report that a new small-molecule inhibitor of MDM2 with a spirooxoindolepyrrolidine core structure, named ISA27, effectively reactivated p53 function and inhibited human glioblastoma multiforme cell growth in vitro by inducing cell cycle arrest and apoptosis.	info:pmid/23977270#abs:4
MDM2 ---| cell cycle arrest	Regulation	Partial rescue of mdm2-null embryos by deletion of bax allows survival to 6.5 days postcoitum and alters the mechanism of death from apoptosis to cell cycle arrest, indicating that bax is a critical component of the p53 pathway in early embryogenesis.	info:pmid/14695178#abs:5
MDM2 ---| cell cycle arrest	Regulation	Since common functional variants of p53 (SNP72 G/C) and its key negative regulator mdm2 (SNP309 T/G) have been reported to affect cellular apoptotic and cell cycle arrest capacities, we assessed the effects of these variants on Crohn's disease susceptibility and their relationship to NOD2/CARD15 as a well-established genetic Crohn's disease risk factor.	info:pmid/20110711#abs:2
MDM2 ---| cell cycle arrest	Regulation	At the nonpermissive temperature, cessation of large T antigen expression was accompanied by induction of p53, as well as the p53-dependent proteins, wild-type p53-activated fragment-1/Cdk (cyclin-dependent kinase)-interacting protein-1 (p21/Waf1), Bcl (B-cell lymphoma)-associated protein (Bax), and murine double minute 2 (MDM2), that lead to cell cycle-arrest, suicide, and p53 inhibition, respec…	info:pmid/10436055#abs:4
MDM2 ---| cell cycle arrest	Regulation	Thus, MDM2 inhibits p53-dependent cell cycle arrest and apoptosis.	info:pmid/21925707#body:13
MDM2 ---| cell cycle arrest	Regulation	Furthermore, mdm2 can inhibit p53-dependent cell cycle arrest or apoptosis.	info:pmid/10737722#body:6
MDM2 ---| cell cycle arrest	Regulation	Overexpression of MDM2 abrogates p53-mediated cell-cycle arrest and apoptosis.	info:pmid/15953616#body:13
MDM2 ---| cell cycle arrest	Regulation	S5 shows that knockdown of Mdm2 but not BRCA1 or other gene products induces cell cycle arrest.	info:pmid/18625847#body:396
MDM2 ---| cell cycle arrest	Regulation	Stability of the p53-MDM2 interaction is necessary for cell-cycle arrest and apoptosis.	info:pmid/19707204#body:52
MDM2 ---| cell cycle arrest	Regulation	Mdm2 cleavage in human lung cancer cells led to p21 induction and cell cycle arrest.	info:pmid/21726810#body:209
MDM2 ---| cell cycle arrest	Regulation	Overexpression of the Mdm2 protein abolishes p53-mediated cell cycle arrest and apoptosis.30	info:pmid/21084867#cont:202
MDM2 ---| cell cycle arrest	Regulation	ATM also phosphorylates and thus activates p53, MDM2, hChk2 and JNK promoting cell cycle arrest.	info:pmid/12052432#body:410
MDM2 ---| cell cycle arrest	Regulation	Overexpression of mdm2 by transfection can inhibit p53-mediated cell cycle arrest and apoptosis (20).	info:pmid/9278461#body:307
MDM2 ---| cell cycle arrest	Regulation	Pharmacological inhibition of MDM2 restores TP53 activity, triggering cell cycle arrest and apoptosis .	info:pmid/24146524#body:63
MDM2 ---| cell cycle arrest	Regulation	Thus, MDM2 and p53 form an autoregulatory feedback loop and play key roles in cell cycle arrest and apoptosis.	info:pmid/14625023#body:7
MDM2 ---| cell cycle arrest	Regulation	Therefore, cell-cycle arrest by human p14 ARF requires both binding and nucleolar importation of Hdm2.	info:pmid/11839577#body:15
MDM2 ---| cell cycle arrest	Regulation	In this way, p14/Arf segregates Mdm2 from p53, which can thus trigger cell cycle arrest or apoptosis ( ).	info:pmid/16099193#body:128
MDM2 ---| cell cycle arrest	Regulation	Our experiments showed that excess HDM2 alters cell cycle arrest and prevents apoptosis induced by p53.	info:pmid/16624812#body:273
MDM2 ---| cell cycle arrest	Regulation	This specific Mdm2 antagonist induces p53-dependent cell cycle arrest in normal cells in culture.	info:pmid/22517433#cont:121
MDM2 ---| cell cycle arrest	Regulation	Murine double minute-2 neutralizes p53-dependent cell cycle arrest, which explains the mitogenic	info:pmid/23929771#cont:55
MDM2 ---| cell cycle arrest	Regulation	Mdm2 was found to inhibit the p53 functions of inducing cell-cycle arrest and apoptosis .	info:pmid/10894886#body:14
MDM2 ---| cell cycle arrest	Regulation	MDM2 can counteract these influences by the inhibition of p53, leading to deficient cell cycle arrest and apoptosis.	info:pmid/15644444#body:223
MDM2 ---| cell cycle arrest	Regulation	Overexpression of MDM2 in transfected cells also inhibits both p53-induced apoptosis and cell cycle arrest (27, 28).	info:pmid/9182520#body:169
MDM2 ---| cell cycle arrest	Regulation	L11 and HDM2 are essential for actinomycin D-induced p53 accumulation and cell cycle arrest .	info:pmid/15152193#body:74
MDM2 ---| cell cycle arrest	Regulation	This indicated that Mdm2 has a negative effect on p53-independent cell cycle arrest induced by p19 ARF.	info:pmid/12099684#body:15
MDM2 ---| cell cycle arrest	Regulation	MDM-2 antagonists induce p53-dependent cell cycle arrest but not cell death in renal cancer cell lines.	info:pmid/20953142#title:1
MDM2 ---| cell cycle arrest	Regulation	According to this view, Mdm2 would titrate p53 function to prevent it from inducing cell-cycle arrest or apoptosis.	info:pmid/9443911#body:134
MDM2 ---| cell cycle arrest	Regulation	MDM2 drives tubular regeneration by blocking p53-mediated cell cycle arrest and apoptosis	info:pmid/22297670#cont:275
MDM2 ---| cell cycle arrest	Regulation	DNA-PK appears to function to negate the binding of Mdm2 to p53, which allows for cell cycle arrest and DNA repair to follow.	info:pmid/23208375#cont:213
MDM2 ---| cell cycle arrest	Regulation	The protein induces the expression of genes (GADD45, WAF1/p21/CIP1, cyclinG, Bax and MDM2) regulating cell cycle arrest and apoptosis.	info:pmid/9450543#body:2
MDM2 ---| cell cycle arrest	Regulation	Thus, we conclude that MDM2-mediated inhibition of the MTBP-induced cell cycle arrest does not require degradation of MTBP.	info:pmid/10906133#body:264
MDM2 ---| cell cycle arrest	Regulation	By antagonizing MDM2 (HDM2 in human) function, ARF triggers p53-dependent cell cycle arrest or apoptosis.	info:pmid/23034180#cont:20
MDM2 ---| cell cycle arrest	Regulation	Upon DNA damage, phosphorylation of Mdm2 allows stabilization and activation of p53 to promote cell cycle arrest and DNA repair.	info:pmid/23544166#cont:86
MDM2 ---| cell cycle arrest	Regulation	It is unknown whether destabilization of the p53-Mdm2 interaction induces cell cycle arrest or reverses the resistance to apoptosis in RPE cells.	info:pmid/21345989#cont:40
MDM2 ---| cell cycle arrest	Regulation	Inhibition of p53-murine double minute 2 interaction by nutlin-3A stabilizes p53 and induces cell cycle arrest and apoptosis in Hodgkin lymphoma.	info:pmid/21391906#cont:531
MDM2 ---| cell cycle arrest	Regulation	The TP53 function is controlled by mouse double minute 2, which binds to TP53 and prevents TP53-dependent cell cycle arrest or apoptosis [45].	info:pmid/24376578#cont:1188
MDM2 ---| cell cycle arrest	Regulation	In the absence of mitogenic signals, Hdm2 (Mdm2 in mice) inhibits p53-dependent cell cycle arrest or apoptosis via a negative feedback mechanism.	info:pmid/18809412#body:3
MDM2 ---| cell cycle arrest	Regulation	Impaired formation of the p53-MDM2 complex promotes stability of the p53 tumor suppressor and, ultimately, cell cycle arrest and apoptosis (Vassilev et al., 2004).	info:pmid/19299564#body:242
MDM2 ---| cell cycle arrest	Regulation	Arsenite reduces p53 levels and disrupts the p53-mdm2 loop regulating cell cycle arrest, a suggestive model for arsenic-related skin carcinogenesis (5).	info:pmid/12767976#body:231
MDM2 ---| cell cycle arrest	Regulation	Mdm2 inhibits p53-mediated cell cycle arrest and apoptotic functions, and overexpression of Mdm2 can reduce the amount of endogenous p53.	info:pmid/11021837#body:222
MDM2 ---| cell cycle arrest	Regulation	Activation of p53 induces the expression of various genes including and MDM2 and p21 WAF1/CIP1 (p21) , which mediate p53 degradation and cell cycle arrest, respectively.	info:pmid/17509529#body:4
MDM2 ---| cell cycle arrest	Regulation	Inhibition of p53-murine double minute 2 interaction by nutlin-3A stabilizes p53 and induces cell cycle arrest and apoptosis in Hodgkin lymphoma.	info:pmid/21391905#cont:1657
MDM2 ---| cell cycle arrest	Regulation	These morphological changes can be mimicked by the synthetic MDM2-inhibitor nutlin, which induces a robust p53-dependent cell cycle arrest without interfering with ribosomal biogenesis.	info:pmid/20935493#cont:162
MDM2 ---| cell cycle arrest	Regulation	MDM2, which interacts with TP53 and inhibits TP53 cell-cycle arrest and apoptosis,10 is critical in regulating TP53 function.	info:pmid/22773013#cont:29
MDM2 ---| cell cycle arrest	Regulation	The two genes, MDM2 and CDKN1A, which are shown to be involved in p53-ubiquitination and cell cycle arrest, were selected for the strand-specific RT-quantitative PCR analysis.	info:pmid/22344488#cont:105
MDM2 ---| cell cycle arrest	Regulation	One postulates that Mdm2 and Mdm4 regulate nonoverlapping functions of p53, with Mdm2 regulating apoptosis and Mdm4 regulating cell cycle arrest ( ).	info:pmid/16616333#body:160
MDM2 ---| cell cycle arrest	Regulation	Decreased Mdm2 phosphorylation with calmodulin-dependent protein kinase IId deletion would result in decreased p53 degradation, increased p21 transcription, and cell cycle arrest.	info:pmid/21193397#cont:323
MDM2 ---| cell cycle arrest	Regulation	Taken together, these results show that disrupting MDM2-p53 interactions in SA1 cells leads to inhibition of colony formation, cell cycle arrest and cell death from apoptosis.	info:pmid/10208414#body:189
MDM2 ---| cell cycle arrest	Regulation	The p53 function is controlled by MDM2, which binds to P53 and prevents P53-dependent cell cycle arrest or apoptosis (Arva et al. 2005; Haupt et al. 1997).	info:pmid/22205265#cont:151
MDM2 ---| cell cycle arrest	Regulation	Sequestration of MDM2 in the nucleolus by the complex, promotes accumulation and activation of p53 with subsequent p53-mediated cell-cycle arrest and DNA repair.24	info:pmid/23160375#cont:336
MDM2 ---| cell cycle arrest	Regulation	P53-MDM2 feedback loop is a vital part in regulating the downstream genes and their signal pathways to induce cell cycle arrest and cell apoptosis in fighting against genome stresses indirectly ( ).	info:pmid/17512110#body:86
MDM2 ---| cell cycle arrest	Regulation	MDM2 is not only a p53 inhibitor but also contributes to modulate the p53-mediated biological outcomes (i.e., cell cycle arrest versus apoptosis) by regulating HIPK2.	info:pmid/20849851#body:10
MDM2 ---| cell cycle arrest	Regulation	Mdm2 is able to cause cell cycle arrest when specifically overexpressed in zebrafish liver ( ) and is required for inhibition of Cdk2 activity by p21 ( ).	info:pmid/20869459#body:184
MDM2 ---| cell cycle arrest	Regulation	When cells are exposed to genotoxic stresses, p53 activates four microRNAs that repress Mdm2 expression, which leads to p53 accumulation and cell cycle arrest or apoptosis.	info:pmid/24013378#cont:167
MDM2 ---| cell cycle arrest	Regulation	One such E3 ligase, murine double minute 2 (MDM2), regulates the tumor suppressor p53 and represses its role in cell cycle arrest and apoptosis (Fakharzadeh et al., 1993; Haupt et al., 1997).	info:pmid/23615451#cont:197
MDM2 ---| cell cycle arrest	Regulation	Disruption of the p53-mdm2 loop regulating cell cycle arrest may be a model for arsenic-related skin carcinogenesis, especially in tissues with elevated mdm2 levels .	info:pmid/15288116#body:180
MDM2 ---| cell cycle arrest	Regulation	These data suggest that, even in cells lacking p21Cip1 and p27Kip1, the ARF-Mdm2-p53 circuit may contribute to cell cycle arrest and prevent Ras transformation.	info:pmid/10842176#body:260
MDM2 ---| cell cycle arrest	Regulation	The transactivation of p53 by 1,10-phenanthroline was shown to induce p53 target genes such as Waf-1 and Mdm-2 which results in cell cycle arrest at G 1 and apoptosis .	info:pmid/10857913#body:136
MDM2 ---| cell cycle arrest	Regulation	Inhibition of the p53-MDM2 interaction by adenovirus delivery of ribosomal protein L23 stabilizes p53 and induces cell cycle arrest and apoptosis in gastric cancer.	info:pmid/20020415#title:1
MDM2 ---| cell cycle arrest	Regulation	Moreover, ectopically expressed p19 ARF restores p53-imposed cell-cycle arrest that is otherwise abrogated by MDM2 (growth-regulatory functions of retinoblastoma ).	info:pmid/9757829#body:85
MDM2 ---| cell cycle arrest	Regulation	Mdm2 inhibits p53 cell-cycle arrest and apoptic functions and the interaction with Mdm2 can also result in a large reduction in p53 protein levels through enhanced proteasome-dependent degradation.	info:pmid/24244287#cont:343
MDM2 ---| cell cycle arrest	Regulation	Our NIH-ARF inducible cell system would be a very useful tool with which to further investigate the p19ARF-activated pathways and the precise role of MDM2 played in p19ARF-mediated cell cycle arrest.	info:pmid/10348346#body:205
MDM2 ---| cell cycle arrest	Regulation	In this yeast assay, inhibitors of p53-MDM2 interaction would abolish or abate the negative effect of MDM2 on p53, restoring the p53-induced growth inhibition and S-phase cell cycle arrest.	info:pmid/23428467#body:80
MDM2 ---| cell cycle arrest	Regulation	(a) Nutlin binds Mdm2 protein leading to homeodomain-interacting protein kinase 2 degradation that may result in the inhibition of p53-induced apoptosis and the induction of cell cycle arrest.	info:pmid/20966976#cont:265
MDM2 ---| cell cycle arrest	Regulation	complexes resulting in cell cycle arrest, as well as MDM2, PUMA and NOXA resulting in apoptosis, cell cycle arrest, differentiation and DNA repair.	info:pmid/22052359#cont:18
MDM2 ---| cell cycle arrest	Regulation	In contrast, we and others have noted that in primary cells, ectopic expression of wild-type Mdm2 induces cell cycle arrest (Brown et al., 1998) or apoptosis under conditions of stress (this paper).	info:pmid/24567357#cont:358
MDM2 ---| cell cycle arrest	Regulation	The mdm-2 (murine double minute-2) gene encodes a 409-amino acid protein that is thought to inactivate wild type p53 protein by direct binding, thus inhibiting its transcriptional activation and cell cycle arrest functions .	info:pmid/10211314#body:14
MDM2 ---| cell cycle arrest	Regulation	The increased levels of p19ARF lead to neutralization of Mdm2 and consequent stabilization of p53, which in turn can induce cell cycle arrest or trigger apoptosis (reviewed by Sherr, 1998).	info:pmid/10822378#body:170
MDM2 ---| cell cycle arrest	Regulation	The p53 tumor suppressor gene product induces the expression of various genes (Gadd45, Waf1/p21/Cip1, cyclinG, Bax and MDM2) regulating cell-cycle arrest and apoptosis (Ko et al., 1996).	info:pmid/10723139#body:63
MDM2 ---| cell cycle arrest	Regulation	MDM2 neutralizes the p53-dependent cell cycle arrest, which explains the mitogenic effect of endogenous DNA or DNA viruses on autoreactive lymphocytes in systemic lupus erythematosus.	info:pmid/22810362#cont:57
MDM2 ---| cell cycle arrest	Regulation	MDM2 encodes for a protein with p53-regulatory activity which plays a key role in maintaining the integrity of the genome by inducing either cell cycle arrest or apoptosis following cellular stress signals .	info:pmid/20883675#body:118
MDM2 ---| cell cycle arrest	Regulation	Low cooperativity mutants induced p21 and MDM2 expression leading to a selective cell cycle arrest while high cooperativity mutants activated BAX, NOXA and other proapoptotic target genes causing cell death.	info:pmid/20948308#cont:101
MDM2 ---| cell cycle arrest	Regulation	MDM2 has been considered a promising target for cancer chemotherapy in that elevating levels of p53 in p53-positive tumors has the potential to induce cell cycle arrest and/or apoptosis.	info:pmid/23213260#cont:132
MDM2 ---| cell cycle arrest	Regulation	RBBP6 has been reported to regulate p53 through mdm2, which is also recruited to cancer cells and is involved in cell cycle arrest ( ); when p53 was silenced it resulted in the accumulation of RBBP6 within cells ( ).	info:pmid/21676486#body:157
MDM2 ---| cell cycle arrest	Regulation	Therefore, MDM2 antagonists able to release p53 from the inhibitory grip of MDM2 are expected to stabilise and activate the tumour suppressor, leading to cell cycle arrest or programmed cell death (apoptosis) of cancer cells.	info:pmid/15452548#body:31
MDM2 ---| cell cycle arrest	Regulation	The use of multiple interactions to activate or suppress substrate ubiquitylation is exemplified through MDM2, the major E3 ligase for tumor suppressor p53 (reviewed in Ref. ), which promotes cell-cycle arrest and apoptosis.	info:pmid/20181483#body:40
MDM2 ---| cell cycle arrest	Regulation	Previously, disruption of the p53-mdm2 loop regulating cell cycle arrest was reported to be a model for arsenic-related skin carcinogenesis, specially in tissue with elevated mdm2 levels ( ).	info:pmid/17481689#body:149
MDM2 ---| cell cycle arrest	Regulation	Therefore, AKT-mediated activation of MDM2, a negative regulator of p53, can have a significant impact on ultraviolet light stress responses by preventing p53-mediated cell cycle arrest and apoptosis induction (Figure 2) [40,41].	info:pmid/23887651#cont:74
MDM2 ---| cell cycle arrest	Regulation	Expression of ARF can be induced by overexpression of a variety of oncogenes or mitogenic signals resulting in binding of MDM2, stabilization of p53, and a program of gene expression that leads to either cell cycle arrest or apoptosis.	info:pmid/20624445#body:66
MDM2 ---| cell cycle arrest	Regulation	Transactivation includes genes such as p21, Bax, MDM2 and GADD45 leading to induction cell cycle arrest and apoptosis and the dominant negatives (lacking the N-terminal transactivation domain) function by inhibiting TAp73 as well as other members of the p53 family.	info:pmid/18619959#body:71
MDM2 ---| cell cycle arrest	Regulation	MDM2, an antagonist of p53, is believed to normally operate in a feedback loop to inhibit p53 and alleviate cell cycle arrest, thus facilitating cell cycle reentry after DNA damage and repair .	info:pmid/12893182#body:90
MDM2 ---| cell cycle arrest	Regulation	In response to DNA damage, CCNG1 prevents Mdm2-mediated p53 ubiquitination by associating with the Mdm2-ARF complex, which promotes cell cycle arrest and DNA repair (Amundson et al. 2001).	info:pmid/21607683#cont:394
MDM2 ---| cell cycle arrest	Regulation	Nutlin-3, a small molecule antagonist of MDM2, was recently developed as a potent and specific inhibitor of the MDM2-p53 interaction leading to cell cycle arrest, apoptosis, and growth inhibition of human tumor xenografts in nude mice [30], [31].	info:pmid/20805992#body:208
MDM2 ---| cell cycle arrest	Regulation	The ARF proteins show significant sequence similarity within their amino-terminal 14 amino acids (11/14 identity), and this region retains many of the known ARF functions, including nucleolar localization, mdm2 binding and ability to induce cell cycle arrest ( B).	info:pmid/16600663#body:15
BAX ---> oxidative stress	Regulation	The imbalance of Bcl-2/Bax expression might result in intestinal epithelial cell apoptosis in oxidative stress.	info:pmid/15877949#abs:10
BAX ---> oxidative stress	Regulation	The data suggest that although the high Bcl-2/Bax ratio protected the mitochondria of Walker cells from oxidative stress, it was not sufficient to prevent apoptosis through calcineurin pathways.	info:pmid/17431754#abs:8
BAX ---> oxidative stress	Regulation	Tissue oxidative stress measured by GSH/GSSG was increased in the heart with increased oxidation product of mitochondrial DNA, 8-oxo-7,8-dihydro-2'-deoxyguanosine, increase of Bax, decrease of Bcl-2, and increase of apoptotic myocytes as measured by anti-single-stranded DNA monoclonal antibody.	info:pmid/15105169#abs:5
BAX ---> oxidative stress	Regulation	Therefore, increased Bax/Bc-2 ratio very likely enhances the sensitivity to oxidative stress.	info:pmid/16188294#body:140
BAX ---> oxidative stress	Regulation	The above results indicated that the protection provided by ?NAtVAMP7 occurred downstream of Bax-induced oxidative stress.	info:pmid/11551960#body:172
BAX ---> oxidative stress	Regulation	Under oxidative stress conditions PUMA is upregulated and controls the activation of Bax .	info:pmid/19751830#body:78
BAX ---> oxidative stress	Regulation	In brain, Bax expression lowers resistance threshold to oxidative stress (Azhar et al., 1999).	info:pmid/11965549#body:114
BAX ---> oxidative stress	Regulation	Indeed, Bax expression in yeast promotes oxidative stress, and antioxidants are capable of suppressing the growth arrest promoted by Bax .	info:pmid/12853074#body:137
BAX ---> oxidative stress	Regulation	Puma and Bax cooperate to regulate oxidative stress induced mitochondrial membrane permeabilization.	info:pmid/18032672#body:243
BAX ---> oxidative stress	Regulation	Activation of p53 increases the expression of Bax , and other proteins that increase oxidative stress and thus favour apoptosis .	info:pmid/10320672#body:119
BAX ---> oxidative stress	Regulation	Conversely, Bax expression in mammalian and heterologous models increases reactive oxygen species generation and oxidative damage .	info:pmid/19138742#body:104
BAX ---> oxidative stress	Regulation	Thus, some reports have suggested that PrPc might have a protective function against Bax-induced cell death, oxidative stress, and hypoxic injury (1).	info:pmid/19850936#body:33
BAX ---> oxidative stress	Regulation	... report showing that oscillating periods of 12 h of high glucose induce extensive levels of oxidative stress mediated through NRF2, NQO1, BAX and TIGAR ...	info:pmid/19066300#body:122
BAX ---> oxidative stress	Regulation	Exogenous H2S antagonizes apoptosis and oxidative stress induced by heroin through the decrease of cleaved caspase-3 and Bax (Jiang et al. 2011).	info:pmid/23368534#cont:172
BAX ---> oxidative stress	Regulation	Thus, in our experiments with isolated brain mitochondria the intensity of oxidative stress and the release of cytochrome c induced by BAX oligo or alamethicin had an inverse correlation.	info:pmid/18771651#body:153
BAX ---> oxidative stress	Regulation	Alterations in the mRNA expression of CDC2, cyclin B1, Bcl-2, Bax, caspase-3 and caspase-9 following Selenium-induced oxidative stress are shown in panels A and B of .	info:pmid/17320365#body:113
BAX ---> oxidative stress	Regulation	Much evidence has demonstrated that increased Bcl-2 and/or lowered Bax-2 expression play a critical role in preventing oxidative damage to cells induced by Reactive oxygen species ( ).	info:pmid/23770344#body:163
BAX ---> oxidative stress	Regulation	Our results showed that dexamethasone-induced oxidative stress and associated trophoblast apoptosis were mediated via up-regulation of Bax and down-regulation of Bcl-2.	info:pmid/23910525#body:187
BAX ---> oxidative stress	Regulation	In agreement with the results obtained by staining, the oxidative stress induced by Bax was stronger in the mgi1-1 mutant than in the wild-type, and more importantly, it was not suppressed by Bcl-xL.	info:pmid/12213925#body:161
BAX ---> oxidative stress	Regulation	Moreover, Bax and other BH3 mimetics bind to Bcl-2, preventing its interaction with GSH, thereby leading to decreased accumulation of GSH in mitochondria, oxidative stress, and mitochondrial dysfunction.	info:pmid/18374655#body:141
BAX ---> oxidative stress	Regulation	Indeed, Bax gene expression is known to be required for the death of cortical neurons caused by NMDA receptor-mediated excitotoxicity or glutamate-induced oxidative stress ( ).	info:pmid/12445631#body:12
BAX ---> oxidative stress	Regulation	The increase in Malondialdehyde levels, caspase-3 activation, p53 and Bax protein expression, and cytochrome c release from mitochondria to cytosol, were involved in MeHg-induced oxidative stress and lung epithelial cell apoptosis.	info:pmid/20153410#body:197
BAX ---> oxidative stress	Regulation	In addition, it has been shown that MXC induces atresia within antral follicles in vitro, and this action appears to be mediated via several mechanisms including the mobilization of Bcl-2- and Bax-mediated signal transduction and oxidative stress and estrogen receptors-mediated pathways .	info:pmid/17140764#body:218
BAX ---> oxidative stress	Regulation	It therefore seems conceivable to assume that treatment of melanoma cells with metformin triggered an increase in p53 levels and subsequent reduction in Bcl-2 expression, which caused Bax-dependent mitochondrial depolarization and oxidative stress, leading to initiation of mitochondrial apoptotic pathway.	info:pmid/21806981#body:134
BAX ---> oxidative stress	Regulation	Thus, by releasing only a small proportion of the total cytochrome c initially, Bax may favor induction of a cell death process that involves rapid activation of caspases causing apoptosis, as opposed to the oxidative stress type of cell death that generally befalls mitochondrial permeability transition and which can lead to necrosis.	info:pmid/9560217#body:249
BAX ---> oxidative stress	Regulation	This result can be explained by the observation that following light damage more photoreceptors become transferase dUTP nick end-labeling positive than ultimately die.27 Thus, many of the transferase dUTP nick end-labeling-positive photoreceptors in bax-/-bak-/- retinas may have nonlethal DNA nicks, perhaps resulting from photo-oxidative stress.	info:pmid/15272317#body:90
BAX ---> oxidative stress	Regulation	In response to an apoptotic signal, such as oxidative stress or DNA damage caused by many anticancer therapeutics, the pro-apoptotic Bcl-2 members Bax or Bak are activated at the mitochondria, thereby triggering a cascade of signaling events including cytochrome c release into the cytoplasm and the activation of the initiator caspase-9.	info:pmid/20947411#body:22
BAX ---> oxidative stress	Regulation	... stresses, including oxidative stress, irradiation, and treatment with cytotoxic drugs (fig 1).20-22 Unlike the death receptor dependent pathway, the mitochondria dependent pathway is mediated by Bax/Bak insertion into mitochondrial membrane, and subsequent release of cytochrome c from the mitochondrial inter-membrane space into the cytosol.23 Anti-apoptotic Bcl-2 family members, such as Bcl-2…	info:pmid/19505876#body:83
BAX ---> oxidative stress	Regulation	Among these putative targets are the Bcl-2 family member Bax, a series of 14 PIGs ( p53-induced genes) that are likely to respond to or modulate oxidative stress, the death receptors Fas and DR5, IGF-BP3 (insulin-like growth factor binding protein-3), and PAG608 ( p53-activated gene 608).	info:doi/10.1016/S0889-8588(05)70258-6#body:173
CCNG1 --+> apoptosis	Regulation	In each case we observed that such over-expression of cyclin G augments the apoptotic process.	info:pmid/10467405#abs:5
CCNG1 --+> apoptosis	Regulation	Conversely, CCNG1 depletion by RNA interference delays slippage and enhances paclitaxel-induced apoptosis.	info:pmid/22056875#abs:7
CCNG1 --+> apoptosis	Regulation	global system for mobile communication exposure induced alterations in cell morphology and increased the expression of mitogenic signal transduction genes (e.g., MAP kinase kinase 3, G2/mitotic-specific cyclin G1), cell growth inhibitors (e.g., transforming growth factor-beta), and genes controlling apoptosis (e.g., bax).	info:pmid/12201670#abs:2
CCNG1 --+> apoptosis	Regulation	Overexpression of cyclin G also increases apoptosis.	info:pmid/16081268#body:176
CCNG1 --+> apoptosis	Regulation	Loss of cyclin g1 expression in human uterine leiomyoma cells induces apoptosis.	info:pmid/18497347#title:1
CCNG1 --+> apoptosis	Regulation	The core is absent in p53-target sites of the Bax and cyclin G genes regulating apoptosis.	info:pmid/15120643#body:162
CCNG1 --+> apoptosis	Regulation	Recently, however, it has been shown that overexpression of cyclin G augments the apoptosis process (Okamoto and Prives, 1999).	info:pmid/11146550#body:179
CCNG1 --+> apoptosis	Regulation	Moreover, cyclin G1 has a role in G2/M-phase transition to induce apoptosis of mature neurons.6	info:pmid/24398934#cont:335
CCNG1 --+> apoptosis	Regulation	The up-regulated Cyclin G1 ( CCNG) is a damage inducible gene ( ), and plays a role in modulating apoptosis induced by different stimuli ( ).	info:pmid/17574363#body:99
CCNG1 --+> apoptosis	Regulation	Upregulation of p21 leads to cell cycle arrest by inhibiting cyclin-dependent kinase function and cyclin G has pro-apoptotic activity .	info:pmid/12052432#body:273
CCNG1 --+> apoptosis	Regulation	Loss of cyclin G1 expression in rotation during Drosophila genital disc development. human uterine leiomyoma cells induces apoptosis.	info:pmid/21311225#cont:392
CCNG1 --+> apoptosis	Regulation	However, it has also been shown that retroviral expression of cyclin G potentiates the TNF-induced apoptotic process in mouse fibroblast cells ( ).	info:pmid/17303468#body:115
CCNG1 --+> apoptosis	Regulation	It induces the expression of a number of genes including p21/WAF/Cip1, Bax, cyclin G, GADD45, and MDM2, which are involved in cell cycle regulation, DNA repair and apoptosis .	info:pmid/10218570#body:3
CCNG1 --+> apoptosis	Regulation	Among them, down-regulation of AURKA and CCNG1, and up-regulation of EIF2AK2, MAP3K8, DUSP6 and PPP1R15A might negatively regulate cell cycle progression and promote apoptosis.	info:pmid/19100317#body:77
CCNG1 --+> apoptosis	Regulation	These results suggest that cyclin G1 is involved in the induction of TNF-a induced apoptosis in a manner to sensitize cells to apoptosis, but its role is not essential to apoptosis.	info:pmid/11423978#body:160
CCNG1 --+> apoptosis	Regulation	These two new pathways, p53-EF-1 alpha-microtubule-severing (-distortion of cytoskeleton) and p53-cyclin G1-COXII (-CytC, ATP-caspase-3 activation), may cooperate to induce apoptosis in this cell line.	info:pmid/10194136#abs:17
CCNG1 --+> apoptosis	Regulation	The transgenes used were dominant negative mutant cyclin G1, a survival factor that triggers apoptosis in various proliferative cells , or a suicide gene/prodrug combination of a retrovirus encoding the HSV thymidine kinase gene with ganciclovir .	info:pmid/17707107#body:289
CCNG1 --+> apoptosis	Regulation	A broad spectrum of p53 downstream genes, such as Cdkn1a (p21/WAF1/CIP1), Gadd45a, BTG2, cyclin G1, Bax, PIG3, Puma, and Wig1, play important roles in orchestrating cell cycle checkpoint activation and programmed cell death responses to the stress.	info:pmid/17548094#body:52
CCNG1 --+> apoptosis	Regulation	Cyclin G associates with replication clusters after DNA damage and has a role in the onset of apoptosis , whereas Thymidine Kinase is important in phosphorylating thymidine obtained from the nucleotide salvage pathways for insertion into newly synthesized DNA .	info:pmid/15120962#body:214
CCNG1 --+> apoptosis	Regulation	Other data indicate that cyclin G1 is associated with CDK5 and plays a role in G2/M transition (Seo et al, 2006); under these conditions, increased activation of cyclin G1 may induce apoptosis of mature neurons that are unable to divide.	info:pmid/18612315#body:295
CCNG1 --+> apoptosis	Regulation	of cyclin G1 in mild cognitive impairment hippocampus and mild cognitive impairment may play a role in allowing for the progression of the neurons past the G1 checkpoint and further toward subsequent apoptosis.	info:pmid/22083458#cont:192
CCNG1 --+> apoptosis	Regulation	For example, p53 and its downstream target genes (such as, cyclin G1 and Bax) which induce cell-cycle arrest, DNA repair and apoptosis are up-regulated after Ionizing radiation [8,32], but we observed no expression change of these genes during the recovery phase in our experiment.	info:pmid/21931809#cont:187
CCNG1 --+> apoptosis	Regulation	Furthermore, it has previously been shown that Ets1 can be proapoptotic via a p53-independent mechanism (Li et al., 1999, 2000), thus we examined the expression of a number of p53-dependent and -independent apoptosis-regulating genes, including perp, mdm2, cyclin G, bax (p53 dependent), Bcl-2 and Bcl-XL (p53 independent; Figure 5).	info:pmid/12145208#body:144
CCNG1 --+> apoptosis	Regulation	However, p53-induced apoptosis was also reported to be mediated by other molecules such as Fas (Owen-Schaub et al., 1995), IGF-BP3 (Buckbinder et al., 1995), cathepsin D (Wu et al., 1998), PIG3 (Polyak et al., 1997), cyclin G (Okamoto and Prives, 1999), MCG10 (Zhu and Chen, 2000), Noxa (Oda et al., 2000a) and AIP1 (Oda et al., 2000b).	info:pmid/11850840#body:71
CCNG1 --+> apoptosis	Regulation	Cyclin G1, on the other hand, modulates the G2/M transition of the cell cycle, and experimental evidences obtained in cancer cell lines and tumor xenograft have shown that suppression of Cyclin G1 reduces cell proliferation and induces apoptosis, which leads to the inhibition of tumor growth ( ).	info:pmid/24388909#body:156
CCNG1 --+> apoptosis	Regulation	Although the precise function of cyclin G1 remains unclear, it has been suggested to contribute to G2/M arrest of cells in response to DNA damage24 and play a role in apoptosis.8 Thus, the function of cyclin G1 may involve growth control, induction of apoptosis or DNA repair following cellular damage caused by various stress stimuli.	info:pmid/16322753#body:142
CCNG1 --+> apoptosis	Regulation	In fact, while a number of papers clearly demonstrated its anti-apoptotic roles as well as its positive effect on cell proliferation (for a review, see Refs. [1, 2, 11, 110]), some works underlined its potential role in controlling proapoptotic functions through p53-mediated activation [43, 111, 112] of p21, leading to cell cycle arrest by inhibiting cyclin-dependent kinase function [113], and cy…	info:pmid/20706766#cont:519
CCNG1 --+> apoptosis	Regulation	These genes include p21/WAF1/CIP1, MDM2, GADD45 (growth arrest and DNA damage-inducible), BAX, Insulin-like growth factor-BP, and cyclin G, which control the cell cycle arrest at G1/S phase transition and apoptosis ( A). p53 is believed to play a major role in maintaining the integrity of the genome since loss of p53 function allows inappropriate survival of genetically damaged cells, leading to …	info:pmid/9739759#body:170
CCNG1 --+> apoptosis	Regulation	Many of the genes induced by mixtures but not by single compounds, such as Id2, Nr2f6, Tnfrsf1a, Ccng1, Mdm2 and Nfkb1 in the liver, are known to affect cellular proliferation, apoptosis and function.	info:doi/10.1016/j.toxlet.2007.05.147#body:7
CCNB1 ---> apoptosis	Regulation	Inhibition of cyclin B1 kinase lowers apoptosis induced by 2-methoxyestradiol and docetaxel.	info:pmid/17513602#abs:4
CCNB1 ---> apoptosis	Regulation	This suggests that nuclear accumulation is necessary for cyclin B1-dependent apoptosis.	info:pmid/12424202#abs:7
CCNB1 ---> apoptosis	Regulation	The data showed that the TIMP-1-based decrease in Paclitaxel-induced apoptosis was reversed by cyclin B1.	info:pmid/19609944#abs:11
CCNB1 ---> apoptosis	Regulation	Enforcing Cyclin B1 expression attenuated apoptosis but not growth inhibition triggered by Farnesyl transferase inhibitor.	info:pmid/15548709#abs:8
CCNB1 ---> apoptosis	Regulation	The massive apoptosis triggered by nocodazole treatment requires the continuous activation of cyclin B1-CDK1 and is antagonized by premature mitotic slippage.	info:pmid/18418077#abs:6
CCNB1 ---> apoptosis	Regulation	In addition, UV-induced degradation of CDH1 results in the accumulation of cyclin B1 and therefore to increased CDK1 activity, which is believed to enhance UV-induced apoptosis.	info:pmid/18174259#abs:5
CCNB1 ---> apoptosis	Regulation	We demonstrate that the reduction of cyclin B1 caused inhibition of proliferation by arresting cells in G2 phase and by inducing apoptosis.	info:pmid/16278675#abs:4
CCNB1 ---> apoptosis	Regulation	Phosphorylation of Chk2, Cdc25c and Cdc2 were found to be key events since interference with Chk2 activation and cyclin B1/Cdc2 interaction led to permanent arrest followed by apoptosis.	info:pmid/21945852#abs:2
CCNB1 ---> apoptosis	Regulation	These observations are consistent with the idea that cyclin B1 is both necessary and sufficient for gamma-radiation-induced apoptosis. (Blood. 2000;95:2645-2650)	info:pmid/10753846#abs:8
CCNB1 ---> apoptosis	Regulation	Apoptosis signaling by CFM-4 involves activation of caspase-8 and -9 and caspase-mediated ubiquitin-proteasome pathway-independent loss of cyclin B1 and Cdc20 proteins.	info:pmid/21903591#abs:9
CCNB1 ---> apoptosis	Regulation	However, recent evidence for Cdk1/cyclin B1-mediated phosphorylation and inactivation of antiapoptotic Bcl-2 proteins suggests the existence of significant cross-talk and interdependence between these pathways.	info:pmid/22965228#abs:2
CCNB1 ---> apoptosis	Regulation	Our results show that inhibition of cyclin B1 blocks activation-induced cell death in T cells through specific inhibition of Fas ligand expression but not Fas-induced apoptosis.	info:pmid/15215233#abs:6
CCNB1 ---> apoptosis	Regulation	The data also indicate that cyclin B1/cdc2 plays a role in the divergent p53-independent G2/M block and apoptotic responses of the WT and Y8 cells, respectively.	info:pmid/11131634#abs:11
CCNB1 ---> apoptosis	Regulation	Foretinib also caused elevation of p27 and Bim but reduced cyclin B1 expression and p-c-Myc, which resulted in a reduction in cellular proliferation and the induction of tumor cell apoptosis.	info:pmid/22187171#abs:10
CCNB1 ---> apoptosis	Regulation	The loss of Cyclin B1 resulted in the downregulation of Cyclin A and Cdk2, S-phase delay and eventually led to cell apoptosis and the decrease of cell viability and proliferation.	info:pmid/15818617#abs:7
CCNB1 ---> apoptosis	Regulation	In support of this, ectopic expression of this truncated cyclin B1 was not only sufficient to induce mitotic block and apoptosis but also enhanced mitotic catastrophe induced by ionizing radiation and caffeine.	info:pmid/18820706#abs:8
CCNB1 ---> apoptosis	Regulation	In this study, we found that elevated cyclin B1 expression attenuated the apoptosis induced by cisplatin or paclitaxel, while knockdown of cyclin B1 enhanced cisplatin or paclitaxel sensitivity in esophageal squamous cell carcinoma cells.	info:pmid/23114644#abs:2
CCNB1 ---> apoptosis	Regulation	In addition, DH166 blocks cancer cell proliferation, causes a mitotic arrest, increases cyclin B1 accumulation, induces aberrant mitotic spindles and apoptosis, presumably due to the downregulation of PLK1.	info:pmid/19855194#abs:8
CCNB1 ---> apoptosis	Regulation	Transient overexpression of nondegradable cyclin B1 caused apoptotic death, which was blocked by a phosphodefective Bcl-x(L) mutant but not by a phosphomimetic Bcl-x(L) mutant, confirming Bcl-x(L) as a key target of proapoptotic CDK1 signaling.	info:pmid/19917720#abs:7
CCNB1 ---> apoptosis	Regulation	We propose that the cyclin B1 expressed in the G(1) phase may differ from that expressed in the G(2)-M phase, and that this unscheduled type of cyclin B1 may play an important role in tumorigenesis and apoptosis.	info:pmid/14996718#abs:8
CCNB1 ---> apoptosis	Regulation	We show here that the mitosis-promoting kinase, cdk1-cyclin B1, suppresses apoptosis upstream of mitochondrial cytochrome c release by phosphorylating caspase-2 within an evolutionarily conserved sequence at Ser 340.	info:pmid/19730412#abs:2
CCNB1 ---> apoptosis	Regulation	The mitochondrial kinase activity of cyclin B1/Cdk1 was found to specifically phosphorylate p53 at Ser-315 residue, leading to enhanced mitochondrial ATP production and reduced mitochondrial apoptosis.	info:pmid/20808790#abs:5
CCNB1 ---> apoptosis	Regulation	Although cyclin B1 and E1 cyclin-dependent kinase complexes are activated in camptothecin treated cells, only the cyclin B1 complex is required for apoptosis since reduction of cyclin B1 by RNAi or roscovitine treatment reduces the number of annexin-V-stained cells.	info:pmid/16785996#abs:6
CCNB1 ---> apoptosis	Regulation	Further analyses reveal that the retarded cell growth is associated with an increase in apoptosis involving the activation of caspase 3-dependent pathway and a cell cycle arrest at the S-phase with a downregulation of cyclin A, cyclin B1 and cdc2.	info:pmid/18688849#abs:7
CCNB1 ---> apoptosis	Regulation	It also induced several pathways, including cyclin B1 up-regulation, dephosphorylation on Tyr(15) and phosphorylation on Thr(161) of Cdk1 and Cdc25C phosphorylation, and roscovitine (a Cdk1 inhibitor) significantly inhibited K2154-induced apoptosis, suggesting a pro-apoptotic role of Cdk1.	info:pmid/17102938#abs:9
CCNB1 ---> apoptosis	Regulation	Here, we show that human immunodeficiency virus-encoded Tat protein regulates cyclin B1 levels in two different ways: first, Tat stimulates the transcription of cyclin B1, which increases cyclin B1 levels and promotes the cells apoptosis; and second, Tat stimulates polyubiquitination-mediated degradation of cyclin B1 through binding to the N-terminal of cyclin B1 (aa 61-129) that is just downstre…	info:pmid/19825974#abs:3
CCNB1 ---> apoptosis	Regulation	Cyclin B1 is also a key regulator of apoptosis in various cell types .	info:pmid/20965177#body:14
CCNB1 ---> apoptosis	Regulation	Cyclin B1/CDK1 thus may be the determining factor in deciding cell apoptosis.	info:pmid/24180340#cont:244
CCNB1 ---> apoptosis	Regulation	Prolonged degradation of cyclin B1 and growth arrest might finally lead to apoptosis.	info:pmid/24331713#body:142
CCNB1 ---> apoptosis	Regulation	Cyclin B1 is an important regulator of apoptotic cell demise in many cell types.	info:pmid/17303468#body:141
CCNB1 ---> apoptosis	Regulation	Cdk1/cyclin B1 controls Fas-mediated apoptosis by regulating caspase-8 activity.	info:pmid/20937773#title:1
CCNB1 ---> apoptosis	Regulation	The possible roles of cyclin B1 in various DNA-damaging processes that induce apoptosis have been suggested.	info:pmid/23579097#body:175
CCNB1 ---> apoptosis	Regulation	Previous studies suggested that nuclear accumulation of cyclin B1 is a prerequisite for induction of apoptosis.	info:pmid/21692746#cont:387
CCNB1 ---> apoptosis	Regulation	In some cell lines paclitaxel can induce cyclin B1 associated p34cdc2kinase, which is required for apoptosis.	info:pmid/11743353#body:13
CCNB1 ---> apoptosis	Regulation	(D) Inhibition of the cyclin B1/Cdk1 interaction by a small molecule inhibitor induced apoptosis in these cell lines.	info:pmid/23047593#cont:486
CCNB1 ---> apoptosis	Regulation	Cyclin B1 depletion inhibits proliferation and induces apoptosis in human tumor cells.	info:pmid/15208674#title:1
CCNB1 ---> apoptosis	Regulation	Moreover, ectopic expression of cyclin B1 was sufficient to induce apoptosis in hematopoietic cells.	info:pmid/12360402#body:209
CCNB1 ---> apoptosis	Regulation	Remarkably, changes in cyclin B1/cdc2 were more prominent than changes in the apoptotic index or vascular density.	info:pmid/16029798#body:155
CCNB1 ---> apoptosis	Regulation	The possible role of cyclin B1 in several DNA-damaging processes that induce apoptosis has been suggested.	info:pmid/21786442#cont:187
CCNB1 ---> apoptosis	Regulation	Some studies have suggested that cyclin B1/cyclin-dependent kinase1 activity is essential for to affect paclitaxel-induced apoptosis.	info:pmid/18166351#body:116
CCNB1 ---> apoptosis	Regulation	Depletion of cyclin B1 is found to inhibit proliferation and induce apoptosis in human tumor cells .	info:pmid/16102754#body:85
CCNB1 ---> apoptosis	Regulation	Third, expression of cdc2/cyclin B1 results in activation of caspase-3 and apoptosis in HeLa cells.	info:pmid/12604359#body:102
CCNB1 ---> apoptosis	Regulation	Cdk1-cyclin B1 has also been demonstrated to play a critical role in regulation of apoptosis in a number of experimental systems (16).	info:pmid/15790566#body:80
CCNB1 ---> apoptosis	Regulation	A mixture of isothiocyanates induces cyclin B1- and p53-mediated cell-cycle arrest and apoptosis of human T lymphoblastoid cells.	info:pmid/15450419#title:1
CCNB1 ---> apoptosis	Regulation	Cyclin B1 accumulation is also reported known to be a critical component in inducing p53-independent apoptosis .	info:pmid/15896459#body:107
CCNB1 ---> apoptosis	Regulation	Expressions of some genes like cyclin B1, cdc2, cdc25C and p21 are critical for cell cycle progression and apoptosis .	info:pmid/24140606#body:20
CCNB1 ---> apoptosis	Regulation	Additionally, UV radiation triggers proteolysis of Cdh1, leading to the accumulation of cyclin B1 that promotes apoptosis [11].	info:pmid/22539978#cont:31
CCNB1 ---> apoptosis	Regulation	Therefore, a decreased cyclin B1/Cdc2 kinase activity would contribute to a decrease in G2-M transition and paclitaxel-induced apoptosis.	info:pmid/10347252#body:178
CCNB1 ---> apoptosis	Regulation	The subsequent decrease in cyclin B1-cdk1 activity results in a decrease in the levels of survivin and increase in sensitivity to induction of apoptosis.	info:pmid/16356831#body:14
CCNB1 ---> apoptosis	Regulation	TSA-induced JMJD2B downregulation is associated with cyclin B1-dependent survivin degradation and apoptosis in LNCap cells.	info:pmid/22388778#title:1
CCNB1 ---> apoptosis	Regulation	It was reported that cyclin B1 depletion inhibits proliferation and induces apoptosis in human tumor cells .	info:pmid/21419318#body:104
CCNB1 ---> apoptosis	Regulation	Our previous work has shown that the inactivation of anti-apoptotic Bcl-2 proteins by phosphorylation is mediated by the prolonged activity of Cdk1/cyclin B1 .	info:pmid/24099917#body:67
CCNB1 ---> apoptosis	Regulation	Cyclin B1 accumulation mediates neuronal apoptotic death induced by N-methyl-D-aspartate receptor stimulation in cortical neurons.	info:pmid/18818692#body:56
CCNB1 ---> apoptosis	Regulation	Moreover, it has been proven that targeting cyclin B1 protein by RNAi or chemical inhibitors leads to decreased number of apoptotic HT29 cells after treatment with camptothecin [23].	info:pmid/22532137#cont:221
CCNB1 ---> apoptosis	Regulation	It has been shown that inhibition or depletion of cyclin B1 and Plk1 could inhibit cell growth and induce apoptosis of cancer cells .	info:pmid/18353325#body:110
CCNB1 ---> apoptosis	Regulation	It is possible that the decrease in cyclin B1 upon treatment of the sigma-2 ligands reduces the phosphorylation level of caspase-9 at the inhibitory site and thus activates caspase-9 and apoptosis.	info:pmid/22251921#cont:521
CCNB1 ---> apoptosis	Regulation	This might be due to the short interfering RNA-mediated silencing of other genes in addition to cyclin B1 gene, which might also prevent the apoptosis or promote cell survival.	info:pmid/20620182#body:116
CCNB1 ---> apoptosis	Regulation	Inhibition of anaphase-promoting complex-Cdh1 in postmitotic neurons triggers an accumulation of its substrate, cyclin B1, which mediates apoptotic death.16	info:pmid/22421967#cont:24
CCNB1 ---> apoptosis	Regulation	However, a recent study showed that CDC25A, by activating cyclin B1 and Cdc2, acts as a proapoptotic mediator that enhances staurosporine-induced apoptosis, supporting our observations .	info:pmid/22494416#cont:761
CCNB1 ---> apoptosis	Regulation	For example, ectopic expression of a mutant form of the nucleocytoplasmic shuttling protein cyclin B1 that preferentially localizes to the nucleus is sufficient to trigger apoptosis.	info:pmid/15212955#body:160
CCNB1 ---> apoptosis	Regulation	The products of some E2F-1-regulated genes, such as cyclin D1 and cyclin E, cdc2 and cyclin B1 contribute to the G1/S and G2/M transitions and inhibit apoptosis .	info:pmid/24388873#body:118
CCNB1 ---> apoptosis	Regulation	It was hypothesized that Cyclin B1, PCNA, and insulin like growth factor binding protein might play a significant role in the induction of apoptosis by As 2O 3 in HL60 cells.	info:pmid/18638567#body:131
CCNB1 ---> apoptosis	Regulation	This hypothesis is supported by the fact that preventing cyclin B1 degradation by the proteasome, changes cell fate of MiaPaca2 cells from mitotic catastrophe to apoptosis.	info:pmid/22178383#body:181
CCNB1 ---> apoptosis	Regulation	Consistent with this idea, Konishi et al. (2002[Go]) have shown that overexpression of cyclin B1 in neurons triggers neuronal apoptosis via the phosphorylation and activation of BAD.	info:pmid/16148219#body:53
CCNB1 ---> apoptosis	Regulation	For example, it has been show that celecoxib leads to up-regulation of p21WAF1/CIP1 along with down-regulation of cyclin B1 promoting G2/M arrest and induction of apoptosis in a p53-independent pathway [42].	info:pmid/21223552#body:304
CCNB1 ---> apoptosis	Regulation	In fact, it has been clearly described that the reduction of cyclin B1 causes inhibition of proliferation by arresting cells in G2 phase and by inducing apoptosis in HeLa cells [21].	info:pmid/21936834#cont:55
CCNB1 ---> apoptosis	Regulation	We first used cyclin B1 mutant mice, as cyclin B1 is a major Cdh1 substrate and cyclin B1 overexpression is known to induce apoptotic cell death in terminally differentiated neurons25.	info:pmid/24301385#cont:488
CCNB1 ---> apoptosis	Regulation	In addition, cyclin B1 was able to promote docetaxel-induced apoptosis (Gomez et al, 2007), an effect that could participate in the induction of HGT-1 apoptosis, as cyclin B1 expression was slightly induced by docetaxel.	info:pmid/22294184#cont:485
CCNB1 ---> apoptosis	Regulation	These results corroborate the findings that Mutant p53 can control molecules such as cyclin B1 and p73 that regulate, respectively, cell cycle progression and apoptosis, supporting its pro-tumorigenic effect.	info:pmid/24220325#cont:121
CCNB1 ---> apoptosis	Regulation	We have recently shown that treatment of human prostate cancer cell lines with 2ME2 or docetaxel increases cyclin B1 protein and its associated kinase activity resulting in G2/M arrest followed by induction of apoptosis .	info:pmid/19046802#body:172
CCNB1 ---> apoptosis	Regulation	NSBP1 has an important role in the cell cycle and apoptosis of DU145 cells by regulating the expression of cyclin B1 and Bcl-2, which are essential for proper regulation of the S–G2–M phases and apoptosis.	info:pmid/20531280#cont:233
CCNB1 ---> apoptosis	Regulation	In this communication we show that the knockdown of cyclin B1, the regulatory subunit of Cdk1, inhibited cell proliferation and induced apoptosis in various breast and cervical cancer cell lines.	info:pmid/19113992#body:237
CCNB1 ---> apoptosis	Regulation	Thr34 matches the consensus phosphorylation site for the mitotic kinase complex, p34cdc2-cyclin B1, and spontaneous caspase-dependent apoptosis was observed after expression of the survivin mutant T34A in HeLa cells.	info:pmid/11423914#body:139
CCNB1 ---> apoptosis	Regulation	However, increased expression of cyclin B1 is an indicator of apoptosis induction that causes the inactivation of antiapoptotic members of the Bcl-2 protein family , which in turn is necessary for mitochondrial apoptosis and growth arrest of cancer cells.	info:pmid/23811005#body:29
CCNB1 ---> apoptosis	Regulation	Hydroxytyrosol and hydroxytyrosyl ethyl ether treatments significantly regulated the expression of cyclin-dependent kinase inhibitor 1A (p21, Cip1) (CDKN1A), and cyclins G2 (cyclin G2) and B1 (cyclin B1) in Caco-2 cells, which are mainly involved in cell cycle regulation and apoptosis.	info:pmid/23411228#body:133
CCNB1 ---> apoptosis	Regulation	We further investigated cyclin B1 and cdc2 regulation; cyclin B1 and cdc2 form cyclin B1/cdc2 complex that is crucial for progression of cells through G2/M phase, protects mitotic cells from apoptosis, and maintains cancer cell viability ( ).	info:pmid/22037315#body:160
CCNB1 ---> apoptosis	Regulation	It also revealed that surfactin induced accumulation of the tumor suppressor p53 and cyclin kinase inhibitor p21waf1/cip1, and inhibited the activity of the G2-specific kinase, cyclin B1/ p34cdc2, and the elevation of [Ca2+]i may play an important role in the apoptosis of MCF-7 (Cao et al., 2009a).	info:pmid/21204010#cont:170
CCNB1 ---> apoptosis	Regulation	In this research we found that cyclin B1 was overexpressed in the cytoplasm of vital Hodgkin and Reed-Sternberg cells (but in the nucleus of mummified Hodgkin cells), suggesting its mechanism of failing to induce apoptosis in classical Hodgkin lymphoma in accordance with Porter and colleagues [12].	info:pmid/21174181#cont:111
CCNB1 ---> apoptosis	Regulation	If the putative apoptotic signal is also controlled by cyclin-dependent kinase1-cyclin B1, then whether a cell released into interphase would subsequently undergo caspase activation would depend on the relative timing of the inactivation of the pro-apoptotic signal compared with the dephosphorylation of caspase-9 ( c).	info:pmid/19168356#body:107
CCNB1 ---> apoptosis	Regulation	FOXM1 induces the transcription of AURKA (Aurora A) and NEK2 (never in mitosis gene A-related kinase 2) genes that generate genomic instability, CYCLIN B1, CDC2, and CDC25B (cell division cycle 25B) that regulate G2-M transition, ERYTROPOIETIN involved in micro-vascularisation, and the anti-apoptotic SURVIVIN .	info:pmid/23393659#body:60
CCNB1 ---> apoptosis	Regulation	Cytochrome C release allows the forma-strated that during mitosis phosphorylation of caspase 2 on serine tion of the apoptosome in which caspase 9 is activated leading to by the Cdk1/cyclin B1 complex was sufficient to inhibit its activ-caspase 3 activation and next induction of apoptosis. ity and, as a consequence, to dampen apoptosis.22	info:pmid/22101270#cont:199
CCNB1 ---> apoptosis	Regulation	Gallic acid brought about this effect by decreasing the proliferative index with a concomitant increase in the apoptotic cells which was due to a decrease in the expression of Cdc2, CDK2, CDK4, CDK6, cyclin B1, and E which were also decreased by gallic acid feeding and increase in apoptosis (Raina et al., 2008) (1) Possesses chemopreventive effects against 4-nitroquinoline 1-oxide-induction and i…	info:pmid/21317655#cont:322
CCNB1 ---> apoptosis	Regulation	The drastic decrease in Gap junctional intercellular communication that is observed during mitosis, for instance, results from the cytoplasmic redistribution of a unique Cx43 phosphoform called 'Cx43m' or 'Cx43P3'.99, 100, 101 The latter is generated by the cyclin-dependent kinase 1/cyclin B1 complex, which not only controls the G2/M transition of the cell cycle, but also plays a crucial role in …	info:pmid/19197295#body:77
CCNB1 ---> apoptosis	Regulation	... cyclin B1, which regulates the G2/M transition in cell cycle progression, mitosis, apoptosis, checkpoint controls, growth and maturation, and is up-regulated in diverse cancers , 2.) cyclin A (including cyclin A1 and A2), which regulates cell cycle progression, apoptosis, and checkpoint controls and is also elevated in diverse tumors , 3.) the E2F complex, which includes important regulators …	info:pmid/22053823#cont:412
CCNB1 ---> apoptosis	Regulation	The p53 pathway is a major growth-regulating pathway. p53, a tumor suppressor protein, plays a significant role in modulating the cell cycle and inducing apoptosis when DNA is damaged or as a cell response to stress in human cells (25). p53-induced cell cycle arrest and apoptosis requires transactivation of p21 and other cell cycle-related elements, such as cyclin B1 and cyclin D1. p21, as a CDK …	info:pmid/21993662#cont:21
CCNB1 ---> apoptosis	Regulation	The data showed that the TIMP-1-based decrease in Paclitaxel-induced apoptosis was reversed by cyclin B1.	info:doi/10.1016/j.biopha.2009.04.010#body:11
CCNB1 ---> apoptosis	Regulation	Based on their Nuclear factor-?B-dependent expression and anti-apoptotic function, hIAPs, TRAF-2 and cyclin B1 have been proposed to play some role in Nuclear factor-?B-mediated prevention of apoptosis.	info:doi/10.1016/S1567-5769(02)00058-9#body:52
CCNB1 ---> apoptosis	Regulation	FOXM1 induces the transcription of AURKA (Aurora A) and NEK2 (Never in mitosis gene A-related kinase 2) genes that generate genomic instability, CYCLIN B1, CDC2, and CDC25B (cell division cycle 25B) that regulate G2-M transition, ERYTROPOIETIN involved in micro-vascularisation, and the anti-apoptotic SURVIVIN .	info:doi/10.1016/j.bbcan.2012.04.003#body:60
CCNB1 ---> apoptosis	Regulation	Activation of p34 Cdc2-cyclin B1 kinase is required for Taxol-induced apoptosis in breast cancer cells because Taxol-mediated activation of p34 Cdc2 kinase occurred prior to Taxol-induced apoptosis and because inhibition of Taxol-mediated activation of p34 Cdc2 kinase by a chemical inhibitor and by the dominant-negative mutant of p34 Cdc2 diminished Taxol-induced apoptosis.	info:doi/10.1016/S1097-2765(00)80157-4#body:127
GADD45A --+> cell cycle arrest	Regulation	Our results suggest that GADD45 and WAF1 may play important roles in the cell cycle arrest observed after exposure to these chelators.	info:pmid/10397746#abs:14
GADD45A --+> cell cycle arrest	Regulation	Gadd45a controls cell cycle arrest, apoptosis and DNA repair, and is involved in the ATM-p53 mediated DNA damage response.	info:pmid/24474198#abs:3
GADD45A --+> cell cycle arrest	Regulation	We report that Gadd45a induces apoptosis and cell cycle arrest by maintaining p38 and c-JNK MAPK activation in keratinocytes.	info:pmid/12499274#abs:4
GADD45A --+> cell cycle arrest	Regulation	Cytokine response gene #6 (CR6), cloned from interleukin 2-stimulated T lymphocytes, is homologous to GADD45 and MyD118, genes which promote cell cycle arrest and apoptosis.	info:pmid/10597261#abs:1
GADD45A --+> cell cycle arrest	Regulation	Cells respond to genotoxic stress by activation of many genes, including the tumor suppressor p53. p53 activates transcriptionally target genes, such as p21waf1 and gadd45, which can lead to cell cycle arrest, or bax, which can lead to cell death.	info:pmid/10794522#abs:1
GADD45A --+> cell cycle arrest	Regulation	Gadd45alpha is one of the growth arrest and DNA damage-inducible 45 gene family members and serves as a stress sensor and tumor suppressor under most stress conditions, which is evidenced by cell cycle arrest, DNA repair, senescence or apoptosis triggered by induction of GADD45alpha expression.	info:pmid/19689359#abs:2
GADD45A --+> cell cycle arrest	Regulation	GADD45-mediated cell cycle arrest and apoptosis.	info:pmid/22515981#cont:322
GADD45A --+> cell cycle arrest	Regulation	Gadd45a is an upstream activator of cell cycle arrest.	info:pmid/20851181#body:186
GADD45A --+> cell cycle arrest	Regulation	The Gadd45 and 14-3-3s genes are also known to be effectors of p53-dependent cell-cycle arrest.	info:pmid/21109480#body:83
GADD45A --+> cell cycle arrest	Regulation	Finally, cell cycle arrest may be induced by p53 activation of p21 and GADD45 ( , ) .	info:pmid/17196878#body:204
GADD45A --+> cell cycle arrest	Regulation	Thus, Zearalenone-induced activation of p53 and GADD45, which led to the cell cycle arrest.	info:pmid/18662769#body:155
GADD45A --+> cell cycle arrest	Regulation	Cell-cycle arrest that is dependent on p53 requires transactivation of p21/WAF1, Gadd45 and cyclin G.	info:pmid/15878356#body:6
GADD45A --+> cell cycle arrest	Regulation	Activation of p21 and the two GADD45 genes leads to cell cycle arrest at the G1 and G2 phases respectively.	info:pmid/19654878#body:240
GADD45A --+> cell cycle arrest	Regulation	Sharp-1 upregulates the expression of Brca1 and GADD45a, that control cell cycle arrest and DNA repair .	info:pmid/20006609#body:11
GADD45A --+> cell cycle arrest	Regulation	Both p21 and Gadd45a induce cell cycle arrest, and both signals are up-regulated in vitiligo.	info:pmid/19641144#body:444
GADD45A --+> cell cycle arrest	Regulation	GADD45 is involved in the regulation of cell cycle arrest and apoptosis and inhibition of cell growth.	info:pmid/20699414#cont:211
GADD45A --+> cell cycle arrest	Regulation	WAF1 and Gadd45 proteins may participate in the cell cycle arrest and/or induction of apoptosis.	info:pmid/9313903#body:116
GADD45A --+> cell cycle arrest	Regulation	Several studies have shown that gadd45 causes cell cycle arrest , and is involved in apoptosis and genomic stabilization .	info:pmid/15527761#body:5
GADD45A --+> cell cycle arrest	Regulation	Active p53 increases the transcription of cyclin G , gadd45, and p21, which are involved in cell cycle arrest.	info:pmid/15120971#body:250
GADD45A --+> cell cycle arrest	Regulation	Gadd45 has been shown to participate in cell cycle arrest, DNA repair, and survival in response to stress.	info:pmid/20673124#cont:171
GADD45A --+> cell cycle arrest	Regulation	In a variety of soft tissue sarcoma cell lines GADD45A was found to increase cell cycle arrest and apoptosis {Zhu, 2008 #165}.	info:pmid/18959781#body:186
GADD45A --+> cell cycle arrest	Regulation	Adenoviral-mediated gene transfer of Gadd45a results in suppression by inducing apoptosis and cell cycle arrest in pancreatic cancer cell.	info:pmid/19003803#title:1
GADD45A --+> cell cycle arrest	Regulation	Up-regulation of GADD45A, TBRG1, CDKN1B, CAPRIN1, HBP1, NCK1, CCNG2 and CHD2 promote or induce cell cycle arrest ( ).	info:pmid/22101062#body:99
GADD45A --+> cell cycle arrest	Regulation	The protein induces the expression of genes (GADD45, WAF1/p21/CIP1, cyclinG, Bax and MDM2) regulating cell cycle arrest and apoptosis.	info:pmid/9450543#body:2
GADD45A --+> cell cycle arrest	Regulation	The second pathway leading to peripheral benzodiazepine receptor ligand-mediated cell cycle arrest involved gadd45 and gadd153.	info:pmid/15474510#body:133
GADD45A --+> cell cycle arrest	Regulation	Furthermore, gadd45a has been reported to induce cell cycle arrest and apoptosis in UV-irradiated keratinocytes .	info:pmid/17659913#body:21
GADD45A --+> cell cycle arrest	Regulation	Furthermore, the effects of tiron and N-acetyl-cysteine on the expression of GADD45a, which is involved in cell cycle arrest, were also distinct.	info:pmid/24291486#body:93
GADD45A --+> cell cycle arrest	Regulation	However, the elevated expression of p21/Waf1 and GADD45a involved in cell cycle arrest did not unequivocally correspond to the status of p53 phosphorylation.	info:pmid/24210808#body:139
GADD45A --+> cell cycle arrest	Regulation	Thus, we examined regulation of GADD45a which initiates cell cycle arrest, to facilitate DNA repair or apoptosis.	info:pmid/15225780#body:82
GADD45A --+> cell cycle arrest	Regulation	Much like p53 in other models, Gadd45a activation leads to cell cycle arrest and facilitates DNA repair (Maeda et al., 2002).	info:pmid/17703175#body:138
GADD45A --+> cell cycle arrest	Regulation	Interaction of Gadd45a with these proteins causes cell cycle arrest, repression of DNA replication or cell apoptosis.	info:pmid/21396734#body:125
GADD45A --+> cell cycle arrest	Regulation	Activated p53 induces the expression of p21WAF1, gadd45, bax, p53AIP, PUMA, and others, which in turn induce cell cycle arrest and apoptosis (2).	info:pmid/12427754#body:51
GADD45A --+> cell cycle arrest	Regulation	Both p21 and GADD45a proteins are known to be involved with cell-cycle arrest and can be seen to interact directly through a central region of the encoded GADD45a protein.	info:pmid/23340162#body:77
GADD45A --+> cell cycle arrest	Regulation	Induction of genes such as p21 and GADD45 triggers cell cycle arrest whereas upregulation of Bax, CD95/Fas, and PUMA leads to cell death by apoptosis.	info:pmid/16844115#body:2
GADD45A --+> cell cycle arrest	Regulation	Down-regulation of cyclinB2 and CDK6 was consistent with cell-cycle arrest, mediated by the up-regulation of CDKN1A, SFN and GADD45, in response to UV damage.	info:pmid/20505830#body:312
GADD45A --+> cell cycle arrest	Regulation	In marked contrast, the doxorubicin-induced up-regulation of the cell cycle arrest-mediating p53 target genes p21 and Gadd45a was unimpaired in ATM or Chk2 shRNA-expressing cells (Fig. 4C,D).	info:pmid/19608766#body:151
GADD45A --+> cell cycle arrest	Regulation	Our functional data indicate that gadd45 and gadd153 overexpression plays an important role in peripheral benzodiazepine receptor-ligand-mediated apoptosis and cell cycle arrest.	info:pmid/12888831#body:256
GADD45A --+> cell cycle arrest	Regulation	These genes include p21WAF1/CIP1 (4), GADD45 (5), and 14-3-3 (6), which induce cell cycle arrest, and Bax (7), killer/DR5 (8), and PIG3 (9), which induce apoptosis.	info:pmid/12835324#body:56
GADD45A --+> cell cycle arrest	Regulation	The p53-mediated cell cycle arrest involves the transactivation of its target genes, including p21/Cip1, GADD45, 14-3-3s, or the suppression of cdc2 and cyclin B1 gene expression .	info:pmid/23933584#body:5
GADD45A --+> cell cycle arrest	Regulation	GADD45 proteins play important roles in the regulation of cell cycle arrest, DNA repair, survival and apoptosis (reviewed in (Liebermann & Hoffman, 2008) and (Yang et al., 2009)).	info:pmid/24432310#cont:25
GADD45A --+> cell cycle arrest	Regulation	It appears that the tumor suppressor p53 has an important function, and the accumulation of p53 coincides with the induction of p21 and gadd45 involved in cell cycle arrest after DNA damage.	info:pmid/9605418#body:156
GADD45A --+> cell cycle arrest	Regulation	The YY1-binding core ACAT is present in p53-target elements of the p21 Waf1 and GADD45 gene promoters regulating cell cycle arrest and DNA repair and many other genes.	info:pmid/15120643#body:161
GADD45A --+> cell cycle arrest	Regulation	Moreover, no significant correlation was observed between radiosensitivity and the expression of GADD45A, a gene that is known to be involved in cell cycle arrest and repair of single-strand breaks.	info:pmid/22790088#body:149
GADD45A --+> cell cycle arrest	Regulation	Gadd45 is a stress-responsive protein that regulates genome stability, apoptosis and immune responses, and acts on the mitotic cell-cycle, preventing cell cycle arrest.	info:pmid/20470869#body:150
GADD45A --+> cell cycle arrest	Regulation	GADD45 binds to proliferating cell nuclear antigen at several residues, thereby causing cell cycle arrest, and GADD45 may also be involved in nuclear excision repair of damaged DNA (33, 34).	info:pmid/12639994#body:307
GADD45A --+> cell cycle arrest	Regulation	The p53 tumor suppressor gene product induces the expression of various genes (Gadd45, Waf1/p21/Cip1, cyclinG, Bax and MDM2) regulating cell-cycle arrest and apoptosis (Ko et al., 1996).	info:pmid/10723139#body:63
GADD45A --+> cell cycle arrest	Regulation	Importantly, this motif was found to be necessary for both Gadd45-induced G2-M arrest and growth suppression, indicating that the Gadd45-mediated cell cycle arrest correlates with the growth suppression by GADD45.	info:pmid/10747892#body:299
GADD45A --+> cell cycle arrest	Regulation	There are additional reports indicating that FoxO factors induce the expression of GADD45a, p130, cyclin D2, p21, and p27Kip1, which are involved in cell cycle arrest and DNA repair under oxidative conditions (6, 56 – 60).	info:pmid/22669940#cont:85
GADD45A --+> cell cycle arrest	Regulation	Additionally, mice deleted for two key transcriptional target genes of p53, Gadd45 (involved in DNA repair) and p21CIP1 (involved in cell cycle arrest and senescence), both develop autoimmunity.	info:pmid/22262184#cont:32
GADD45A --+> cell cycle arrest	Regulation	The best characterized of these genes is gadd45, which is upregulated at the transcriptional level in a p53-dependent or -independent manner, and can induce cell cycle arrest when overexpressed (Kastan et al., 1992; Zhan et al., 1994a,b; Smith et al., 1994).	info:pmid/10378689#body:143
GADD45A --+> cell cycle arrest	Regulation	of a transient cell cycle arrest that allows for damage repair depends critically on the genes p21 (CDKN1A), 14-3-3s (SFN) and GADD45A, with the first being crucial for cell cycle arrest in the G1 phase and the latter two for arrest in G2.3	info:pmid/20948308#cont:36
GADD45A --+> cell cycle arrest	Regulation	ATM and checkpoint kinase Chk2, generally DSB sensors, also function as response effectors by phosphorylation of p53, which in turn promotes apoptosis or p21-and/or GADD45a-mediated cell cycle arrest (29, 30).	info:pmid/22157755#cont:195
GADD45A --+> cell cycle arrest	Regulation	Gadd45 proteins interact with many effectors, including Cdc2/CyclinB1 [4,5], PCNA [6,7], p21 [8], nuclear hormone receptors [9], histones [10] and MEKK4 [11,12], to mediate cell cycle arrest, differentiation or apoptosis.	info:pmid/21249130#cont:39
GADD45A --+> cell cycle arrest	Regulation	Further supporting the role of p53 in the regulation of Gadd45 expression is that the Gadd45-mediated cell cycle arrest is not observed in the Li-Fraumeni fibroblast culture bearing p53 gene mutation ( ) (see also Section ).	info:pmid/21986581#body:52
GADD45A --+> cell cycle arrest	Regulation	Transactivation includes genes such as p21, Bax, MDM2 and GADD45 leading to induction cell cycle arrest and apoptosis and the dominant negatives (lacking the N-terminal transactivation domain) function by inhibiting TAp73 as well as other members of the p53 family.	info:pmid/18619959#body:71
GADD45A --+> cell cycle arrest	Regulation	Additionally, GADD45A is known to be a TP53-dependent and stress-inducible gene which has been implicated in stress signaling responses to various physiological or environmental stressors, resulting in cell cycle arrest, DNA repair, cell survival,	info:pmid/21593605#cont:312
GADD45A --+> cell cycle arrest	Regulation	Both WAF1 and GADD45 are involved in cell cycle arrest, and it is of interest that chelators induced the expression of these genes by a p53-independent pathway in SK-N-MC neuroepithelioma cells and K562 cells which lack native p53 .	info:pmid/12050019#body:198
GADD45A --+> cell cycle arrest	Regulation	Taken together with the results obtained from flow cytometric analysis, disruption of cellular B23 expression affected the G2-M accumulation by Gadd45a, suggesting that nuclear localization of Gadd45a protein be required for Gadd45a-induced cell cycle arrest.	info:pmid/15644315#body:333
GADD45A --+> cell cycle arrest	Regulation	Similarly, mice lacking the gene for the p53-associated cell-cycle arrest effector (gene, Gadd45a) also exhibit a lower threshold of T-cell activation and develop an autoimmune disease that is similar to systemic lupus erythematosus in humans .	info:pmid/12645879#body:63
GADD45A --+> cell cycle arrest	Regulation	Interestingly, three of the most highly induced genes after 6-shogaol treatment were DNA-damage-inducible transcript 3 , cyclin-dependent kinase inhibitor 1A (CDKN1A; also known as p21), and growth arrest and DNA-damage-inducible alpha (GADD45A), which have been reported to regulate cell cycle arrest and apoptosis .	info:pmid/23612072#body:81
GADD45A --+> cell cycle arrest	Regulation	On the contrary, a high dose of UVC suppressed Mdm2 protein in a time-dependent manner ( b). p21 and GADD45a, which are involved in cell cycle arrest and DNA repair, were both transiently induced by the low-dose UVC ( a), whereas the high-dose UVC only induced a marginal up-regulation of GADD45a at later time points ( b).	info:pmid/21163364#body:137
GADD45A --+> cell cycle arrest	Regulation	The role of p53 in determining cell fate following DNA damage (such as that caused by chemotherapy) appears to be mainly due to its role as a transcription factor. p53 transcriptionally up-regulates expression of proteins such as p21 WAF-1/CIP-1 and GADD45, which induce cell cycle arrest in response to DNA damage .	info:pmid/16973289#body:77
GADD45A --+> cell cycle arrest	Regulation	While the cyclins and PCNA facilitate cell cycle progression, p21, p53 and Gadd45 induce cell cycle arrest [25–29]. p21, a multifunctional protein that inhibits the activity of cyclin/CDK complexes in a p53-dependent manner, also binds to PCNA inhibiting its DNA replication function [26].	info:pmid/19851710#cont:418
GADD45A --+> cell cycle arrest	Regulation	In GADD45-null Mouse embryo fibroblasts, no induction of G2/M arrest by 1,251,25Vitamin D3 was observed, confirming the conclusion reached in OVCAR3 cells with the antisense approach that GADD45 is required for 1,251,25Vitamin D3-induced cell cycle arrest at the G2/M transition.	info:pmid/14506229#body:300
GADD45A --+> cell cycle arrest	Regulation	Although both human fecal water and sodium selenite increased the mRNA level of p21waf1, the up-regulation of the gadd45 gene by sodium selenite and the down-regulation of PCNA and cyclin A genes by human fecal water represented distinct mechanisms of cell cycle arrest.	info:pmid/12888658#body:176
GADD45A --+> cell cycle arrest	Regulation	When cells are subjected to DNA damage and/or oxidative stress, the transcription and post-translational modifications of p53 are rapidly activated, leading to the expression of typical p53 target genes, such as the pro-death Bax, Noxa, Puma and APAF1, the cell-cycle arrest and DNA-repair gene p21, and GADD45 (Harms et al, 2004).	info:pmid/19424293#body:37
GADD45A --+> cell cycle arrest	Regulation	DISCUSSION TOPABSTRACTINTRODUCTIONMATERIALS AND METHODSRESULTSDISCUSSION REFERENCES p53-mediated cell cycle arrest in response to DNA damage involves activation of several p53 targets including p21, Gadd45, and 14-3-3s (2, 3, 23), but the role of p53 in regulating cell cycle progression in response to growth factor stimuli is not clearly established.	info:pmid/12890671#body:273
GADD45A --+> cell cycle arrest	Regulation	Among these are p21 (el-Deiry et al., 1993; Harper et al., 1993; Xiong et al., 1993), which mediates cell cycle arrest in G1 and G2; 14-3-3s (Hermeking et al., 1997) and GADD45 (Wang et al., 1999), which mediate cell cycle arrest in G2; and Bax (Miyashita and Reed, 1995), PUMA (Nakano and Vousden, 2001; Yu et al., 2001), and MCG10 (Zhu and Chen, 2000), which mediate apoptosis.	info:pmid/12370809#body:68
GADD45A --+> cell cycle arrest	Regulation	Transactivation of p21, Gadd45, and 14-3-3sigma triggers p53-dependent cell cycle arrest, whereas transactivation of Bax, Fas, Noxa and PUMA elicits p53-dependent apoptosis ( ). p53 is frequently mutated in human tumors, indicating a strong selection for inactivation of the p53 tumor suppressor pathway during tumor evolution ( ).	info:pmid/19383329#body:3
GADD45A --+> cell cycle arrest	Regulation	Increase in the expression of GADD45A, which is known to be involved in cell cycle arrest, and decrease in the expression of the cyclin B1-encoding gene, which is known to be suppressed by GADD45A induction, are novel findings of the experiment and serve as important clues to the anti-tumor mechanism of Müllerian inhibiting substance in HPV16-positive cervical cancer cells.	info:pmid/21573503#cont:216
GADD45A --+> cell cycle arrest	Regulation	Activation of p21, 14-3-3s and GADD45 protein by p53 induces cell cycle arrest to prevent the propagation of mutations, which accumulate in cells under genotoxic stress. p53 induces the expression of the cytoplasmic scaffold protein 14-3-3s, which prevents the nuclear import of cyclin B1 and cdc2 by sequestration in the cytoplasm.	info:pmid/20537194#body:167
GADD45A --+> cell cycle arrest	Regulation	These p53 response elements generally consist of two tandem repeats of a sequence homologous to the consensus p53 binding sequence, 5'-PuPuPuC(A/T)(A/T)GPyPyPy-3' (16). p53 response elements have been characterized in several genes including p21, GADD45, MDM2, and bax (17), which are activated by p53 following cellular injury and, in turn, lead to cell cycle arrest, DNA repair, or apoptosis.	info:pmid/11350971#body:66
GADD45A --+> cell cycle arrest	Regulation	Among the known p53 target genes, p21, Gadd45, 14-3-3s (reviewed in el-Deiry, 1998) and Reprimo (Ohki et al., 2000), are effectors for cell cycle arrest, while Bax (Miyashita and Reed, 1995), Fas (Owen-Schaub et al., 1995), PIG genes (Polyak et al., 1997), PERP (Attardi et al., 2000) Noxa (Oda et al., 2000a), MCG-10 (Zhu and Chen, 2000), p53AIP1 (Oda et al., 2000b), and PIDD (Lin et al., 2000) ha…	info:pmid/11571644#body:69
GADD45A --+> cell cycle arrest	Regulation	In conclusion, the present study shows that in HepG2 cells, at concentrations at which DNA damage has been observed, microcystin-LR induced elevated expression of p53 and its downstream-regulated genes p21 and gadd45a, which are responsible for cell cycle arrest and DNA repair, of mdm2, which is a feedback regulator of p53 expression and activity, and of the bax/ bcl-2 ratio, which leads to apopt…	info:pmid/18191168#body:99
GADD45A --+> cell cycle arrest	Regulation	In summary, based on gene expression profile analysis results, we can speculate that different molecular mechanisms may contribute to the anticancer effect of D6 in melanoma cells: i) the induction of a cell stress response that triggers the ER stress-mediated apoptosis pathway; ii) the up-regulation of p53 signalling, which promotes p21- and GADD45-dependent cell cycle arrest as well as mitochon…	info:pmid/23642048#cont:618
GADD45A --+> cell cycle arrest	Regulation	Activation of GADD45 causes arsenic-induced cell cycle arrest .	info:doi/10.1016/j.mrfmmm.2003.08.025#body:93
GADD45A --+> cell cycle arrest	Regulation	In cell culture assays, overexpression of Gadd45 genes can promote cell cycle arrest and apoptosis ( ).	info:doi/10.1016/S0925-4773(02)00296-4#body:67
GADD45A --+> cell cycle arrest	Regulation	GADD 45a/b consequently modulated the action of p53 in a way to promote apoptosis instead of inducing cell cycle arrest and DNA repair in epidermal cells ( ).	info:doi/10.1016/S0083-6729(06)74011-0#body:163
GADD45A --+> cell cycle arrest	Regulation	Gadd45 expression in smooth muscle cells of control vessels may be involved in the maintenance of cell cycle arrest in differentiated smooth muscle cells.	info:doi/10.1016/S1097-2765(01)00239-8#body:68
GADD45A --+> cell cycle arrest	Regulation	Nat Immunol 4:235–240 Bulavin DV, Kovalsky O, Hollander MC, Fornace AJ Jr (2003) Loss of oncogenic H-ras-induced cell cycle arrest and p38 mitogen-activated protein kinase activation by disruption of Gadd45a.	info:doi/10.1007/978-1-4614-8289-5-3#cont:350
GADD45A --+> cell cycle arrest	Regulation	Binding of APRIL to the receptor BCMA triggers JNK2 phosphorylation, FOXO3A activation, and Gadd45 transcription inhibiting cell proliferation in hepatocellular carcinoma cells through cell cycle arrest in the G 2/M (Notas et al. 2012).	info:doi/10.1007/978-1-4614-8289-5-1#cont:122
BIK --+> apoptosis	Regulation	Ectopic expression of BIK induces apoptosis in variety of mammalian cells.	info:pmid/11084041#abs:2
BIK --+> apoptosis	Regulation	BIK-mediated apoptosis is mediated by selective activation of BAX.	info:pmid/19641504#abs:3
BIK --+> apoptosis	Regulation	With caspase-12 knocked down, the apoptosis induced by BIK was decreased substantially.	info:pmid/17574210#abs:4
BIK --+> apoptosis	Regulation	BIK silencing, with a specific RNAi, blocked tamoxifen-induced apoptosis in 45 ± 6.78% of cells.	info:pmid/24100375#abs:9
BIK --+> apoptosis	Regulation	For example, a number of genes (BAD, BAK, BIK, and BAX) involved in apoptosis were found to be suppressed by methylation.	info:pmid/15150099#abs:6
BIK --+> apoptosis	Regulation	Our results suggested that Bik/NBK is one of the mediators of proteasome inhibitor-induced apoptosis.	info:pmid/15824729#abs:11
BIK --+> apoptosis	Regulation	The Bcl2-interacting killer (BIK) gene interacts with cellular and viral survival-promoting proteins, such as Bcl-2, to enhance apoptosis.	info:pmid/19632297#abs:1
BIK --+> apoptosis	Regulation	Overexpression or knock-down of RHBDD1 in HEK 293T cells can reduce or enhance BIK-mediated apoptosis, respectively.	info:pmid/18953687#abs:6
BIK --+> apoptosis	Regulation	Ectopic expression of Blk in mammalian cells induces apoptosis, which can be inhibited by mutations in the BH3 domain and by overexpression of Bcl-2 or Bcl-xL but not by CrmA.	info:pmid/9525867#abs:4
BIK --+> apoptosis	Regulation	The BH3-only protein BIK is inducible by estrogen-starvation and anti-estrogen treatment and plays an important role in anti-estrogen induced apoptosis of breast cancer cells.	info:pmid/21622563#abs:2
BIK --+> apoptosis	Regulation	Sequences similar to this domain were identified in Bax and Bip1, two other proteins that promote apoptosis and interact with Bcl-xL, and were likewise critical for their capacity to kill cells and bind Bcl-xL.	info:pmid/8521816#abs:4
BIK --+> apoptosis	Regulation	The conditional restoration of natural born killer/Bcl-2-interacting killer expression led to apoptotic death of renal cell carcinoma but not of nonmalignant renal epithelia.	info:pmid/16322756#abs:6
BIK --+> apoptosis	Regulation	A recent report reveals that estrogen starvation-induced apoptosis of breast cancer cells requires BIK, an apoptotic BH3-only protein located primarily at the endoplasmic reticulum .	info:pmid/17440086#abs:3
BIK --+> apoptosis	Regulation	Inhibition of BCL-X(L) sensitised Burkitt's lymphoma cells to TGF-beta-induced apoptosis whereas overexpression of BCL-X(L) or suppression of BIK by shRNA, diminished TGF-beta-induced apoptosis.	info:pmid/19136942#abs:6
BIK --+> apoptosis	Regulation	BIK triggers apoptosis through a p53-independent pathway.	info:pmid/16457690#body:318
BIK --+> apoptosis	Regulation	NBK/BIK is a mediator of apoptosis induced by adenovirus infection.	info:pmid/17403773#body:218
BIK --+> apoptosis	Regulation	BIK expression is a key switch for the initiation of the mitochondrial apoptosis pathway.	info:pmid/22244330#body:175
BIK --+> apoptosis	Regulation	Apoptosis induction is mediated by BIK upregulation and attenuated by MCL1 upregulation.	info:pmid/22995770#cont:64
BIK --+> apoptosis	Regulation	BIK is an apoptosis regulator belonging to the family of BH3-only proteins ( ).	info:pmid/17397968#body:134
BIK --+> apoptosis	Regulation	Enhanced expression of BIK had been shown to induce apoptosis in a series of cancer cells .	info:pmid/17064661#body:19
BIK --+> apoptosis	Regulation	In ST14A cells p55, BIK, BAK, and caspase-9 induce apoptosis, whereas BAD and caspase-3 show no effect.	info:pmid/10804212#body:228
BIK --+> apoptosis	Regulation	BIM, BAD, BIK, BMF, NOXA, PUMA and HRK), which are essential for the initiation of apoptosis signaling.5	info:pmid/23744350#cont:23
BIK --+> apoptosis	Regulation	DNMT1 antisense knocks down DNMT1 protein and induces expression of the tumor suppressor p21 and apoptosis inducer BIK.	info:pmid/15087453#body:162
BIK --+> apoptosis	Regulation	Endoplasmic reticulum BIK initiates DRP1-regulated remodelling of mitochondrial cristae during apoptosis.	info:pmid/17024226#body:225
BIK --+> apoptosis	Regulation	Endoplasmic reticulum BIK initiates DRP1-regulated remodelling of mitochondrial cristae during apoptosis.	info:pmid/17332775#body:273
BIK --+> apoptosis	Regulation	Endoplasmic reticulum BIK initiates DRP1-regulated remodelling of mitochondrial cristae during apoptosis.	info:pmid/17464328#body:375
BIK --+> apoptosis	Regulation	Endoplasmic reticulum BIK initiates DRP1-regulated remodelling of mitochondrial cristae during apoptosis.	info:pmid/18274554#body:339
BIK --+> apoptosis	Regulation	Endoplasmic reticulum BIK initiates DRP1-regulated remodelling of mitochondrial cristae during apoptosis.	info:pmid/18309324#body:310
BIK --+> apoptosis	Regulation	Endoplasmic reticulum BIK initiates DRP1-regulated remodelling of mitochondrial cristae during apoptosis.	info:pmid/20919635#cont:630
BIK --+> apoptosis	Regulation	Endoplasmic reticulum BIK initiates DRP1-regulated remodelling of mitochondrial cristae during apoptosis.	info:pmid/15791210#title:1
BIK --+> apoptosis	Regulation	Endoplasmic reticulum BIK initiates DRP1-regulated remodelling of mitochondrial cristae during apoptosis .	info:pmid/19949413#body:132
BIK --+> apoptosis	Regulation	This treatment-induced Bik/NBK accumulation led to cell apoptosis which was reduced when cells were pre-treated with Bik/NBK siRNA .	info:pmid/18619533#body:80
BIK --+> apoptosis	Regulation	... (Bcl-2-associated death promoter [BAD], Bcl-2 interacting killer, BID, BIM, BH3-only protein, and PUMA) has a conserved Bcl-2 homology3 domain that can bind ...	info:pmid/21967640#cont:374
BIK --+> apoptosis	Regulation	To gain insight into the role of BIK-induced apoptosis in humans, we have determined its chromosomal localization and the genomic structure of the Bik gene.	info:pmid/10974546#body:10
BIK --+> apoptosis	Regulation	Although E1B 19K interacts with and inhibits apoptosis induced by NBK/BIK and BNIP3 overexpression, the physiological context of these activities still remains to be determined.	info:pmid/12368257#body:183
BIK --+> apoptosis	Regulation	BIK-induced apoptosis has mainly been demonstrated in epithelial cancer-derived cell lines using in vitro overexpres-sion systems.5,6,11–16	info:pmid/22573037#cont:40
BIK --+> apoptosis	Regulation	Protein interaction screens and biochemical experiments with mammalian Bik/Nbk, Harakiri/DP5, and Blk, and C. elegans EGL-1 may reveal novel mechanisms for apoptosis induction.	info:pmid/10198631#body:162
BIK --+> apoptosis	Regulation	During BIK-mediated apoptosis, however, Ca 2+ uptake precedes mitochondrial fragmentation, and signal propagation would therefore not be affected by the fission process .	info:pmid/16574258#body:192
BIK --+> apoptosis	Regulation	GRP78 overexpression blocked BIK-induced apoptosis, suppressed BAX activation, mitochondrial permeability transition, and consequent apoptosis.	info:pmid/22490889#body:16
BIK --+> apoptosis	Regulation	BIK is also under post-translational control, but in this case, casein kinase-mediated phosphorylation of BIK stimulates its apoptotic function [5,43,44].	info:pmid/22174832#cont:228
BIK --+> apoptosis	Regulation	Here, we show that the expression of the pro-apoptotic gene BCL2-interacting killer gene is positively correlated with donor age in CD34+ Hematopoietic stem and progenitor cells.	info:pmid/17714764#body:123
BIK --+> apoptosis	Regulation	Taken together, this suggests that ADAM12, through regulation of MMP-14, BIK and BCL2L11 activity, protects MCF7 cells from programmed cell death (Fig. 6B).	info:pmid/24006261#cont:221
BIK --+> apoptosis	Regulation	BAK becomes oligomerized at the endoplasmic reticulum following BIK expression and BIK requires BAX/BAK to trigger calcium release and apoptosis (see next section) .	info:pmid/18077169#body:61
BIK --+> apoptosis	Regulation	Previous experiments have shown that Bcl-2 homology3 domain-containing proteins such as BIK and BID induce apoptosis in a Bax- or Bax/Bak-dependent manner (13, 27, 28).	info:pmid/12574499#body:176
BIK --+> apoptosis	Regulation	Inhibitors of apoptosis include BCL-2 itself, BCL-X (BCL-X L, BCL-Xa, and BCL-Xß), MCL-1, and A1, while BAX, BCL-X S, BAD, BAK, and BIK promote apoptosis.	info:pmid/10076027#body:58
BIK --+> apoptosis	Regulation	BH3-only subfamily, including Bim, Bik/Nbk, and Blk, has recently been reported to play a pivotal role in apoptotic signaling pathway including lymphocytes .	info:pmid/17007835#body:11
BIK --+> apoptosis	Regulation	BCL2-interacting killer is an endoplasmic reticulum-localized pro-apoptotic component that enhances the recruitment of BAX and BAK to the endoplasmic reticulum membrane .	info:pmid/18023214#body:171
BIK --+> apoptosis	Regulation	For example, BIK plays a critical role in promoting estrogen starvation or antiestrogen-induced apoptosis of human breast cancer cells using DNA Microarray, RT-PCR and Western blotting analysis .	info:pmid/20691160#body:74
BIK --+> apoptosis	Regulation	Over-expression of Bcl2-interacting killer causes caspase-dependent apoptosis in cell culture, and its apoptotic activity can be suppressed by co-over-expression of Bcl-2 or Bcl-XL .	info:pmid/18439414#body:147
BIK --+> apoptosis	Regulation	BIK Induces Cytochrome c Release from Mitochondria and Caspase Activation-- To study directly BIK-induced apoptosis, an adenovirus expressing wild-type hemagglutinin-tagged BIK was employed.	info:pmid/11884414#body:110
BIK --+> apoptosis	Regulation	Thus, exogenous overexpression of Bik/NBK (Bcl-2 interacting killer/natural born killer) triggers apoptosis only in Bax-positive, but not in Bax-deficient cells as shown for colorectal cancer cells .	info:pmid/14572633#body:7
BIK --+> apoptosis	Regulation	Moreover, although NBK-induced apoptosis seems to be dependent on Bax (Figures 4c and d) in human cells, Bax and Bak are equally involved in NBK-induced cell death in murine cells (Figure 7f).	info:pmid/22056880#cont:670
BIK --+> apoptosis	Regulation	BAD, like Bid, Bim and Blk, as one of pro-apoptotic Bcl-2 members plays an important role during programmed cell death, which is consistent with our previous research results ( ) and supported by the results of McDonnell and colleagues ( ).	info:pmid/20540951#body:129
BIK --+> apoptosis	Regulation	A third divergent class of BH3-only proteins (Bad, Bik/Blk/NBK, Bid, HRK/DP5, Bim/Bod, BMF, NOXA and PUMA/BBC3) has a conserved BH3 domain that can bind and regulate the anti-apoptotic Bcl-2 proteins to promote apoptosis [37].	info:pmid/21718250#cont:69
BIK --+> apoptosis	Regulation	Finally, a five-single nucleotide polymorphism haplotype in the apoptosis/signaling gene, BCL2-interacting killer was associated with an increased risk for small lymphocytic lymphoma/chronic lymphocytic leukemia (Table 2), though no single nucleotide polymorphism associations were detected.	info:pmid/18636124#body:164
BIK --+> apoptosis	Regulation	Some members of this family, including Bax, Bak, Bok/Mtd, Bad, Bik/Nbk, Bid, Blk, Bim/Bod, and Hrk promote apoptosis, whereas others, including Bcl-2, Bcl-xL, Bcl-w, Bfl-1/A1, Mcl-1, and Boo/Diva inhibit apoptosis (1).	info:pmid/11399768#body:40
BIK --+> apoptosis	Regulation	Moreover, BIK knockdown inhibited direct manifestations of mitochondrial apoptosis, including conformational changes associated with activation of mitochondrial BAX/BAK and release of cytochrome c to the cytoplasm.	info:pmid/15809295#body:261
BIK --+> apoptosis	Regulation	Based on the slopes of the lines, the HSulf-1 and cadmium combination showed significant synergistic effects on six pro-apoptotic genes (BAX, BIK, BNIP3, CASP4, CASP7, and FAS) ( A-F) and on an anti-proliferation gene (GADD45A) ( G).	info:pmid/23000194#body:148
BIK --+> apoptosis	Regulation	To assess the ability of BIK protein alone to initiate apoptosis in the absence of upstream stimuli conferred by E1A and p53, adenovirus vectors were created that express either wt HA-BIK or the mutant, HA-BIK(L61G), which contains the disabling point mutation in the BIK BH-3 domain.	info:pmid/11971188#body:121
BIK --+> apoptosis	Regulation	Among many BH3-only proteins examined, BIK/NBK was predominantly activated in adenoviruses-infected cells, and the authors concluded that activation of BIK/NBK initiates the apoptotic pathway that occurs when cells are infected by adenoviruses mutants lacking E1B-19K ( ).	info:pmid/19854227#body:13
BIK --+> apoptosis	Regulation	Of these domains, the BH3 one is closely linked to the pro-apoptotic activity and the BH3-only proteins, including Bik/Nbk, Bim, Bad, Bid, Puma, Noxa, Blk, Bod, Bnip3 as well as Hrk/DP5, have pro-apoptotic functions [see ref. [ ] for a recent review].	info:pmid/17434443#body:2
BIK --+> apoptosis	Regulation	Our array data showed that all -trans retinoic acid treatment selectively down-regulated the expression of the anti-apoptosis BCL-2 and API3 genes and cell cycle related genes, and up-regulated the pro-apoptosis genes BIK and Daxx.	info:pmid/14573779#body:112
BIK --+> apoptosis	Regulation	One group (including BCL-2, BCL-XL, BCL-W, MCL-1 and A1) inhibits apoptosis, whereas the other two groups – namely the BAX/BAK-like subfamily2 and the BH3-only proteins (including BIM, NOXA, PUMA, BIK, HRK, BAD and BID)3 promote apoptosis.	info:pmid/22281706#cont:15
BIK --+> apoptosis	Regulation	Among these Esculentoside A-up-regulated pro-apoptotic genes, gMCK2-beta, thioredoxin reductase, and Wilms' tumor are upstream mediators of p53 activation , and Bik-like killer protein and chloride intracellular channel 4 are downstream effectors of p53-mediated apoptosis .	info:pmid/19818416#body:92
BIK --+> apoptosis	Regulation	Additional target genes of PAR-domain basic leucine zipper factors are Rad51l1 and Dclre1a, involved in DNA repair, Biklk controlling apoptosis, Wee1, a major regulator of mitosis, and Per3, a period isoform with unknown functions (for a complete list of the differentially expressed genes, see ).	info:pmid/16814730#body:32
BIK --+> apoptosis	Regulation	The BH3 (Bcl-2 homology domain 3)-only proteins Bad (Bcl-2-associated death promoter), Bid (Bcl-2-interacting domain), Bim, Bik (Bcl-2-interacting killer), NOXA, and PUMA (p53 upregulated modulator of apoptosis) regulate the anti-apoptotic Bcl-2 proteins Bcl-2 and Bcl-xl (B-cell lymphoma-extra large) to promote apoptosis.	info:pmid/20542017#body:162
BIK --+> apoptosis	Regulation	Of note in both sexes, expression of lipogenic stearoyl-coA desaturase 4 was upregulated in trans fatty acid+Monosodium Glutamate diet group hearts compared to trans fatty acid alone (1.6- and 1.4-fold respectively, P < 0.01) and was accompanied by an increase in Myosin H1, magnesium transporter Slc41a1, and apoptosis-inducing BCL2-interacting killer .	info:pmid/22078008#cont:265
BIK --+> apoptosis	Regulation	nutrient-deprivation autophagy factor-1 does not affect BIK-initiated apoptosis, but influences BIK-induced autophagy in the absence of caspase activation. (A) H1299 neo and HA-BCL-2b5 cells treated with control or nutrient-deprivation autophagy factor-1 small hairpin RNA were either mock infected or infected with Ad-BIK in the absence or presence of 50 µM zVAD-fmk.	info:pmid/20010695#body:156
BIK --+> apoptosis	Regulation	Finally, the BH3 (BCL-2 homology domain 3)-only proteins, such as BID (BH3-interacting domain death agonist), BAD (BCL-2-antagonist of cell death), BIM (BCL-2-interacting mediator of cell death), BIK (BCL-2 interacting killer), PUMA (p53 upregulated modulator of apoptosis) and NOXA, induce apoptosis by neutralizing the antiapoptotic BCL-2-like molecules and, for some	info:pmid/23139748#cont:29
BIK --+> apoptosis	Regulation	Finally, the pro-apoptotic BH3-only proteins, including BCL2L11 (BIM), BBC3 (PUMA), BID, BAD, BMF, BIK, HRK, and PMAIP1 (NOXA), initiate apoptosis signaling by activating BAX and BAK1, either through direct binding or, indirectly, through binding to pro-survival BCL2 family members, thereby unleashing BAX and BAK1 (Cragg et al. 2009, Michalak et al. 2009).	info:pmid/21148286#body:58
BIK --+> apoptosis	Regulation	For example, in virus-infected cells MCL-1 elimination is required but not sufficient for apoptosis indicating that there is a step missing in the activation of BCL-2 antagonist/killer, although tBID is apparently not involved.55 It is also not known how MCL-1 releases BCL-2 antagonist/killer; however, one candidate is the BH3-only protein, NOXA that performs this function in other physiological …	info:pmid/16676007#body:115
BIK --+> apoptosis	Regulation	The changes include translational upregulation of several cytoplasmic apoptosis mediators, like APAF-1, a protein containing a caspase recruitment domain that is necessary for the formation of the apoptosome and the activation of caspase-9, the Bcl-2 family member Bcl-2-like protein 2 (also known as Bcl2-W), the apoptosis inducer BIK (also known as Bcl-2-interacting killer), and the caspase recru…	info:pmid/22695614#cont:58
BIK --+> apoptosis	Regulation	... indicator of ovarian cancer; a combination of BIK and paclitaxel significantly reduced tumor burden and ascites in a mouse model of ovarian cancer; BIK overexpression has been shown to suppress TNF-induced apoptosis in ovarian cancer cells; BIK also downregulates uPA/R and HBP gene expression in ovarian cancer cells; other target genes of BIK include transcriptional regulators, oncogenes/tumo…	info:pmid/22481932#cont:170
BIK --+> apoptosis	Regulation	GRP78 overexpression blocked BIK-induced apoptosis, suppressed BAX activation, mitochondrial permeability transition, and consequent apoptosis.	info:doi/10.1016/j.neulet.2012.03.074#body:16
FDXR --+> apoptosis	Regulation	Apoptosis triggered by Fhit viral transduction can be mediated by its interaction with Fdxr.	info:pmid/18319262#body:217
FDXR --+> apoptosis	Regulation	Apoptosis triggered by Fhit viral transduction can be mediated by its interaction with Fdxr.	info:pmid/18356165#body:217
FDXR --+> apoptosis	Regulation	Ferredoxin reductase affects p53-dependent, 5-fluorouracil-induced apoptosis in colorectal cancer cells.	info:pmid/11590433#title:1
FDXR --+> apoptosis	Regulation	(2001) Ferredoxin reductase affects p53-dependent, 5-fluorouracil-induced apoptosis in colorectal cancer cells.	info:pmid/23840665#cont:351
FDXR --+> apoptosis	Regulation	FDXR is a tumor suppressor localized to mitochondria and it has been suggested that FDXR contributes to p53-mediated apoptosis.	info:pmid/20812788#cont:1040
FDXR --+> apoptosis	Regulation	Hwang PM, Bunz F, Yu J, Rago C, Chan TA, Murphy MP, Kelso GF, Smith RA, Kinzler KW and Vogelstein B (2001) Ferredoxin reductase affects p53-dependent, 5-fluorouracil-induced apoptosis in colorectal cancer cells.	info:pmid/15131588#body:222
FDXR --+> apoptosis	Regulation	As expected, downmodulation of Bax, Puma, GADD45A and FDXR reduced cisplatin-induced apoptosis, both in diploid and in tetraploid cells (Figure 7E).	info:pmid/16675948#body:183
FDXR --+> apoptosis	Regulation	In their work the authors showed that Fhit can interact with ferredoxin reductase which triggers generation of reactive oxygen species and apoptosis induction in cancer cells.	info:pmid/19286306#body:189
FDXR --+> apoptosis	Regulation	... Ca2+/calmodulin-dependent phosphatase calcineurin (201); and ferredoxin reductase (127), a mitochondrial protein that contributes to p53-mediated apoptosis ...	info:pmid/20712408#cont:314
FDXR --+> apoptosis	Regulation	Furthermore, results obtained with pharmacologic inhibitors of reactive oxygen species generation suggest that FDXR contributes to 5-fluorouracil-induced p53-mediated apoptosis by generating oxidative stress in the mitochondria.	info:pmid/15047108#body:21
FDXR --+> apoptosis	Regulation	Furthermore, we have found that FDXR can be up-regulated by a p53 mutant that is competent in inducing apoptosis, but not tumor-derived p53 mutant that is defective in transactivation, suggesting that FDXR is a potential mediator of p53-dependent apoptosis.	info:pmid/12370809#body:191
FDXR --+> apoptosis	Regulation	Furthermore, p53 transcriptionally regulates FDXR, a mitochondrial cytochrome P-450 NADPH reductase that mediates reactive oxygen species generation during p53-dependent apoptosis , but is also essential for heme biogenesis and normal mitochondrial function .	info:pmid/22841759#body:76
FDXR --+> apoptosis	Regulation	Whereas cell-cycle arrest depends on the ability of p53 to induce the transcription of target genes such as the CDK inhibitor p21 CDKN1A , apoptosis depends on the induction of a distinct class of target genes including BAX, PMAIP1 ( NOXA), BBC3 ( PUMA), P53AIP1, FAS, FDXR, and TP53I3 ( PIG3).	info:pmid/20471942#body:5
FDXR --+> apoptosis	Regulation	Several other components in the apoptotic machinery can be modestly activated by p53 in DNA damage-induced apoptosis, including Apaf-1 and caspase 6 . p53-dependent apoptosis also involves activation of REDOX genes, such as PIG3, POX2/ PIG6, and ferredoxin reductase , and some of which can feedback to enhance p53 activity .	info:pmid/15865941#body:75
FDXR --+> apoptosis	Regulation	Ferredoxin reductase has been previously reported to accumulate in the mitochondria in response to stress and stimulates reactive oxygen species-induced apoptosis ( ).	info:doi/10.1016/j.neuroscience.2012.01.048#body:122
GADD45A ---> cell stress	Regulation	The Gadd45 family of proteins is known to play a central role as cellular stress sensors that modulate the response of mammalian cells to stress inflicted by physiologic and environmental stressors.	info:pmid/16951155#abs:1
GADD45A ---> cell stress	Regulation	After cellular stress CDC2 is blocked simultaneously by p21, GADD45A, and 14-3-3s [8]. p53 itself transrepresses the transcription of CDC2 and cyclin B	info:pmid/21691232#cont:41
GADD45A ---> cell stress	Regulation	Consistent with induction of cellular stress by DCPIP treatment, upregulated expression of established oxidative and heat shock stress response genes including HSPA6, HSPA1A, heme oxygenase-1, GADD45A, DDIT3, and early growth response protein 1 was detected by detailed array analysis ( A) .	info:pmid/19394313#body:166
FAS --+> response to oxidative stress	Regulation	More surprisingly, NF-?B can even be required for the onset of apoptosis in a few experimental settings such as Sindbis-infected cells, Fas-induced cell death, or in response to oxidative stress, ischemia, or even to some cytotoxic drugs .	info:pmid/11007945#body:41
CCNB1 ---> cell cycle arrest	Regulation	Functional studies showed that microRNA-93 could suppress CCNB1 protein expression leading to cell cycle arrest in the G2 phase.	info:pmid/22581829#abs:9
CCNB1 ---> cell cycle arrest	Regulation	The downregulation of CDC2, CCNB1, TPX2, AURKA, and AURKB, the expressions of which are involved in cell cycle arrest, was attributed to Cu ions released from CuO-NPs into medium.	info:pmid/22077320#abs:4
CCNB1 ---> cell cycle arrest	Regulation	These results indicate that cyclin B1 plays a key role in IR-initiated cell cycle arrest.	info:pmid/17967430#body:185
CCNB1 ---> cell cycle arrest	Regulation	A mixture of isothiocyanates induces cyclin B1- and p53-mediated cell-cycle arrest and apoptosis of human T lymphoblastoid cells.	info:pmid/15450419#title:1
CCNB1 ---> cell cycle arrest	Regulation	These results indicate that BTG1 induced G0/G1 cell cycle arrest, mediated by cyclin B1 and cyclin D1.	info:pmid/23982470#cont:187
CCNB1 ---> cell cycle arrest	Regulation	The mechanism of cell cycle arrest of Deoxypodophyllotoxin may involve the dysregulation of cyclin B1 and p21 (WAF1/CIP1) expression.	info:pmid/23702033#body:197
CCNB1 ---> cell cycle arrest	Regulation	Cyclin B1 knockout increased the sensitivity of mammals to antitumor drugs and induced cell cycle arrest (Yuan et al., 2006).	info:pmid/24175851#cont:129
CCNB1 ---> cell cycle arrest	Regulation	The p53-mediated cell cycle arrest involves the transactivation of its target genes, including p21/Cip1, GADD45, 14-3-3s, or the suppression of cdc2 and cyclin B1 gene expression .	info:pmid/23933584#body:5
CCNB1 ---> cell cycle arrest	Regulation	Since cyclin B1 and Cdk-2 are required for cell cycle progression, inhibition of cyclin B1 and Cdk-2 coupled with upregulation of p27 by sorafenib/AZD6244 would cause cell cycle arrest.	info:pmid/22641227#cont:271
CCNB1 ---> cell cycle arrest	Regulation	Interestingly, cyclin B1 silencing abrogated 6-OAP-induced abnormal metamorphosis (Figure 3D), cell cycle arrest (Figure 3E), growth inhibition (Figure 3F) and mitotic spindle formation (Figure 3G).	info:pmid/21755010#cont:165
CCNB1 ---> cell cycle arrest	Regulation	It has been shown that genistein is involved in cell cycle arrest caused by down-regulation of cyclin B1 and cdc25C, up-regulation of p21 Waf1 , apoptosis induction by activation of caspase-3 , NF-?ß inactivation , and DNA strand breakage .	info:pmid/12963483#body:17
CCNB1 ---> cell cycle arrest	Regulation	Hence we hypothesized that loss of cyclin B1 and/or CDC2 expressions and activity might be responsible for cell-cycle arrest in maturing cardiomyocytes and that overexpression of cyclin B1 and/or CDC2 in these cells might influence their proliferative capacity.	info:pmid/15253691#body:102
CCNB1 ---> cell cycle arrest	Regulation	It has been suggested that while SFN-induced cell cycle arrest in the G2/M phase appears to be regulated by cell cycle-related proteins cyclin B1 and Cdk1, the arrest in G1 phase is mediated by the inhibition of cyclin D1 and DNA synthesis .	info:pmid/22579574#body:142
CCNB1 ---> cell cycle arrest	Regulation	The down-regulation of cyclin B1 and Cdc2 accounts for the effect of Plumbagin on G2/M phase arrest in A549 and H23 cells. p21, a cyclin-dependent kinase inhibitor regulated by p53, can bind to the Cdc2-cyclin B1 complex thereby inducing cell cycle arrest .	info:pmid/24280585#body:359
CCNB1 ---> cell cycle arrest	Regulation	Western blot indicated a dose-dependent reduction in the expression of cyclin B1, an important G2 checkpoint protein, in the two liver cancer cells, suggesting that PP-induced G2 phase cell cycle arrest might be mediated by the down-regulated expression of cyclin B1 (Fig. 1C).	info:pmid/22470568#cont:40
CCNB1 ---> cell cycle arrest	Regulation	We found that arecoline induced a significant elevation of the p21 waf1 and a decline of cdc2 and cyclin B1 in gingival keratinocytes in our study. p21 waf1, a cyclin-dependent kinase inhibitor, may form complex with the cdc2 and cyclin B and thus reduce the kinase activity, which implied that arecoline-induced cell cycle arrest can be mediated by cdc2/cyclin B1 complex inhibition through inducti…	info:pmid/16413651#body:121
CCNB1 ---> cell cycle arrest	Regulation	The p53 pathway is a major growth-regulating pathway. p53, a tumor suppressor protein, plays a significant role in modulating the cell cycle and inducing apoptosis when DNA is damaged or as a cell response to stress in human cells (25). p53-induced cell cycle arrest and apoptosis requires transactivation of p21 and other cell cycle-related elements, such as cyclin B1 and cyclin D1. p21, as a CDK …	info:pmid/21993662#cont:21
CCNB1 ---> cell cycle arrest	Regulation	Silencing of GPX2 with an iRNA strategy caused a significant growth inhibition of androgen-independent PCai1 and PC3 cells, and the DCFH assay results revealed that intracellular ROS levels were significantly elevated in siRNA-treated groups, and the decrease in proliferation rate in the siRNA group was due to cyclin B1-dependent cell cycle arrest.	info:doi/10.1016/j.juro.2013.02.1711#body:11
ATF3 --+> cell cycle arrest	Regulation	We show that ATF3 promotes apoptosis and cell cycle arrest.	info:pmid/16469745#abs:5
ATF3 --+> cell cycle arrest	Regulation	Atf3, Ddit3, and Trib3 induce cell cycle arrest and apoptosis in many cell types.	info:pmid/19074148#body:345
ATF3 --+> cell cycle arrest	Regulation	ATF3 activation by tetracyclines may therefore contribute to cell-cycle arrest as well as some of the anti-inflammatory effects of these drugs.	info:pmid/24280420#body:86
ATF3 --+> cell cycle arrest	Regulation	This supports work by Lu et al., which showed that ATF3 directly represses cyclin D1, leading to cell cycle arrest at the G1–S checkpoint (23).	info:pmid/22753726#cont:206
ATF3 --+> cell cycle arrest	Regulation	Atf3 also promotes cell cycle arrest and apoptosis in ultraviolet treated fibroblast cells, and blocks Ras mediated transformation.	info:pmid/18804814#body:81
ATF3 --+> cell cycle arrest	Regulation	In terms of cancer development, activating transcription factor 3 as a stress-inducible gene promotes cellular apoptosis and cell cycle arrest in untransformed and benign tumor cells.	info:pmid/19540205#body:163
ATF3 --+> cell cycle arrest	Regulation	Furthermore, ATF3 has been shown to promote UV induced apoptosis and cell cycle arrest in fibroblasts by binding the promoter and repressing the transcription of cyclin D1 -a key regulator of the G1-S checkpoint [53].	info:pmid/21034493#body:242
ATF3 --+> cell cycle arrest	Regulation	For example, overexpression of ATF3 inhibited proliferation and induced cell cycle arrest in human cancer cells [17], whereas loss of ATF3 in a Ras-transformed model resulted in higher proliferation rates and increased G1-to S-phase transition efficiency [18].	info:pmid/20651982#cont:280
FAS ---> Leukemia	Regulation	Transfectants showed increased cytotoxicity against a Fas-sensitive human T leukemia cell line, Jurkat.	info:pmid/15004200#abs:8
FAS ---> Leukemia	Regulation	In the present study we investigated the Fas-mediated cellular events using the human leukemic T cell line, JURKAT.	info:pmid/7543858#abs:1
FAS ---> Leukemia	Regulation	Exponentially growing human leukemia cell lines Molt-4 and Jurkat were treated with tumor necrosis factor-alpha (TNF-alpha) or Anti-Fas.	info:pmid/16687077#abs:3
FAS ---> Leukemia	Regulation	Moreover, Nitric oxide triggered apoptosis in freshly isolated human leukemic lymphocytes which were also sensitive to anti-CD95 treatment.	info:pmid/9596680#abs:5
FAS ---> Leukemia	Regulation	When Jurkat, human leukemic T cells, were pretreated with 100 microM H2O2 and then treated with anti-Fas antibody, apoptosis was impaired without change of cell surface Fas expression.	info:pmid/15592513#abs:4
FAS ---> Leukemia	Regulation	Fas-sensitive human leukemia Jurkat T cell line was obtained from American Type Culture Collection (Manassas, VA).	info:pmid/19698994#body:30
FAS ---> Leukemia	Regulation	This work presented first evidence showing that a redox active agent, lipoic acid, may potentiate Fas-mediated death in leukemic Jurkat cells.	info:pmid/21782579#body:90
FAS ---> Leukemia	Regulation	The transfer of sFas gene by adenovirus changed the prognosis state of leukemia/lymphoma mice after auto-bone marrow transplantation.	info:pmid/15043784#abs:17
FAS ---> Leukemia	Regulation	Furthermore, Nitric oxide triggers apoptosis in freshly isolated human leukemic lymphocytes, which are also sensitive to anti-CD95 treatment.	info:pmid/15866317#body:54
FAS ---> Leukemia	Regulation	Apoptosis in human leukemic U937 cells, induced by treatment with an anti-Fas antibody, causes the time-dependent release of arachidonic acid .	info:pmid/11080674#body:160
FAS ---> Leukemia	Regulation	Subsequently, Kudo’s group reported that inhibition of iPLA2ß, but not of cPLA2 or sPLA2, prevented Fas-stimulated death of human leukemic U937 cells.14	info:pmid/23411472#cont:37
FAS ---> Leukemia	Regulation	Moreover, researchers have demonstrated that Nitric oxide triggers apoptosis in freshly isolated human leukemic lymphocytes, which were also sensitive to anti-Fas treatment.	info:pmid/15256218#body:191
FAS ---> Leukemia	Regulation	This antibody completely blocked Fas-mediated apoptosis in human retinal pigment epithelial cells (Fig. 3B) and human T leukemia Jurkat cells (data not shown).	info:pmid/10711676#body:221
FAS ---> Leukemia	Regulation	Moreover leukemic blasts from acute myelogenous leukemia (acute myeloid leukemia) patients only expressed this variant and it was postulated that this protection against CD95/FASL apoptosis contributed to leukemic development.	info:pmid/20394737#body:81
FAS ---> Leukemia	Regulation	Furthermore, this increase in cdc2 expression was not specific for HL-60 cells, i.e. the same pattern of induction was observed in another Fas-sensitive leukemic cell line U937 but not in Fas-negative cell line Daudi (data not shown).	info:pmid/8910474#body:195
FAS ---> Leukemia	Regulation	These results suggest that FAS expression suppresses MLL-rearranged leukaemia likely through induction of apoptosis, indicating that miR-196b repression of FAS is important in the development of MLL-fusion-mediated leukemogenesis.	info:pmid/22353710#cont:615
FAS ---> Leukemia	Regulation	In Fas-stimulated human leukemic U937 cells, however, iPLA 2 activity did not change upon the stimulation .	info:doi/10.1016/S0014-5793(98)01236-8#body:75
CCR7 ---> apoptosis	Regulation	We hypothesized that CCR7 also plays a role in CD8(+) T-cell protection from apoptosis.	info:pmid/16278415#abs:2
CCR7 ---> apoptosis	Regulation	In summary, in addition to its well-established role in chemotaxis, we show that CCR7 also induces antiapoptotic signaling in mature DCs.	info:pmid/15059845#abs:9
CCR7 ---> apoptosis	Regulation	Previously, we confirmed that C-C chemokine receptor 7 (CCR7) promotes cell proliferation via the extracellular signal-regulated kinase (ERK) pathway, but its role in apoptosis of non-small cell lung cancer cell lines remains unknown.	info:pmid/22438908#abs:1
CCR7 ---> apoptosis	Regulation	Further research demonstrated that inhibitors of nuclear factor-kappa B and CCR7-PI3K attenuate the survival of CCR7-mediated cells, causing decreased viability, increased apoptosis and increased cell cycle arrest in squamous cell carcinoma of the head and neck cells.	info:pmid/21165563#abs:6
CCR7 ---> apoptosis	Regulation	In a previous study, we have reported that ligation of CCL19-CCR7 and CXCL13-CXCR5 activates paternally expressed gene 10 (PEG10), resulting in an enhancement of apoptotic resistance in B-cell acute lymphocytic leukemia CD23+CD5+ B cells.	info:pmid/17709502#abs:3
CCR7 ---> apoptosis	Regulation	In particular, we observed the up-regulation of the genes involved in dendritic cells maturation, such as cell surface receptors, cytokines, and chemokines (interleukin-12 [IL-12], IL-2, IL-1alpha, IL-1beta, IL-6, IL-10, tumor necrosis factor alpha, CCR7, CCL17, CCL22, CCL3, CCL4, CCL7, and CXCL10), membrane proteins, and the genes involved in antigen processing and presentation as well as cell c…	info:pmid/18250173#abs:5
CCR7 ---> apoptosis	Regulation	CCR7 and its ligands could promote the proliferation and decrease apoptosis of tumor [5, 25].	info:pmid/21735098#cont:166
CCR7 ---> apoptosis	Regulation	We recently observed that expression of CCR7 on CD8+ T cells might be important in protection of these cells from apoptosis .	info:pmid/16153857#body:206
CCR7 ---> apoptosis	Regulation	We have shown recently that CD30 signals can regulate cell-mediated cytotoxicity, the trafficking molecule (CCR7), and molecules involved in apoptosis .	info:pmid/12473266#body:150
CCR7 ---> apoptosis	Regulation	Noelia reported that CCR7 could activate the intracellular PI3K/Akt signal pathway to promote cell proliferation and suppress apoptosis in DC cells.	info:pmid/21548969#cont:468
CCR7 ---> apoptosis	Regulation	Several studies have documented that the activation of CCR7 is responsible for mediating survival of certain cancer cell lines by promoting migration and proliferation or by inhibiting apoptosis [33], [35]–[42].	info:pmid/21698152#cont:191
CCR7 ---> apoptosis	Regulation	Ligation of CCR7 and CXCR4 inhibits detachment-induced apoptosis. (a) MDA-361 and MDA-231 cells were prevented from attaching for 48 h, either untreated or in the presence of the CXCL12, CCL21 or 5% FCS as indicated.	info:pmid/19136936#body:54
CCR7 ---> apoptosis	Regulation	Interestingly, no significant effect of the ROCK inhibitors Y-27632 and H4413 or the p38-p38-stress-activated protein kinase mitogen-activated protein kinases inhibitor SB203580 was observed in these studies (data not shown), suggesting that these pathways do not participate in CCR7-mediated protection from apoptosis.	info:pmid/20488224#body:98
CCR7 ---> apoptosis	Regulation	CCR7 protects metastatic SCC cells of the head and neck from death and apoptosis. mTOR is a important regulator of cell growth and proliferation, which stimulates the translation of proteins required for the progression of the cell-cycle from the G 1 to the S phase in many cell lines.	info:pmid/19615795#body:83
CCR7 ---> apoptosis	Regulation	The treatment of non-metastatic squamous cell carcinoma of the head and neck cells with human b-defensin-3-induced surface CCR7 expression, which is upregulated in metastatic squamous cell carcinoma of the head and neck cells,[52] activates anti-apoptotic and invasive pathways and contributes to cisplatin resistance, regulated by phosphoinositide-3-	info:pmid/22149099#cont:321
CCR7 ---> apoptosis	Regulation	However, expression of CCR7, which is also a differentiation marker for T cells, by CD8 + T cells was observed to protect the CD8 + effector cells from apoptosis because CCR7 signaling correlated with higher Bcl-2 expression but lower Bax and Fas expression and phosphoinositide 3-kinase pathway activation in CD8 + T cells.	info:pmid/20061007#body:199
GADD45A --+> oxidative stress	Regulation	Overexpression of DDIT-3 and GADD45a enhanced the oxidative stress and apoptosis induced by ARV S1133 and sC.	info:pmid/21779911#abs:7
GADD45A --+> oxidative stress	Regulation	Gadd45 is involved in cellular response to DNA damage or oxidative stress.	info:pmid/20434434#body:113
GADD45A --+> oxidative stress	Regulation	In nonmalignant cells, the oxidative stress defense response is mediated in part by Forkhead box class O-dependent induction of MnSOD, catalase, and GADD45 ...	info:pmid/20649462#cont:147
GADD45A --+> oxidative stress	Regulation	In males, 3–9-fold D-GADD45 overexpression led to more efficient repair of cellular structure damage and caused an increase in resistance to oxidative stress, hyperthermia and starvation.	info:pmid/23095639#cont:70
GADD45A --+> oxidative stress	Regulation	Moreover, inhibition of Gadd45 or p38 reestablishes the normal levels of sFlt-1 and soluble endoglin in endothelial cells and diminishes the oxidative stress produced by hypoxia, thus promoting angiogenesis [112].	info:pmid/23826920#cont:264
GADD45A --+> oxidative stress	Regulation	It appears, therefore, that Gadd45a promotes cell death under certain conditions such as oxidative stress but may prevent excitotoxic cell death in vivo, a scenario that likely drives its expression through multiple pathways including non-p53 signaling.	info:pmid/24104475#cont:385
GADD45A --+> oxidative stress	Regulation	Among FOXO family members, FKHRL1 is abundant in postmitotic neurons of adult mouse brain.2 Given that the brain is exposed to high levels of endogenously produced reactive oxygen species, the FKHRL1-mediated induction of stress-inducible genes such as GADD45 by such species might serve to protect postmitotic neurons from oxidative stress.	info:pmid/12048180#body:139
GADD45A --+> oxidative stress	Regulation	Gadd45, p16, proliferating cell nuclear antigen (PCNA) and glutathione play various roles in the oxidative stress response.	info:doi/10.1016/j.exer.2003.10.019#body:16
GADD45A --+> oxidative stress	Regulation	FOXO3Abinds directly to the Gadd45a promoter and induces its transcription in response to treatment with phosphoinositol-3 kinase inhibitor (Tran et al. 2002 ) or oxidative stress (Sengupta et al. 2011).	info:doi/10.1007/978-1-4614-8289-5-1#cont:117
TNFSF10 ---> Leukemia	Regulation	Colon cancer (HCT116, SW480), prostate cancer (PC3, LNCaP) and leukemia (K562) cells were treated with STI571 and TRAIL.	info:pmid/22462553#abs:2
TNFSF10 ---> Leukemia	Regulation	We have reported that Erbin expression was down-regulated in the Jurkat leukaemia T lymphocytes treated with the recombinant soluble tumour necrosis factor-related apoptosis-inducing ligand .	info:pmid/18316330#abs:1
TNFSF10 ---> Leukemia	Regulation	These data suggest that TRAIL might participate in CD95-independent apoptosis of lymphoid cells and might be involved in deregulated apoptosis in diseases such as leukemias and HIV-1 infection.	info:pmid/9485194#abs:9
TNFSF10 ---> Leukemia	Regulation	In summary, the combination of VPA and TRAIL has a potent in vitro antileukemic effect.	info:pmid/17697742#body:182
TNFSF10 ---> Leukemia	Regulation	TRAIL (Apo2L) suppresses growth of primary human leukemia and myelodysplasia progenitors.	info:pmid/11840265#title:1
TNFSF10 ---> Leukemia	Regulation	TRAIL (Apo2L) suppresses growth of primary human leukemia and myelodysplasia progenitors.	info:pmid/22886962#cont:251
TNFSF10 ---> Leukemia	Regulation	Thus, we selected the TRAIL-sensitive leukemia cell line Jurkat which lacks expression of MUC16 (not shown).	info:pmid/24447304#cont:124
TNFSF10 ---> Leukemia	Regulation	Sensitization to TRAIL-induced apoptosis and modulation of FLICE-inhibitory protein in B chronic lymphocytic leukemia by actinomycin D. Leukemia 2001; 15:1868-1877.	info:pmid/19760076#cont:456
TNFSF10 ---> Leukemia	Regulation	It was reported that Erbin mRNA expression was down-regulated in the Jurkat leukemia T lymphocytes treated with the recombinant soluble Tumor necrosis factor -related apoptosis-inducing ligand [5].	info:pmid/21235511#cont:140
TNFSF10 ---> Leukemia	Regulation	More specifically, we investigated the possibility that plumbagin led to elevated levels of TRAIL receptors increasing the sensitivity to TRAIL-induced killing in the TRAIL-resistant human leukemia cell line K562.	info:pmid/21741707#body:31
TNFSF10 ---> Leukemia	Regulation	TRAIL+ human T cells mediated significantly stronger killing of the human erythro-leukemia cell line K562 than did GFP+ human T cells (Figure 6C).	info:pmid/23676461#cont:159
TNFSF10 ---> Leukemia	Regulation	To show that the sensitizing effect of LY303511 was not restricted to a single tumor cell line (human cervical cancer cells), similar experiments were performed with another TRAIL-sensitive leukemia cell line, Jurkat.	info:pmid/17585340#body:125
TNFSF10 ---> Leukemia	Regulation	Leukemic B-cells isolated from Chronic Lymphocytic Leukemia patients (n = 14) were treated with either the apoptotic inducers TRAIL (500 ng/ml) or CD95L (500 ng/ml) or with mycophenolic acid (10 µg/ml) for 72 hours.	info:pmid/19430526#body:277
TNFSF10 ---> Leukemia	Regulation	Our results support the hypothesis that, in TRAIL-treated leukemic T lymphocytes, heat shock induces a long lasting decreased antibody detection of cell surface TRAIL receptors that correlates with a stimulation the apoptogenic potential of TRAIL.	info:pmid/16584728#body:34
TNFSF10 ---> Leukemia	Regulation	Fig. 1A shows that several diverse apoptotic agents [TRAIL, FasL (31), and staurosporine (32)] induce Heat shock protein 90a phosphorylation at threonines 5 and 7 (P-Heat shock protein 90a-T5/7) in various cell lines (colon carcinoma HCT116 cells, cervix carcinoma HeLa cells, and leukemic Jurkat cells).	info:pmid/22753480#cont:51
TNFSF10 ---> Leukemia	Regulation	To explain a paradox that TRAIL-sensitive leukemia evades innate immunity, chemical carcinogen methylcholanthrene -induced mouse sarcoma model44 may be worth noting: neutralization of endogenous TRAIL by the anti-TRAIL antibody promoted development of sarcomas in mice treated with low-dose methylcholanthrene but not significantly in mice treated with high-dose methylcholanthrene.	info:pmid/22743623#cont:836
TNFSF10 ---> Leukemia	Regulation	As a result of the influence of TRAIL receptor expression on Overall survival (independent of other risk factors like cytogenetics, age and white blood cell count), we hypothesized that myeloid leukemic blasts are principally sensitive to TRAIL mediated killing by membrane bound TRAIL and/or soluble form of TRAIL expressed and secreted by naturally effector immune cells as a part of immune survei…	info:pmid/21281967#body:157
DDB2 ---> apoptosis	Regulation	The findings also suggest that modulation of ultraviolet-induced apoptosis by DDB2 may be independent of DNA repair.	info:pmid/11852074#abs:9
DDB2 ---> apoptosis	Regulation	In contrast, the overexpression of DDB2 induces cellular FLICE-like inhibitory protein (cFLIP) expression and further attenuates death ligand-induced apoptosis.	info:pmid/15644494#abs:5
DDB2 ---> apoptosis	Regulation	In sum, these results demonstrate that DDB2 is well conserved between humans and mice and functions as a tumor suppressor, at least in part, by controlling p53-mediated apoptosis after UV-irradiation.	info:pmid/14769931#abs:7
DDB2 ---> apoptosis	Regulation	The mouse model of xeroderma pigmentosum demonstrated that DDB2 was well conserved between mouse and human and was critical in controlling proper cell-survival through regulating the tumor suppressor p53-mediated responses after ultraviolet -irradiation: i.e. defective DDB2 causes the resistance to cell-killing by UV-irradiation due to decreased p53-mediated apoptosis.	info:pmid/16325378#abs:5
DDB2 ---> apoptosis	Regulation	DDB2 promotes apoptosis via mediating the degradation of p21.	info:pmid/24260342#cont:266
DDB2 ---> apoptosis	Regulation	A more direct effect of nucleotide excision repair components on apoptosis induction is mediated by DDB2.	info:pmid/23025416#cont:188
DDB2 ---> apoptosis	Regulation	Apoptosis induced by DDB2 in LNCaP cells was also examined by flow cytometry using annexin V ( ).	info:pmid/22846800#body:107
DDB2 ---> apoptosis	Regulation	They believed that DDB2 plays a critical role in attenuating the level of p21Waf1/Cip1 to allow apoptosis in response to DNA-damaging agents.	info:pmid/21959603#cont:323
DDB2 ---> apoptosis	Regulation	DDB2 functions as a tumor suppressor in normal cells, at least in part by regulating cell proliferation and controlling p53-mediated apoptosis.	info:pmid/18431487#body:278
DDB2 ---> apoptosis	Regulation	In both experiments, the Cdk2 activity was measured by assaying for histone-H1 phosphorylation (38). (C) Model for activation of apoptosis by DDB2.	info:pmid/19541625#body:191
DDB2 ---> apoptosis	Regulation	Despite the link among DDB2, E2F1 and UV-induced apoptosis , XP-E fibroblasts exhibited a normal apoptotic response following UV exposure.	info:pmid/19428372#body:140
DDB2 ---> apoptosis	Regulation	Furthermore, DDB2 abrogation results in resistance to ultraviolet-induced apoptosis ( ), conversely suggesting that DDB2 upregulation could render cells more susceptible to apoptosis.	info:pmid/19481520#body:30
DDB2 ---> apoptosis	Regulation	Phenylethyl Isothiocyanate induced DDB2 expression will keep the ROS level high by down regulation of anti-oxidant genes MnSOD and catalase and trigger apoptosis/senescence of transformed cells.	info:pmid/23109835#cont:292
DDB2 ---> apoptosis	Regulation	Thereby, DDB2 ensures efficient apoptosis.	info:doi/10.4161/cbt.22631#cont:24
BAX --+> cell cycle arrest	Regulation	However, sufficient level of the latter protein was available for transactivating p21 and Bax, which are required for cell cycle arrest and apoptosis.	info:pmid/18483293#abs:10
BAX --+> cell cycle arrest	Regulation	The anti-proliferative effect was achieved by the induction of cell cycle arrest followed by apoptosis, mediated by the induction of p53, p21 and bax, but not by the Fas/FasL pathway.	info:pmid/12180853#abs:10
BAX --+> cell cycle arrest	Regulation	These results suggest that ts1 infection may stabilize p53 protein through activation of ERKs in C1 astrocytes, leading to increased expression of the p21 and bax-alpha proteins, both of which induce cell cycle arrest and apoptosis.	info:pmid/12065679#abs:9
BAX --+> cell cycle arrest	Regulation	Furthermore, the upregulation of p21WAF1/CIP1 and Bax was followed by cell-cycle arrest and apoptosis induction, as shown by 5-bromo-2'-dUTP incorporation assay and terminal deoxynucleotidyl transferase-mediated dUTP nick end-labeling staining, respectively.	info:pmid/12860918#abs:7
BAX --+> cell cycle arrest	Regulation	Moreover, our results also suggest that induced p73, up-regulated Bax/Bcl-2 molecular ratio and subsequent activation of caspase-3 may contribute to a direct short-term cytotoxic effect of high doses of BIBR1532, independent of long-term substantial telomere erosion-mediated cell cycle arrest.	info:pmid/22957790#abs:4
BAX --+> cell cycle arrest	Regulation	Pomegranate fruit extract pretreatment of normal human epidermal keratinocytes was found to increase the cell-cycle arrest induced by UVA in the G1 phase of the cell cycle and the expression of Bax and Bad (proapoptotic proteins), with downregulation of Bcl-X(L) expression (antiapoptotic protein).	info:pmid/16613491#abs:12
BAX --+> cell cycle arrest	Regulation	At the nonpermissive temperature, cessation of large T antigen expression was accompanied by induction of p53, as well as the p53-dependent proteins, wild-type p53-activated fragment-1/Cdk (cyclin-dependent kinase)-interacting protein-1 (p21/Waf1), Bcl (B-cell lymphoma)-associated protein (Bax), and murine double minute 2 (MDM2), that lead to cell cycle-arrest, suicide, and p53 inhibition, respec…	info:pmid/10436055#abs:4
BAX --+> cell cycle arrest	Regulation	This result indicated that high BAX expression prevented the up-regulation of p27 during cell cycle arrest.	info:pmid/18818203#body:276
BAX --+> cell cycle arrest	Regulation	Activated p53 induces specific target genes such as p21 and Bax, which are mediators of apoptosis and cell cycle arrest .	info:pmid/14642612#body:87
BAX --+> cell cycle arrest	Regulation	These chemicals activate the p53 pathway and induce cell-cycle arrest mediated by p21, and apoptosis mediated by BAX .	info:pmid/18674635#body:148
BAX --+> cell cycle arrest	Regulation	Apoptosis is also enabled by cell cycle arrest driven by moderately high expression of Bax/p53/p21.	info:pmid/23382936#cont:631
BAX --+> cell cycle arrest	Regulation	Furthermore, p53 has various downstream genes including p21 and Bax which elicit various responses such as cell cycle arrest and apoptosis.	info:pmid/22964322#cont:261
BAX --+> cell cycle arrest	Regulation	The protein induces the expression of genes (GADD45, WAF1/p21/CIP1, cyclinG, Bax and MDM2) regulating cell cycle arrest and apoptosis.	info:pmid/9450543#body:2
BAX --+> cell cycle arrest	Regulation	... 6 mmol sulforaphane/d) for 70 d, and observed the re-expression of p21 and bax genes that triggered cell-cycle arrest and apoptosis in transformed cells ...	info:pmid/22391025#cont:135
BAX --+> cell cycle arrest	Regulation	As referenced and confirmed in this study, the BAX and CDKN1A genes respectively induce apoptosis and cell cycle arrest in response to DNA damage.	info:pmid/23219997#body:136
BAX --+> cell cycle arrest	Regulation	Subsequent accumulation of p53 leads to activation of downstream targets, such as p21 and Bax, which promote cell cycle arrest and apoptosis, respectively.	info:pmid/15851551#body:120
BAX --+> cell cycle arrest	Regulation	Studies from our lab have earlier shown that mild DNA damage causes SMAR1 to specifically repress BAX and PUMA, which leads to cell cycle arrest.	info:pmid/23876508#body:119
BAX --+> cell cycle arrest	Regulation	Activated p53 induces the expression of p21WAF1, gadd45, bax, p53AIP, PUMA, and others, which in turn induce cell cycle arrest and apoptosis (2).	info:pmid/12427754#body:51
BAX --+> cell cycle arrest	Regulation	The activated p53 induces many target genes, including p21, Bax, PUMA, and MCG10, which mediate p53-dependent cell cycle arrest and/or apoptosis (11-15).	info:pmid/12609999#body:63
BAX --+> cell cycle arrest	Regulation	Wild type p53 transcriptionally upregulates proapoptotic proteins such as Bax, Bad, Bak, Puma, and Noxa that can mediate apoptosis or cell cycle arrest ( ).	info:pmid/16122803#body:3
BAX --+> cell cycle arrest	Regulation	Furthermore, arsenic trioxide and interferon-alpha synergize to induce cell cycle arrest and apoptosis that is modulated by bcl-2, bax, p53, and NF-kappaB .	info:pmid/21914527#body:72
BAX --+> cell cycle arrest	Regulation	The increased accumulation of Bax, p53, and p27kip1 might result in the cell cycle arrest and apoptosis. [Figure 6] View larger version (33K): [in this window] [in a new window] .	info:pmid/16880202#body:241
BAX --+> cell cycle arrest	Regulation	... A , the predominant chalcone in kava extracts, induces apoptosis of bladder cancer cells via Bax-and mitochondria-dependent apoptosis and cell-cycle arrest ...	info:pmid/22115332#cont:34
BAX --+> cell cycle arrest	Regulation	Primarily, flavokawain A, the predominant chalcone in kava extracts, induces Bax- and mitochondria-dependent apoptosis and cell-cycle arrest in bladder cancer cells .	info:pmid/20398749#body:182
BAX --+> cell cycle arrest	Regulation	For example, Bax: (1) can induce cell cycle arrest at G1 by inducing the expression of p21kip1 (Brady et al., 1996); and (2) may alter Ca2+ mobilization by modulating molecules that regulate Ca2+ transport.	info:pmid/11965549#body:135
BAX --+> cell cycle arrest	Regulation	SIRT1 normally deacetylates p53 and causes a decrease in p53-mediated transcriptional activation of cell cycle arrest and apoptotic genes (e.g., p21, PUMA, BAX).	info:pmid/24272428#cont:70
BAX --+> cell cycle arrest	Regulation	Formally, it has not been established that the waf1 and bax proteins expressed in the fibroblasts used in this study are competent to induce cell cycle arrest and apoptosis, respectively.	info:pmid/9436988#body:236
BAX --+> cell cycle arrest	Regulation	These results are similar to those from a previous report indicating that the inhibition of SIRT1 allows the activation of p53 and BAX gene expression, which induces cell cycle arrest and apoptosis (39).	info:pmid/22751989#cont:250
BAX --+> cell cycle arrest	Regulation	The p53 tumor suppressor gene product induces the expression of various genes (Gadd45, Waf1/p21/Cip1, cyclinG, Bax and MDM2) regulating cell-cycle arrest and apoptosis (Ko et al., 1996).	info:pmid/10723139#body:63
BAX --+> cell cycle arrest	Regulation	Overexpression of BAX has not been reported to cause abnormalities of cell cycle arrest, nor have we observed a consistent effect of BAX in serum starvation-induced cell cycle block.	info:pmid/11494146#body:212
BAX --+> cell cycle arrest	Regulation	In addition, Jaridonin causes DNA damage, which activates p53 and up-regulates p21 and Bax expression leading to cell cycle arrest and the disruption of mitochondrial membranes.	info:pmid/23597192#cont:511
BAX --+> cell cycle arrest	Regulation	This occurs by post-translational modifications such as N-terminal transactivation domain phosphorylation , allowing it to enhance the transcription of target gene expression such as p21, Bax and PUMA leading to cell cycle arrest and apoptosis .	info:pmid/23380477#body:13
BAX --+> cell cycle arrest	Regulation	It induces transcription of cell cycle arrest- and apoptosis-inducing genes such as p21 and bax (1), as well as mdm2 (3), which participates in p53-negative regulation in concert with the homolog Mdm4 (for review, see ref. 4).	info:pmid/17438265#body:36
BAX --+> cell cycle arrest	Regulation	In fact, the trans-activation by p53 of genes such as those encoding p21 and Bax proteins is thought to be responsible at least in part for cell cycle arrest and apoptosis, respectively, in cells subjected to genotoxic stress (37).	info:pmid/11447225#body:111
BAX --+> cell cycle arrest	Regulation	Under various cellular stresses, p53 is modified through phosphorylation or acetylation and stabilized, ultimately activating downstream target proteins, including Bax or p21, which are involved in apoptosis or cell-cycle arrest ( ).	info:pmid/20452410#body:150
BAX --+> cell cycle arrest	Regulation	Under various cellular stresses, p53 is modified through phosphorylation or acetylation and stabilized, ultimately activating downstream target proteins, including Bax or p21, which are involved in apoptosis or cell cycle arrest ( ).	info:pmid/19699254#body:146
BAX --+> cell cycle arrest	Regulation	ING1, ING2, ING4 and ING5 interact with the p300 acetylase to enhance p53 acetylation in order to promote transcription of genes such as p21 and bax involved in cell cycle arrest, apopotosis or senescence .	info:pmid/24333729#body:55
BAX --+> cell cycle arrest	Regulation	This parallel inhibition of FOXO-, p53-, and Bax-induced apoptosis, and enhanced expression of cell cycle arrest and stress resistance genes is vital for sirt1's ability to enhance lifespan in a wide range of organisms.	info:pmid/21295080#body:202
BAX --+> cell cycle arrest	Regulation	Transactivation includes genes such as p21, Bax, MDM2 and GADD45 leading to induction cell cycle arrest and apoptosis and the dominant negatives (lacking the N-terminal transactivation domain) function by inhibiting TAp73 as well as other members of the p53 family.	info:pmid/18619959#body:71
BAX --+> cell cycle arrest	Regulation	BID likes other Bcl-2 family members, such as Bcl-2, Bcl-x L, Bax and Bad , has also been shown to possess the function of regulating cell proliferation and can serve as a DNA damage sensor to participate in cell cycle arrest .	info:pmid/21856084#body:22
BAX --+> cell cycle arrest	Regulation	The anti-cancer potential of Isoliquiritigenin has been reported to be accompanied through a cell cycle arrest or apoptosis regulated by various genes, such as Fas ligand (FasL)/Fas , Bax , Noxa , p53 , p21 , cyclin A and B, cdc2, and cdc25C .	info:pmid/22995316#body:4
BAX --+> cell cycle arrest	Regulation	Functional consequences of DNA damage-dependent stabilization and transcriptional activation of p53 are induction of downstream target genes, such as p21, Bax, and Puma, that are involved in cell-cycle arrest, apoptosis, and DNA repair ( ).	info:pmid/22152482#body:5
BAX --+> cell cycle arrest	Regulation	Studies in mouse embryonic fibroblasts suggest that Bax and Bak oppose cell cycle arrest in G 0 by down-regulating p27, a cyclin-dependent kinase inhibitor, opposite from the reduced p27 levels demonstrated in crypt lysates of Bak-null mice.	info:pmid/19167391#body:34
BAX --+> cell cycle arrest	Regulation	To investigate possible mechanisms by which c-Myc could exert its protective effect on p53-mediated apoptosis, we studied the transactivation activity of p53 on the promoters of bax and p21WAF1, two p53 target genes involved in apoptosis and cell cycle arrest.	info:pmid/10822369#body:137
BAX --+> cell cycle arrest	Regulation	For example, p53 and its downstream target genes (such as, cyclin G1 and Bax) which induce cell-cycle arrest, DNA repair and apoptosis are up-regulated after Ionizing radiation [8,32], but we observed no expression change of these genes during the recovery phase in our experiment.	info:pmid/21931809#cont:187
BAX --+> cell cycle arrest	Regulation	Several important regulators, such as cyclin-dependent inhibitors (p21 and p27), p53, and Bax, are degraded via this pathway (Palombella et al., 1994; Pagano et al., 1995; Li and Dou, 2000), and inhibiting proteasome activity leads to the accumulation of these proteins and results in cell cycle arrest and apoptosis.	info:pmid/15824729#body:36
BAX --+> cell cycle arrest	Regulation	We showed that interac- and anti-apoptotic proteins.1,2 tion of Wip1 and the transcription factor p53 is a major regulator of cellular stress RUNX2, specifically through dephos- responses and induces genes involved in phorylation of RUNX2 phospho-S432, cell cycle arrest, DNA repair, senescence resulted in increased expression of Bax. and apoptosis.3	info:pmid/22544321#cont:23
BAX --+> cell cycle arrest	Regulation	These p53 response elements generally consist of two tandem repeats of a sequence homologous to the consensus p53 binding sequence, 5'-PuPuPuC(A/T)(A/T)GPyPyPy-3' (16). p53 response elements have been characterized in several genes including p21, GADD45, MDM2, and bax (17), which are activated by p53 following cellular injury and, in turn, lead to cell cycle arrest, DNA repair, or apoptosis.	info:pmid/11350971#body:66
BAX --+> cell cycle arrest	Regulation	The outcome of p53 activation in cells ranges from a reversible cell-cycle arrest and induction of DNA repair to more drastic responses, such as cell death by apoptosis or senescence. p53 transactivates genes that induce apoptosis, such as FAS, BBC3 (PUMA), PMAIP1 (Noxa), and BAX, as well as genes that induce cell-cycle arrest, such as CDKN1A (p21) and GADD45.	info:pmid/19249676#body:10
BAX --+> cell cycle arrest	Regulation	On the other hand, the RT-PCR analysis demonstrated the up-regulation of p53-responsive genes, such as Fas and gadd45, in the cells exposed to 4-oxo-2-nonenal, whereas induction of the pro-apoptotic Bcl-2 family members, such as Bax and Bcl-2, was scarcely observed (Fig. 8E), suggesting that p53, which is thought to monitor the integrity of the cellular genome and responds to DNA damage by induci…	info:pmid/16251187#body:194
BAX --+> cell cycle arrest	Regulation	Several lines of evidence support our hypothesis: 1) green tea catechin-induced proteasome inhibition and green tea catechin treatment resulted in the accumulation of NFkB inhibitor I?Ba (52,85,133) and decreased NFkB expression (54,95,133,149); 2) other markers of proteasome inhibition, p21, p27, and Bax, were also affected by green tea catechins and play a role in cell cycle arrest and apoptosi…	info:pmid/22098273#cont:336
BAX --+> cell cycle arrest	Regulation	Among the numerous genetic changes involved in replicative senescence, the activation of tumor suppressors and the loss of telomere regulatory function have been well-characterized in mammalian cells . p53, a major cell cycle regulator, functions as a transcriptional activator for a variety of genes, such as cyclin-dependent kinase inhibitors (p21 WAF1) and apoptosis-inducing factors (Bax and Nox…	info:pmid/16513254#body:2
BAX --+> cell cycle arrest	Regulation	The dual role of mTNF for both cell cycle arrest and apoptosis is mediated by JNK activation, followed by activation of the cell cycle regulator p21 WAF1/CIP1 and the apoptosis-related proteins Bax and Bak and reactive oxygen species.	info:doi/10.1053/j.gastro.2004.11.060#body:203
BAX --+> cell cycle arrest	Regulation	It is considered for the treatment of psoriasis, but is also effective against various cancer cell lines, where it induces cell cycle arrest and apoptosis involving Bax-and Bak-dependent mitochondrial channels, formation of which is initiated via superoxide-dependent ASK1 release from thioredoxin and JNK activation [177, 178].	info:doi/10.2174/1389201011314030011#cont:288
ZMAT3 --+> apoptosis	Regulation	Transient overexpression of PAG608 in human tumor-derived cells leads to distinctive changes in nuclear morphology, and can promote apoptosis.	info:pmid/9250682#abs:6
ZMAT3 --+> apoptosis	Regulation	In particular, upregulation of WIG-1 was observed after zinc supplementation, indicating that WIG-1 might be involved in the zinc-induced cell cycle arrest and apoptosis of EC109 cells by regulating the expression of Bax, p21 ( WAF ), and cyclin D1.	info:pmid/21559779#abs:7
ZMAT3 --+> apoptosis	Regulation	Previous studies in cell culture showed that over-expression of pag608 may promote apoptosis.	info:pmid/11182242#body:101
ZMAT3 --+> apoptosis	Regulation	Previous studies in cell culture showed that over-expression of pag608 may promote apoptosis ( ).	info:pmid/11457582#body:130
ZMAT3 --+> apoptosis	Regulation	PAG608 was shown to promote weak apoptosis when overexpressed in human tumor cells.	info:pmid/11571644#body:77
ZMAT3 --+> apoptosis	Regulation	Zmat3 is involved in p53-mediated regulation of apoptosis , and Wnt3 is a key molecule in the fibrotic process .	info:pmid/19446018#body:85
ZMAT3 --+> apoptosis	Regulation	Interestingly, wig-1 has also been reported to regulate tumor cell apoptosis and cell proliferation [2,3].	info:pmid/22347364#cont:310
ZMAT3 --+> apoptosis	Regulation	This observation suggests that WIG-1 may play an important role in cell cycle arrest and in apoptosis of cancer cells.	info:pmid/22794122#cont:380
ZMAT3 --+> apoptosis	Regulation	Overexpression of PAG608 promotes apoptosis and it is proposed this gene may play a role in mediating the biological activities of p53 .	info:pmid/11295161#body:64
ZMAT3 --+> apoptosis	Regulation	Transient over-expression of PAG608 in human tumor-derived cells leads to distinctive changes in nuclear morphology, and can promote apoptosis.	info:pmid/10714958#body:81
ZMAT3 --+> apoptosis	Regulation	We show that induction of Wig-1 in these cells inhibits cell growth without any changes in cell cycle distribution or increased apoptosis.	info:pmid/18519039#body:13
ZMAT3 --+> apoptosis	Regulation	The p53-activated gene 608 is a proapoptotic gene activated by induction of p53 to promote apoptosis and is abundantly expressed in the central nervous system .	info:pmid/17234339#body:4
ZMAT3 --+> apoptosis	Regulation	To our knowledge, only two zinc finger proteins, PAG608 and JAZ, are reported to be located in the nucleus and nucleolus and to be involved in apoptosis.	info:pmid/12196512#body:323
ZMAT3 --+> apoptosis	Regulation	LYAR, a protein with a potential RING finger motif (60), has been shown to enhance tumor formation (61), whereas PAG608, a protein with three Cys2His2-zinc fingers, can promote apoptosis (62).	info:pmid/10075651#body:280
ZMAT3 --+> apoptosis	Regulation	PAG608 is a proapoptotic gene activated by induction of p53 to promote apoptosis, which localized mainly in the nucleus, to the lesser extent in the cytoplasm of cultured cells ( ).	info:pmid/18242749#body:10
ZMAT3 --+> apoptosis	Regulation	Our observation that Wig-1 binds siRNAs/miRNAs in vitro raises the possibility that Wig-1 is involved in miRNA-mediated regulation of cell growth and survival, acting to promote p53-induced cell growth arrest and/or apoptosis.	info:pmid/16844115#body:120
ZMAT3 --+> apoptosis	Regulation	Interestingly, PAG608, a recently identified p53-inducible gene, also contains three C2H2-type zinc finger domains with long (54-77 amino acids) H-C linkers, localizes in the nucleolus, and induces apoptosis when overexpressed in human osteosarcoma and lung adenocarcinoma cells (30).	info:pmid/10488071#body:315
ZMAT3 --+> apoptosis	Regulation	Interestingly, PAG608, a recently identified p53-inducible gene, also contains three C2H2-type zinc finger domains with long (54-77 amino acids) H-C linkers, localizes in the nucleolus, and induces apoptosis when overexpressed in human osteosarcoma and lung adenocarcinoma cells (30).	info:pmid/10488153#body:315
ZMAT3 --+> apoptosis	Regulation	For example, p53 transcriptionally activates PAG608, a nuclear zinc finger-containing protein that induced apoptosis when overexpressed.21 A similar study revealed that p53 activates a number of genes involved in the generation or response to oxidative stress, such as the human homologue of a mouse etoposide-inducible gene (Ei24) and certain oxidoreductases.22 Finally, p53 upregulates the TRAIL-r…	info:pmid/10773824#body:72
ZMAT3 --+> apoptosis	Regulation	Pronounced activation of PARP-1 (as a result of extensive DNA strand breaks) induces an energy-consuming, futile repair cycle that eventually leads to cellular energy depletion and necrotic cell death.19 Apoptosis, on the other hand, may be triggered through p53-dependent upregulation of proapoptotic factors such as BAX and PAG608.18 20 Recently, we described apoptotic cell death in atherosclerot…	info:pmid/11304497#body:73
ZMAT3 --+> apoptosis	Regulation	Another class of genes, such as Bax, IGF-BP3, Killer/DR5, PAG608, and PIG3, are involved in apoptosis to eliminate abnormal cells when DNA errors cannot be adequately repaired.	info:doi/10.1006/jmbi.2001.5082#body:8
CDKN1A ---> Leukemia	Regulation	Our findings support the hypothesis that p21WAF1 contributes to leukemic chemoresistance by stabilizing c-IAP1 levels in the presence of chemotherapy.	info:pmid/11071269#abs:12
CDKN1A ---> Leukemia	Regulation	[P21(WAF1) inhibits the growth of leukemia cell line K562 and decreases its sensitivity to Vp16].	info:pmid/12015083#title:1
CDKN1A ---> Leukemia	Regulation	Furthermore, p21 WAF1 acts as an inhibitor of apoptosis in differentiated monocytes and leukemic monocytes by interacting with ASK-1, apoptosis signal-regulating kinase 1 ( ).	info:doi/10.1016/j.virol.2004.11.023#body:82
ATF3 ---| oxidative stress	Regulation	Knockdown of neuronal ATF3 by short hairpin RNA abolished the demyelination-induced increase in axonal mitochondrial transport and increased nitrotyrosine immunoreactivity in axonal mitochondria, suggesting that neuronal ATF3 expression and increased mitochondrial transport protect demyelinated axons from oxidative damage.	info:pmid/20463228#abs:9
ATF3 ---| oxidative stress	Regulation	ATF3 is known to upregulate the expression of DDIT3, NOXA and PUMA in ER- and oxidative stress mediated apoptosis ( ).	info:pmid/21601586#body:184
ATF3 ---| oxidative stress	Regulation	In addition, ATF3 expression by epicatechin gallate may result from the oxidative stress generated by epicatechin gallate in the cell culture media.	info:pmid/17764926#body:15
ATF3 ---| oxidative stress	Regulation	Because ATF3 overexpression inhibited oxidative stress induced cell death in HK2 cells, we hypothesized that ATF3 might protect the kidney from Ischemia reperfusion injury.	info:pmid/18235102#body:114
ATF3 ---| oxidative stress	Regulation	Upon activation, it phosphorylates the translation initiation factor eIF2a, which in turn reduces protein synthesis, and it also activates the expression of stress-related proteins, such as ATF4, which increases the expression of other transcription factors such as ATF3 and CHOP, that regulate a variety of cellular processes, including amino acid metabolism, oxidative stress, and apoptosis (figur…	info:pmid/21050479#cont:121
PPM1D ---| apoptosis	Regulation	In this study we show that Wip1 negatively regulates the activation of MKK4-JNK-c-Jun signaling during stress-induced apoptosis.	info:pmid/19395378#abs:4
PPM1D ---| apoptosis	Regulation	Thus, Wip1 phosphatase promotes apoptosis in p53-negative tumors and protects normal tissues during treatment with anticancer agents.	info:pmid/22065775#abs:7
PPM1D ---| apoptosis	Regulation	These results suggest that p53-dependent expression of Wip1 mediates a negative feedback regulation of p38-p53 signaling and contributes to suppression of the UV-induced apoptosis.	info:pmid/11101524#abs:9
PPM1D ---| apoptosis	Regulation	As a result, Wip1 functions to abrogate cell cycle checkpoints and inhibit senescence, apoptosis, DNA repair, and the production of inflammatory cytokines.	info:pmid/22201816#abs:6
PPM1D ---| apoptosis	Regulation	Retrovirus-mediated overexpression of PPM1D reduced p53 phosphorylation at these sites, abrogated Ras-induced apoptosis and partially rescued cells from cell-cycle arrest.	info:pmid/12021785#abs:5
PPM1D ---| apoptosis	Regulation	In turn, Wip1 loss suppresses APC(Min)-driven polyposis by lowering the threshold for p53-dependent apoptosis of stem cells, thus preventing their conversion into tumor-initiating stem cells.	info:pmid/18371349#abs:7
PPM1D ---| apoptosis	Regulation	On the other hand, the loss of Wip1 expression, either by knockout or knockdown in mice or human keratinocytes respectively, promoted apoptosis and potentiated H2AX phosphorylation following ultra-violet treatment.	info:pmid/24126074#abs:6
PPM1D ---| apoptosis	Regulation	The oncogenic Wip1 phosphatase (PPM1D) is induced upon DNA damage in a p53-dependent manner and is required for inactivation or suppression of DNA damage-induced cell cycle checkpoint arrest and of apoptosis by dephosphorylating and inactivating phosphorylated Chk2, Chk1, and ATM kinases.	info:pmid/18482988#abs:1
PPM1D ---| apoptosis	Regulation	Wip1 inhibits BAX-mediated apoptosis	info:pmid/23907458#cont:36
PPM1D ---| apoptosis	Regulation	Wip1 inhibits E2F1-induced apoptosis.	info:pmid/16912047#body:274
PPM1D ---| apoptosis	Regulation	Figure 3 CDDP-induced, Chk1-mediated apoptosis is attenuated by PPM1D.	info:pmid/21927021#cont:409
PPM1D ---| apoptosis	Regulation	Figure 6 Wip1 depletion contributes to HdmX downregulation and p53-induced apoptosis.	info:pmid/21546907#cont:577
PPM1D ---| apoptosis	Regulation	We ruled out the possibility that WIP1 silencing by itself would trigger a DNA damage response and apoptosis.	info:pmid/23146903#cont:160
PPM1D ---| apoptosis	Regulation	Wip1 induces G2/M arrest but also decreases cellular apoptosis in Mouse fibroblasts.	info:pmid/21734451#cont:158
PPM1D ---| apoptosis	Regulation	Deletion of Wip1 phosphatase results in enhanced p53-dependent apoptosis of intestinal stem cells.6	info:pmid/22555459#cont:67
PPM1D ---| apoptosis	Regulation	In addition, as shown by many other groups, Wip1 up-regulation inhibits cell cycle arrest and suppresses apoptosis.	info:pmid/21163364#body:127
PPM1D ---| apoptosis	Regulation	One possible mechanism of Wip1-mediated anti-apoptosis is via the p38/JNK MAPKs pathway, as suggested.	info:pmid/22405851#body:142
PPM1D ---| apoptosis	Regulation	The ATM, PPM1D and PIG8 genes that are involved in activation of p53 and induction of apoptosis by p53 are all up-regulated in chip1.	info:pmid/16045814#body:198
PPM1D ---| apoptosis	Regulation	A major factor influencing the use of Wip1 as a therapeutic target is that loss of Wip1 promotes apoptosis in response to external stresses.	info:pmid/20093361#body:48
PPM1D ---| apoptosis	Regulation	phenotype in mice; in many instances, this effect is mediated through the PPM1D-dependent regulation of apoptosis.	info:pmid/22895013#cont:27
PPM1D ---| apoptosis	Regulation	Wip1 signaling has similar effects, because Wip1 inhibits apoptosis and cell cycle arrest by inactivating several key stress-signaling proteins (7).	info:pmid/20007970#body:242
PPM1D ---| apoptosis	Regulation	The result suggests that Wip1 regulates negatively Chk2-mediated apoptosis following ?-irradiation and that this inhibition by Wip1 requires its phosphatase activity.	info:pmid/16798742#body:275
PPM1D ---| apoptosis	Regulation	Furthermore, we provide evidence suggesting that Wip1 may negatively regulate [italic gamma]-irradiation-induced apoptosis by dephosphorylating and inactivating Chk2 (Figures 4 and 5).	info:pmid/16311512#body:186
PPM1D ---| apoptosis	Regulation	Wip1 phosphatase regulates stem-cell apoptosis in a p53-dependent manner and co-localizes with thymidine label-retaining cells in a supra-Paneth cell position14.	info:pmid/23446353#cont:23
PPM1D ---| apoptosis	Regulation	Thus, the tumor cells with elevated levels of Wip1 readily underwent caspase-dependent apoptosis, the process that is characteristically compromised in tumors lacking wild-type p53.	info:pmid/22544321#cont:59
PPM1D ---| apoptosis	Regulation	Down-regulation of PPM1D by Small interfering RNA induced reduced cell proliferation and apoptosis in MCF7 and ZR-75-1 cells carrying wild-type p53 but not in BT-474 carrying mutant p53 [71].	info:pmid/21222575#cont:101
PPM1D ---| apoptosis	Regulation	As the pathways execute somewhat different cellular responses with regard to cell cycle arrest and apoptosis in response to Ultraviolet irradiation, Wip1 may regulate negatively Ultraviolet irradiation-induced apoptosis by dephosphorylate some kinases [48].	info:pmid/22312244#cont:103
PPM1D ---| apoptosis	Regulation	Because apoptosis was among the most enriched Gene Ontology terms in SMRT-dependent genes, we selected a group of pro-apoptotic genes regulated by CDDP (FOS, PPM1D, SMAD7, SRPK2, BCL2L11, MAX), and performed RT-qPCR after transfection of the cells with siRNA against SMRT and subsequent treatment with CDDP.	info:pmid/23690919#cont:73
PPM1D ---| apoptosis	Regulation	With the 0.25 µM aflatoxin B1 concentration, the p53 signaling pathway was identified in all cell samples; it contained several common up-regulated genes, including FAS, LRDD, PPM1D and TP53I3, which are known to promote apoptosis, and to be induced by p53 and/or involved in cellular response to an oxidative stress.	info:pmid/22100608#body:91
PPM1D ---| apoptosis	Regulation	cell carcinomas have been associated with common regions of DNA gain, including 17q23-25, which correlates with increased expression of the 17q23 protein-phosphatase 1D gene (PPM1D), negative regulator of p38/MAPK (mitogen-activated protein kinase), and in turn, p53-mediated transcription and apoptosis, and negative regulator of checkpoint kinase CHK1 and G2/M cell cycle arrest .	info:pmid/22525820#body:37
PPM1D ---| apoptosis	Regulation	One possible mechanism of Wip1-mediated anti-apoptosis is via the p38/JNK MAPKs pathway, as suggested.	info:doi/10.1016/j.biocel.2012.02.013#body:142
CDKN1A ---> cell stress	Regulation	In addition, p21WAF1 plays an essential role in the cellular stress induced by anti-	info:pmid/23381601#cont:196
CDKN1A ---> cell stress	Regulation	The p21 Cip1/WAF1 protein, an effector of p53 after a cellular stress, is constitutively expressed in SW480.	info:pmid/16061257#body:104
CDKN1A ---> cell stress	Regulation	The acquisition of the senescent phenotype by the HMECs in association with serial passage was confirmed by a transcriptional analysis of the cellular stress and senescence genes p16INK4a and p21CIP1 (Figure 3).	info:pmid/17003781#body:105
MDM2 ---> cell stress	Regulation	Strong p53 activation and MDM2 induction may lead to other cellular stress that facilitates MDMX degradation.	info:pmid/22120712#cont:107
MDM2 ---> cell stress	Regulation	Similiarly, phosphorylation of tyrosine 394 by c-Abl decreases the ability of Mdm2 to destabilize p53 during cellular stress.	info:pmid/21762075#cont:231
MDM2 ---> cell stress	Regulation	HDM2 and NPM interaction or colocalization increased consequent to divergent cellular stresses, like UV damage, proteasome inhibition, and expression of apoptosis-inducing viral K cyclin.	info:pmid/15144954#body:106
MDM2 ---> cell stress	Regulation	An important and well-established function of the N-terminal part of p53 in this context is the binding of Mdm2 to the transcription activation domain, which induces ubiquitination and subsequent degradation of p53 in the case of cellular stress.	info:doi/10.1016/j.jmb.2003.08.008#body:109
PPM1D ---| cell cycle arrest	Regulation	Moreover, we found that PPM1D silencing led to G0/G1 cell-cycle arrest and the accumulation of cells at the sub-G1 phase.	info:pmid/23745790#abs:7
PPM1D ---| cell cycle arrest	Regulation	Such a delay in Wip1 expression would allow p53-induced cell cycle arrest and DNA repair to proceed without premature interference.	info:pmid/17936559#body:138
PPM1D ---| cell cycle arrest	Regulation	In addition, as shown by many other groups, Wip1 up-regulation inhibits cell cycle arrest and suppresses apoptosis.	info:pmid/21163364#body:127
PPM1D ---| cell cycle arrest	Regulation	Wip1 signaling has similar effects, because Wip1 inhibits apoptosis and cell cycle arrest by inactivating several key stress-signaling proteins (7).	info:pmid/20007970#body:242
PPM1D ---| cell cycle arrest	Regulation	For example, PPM1D serves to reverse the p53 and Chk1-induced cell cycle arrest and return the cell to a homeostatic state following completion of DNA repair .	info:pmid/21376742#body:116
PPM1D ---| cell cycle arrest	Regulation	Furthermore, analysis of DNA content revealed that overexpression of PP2Cd causes cell cycle arrest in the S phase, particularly in early S phase, and concomitantly depletes cells in G0/G1 and G2 phases (Fig.10 and Table II).	info:pmid/9857069#body:322
PPM1D ---| cell cycle arrest	Regulation	Accumulating evidence indicates that Wip1 overexpression causes the deterioration of damaged cells, due not only to the suppression/inactivation of p53 function, but also abrogation of the cell-cycle arrest and checkpoint inhibition prior to the completion of DNA repair ( ).	info:pmid/22405851#body:6
PPM1D ---| cell cycle arrest	Regulation	Accumulating evidence indicates that Wip1 overexpression causes the deterioration of damaged cells, due not only to the suppression/inactivation of p53 function, but also abrogation of the cell-cycle arrest and checkpoint inhibition prior to the completion of DNA repair ( ).	info:doi/10.1016/j.biocel.2012.02.013#body:6
CCNG1 ---> cell cycle arrest	Regulation	Abrogation of cyclin G enhances p53 accumulation and phosphorylation of p53 at the Ser-15 residue, resulting in cell cycle arrest.	info:pmid/15077171#abs:4
CCNG1 ---> cell cycle arrest	Regulation	In p53-null Saos2 cells, cyclin G inhibited p73 induction in response to genotoxic stress and delayed the camptothecin-mediated cell cycle arrest.	info:pmid/12642871#abs:5
CCNG1 ---> cell cycle arrest	Regulation	Real-time PCR results demonstrated that the cell cycle arrest is mediated by up-regulation of cell cycle inhibitor genes p21, p27(Kip), and cyclin G1 in the exdpf morphants.	info:pmid/19067490#abs:6
CCNG1 ---> cell cycle arrest	Regulation	Cell cycle arrest in G2/M phase, which is known to be regulated by cyclin G, occurred at 4-h hour time-point, peaking 8 hours after the end of ultraviolet-A irradiation, suggesting that cyclin G might play a role in the cell cycle arrest.	info:pmid/17474990#abs:9
CCNG1 ---> cell cycle arrest	Regulation	Haploinsufficiency of Tcof1 perturbs mature ribosome biogenesis, resulting in stabilization of p53 and the cyclin G1-mediated cell-cycle arrest that underpins the specificity of neuroepithelial apoptosis and neural crest cell hypoplasia characteristic of Treacher Collins syndrome.	info:pmid/18246078#abs:2
CCNG1 ---> cell cycle arrest	Regulation	Cell-cycle arrest that is dependent on p53 requires transactivation of p21/WAF1, Gadd45 and cyclin G.	info:pmid/15878356#body:6
CCNG1 ---> cell cycle arrest	Regulation	Active p53 increases the transcription of cyclin G , gadd45, and p21, which are involved in cell cycle arrest.	info:pmid/15120971#body:250
CCNG1 ---> cell cycle arrest	Regulation	We postulated that the DNA damage observed in the embryonic day 6.5 embryos led to p53 activation and reduced cellular proliferation as a consequence of cyclin G1 and p21-mediated cell-cycle arrest ( ).	info:pmid/22579044#body:71
CCNG1 ---> cell cycle arrest	Regulation	For example, p53 and its downstream target genes (such as, cyclin G1 and Bax) which induce cell-cycle arrest, DNA repair and apoptosis are up-regulated after Ionizing radiation [8,32], but we observed no expression change of these genes during the recovery phase in our experiment.	info:pmid/21931809#cont:187
CCNG1 ---> cell cycle arrest	Regulation	Cyclin G mRNA, abundantly expressed in terminally differentiated tissues such as brain, muscle, spleen, and thymus, among others, is known as the transcriptional target of p53, and may play an important role in the cell cycle arrest. showed that cyclin G was involved in the G2/M arrest induced through the accumulation of p53 after the treatment of doxorubicin.	info:pmid/11516527#body:113
XPC ---> oxidative stress	Regulation	Some evidence suggests that XPC is required for the repair of oxidative damage that might be necessary in the brain ( ).	info:pmid/18336867#body:61
TBK1 ---| apoptosis	Regulation	Suppression of TBK1 induced apoptosis specifically in human cancer cell lines that depend on oncogenic KRAS expression.	info:pmid/19847166#abs:5
TBK1 ---| apoptosis	Regulation	Deficiency of T2K leads to apoptotic liver degeneration and impaired NF-kappaB-dependent gene transcription.	info:pmid/22851595#cont:468
TBK1 ---| apoptosis	Regulation	Deficiency of T2K leads to apoptotic liver degeneration and impaired NF-kappaB-dependent gene transcription.	info:pmid/21042276#cont:470
TBK1 ---| apoptosis	Regulation	have identified that TBK1 directly phosphorylates AKT to inhibit apoptosis and support oncogenic transformation [11,12].	info:pmid/24027431#cont:15
TBK1 ---| apoptosis	Regulation	Deficiency of T2K leads to apoptotic liver degeneration and impaired NF-kappaB-dependent gene transcription.	info:pmid/21102550#body:429
TBK1 ---| apoptosis	Regulation	Besides its antiviral activity, TBK1 was also found to be involved in other signaling pathways, such as autophagy, apoptosis and oncogenesis.	info:pmid/23395611#body:96
TBK1 ---| apoptosis	Regulation	Suppression of TBK1 induced apoptosis specifically in human cancer cell lines that depend on oncogenic KRAS expression.	info:pmid/23122493#body:97
TBK1 ---| apoptosis	Regulation	Down-regulation of TBK1 in active K-Ras–expressing cancer cells results in apoptosis and synthetic lethality (22, 23).	info:pmid/21464307#cont:30
TBK1 ---| apoptosis	Regulation	Another example is the pro-survival function of TBK1, which protects foetal hepatocytes from TNF-induced apoptosis [31].	info:pmid/21138416#cont:275
TBK1 ---| apoptosis	Regulation	These observations imply that TBK1 plays a key role in preventing apoptosis in the fetal hepatocytes of wild type mice.	info:pmid/19307177#body:48
TBK1 ---| apoptosis	Regulation	TBK1 suppresses apoptosis in oncogenic KRAS-transformed cells,44 while IKKe is required for the survival of MCF-7 breast cancer cells.45	info:pmid/24336087#cont:232
TBK1 ---| apoptosis	Regulation	In conclusion, in this study we have isolated and characterized T2K, a novel kinase associated with TRAF2 that is essential for the protection of embryonic liver from apoptosis.	info:pmid/10990461#body:222
TBK1 ---| apoptosis	Regulation	Furthermore, a recent study revealed that TBK1 is required for KRAS-driven cancer formation, probably by activating the NF-?B-induced antiapoptotic gene BCL-xL ( ).	info:pmid/20303872#body:223
TBK1 ---| apoptosis	Regulation	In further support of this relationship, we found that expression of kinase-dead TBK1 in oncogenic K-ras-expressing MEFs induced apoptosis, presumably through dominant inhibition of native TBK1 activation ( F).	info:pmid/17018283#body:110
TBK1 ---| apoptosis	Regulation	Interestingly, viruses also induce interferon-regulatory factor3-dependent apoptosis in infected cells, which require the presence of RIG-I, MAVS, TRAF3, TRAF2, TRAF6 and TBK1, as demonstrated by studies using genetically defective mouse and human cell lines .	info:pmid/23758787#cont:268
TBK1 ---| apoptosis	Regulation	TBK1 deficiency also induces massive liver degeneration and apoptosis, along with a dramatic reduction in NF-?B transcription, which indicates that TBK1 is critical in protection against embryonic liver damage due to apoptosis [44].	info:pmid/23304064#cont:73
TBK1 ---| apoptosis	Regulation	Suppression of TBK1 induced apoptosis of tumor cells expressing oncogenic KRAS.	info:doi/10.1016/j.cell.2009.11.016#body:5
TNFSF10 --+> oxidative stress	Regulation	Collectively, these data show that TRAIL induces O2- generation and oxidative stress within the mitochondria.	info:pmid/23608466#body:95
TNFSF10 --+> oxidative stress	Regulation	DJ-1 is a multifunctional protein that is implicated in transcriptional regulation, oxidative stress ( ), apoptosis induced by TRAIL ( ) and tumor suppressor activity ( ).	info:pmid/18063144#body:148
CDKN1A ---| oxidative stress	Regulation	In response to oxidative stress, Nrf2 and p21(Cip1/WAF1) are both upregulated to protect cells from oxidative damage.	info:pmid/19560419#abs:1
CDKN1A ---| oxidative stress	Regulation	Apoptosis regulates inflammatory cell survival, and p21(CIP1/WAF1) is an important inhibitory regulator of cycle progression after oxidative stress.	info:pmid/12204872#abs:3
CDKN1A ---| oxidative stress	Regulation	The accumulation of p21Cip1 in lenses exposed to oxidative stress may play a role as a defensive mediator of oxidative damage, an indicator for senescence or aging, or an inducer for the formation of cataract.	info:pmid/16179908#abs:13
CDKN1A ---| oxidative stress	Regulation	Moreover, we show that under physiological conditions of cell cycle arrest due to elevated levels of p21Cip1 resulting from oxidative stress, K cyclin expression enabled S-phase entry and was associated with p21Cip1 phosphorylation and partial restoration of cdk2 kinase activity.	info:pmid/16508017#abs:7
CDKN1A ---| oxidative stress	Regulation	Since transition between apoptotic degeneration and cell proliferation in stress conditions is regulated at cell cycle checkpoints, we determined the expression of two such genes, namely p21(WAF1/CIP1) and 14-3-3 sigma as well as p53 that are responsible for oxidative stress and DNA damage.	info:pmid/12907251#abs:4
CDKN1A ---| oxidative stress	Regulation	This study evaluates the hypothesis that EtOH inhibits hepatocyte proliferation after partial hepatectomy by inducing redox-sensitive factors, such as p38 mitogen-activated protein kinase and p21 (WAF1/CIP1), that protect cells from oxidative stress but prevent cell-cycle progression by inhibiting cyclin D1.	info:pmid/12436061#abs:3
CDKN1A ---| oxidative stress	Regulation	The cyclin-dependent kinase inhibitor p21 protects the lung from oxidative stress.	info:pmid/11415935#title:1
CDKN1A ---| oxidative stress	Regulation	One example of cytosolic regulation involves p21Cip1/WAF1, an essential protein that protects cells from oxidative stress.	info:pmid/23025925#body:95
CDKN1A ---| oxidative stress	Regulation	p21(Cip1) protects against oxidative stress by suppressing ER-dependent activation of mitochondrial death pathways.	info:pmid/18948188#title:1
CDKN1A ---| oxidative stress	Regulation	The cyclin-dependent protein kinase p21 (Cip1/WAF1) is a target gene of p53 and is up-regulated in response to oxidative stress to protect cells from oxidative damage.	info:pmid/22966037#cont:1155
CDKN1A ---| oxidative stress	Regulation	As an example, O'Reilly and colleagues (31) suggested that p21waf-1 protects the lung from oxidative stress, in part by inhibiting DNA replication and thereby allowing additional time to repair damaged DNA.	info:pmid/16166740#body:254
CDKN1A ---| oxidative stress	Regulation	The up-regulation by iron chelation of HIF-1 regulated genes, such as p 21waf1/cip1, enolase, and erythropoietin, may contribute to resistance to iron-dependent oxidative stress .	info:pmid/12527106#body:166
CDKN1A ---| oxidative stress	Regulation	Role of Cip1 in the Global Transcriptional Response to Oxidative Stress The fact that cip1? csx1? and cip2? csx1? mutants were more resistant to H2O2 treatment than the csx1? mutant suggested that Cip1 and Cip2 might participate in the control of gene expression during oxidative stress.	info:pmid/16407405#body:178
CDKN1A ---| oxidative stress	Regulation	Further, no immunofluorescence was detected in experiments were the primary antibody was omitted (data not shown). p21 Cip1 is thought to have an anti-apoptotic role by mediating protection from oxidative stress ( ), which contributes to noise-induced hearing loss (reviewed in: ).	info:pmid/21187137#body:185
CDKN1A ---| oxidative stress	Regulation	Five of these genes are involved in apoptosis: CDH1 (cadherin 1, type 1, E-cadherin),20 CDKN1A (cyclin-dependent kinase inhibitor 1A),21 MTHFR (5,10-methylenetetrahydrofolate reductase),22 TNF (tumor necrosis factor),23 and TP53 (tumor protein p53).24 Two are involved in oxidative stress: GSTM1 (glutathione S-transferase mu 1)25 and GSTT1 (glutathione S-transferase theta 1).26 One is associated w…	info:pmid/20357201#body:55
FAS ---> cell cycle arrest	Regulation	Inhibition of tumor FAS causes both cell cycle arrest and apoptosis, indicating FAS is a promising target for cancer treatment.	info:pmid/17565694#abs:2
FAS ---> cell cycle arrest	Regulation	In tumor cells, the inhibition of FAS elicits cell cycle arrest and apoptosis, so it is considered a potential drug target for oncology.	info:pmid/18796435#abs:2
FAS ---> cell cycle arrest	Regulation	Several reports have shown that FAS inhibitors retard cell growth by inducing cell cycle arrest.	info:pmid/17904792#body:115
FAS ---> cell cycle arrest	Regulation	... cyclin-dependent kinase inhibitor p21Cip1 (Agrawal et al. 2002), caspase-1 (Chin et al. 1997), Fas, and FasL (Xu et al. 1998), which will lead to ...	info:pmid/22217266#cont:164
FAS ---> cell cycle arrest	Regulation	For an example, the TNFR6 or Fas antigen and the p53 tumor suppressor limit cellular proliferation by inducing cell cycle arrest and apoptosis.	info:pmid/16672349#body:268
FAS ---> cell cycle arrest	Regulation	We recently reported that the reduction of CD95 or CD95L expression reduced cell growth of tumor cells and also caused cell cycle arrest in certain cells [10].	info:pmid/23166734#cont:270
FAS ---> cell cycle arrest	Regulation	The anti-cancer potential of Isoliquiritigenin has been reported to be accompanied through a cell cycle arrest or apoptosis regulated by various genes, such as Fas ligand (FasL)/Fas , Bax , Noxa , p53 , p21 , cyclin A and B, cdc2, and cdc25C .	info:pmid/22995316#body:4
FAS ---> cell cycle arrest	Regulation	In particular, the FAS inhibitors cerulenin (2S,3R-epoxy-4-oxo-7E,10E-dodecadienamide) and C75 (3-carboxy-4-octyl-2-methylenebutyrolactone) induce a rapid decline of fatty acid synthesis in tumor cells, with subsequent reduction of DNA synthesis, cell cycle arrest, and apoptosis (16, 17).	info:pmid/14563831#body:72
FAS ---> cell cycle arrest	Regulation	Addition of PP2 to anti-APO-1 or TRAIL increased the fraction of apoptotic cells in all three cell lines and caused cell cycle arrest, thus showing that the pro-apoptotic effect of PP2 is not limited to hepatoma cell lines nor is it dependent on p53 expression ( B).	info:pmid/17224200#body:60
FAS ---> cell cycle arrest	Regulation	Corresponding to this result, sho-saiko-to induced apoptosis of tumor cells, at least in part, through the promotion of expression of cell surface Fas and Fas-ligand and caused cell cycle arrest by regulating cyclin-dependent kinase activities (Liu et al, 1998).	info:pmid/11564179#body:45
FAS ---> cell cycle arrest	Regulation	Lastly, suppression of FAS via Small-interference RNA partially diminished the inhibitory effect of activated Liver X receptor on cell proliferation ( Fig. 6), implying that upregulation of FAS might be important for activated Liver X receptor-induced cell cycle arrest, at least in part.	info:pmid/20847297#cont:202
FAS ---> cell cycle arrest	Regulation	The outcome of p53 activation in cells ranges from a reversible cell-cycle arrest and induction of DNA repair to more drastic responses, such as cell death by apoptosis or senescence. p53 transactivates genes that induce apoptosis, such as FAS, BBC3 (PUMA), PMAIP1 (Noxa), and BAX, as well as genes that induce cell-cycle arrest, such as CDKN1A (p21) and GADD45.	info:pmid/19249676#body:10
TNFSF10 --+> cell cycle arrest	Regulation	We found that TRAIL induced apoptosis and cell cycle arrest in human gastric cancer cell lines, and that this effect was mediated by nitrous oxide production, and activation of both the extrinsic and intrinsic signaling pathways of apoptosis.	info:pmid/23871247#abs:5
TNFSF10 --+> cell cycle arrest	Regulation	RSV sensitizes cells to TRAIL-induced apoptosis via aG1 cell-cycle arrest and survivin depletion.	info:pmid/19432534#cont:680
TNFSF10 --+> cell cycle arrest	Regulation	In addition, it has been shown that TRAIL induces cell cycle arrest in normal T lymphocytes [10, 21].	info:pmid/21086019#cont:217
TNFSF10 --+> cell cycle arrest	Regulation	The possible mechanism is that TRAIL with the extract may act as an activator of the apoptotic signalling pathway and/or the cell cycle arrest pathway.	info:pmid/20438825#body:116
TNFSF10 --+> cell cycle arrest	Regulation	This effect was associated with induction of the secreted death ligand TRAIL, which could induce apoptosis and cell cycle arrest of adjacent non-transfected cells [48].	info:pmid/16603078#body:236
[truncated: 75 more rows]
