# Supplementary material for: Genomic alterations during p53-dependent apoptosis induced by γ-irradiation of Molt-4 leukemia cells
Source: PLoS One. 2017 Dec 22;12(12):e0190221. doi: 10.1371/journal.pone.0190221 (PMC5741252; doi:10.1371/journal.pone.0190221)
Supplement: S11 Table — (XLSX) [file pone.0190221.s012.xlsx]

## Sheet: entity name 
Supplementary Table S11. Interaction Analysis of Some Targeted Proteins and Cellular Processes in Molt-4-LXSN cells at 3hrs vs. 0hr.
Name	Type	Description	Connectivity	Local Connectivity	Indegree	Outdegree
ATF3	Protein	activating transcription factor 3	798	5	2	3
JUN	Protein	jun proto-oncogene	3134	8	5	3
NFATC1	Protein	nuclear factor of activated T-cells, cytoplasmic, calcineurin-dependent 1	954	6	1	5
RELB	Protein	v-rel avian reticuloendotheliosis viral oncogene homolog B	487	3	1	2
TNFRSF10B	Protein	tumor necrosis factor receptor superfamily, member 10b	383	4	2	2
FAS	Protein	Fas cell surface death receptor	3000	6	1	5
DDB2	Protein	damage-specific DNA binding protein 2, 48kDa	160	2	0	2
TNFSF10	Protein	tumor necrosis factor (ligand) superfamily, member 10	1547	6	2	4
LTB	Protein	lymphotoxin beta (TNF superfamily, member 3)	163	2	0	2
NFKBIA	Protein	nuclear factor of kappa light polypeptide gene enhancer in B-cells inhibitor, alpha	1452	7	2	5
BCL2L11	Protein	BCL2-like 11 (apoptosis facilitator)	927	3	2	1
CCNB1	Protein	cyclin B1	862	4	3	1
CDKN1A	Protein	cyclin-dependent kinase inhibitor 1A (p21, Cip1)	1987	18	10	8
GADD45A	Protein	growth arrest and DNA-damage-inducible, alpha	710	5	1	4
PPM1D	Protein	protein phosphatase, Mg2+/Mn2+ dependent, 1D	256	3	1	2
BLOC1S2	Protein	biogenesis of lysosomal organelles complex-1, subunit 2	14	1	0	1
PMAIP1	Protein	phorbol-12-myristate-13-acetate-induced protein 1	248	3	1	2
FDXR	Protein	ferredoxin reductase	104	1	0	1
SESN1	Protein	sestrin 1	87	3	1	2
ZMAT3	Protein	zinc finger, matrin-type 3	55	2	0	2
apoptosis	Cell Process		7635	25	25	0
inflammatory response	Cell Process		2351	13	13	0
Ras	Functional Class	RAS oncogene homolog	3369	20	2	18
p38	Functional Class	mitogen-activated protein kinase 11/12/13/14	1081	15	6	9
p53-mediated DNA damage response	Cell Process		11	1	1	0

## Sheet: Relationsship
Relation	Type	Sentence	TextRef	Connectivity	# of References
FAS --+> apoptosis	Regulation	Fas induced classical apoptosis., CD95 is a potent inducer of apoptosis., Fas (CD95) plays an important role in apoptosis., Fas-mediated apoptosis is a crucial cellular event., SB 203580 had no effect on Fas-initiated apoptosis., Membrane Fas can induce apoptosis in sensitive cells., Fas activation triggers apoptosis in many cell types., Fas and FasL is important mediators of apoptosis., Fas (CD9…	info:pmid/14754601#abs:9, info:pmid/9516458#abs:1, info:pmid/12199788#abs:1, info:pmid/21382479#abs:1, info:pmid/10464315#abs:4, info:pmid/10775726#abs:1, info:pmid/10611305#abs:1, info:pmid/18547442#abs:1, info:pmid/10029090#abs:1, info:pmid/9093908#abs:3 <more data available...>	2	100
Ras ---> apoptosis	Regulation	Ras is a well established modulator of apoptosis., Activation of Ras inhibits apoptosis during Drosophila development., Ras proteins regulate cell growth, differentiation and apoptosis., Ras association domain family6-induced apoptosis partially depends on p53., Ras induced apoptosis in quiescent and cycling cells., Expression of dominant-negative Ras (Ras N17) attenuated miltefosine-mediated apo…	info:pmid/10967125#abs:1, info:pmid/9814703#abs:1, info:pmid/10590312#abs:1, info:pmid/24003224#abs:6, info:pmid/12554771#abs:4, info:pmid/18710416#abs:5, info:pmid/11940651#abs:3, info:pmid/9214390#abs:1, info:pmid/9846185#abs:2, info:pmid/20713526#abs:3 <more data available...>	2	100
TNFSF10 --+> apoptosis	Regulation	TRAIL induces apoptosis in many malignant cell types., dexamethasone nearly abolished TRAIL-induced apoptosis., TRAIL induced caspase-dependent apoptosis., TRAIL promotes apoptosis in ovarian cancer cells., IkappaBdn fails to modulate Apo2L/TRAIL-induced apoptosis., All six cell lines were sensitive to TRAIL-induced apoptosis., Ten of 12 cell lines are susceptible to APO2L-induced apoptosis., Mor…	info:pmid/17431792#abs:1, info:pmid/17070682#abs:3, info:pmid/20696207#abs:11, info:pmid/23153223#abs:3, info:pmid/12934082#abs:11, info:pmid/12680221#abs:3, info:pmid/9613612#abs:3, info:pmid/16481065#abs:13, info:pmid/15389801#abs:9, info:pmid/11032723#abs:1 <more data available...>	2	100
JUN ---> apoptosis	Regulation	Moreover, JNK and c-Jun can modulate apoptosis., Activation of JNK and its substrate c-Jun can lead to apoptosis., Expression of c-jun gene induces apoptosis ofcells cultured in serum-free medium., Importantly, downregulation of c-jun is noted to cause apoptotic death of cancer cells., However, c-Jun also plays a critical role in cell proliferation and apoptosis., The c-jun gene may play an impor…	info:pmid/14617628#abs:2, info:pmid/10886328#abs:2, info:pmid/19002974#abs:1, info:pmid/18604982#abs:4, info:pmid/19006173#abs:4, info:pmid/16089316#abs:9, info:pmid/18096608#abs:9, info:pmid/15169569#abs:9, info:pmid/12391261#abs:5, info:pmid/9880041#abs:2 <more data available...>	2	100
BCL2L11 --+> apoptosis	Regulation	Bim proteins are essential factors of apoptosis., Bim siRNA reduced apoptosis sensitivity in a susceptible cell line., Overexpression of Bim enhances H(2)O(2)-induced apoptosis., Bim is itself sufficient to induce apoptosis in these cells., Moreover, ablation of Bim by short hairpin RNA protected cells from apoptosis., Bim activated by FOXO1 promoted cells apoptosis., Suppression of endogenous Bi…	info:pmid/15147734#abs:1, info:pmid/17486061#abs:10, info:pmid/21303257#abs:9, info:pmid/15620712#abs:5, info:pmid/20124456#abs:9, info:pmid/19757185#abs:10, info:pmid/15899854#abs:5, info:pmid/19106608#abs:3, info:pmid/17067554#abs:4, info:pmid/22158036#abs:10 <more data available...>	2	100
GADD45A ---> apoptosis	Regulation	Whether Gadd45 plays a direct role in apoptosis remains unclear., However, the mechanism(s) by which Gadd45a is involved in the induction of apoptosis remains unclear., Concomitant to the inhibition of GADD45 induction, H7 and H8 also blocked trichostatin-induced apoptosis., Overexpression of DDIT-3 and GADD45a enhanced the oxidative stress and apoptosis induced by ARV S1133 and sC., The stress-r…	info:pmid/10605933#abs:2, info:pmid/15899854#abs:2, info:pmid/12406558#abs:7, info:pmid/21779911#abs:7, info:pmid/23563151#abs:1, info:pmid/18039880#abs:2, info:pmid/21249130#abs:1, info:pmid/19882653#abs:2, info:pmid/19636889#abs:2, info:pmid/22313682#abs:9 <more data available...>	2	100
FAS ---> inflammatory response	Regulation	Defects in Fas and FasL expression in immune privilege sites can trigger an inflammatory response., To investigate the role of FADD (Fas-associated protein with death domain) in Fas and tumor necrosis factor receptor 1 (TNFR1)-mediated hepatic injury and inflammatory response in vivo., Fas (CD95) and Fas ligand (FasL, CD95L) have been implicated to be involved in the acute inflammatory response b…	info:pmid/10548879#abs:6, info:pmid/11685033#abs:1, info:pmid/15223240#abs:1, info:pmid/9761749#abs:3, info:pmid/9811328#abs:5, info:pmid/23509366#title:1, info:pmid/21412278#cont:235, info:pmid/24579701#cont:1175, info:pmid/23922974#cont:198, info:pmid/19111607#body:269 <more data available...>	2	49
Ras --+> inflammatory response	Regulation	We conclude that TILRR is an interleukin-1RI co-receptor, which associates with the signaling receptor complex to enhance recruitment of MyD88 and control Ras-dependent amplification of NF-kappaB and inflammatory responses., It should be noted, however, that Ras inhibition may modify inflammatory responses in other tissues as well., Activation of Ras is required for the Lipopolysaccharide-induced…	info:pmid/19940113#abs:8, info:pmid/21738773#cont:220, info:pmid/20034462#body:24, info:pmid/23921305#cont:143, info:pmid/17913587#body:68, info:pmid/20359552#body:142, info:pmid/17723833#body:16, info:pmid/21636306#body:84, info:pmid/20470857#body:204, info:pmid/20036794#body:19 <more data available...>	2	11
TNFRSF10B ---> apoptosis	Regulation	TRAIL receptor-2 (DR5) plays an important role in transducing apoptosis signals., Human recombinant death receptor 5/Fc also inhibited luteolin-induced apoptosis., Knockdown of death receptor 5 attenuated RRR-gamma-tocopherol-induced apoptosis., TRAIL receptor 1 and TRAIL-R2, but not TRAIL-R3 and TRAIL-R4, mediate apoptosis., The synergistic apoptosis was markedly blocked by death receptor 5/Fc c…	info:pmid/14632785#abs:4, info:pmid/16007131#abs:6, info:pmid/18022315#abs:2, info:pmid/12473583#abs:2, info:pmid/17273769#abs:9, info:pmid/19124248#abs:4, info:pmid/17604333#abs:9, info:pmid/16736946#abs:9, info:pmid/21276756#abs:1, info:pmid/19680616#abs:4 <more data available...>	2	100
CDKN1A ---> apoptosis	Regulation	Upregulation of p21(WAF1/CIP1) paralleled DAC-induced apoptosis (ED(50)=153 nM)., Furthermore, selective induction of p21Cip1 in RKO was sufficient to induce apoptosis., In the cytoplasm, p21(Cip1/Waf1) protein has an anti-apoptotic effect., On the other hand, in ISS10, overexpression of p21Waf1 induced marked apoptosis., Surprisingly, overexpression of p21(WAF1/CIP1) also triggered apoptosis wit…	info:pmid/18223691#abs:7, info:pmid/15342418#abs:6, info:pmid/21815189#abs:5, info:pmid/14566087#abs:3, info:pmid/12138103#abs:3, info:pmid/15524404#abs:1, info:pmid/16078010#abs:3, info:pmid/17464183#abs:8, info:pmid/16909308#abs:1, info:pmid/10797256#abs:3 <more data available...>	2	100
RELB ---> inflammatory response	Regulation	Based on such information, a hypothesis has been proposed in this review that AhR together with RelB functions as a coordinator of inflammatory responses., We propose that AhR is a previously unrecognized regulator of inflammation that interacts with nuclear factor-kappaB so that in the absence of AhR RelB is prematurely degraded, resulting in heightened inflammatory responses to multiple proinfl…	info:pmid/18955032#abs:7, info:pmid/17322371#abs:8, info:pmid/23922380#cont:340, info:pmid/22726116#cont:195, info:pmid/21571679#cont:221, info:pmid/21683686#body:51, info:pmid/12480531#body:112, info:pmid/22543051#body:8, info:pmid/18697742#body:379, info:doi/10.1016/S0002-9440(10)62291-2#body:110 <more data available...>	2	11
ATF3 ---> apoptosis	Regulation	We show that ATF3 promotes apoptosis and cell cycle arrest., Thus, ATF3 is a key mediator of KLF6-induced apoptosis in prostate cancer cells., In addition, Tolfenamic acid increased apoptosis-inducing activating transcription factor 3 (ATF3) expression., Functionally, expression of IRS2 protects beta-cells from ATF3-induced apoptosis., Furthermore, we demonstrate that induction of apoptosis by re…	info:pmid/16469745#abs:5, info:pmid/18755691#abs:8, info:pmid/23896517#abs:8, info:pmid/18057093#abs:8, info:pmid/21205742#abs:9, info:pmid/11473362#abs:9, info:pmid/22704967#abs:8, info:pmid/21280179#abs:5, info:pmid/21396734#abs:3, info:pmid/17764926#abs:2 <more data available...>	2	100
TNFSF10 ---> inflammatory response	Regulation	TRAIL induces leukocyte apoptosis, reducing acute inflammatory responses in the lung., TRAIL also plays an important role in the modulation of inflammatory responses, especially in the process of immune paralysis., In vitro and preclinical evidence suggests that the tumour necrosis factor-related apoptosis-inducing ligand (TRAIL) might be involved in both the atherosclerosis pathway and modulatio…	info:pmid/22496351#abs:2, info:pmid/24349222#abs:2, info:pmid/20190248#abs:2, info:pmid/17571163#abs:8, info:pmid/12839575#abs:6, info:pmid/16610707#abs:1, info:pmid/23071253#cont:114, info:pmid/22727903#title:1, info:pmid/23071256#cont:815, info:pmid/20451496#body:70 <more data available...>	2	18
p38 --+> apoptosis	Regulation	Biomechanical stress-induced apoptosis in vein grafts involves p38 mitogen-activated protein kinases., The MAP kinases, ERKs, JNKs, or p38 kinases, are involved in resveratrol-induced activation of p53 and apoptosis., Nicotine appears to have no effect on the activities of c-jun NH2-terminal protein kinase (JNK) and p38 mitogen-activated protein kinases, which have also been shown to be involved …	info:pmid/10660448#abs:11, info:pmid/12628512#abs:7, info:pmid/9600337#abs:3, info:pmid/19467570#abs:5, info:pmid/22002864#abs:1, info:pmid/16049034#abs:7, info:pmid/14976342#abs:7, info:pmid/23842744#abs:5, info:pmid/19496992#abs:10, info:pmid/9553074#abs:7 <more data available...>	2	100
RELB ---> apoptosis	Regulation	In conclusion, our study shows for the first time that RelB is required for the cisplatin/TNF-a-induced cytoskeletal reorganization and apoptosis in renal cells by controlling a Rho kinase-dependent signaling network., (A–D) RelB knockdown induces myeloma cell apoptosis., In our study, RelB shRNA-DCs induced T cell apoptosis after Mixed lymphocyte reaction., This results in decreased methylation …	info:pmid/23625948#abs:7, info:pmid/23555623#cont:497, info:pmid/22464914#body:119, info:pmid/23548901#cont:282, info:pmid/23451236#cont:53, info:pmid/11015437#body:332, info:pmid/17446175#body:320, info:pmid/21123948#body:310, info:pmid/16192349#body:188, info:pmid/23467542#cont:44 <more data available...>	2	14
NFKBIA ---> apoptosis	Regulation	In addition, inhibition of IkappaB-alpha degradation by MG-132 resulted in apoptosis., Like I kappa B alpha, HSCO inhibited NF-kappa B activity and abrogated p53-induced apoptosis., Adenoviral expression of a stable form of IkappaBalpha in the TRAIL-resistant cell lines induced apoptosis., These results suggest that induction of a labile inhibitory factor such as IkappaB alpha may contribute to g…	info:pmid/15528993#abs:8, info:pmid/12398897#abs:5, info:pmid/11439352#abs:8, info:pmid/9724034#abs:9, info:pmid/15275881#abs:11, info:pmid/15141332#abs:8, info:pmid/22013068#abs:4, info:pmid/16860949#abs:6, info:pmid/10967112#abs:6, info:pmid/10359010#abs:8 <more data available...>	2	100
p38 ---> inflammatory response	Regulation	One of the mitogen-activated protein kinases, p38, has been found to play a crucial role in various inflammatory responses., The p38 mitogen-activated protein kinases are activated in response to environmental stress and cytokines and play a significant role in transcriptional regulation and inflammatory responses., The p38 mitogen-activated protein kinases play a crucial role in stress and infla…	info:pmid/22637476#abs:1, info:pmid/19622861#abs:1, info:pmid/10066767#abs:1, info:pmid/18486973#abs:9, info:pmid/17138860#body:46, info:pmid/23523628#body:76, info:pmid/21362316#cont:157, info:pmid/21893401#body:87, info:pmid/22543062#body:61, info:pmid/12697715#body:57 <more data available...>	2	20
CCNB1 ---> apoptosis	Regulation	Inhibition of cyclin B1 kinase lowers apoptosis induced by 2-methoxyestradiol and docetaxel., This suggests that nuclear accumulation is necessary for cyclin B1-dependent apoptosis., The data showed that the TIMP-1-based decrease in Paclitaxel-induced apoptosis was reversed by cyclin B1., Enforcing Cyclin B1 expression attenuated apoptosis but not growth inhibition triggered by Farnesyl transfera…	info:pmid/17513602#abs:4, info:pmid/12424202#abs:7, info:pmid/19609944#abs:11, info:pmid/15548709#abs:8, info:pmid/18418077#abs:6, info:pmid/18174259#abs:5, info:pmid/16278675#abs:4, info:pmid/21945852#abs:2, info:pmid/10753846#abs:8, info:pmid/21903591#abs:9 <more data available...>	2	89
FDXR --+> apoptosis	Regulation	Apoptosis triggered by Fhit viral transduction can be mediated by its interaction with Fdxr., Ferredoxin reductase affects p53-dependent, 5-fluorouracil-induced apoptosis in colorectal cancer cells., (2001) Ferredoxin reductase affects p53-dependent, 5-fluorouracil-induced apoptosis in colorectal cancer cells., FDXR is a tumor suppressor localized to mitochondria and it has been suggested that FD…	info:pmid/18319262#body:217, info:pmid/18356165#body:217, info:pmid/11590433#title:1, info:pmid/23840665#cont:351, info:pmid/20812788#cont:1040, info:pmid/15131588#body:222, info:pmid/16675948#body:183, info:pmid/19286306#body:189, info:pmid/20712408#cont:314, info:pmid/15047108#body:21 <more data available...>	2	15
PMAIP1 --+> apoptosis	Regulation	Knockdown of Noxa or Puma significantly attenuated aspirin-induced apoptosis., Noxa silencing by siRNA reduces partially hyperforin-elicited apoptosis., NOXA might have a special role in regulating apoptosis sensitivity in the complex interplay of polychemotherapy., Depletion of the 19S non-ATPase subunit, PSMD1 induces NOXA-dependent apoptosis., Hence, Puma and Noxa are critical mediators of the…	info:pmid/19936928#abs:13, info:pmid/21947285#abs:5, info:pmid/22717582#abs:8, info:pmid/22361683#abs:7, info:pmid/14500851#abs:5, info:pmid/20924380#abs:7, info:pmid/20378569#abs:7, info:pmid/23828551#abs:7, info:pmid/21810437#abs:3, info:pmid/20217235#abs:6 <more data available...>	2	100
DDB2 ---> apoptosis	Regulation	The findings also suggest that modulation of ultraviolet-induced apoptosis by DDB2 may be independent of DNA repair., In contrast, the overexpression of DDB2 induces cellular FLICE-like inhibitory protein (cFLIP) expression and further attenuates death ligand-induced apoptosis., In sum, these results demonstrate that DDB2 is well conserved between humans and mice and functions as a tumor suppress…	info:pmid/11852074#abs:9, info:pmid/15644494#abs:5, info:pmid/14769931#abs:7, info:pmid/16325378#abs:5, info:pmid/24260342#cont:266, info:pmid/23025416#cont:188, info:pmid/22846800#body:107, info:pmid/21959603#cont:323, info:pmid/18431487#body:278, info:pmid/19541625#body:191 <more data available...>	2	14
NFKBIA ---> inflammatory response	Regulation	The anti-inflammatory response of taurine was shown to be mediated via stabilisation of IkBa., Genetic variants in the promoter of NFKBIA influenced NFKBIA gene expression, I?Ba protein expression, and TLR-mediated inflammatory responses., We thus conclude that parthenolide inhibits IkappaB kinase, resulting in stabilization of cytoplasmic IkappaBalpha, which in turn leads to inhibition of NF-kap…	info:pmid/21232527#abs:4, info:pmid/23487427#abs:5, info:pmid/17272824#abs:12, info:pmid/19007749#abs:4, info:pmid/16230348#abs:10, info:pmid/24066085#abs:3, info:pmid/23622108#cont:404, info:pmid/16942889#body:24, info:pmid/20811626#body:198, info:pmid/21566665#cont:146 <more data available...>	2	19
ZMAT3 --+> apoptosis	Regulation	Transient overexpression of PAG608 in human tumor-derived cells leads to distinctive changes in nuclear morphology, and can promote apoptosis., In particular, upregulation of WIG-1 was observed after zinc supplementation, indicating that WIG-1 might be involved in the zinc-induced cell cycle arrest and apoptosis of EC109 cells by regulating the expression of Bax, p21 ( WAF ), and cyclin D1., Prev…	info:pmid/9250682#abs:6, info:pmid/21559779#abs:7, info:pmid/11182242#body:101, info:pmid/11457582#body:130, info:pmid/11571644#body:77, info:pmid/19446018#body:85, info:pmid/22347364#cont:310, info:pmid/22794122#cont:380, info:pmid/11295161#body:64, info:pmid/10714958#body:81 <more data available...>	2	21
PPM1D ---| apoptosis	Regulation	In this study we show that Wip1 negatively regulates the activation of MKK4-JNK-c-Jun signaling during stress-induced apoptosis., Thus, Wip1 phosphatase promotes apoptosis in p53-negative tumors and protects normal tissues during treatment with anticancer agents., These results suggest that p53-dependent expression of Wip1 mediates a negative feedback regulation of p38-p53 signaling and contribut…	info:pmid/19395378#abs:4, info:pmid/22065775#abs:7, info:pmid/11101524#abs:9, info:pmid/22201816#abs:6, info:pmid/12021785#abs:5, info:pmid/18371349#abs:7, info:pmid/24126074#abs:6, info:pmid/18482988#abs:1, info:pmid/23907458#cont:36, info:pmid/16912047#body:274 <more data available...>	2	31
JUN ---> CDKN1A	PromoterBinding	Chromatin immunoprecipitation revealed that P-c-Jun is bound to the proximal part of p21WAF1/Cip1 promoter in Cyclosporine A-treated glioblastoma cells., B, transactivation of the human p21WAF1 promoter by c-Jun., Similarly, c-Jun bound to the p21WAF1/CIP1 promoter in cells exposed to high Ca2+ (data not shown)., EGF-induced c-Jun/ARNT/Sp1 complex could bind to the Sp1 sites of the p21WAF1/CIP1 p…	info:pmid/17321721#abs:8, info:pmid/10506225#body:157, info:pmid/16172401#body:198, info:pmid/20508969#cont:213, info:pmid/22493087#cont:559, info:pmid/11526502#body:186, info:pmid/11707292#body:211	2	7
CDKN1A ---> JUN	Regulation	The n-butyrate-induced p21(Cip1)-mediated inhibition of JNK and c-jun represents a novel potential mechanism by which proliferative unresponsiveness was maintained in CD4(+) T cells., The increased p21(Cip1/Waf1) expression is due, at least in part, to an increase in p21(Cip1/Waf1) mRNA, and receptor-mediated changes in phosphorylation of c-Jun provide a mechanism to account for this p21(Cip1/Waf…	info:pmid/20102411#abs:7, info:pmid/12126481#abs:6, info:pmid/17215518#body:307, info:pmid/12820963#body:86, info:pmid/15911090#body:156	2	5
LTB ---> inflammatory response	Regulation	It is also known that LT-ß is expressed on B-lymphocytes ( ), and thus the increase of the trout LT-ß1 transcript by LPS stimulation might depend on the expression on B-cells, or indicate that trout LT-ß is involved in the inflammatory responses against bacterial infections.	info:pmid/16144708#body:146	2	1
ATF3 ---| inflammatory response	Regulation	Neural apoptosis, inflammatory gene expression and cellular inflammatory response were upregulated in ATF3 knockout mice., ATF3 plays a role in islet graft rejection by contributing to islet cell death and inflammatory responses at the graft sites., Although several TFs have been associated with enhanced inflammatory responses in the lung, ATF3 attenuates the inflammatory responses associated wit…	info:pmid/22704967#abs:8, info:pmid/20349223#abs:10, info:pmid/18794337#abs:5, info:pmid/22768301#cont:381, info:pmid/21345597#body:19, info:pmid/23525087#cont:23, info:pmid/23697557#cont:398, info:pmid/16982098#body:22, info:pmid/20413626#cont:183, info:pmid/21152039#body:231 <more data available...>	2	14
LTB --+> apoptosis	Regulation	Among these differentially expressed genes, p16INK4, IL-12, TRAIL and the lymphotoxin beta gene involved in growth suppression or cell apoptosis were up-regulated, and PTEN involved in cell proliferation was down-regulated by BNIPL-1., The mechanisms through which the TNF family member lymphotoxin-ß (LTß) activates NF-?B and initiates apoptosis are less well defined., Importantly, TRAF3 has been …	info:pmid/16143817#abs:7, info:pmid/17430892#body:70, info:pmid/12089335#body:219, info:pmid/15845446#body:192, info:pmid/16159691#body:81, info:doi/10.1016/S1074-7613(01)00165-0#body:129	2	6
BLOC1S2 ---> apoptosis	Regulation	Bloc1s2 has been shown to regulate apoptosis in cancer , and Sec23ip is involved in protein export from the endoplasmic reticulum , and both of these genes are indirectly related to Hps5/6 genes.	info:pmid/19482074#body:69	2	1
NFATC1 ---> apoptosis	Regulation	Meanwhile, we also further explore the mechanisms of NFAT2 activation and NFAT2 mediates high glucose-induced podocyte apoptosis., Both corticosterone-induced apoptosis and FasL expression in the rat Leydig cells were enhanced by the overexpression of NFAT2 and antagonized by Cyclosporin A., Whereas high concentrations of NFATc1/aA can also lead to apoptosis, in collaboration with NF-?B-inducing …	info:pmid/23340267#abs:5, info:pmid/17712479#abs:12, info:pmid/22764736#abs:6, info:pmid/15060569#body:92, info:pmid/22333584#cont:186, info:pmid/21464221#cont:90, info:pmid/19232951#body:93, info:pmid/11420299#body:191, info:pmid/22841841#body:97, info:pmid/12226086#body:311 <more data available...>	2	15
NFATC1 ---> CDKN1A	PromoterBinding	Santini et al have very recently shown that calcineurin regulates the expression of mouse keratinocyte differentiation markers and the cyclin-dependent kinase inhibitor p21WAF1 through a mechanism that appears to involve an interaction between NFAT1/NFAT2 and the Sp1/Sp3 transcription factors (Santini et al, 2001)., Other transcription factors such as Smad proteins, NFATc1 or NFATc2 proteins can …	info:pmid/11982754#body:252, info:pmid/17321721#body:197	2	2
JUN --+> inflammatory response	Regulation	Overall, our study reveals that the MEK-ERK1/2 signaling pathway, but not the JNK pathway, contributes to the c-Jun-dependent microglial inflammatory response following irradiation., Although the c-Jun/activator protein 1 transcriptional factor regulates cell proliferation, apoptosis, and inflammatory responses, its role in lung pathogenesis is largely unknown., The phosphorylation of downstream …	info:pmid/22606284#abs:9, info:pmid/22265050#abs:2, info:pmid/15557226#abs:3, info:pmid/18679426#abs:2, info:pmid/21488180#cont:298, info:pmid/23908181#cont:215, info:pmid/23977376#cont:239, info:pmid/23892429#cont:608, info:pmid/9468519#body:36, info:pmid/9478946#body:36 <more data available...>	2	16
CDKN1A ---> p53-mediated DNA damage response	Regulation	Here we show that ectopic expression of HIC1 in MDA-MB-231 cells or its overexpression in BJ-Tert fibroblasts induces decreased mRNA and protein expression of p21 (CIP1/WAF1) another member of this CKI family that plays essential roles in the p53-mediated DNA damage response., In response to replicative stress, Fanconi Anemia stem and progenitor cells mount an aberrant p53-mediated DNA damage res…	info:pmid/23178572#abs:3, info:doi/10.1016/j.stem.2013.05.005#body:31	2	2
Ras --+> CDKN1A	Expression	This induction is p53-independent since a p21WAF1 promoter devoid of the p53 responsive elements is still activated by Ras., As already reported, oncogenic Ras expression was sufficient to induce cyclin D1 and p21cip1 expression and their association with cdk4., Thus the decrease in p21cip1 levels was mediated by a TGFbeta-initiated Ras-dependent, but smad-independent post-transcriptional mechani…	info:pmid/10698496#abs:7, info:pmid/10698514#abs:3, info:pmid/11784716#abs:14, info:pmid/12429740#abs:4, info:pmid/16248979#abs:8, info:pmid/12452332#abs:8, info:pmid/12082106#abs:4, info:pmid/17088994#cont:114, info:pmid/9685162#title:1, info:pmid/20855497#cont:776 <more data available...>	2	34
CDKN1A ---| CCNB1	Expression	In fact, p21/WAF-1 appears to directly repress a minimal cyclin B(1) promoter (-90 bp), a process that can be mediated by the amino-terminal portion of the p21 protein., p21Cip1/WAF1 mediates cyclin B1 degradation in response to DNA damage., An S-phase block or delay by p21waf1 could reduce both cyclin B1 expression and cyclin B1/Cdc2 kinase activity., increased p21Cip1 and p27Kip1 expression whi…	info:pmid/16160080#abs:7, info:pmid/19158493#title:1, info:pmid/10347252#body:179, info:pmid/24204899#cont:97, info:pmid/18006273#body:111	2	5
CDKN1A ---| CCNB1	DirectRegulation	Except under conditions favoring potentially lethal damage repair, a comparable expression pattern of p53, p21Waf1, and other cell cycle-regulated proteins (pRb, p34cdc2, and cyclin B1) was observed in alpha-particle or gamma-irradiated human fibroblasts., Here, we show that the exposure of normal human fibroblasts to genotoxic agents provokes permanent cell cycle exit in G(2) phase, whereas mous…	info:pmid/10825133#abs:7, info:pmid/12881433#abs:2, info:pmid/21554918#body:16, info:pmid/14627709#body:79, info:pmid/19232320#body:82, info:pmid/10347252#body:179, info:pmid/22843880#cont:287, info:pmid/17919456#body:147, info:pmid/18483205#body:98, info:pmid/16338659#body:37 <more data available...>	2	26
Ras --+> JUN	Expression	Together, these results suggest that EGF/Ras/Raf induces transcription via combined activation of ATF3/c-Jun and a 52-kDa nuclear factor, whereas JunD acts as a repressor of this response., Activated forms of Ras, RacI, Cdc42Hs, and MEKK increased expression of the c-jun promoter, while dominant negative forms of Ras, RacI, and MEK kinase (MEKK) inhibited EGF induction., New c-Jun synthesis was b…	info:pmid/9269900#abs:7, info:pmid/9448004#abs:4, info:pmid/8764004#abs:6, info:pmid/11402342#abs:3, info:pmid/17088994#cont:114, info:pmid/12954631#body:331, info:pmid/17324579#body:703, info:pmid/10973489#body:116, info:pmid/9988737#body:183, info:pmid/12004054#body:253 <more data available...>	2	29
GADD45A ---> CDKN1A	DirectRegulation	Gadd45 protein has been shown to interact with PCNA and also p21waf1., Binding of recombinant Gadd45 protein to overlapping p21Cip1 peptides in ELISA assays and use of the yeast two hybrid assay show that Gadd45 directly interacts with this cell cycle inhibitor., Gadd45 and to a lesser extent Gadd153 (stress genes induced by, e.g., ionizing radiation and ischaemia) were up-regulated, as well as p…	info:pmid/11063132#abs:2, info:pmid/7478594#abs:5, info:pmid/10912181#abs:13, info:pmid/23903687#cont:121, info:pmid/22347457#cont:184, info:pmid/10973963#body:51, info:pmid/11498536#body:47, info:pmid/15623554#body:60, info:pmid/10327059#body:72, info:pmid/11022036#body:216 <more data available...>	2	31
p38 ---> ATF3	Expression	Recent report demonstrated that anisomycin induced transcriptional activation of ATF3 which was also regulated by p38 MAP kinases ., Moreover, inhibition of JNK and P38 kinases that inhibited ATF3 expression (Figure 6a) also abolished Hif-2alpha expression (Figure 6b).	info:pmid/19101521#body:160, info:pmid/18511933#body:104	2	2
Ras ---| FAS	Expression	Ras/MEK/ERK pathway responsible for the down-regulation of CD95 expression; 2., In previous studies we have shown that oncogenic Ras inhibits the expression of Fas (CD95) and renders Ras-transformed cells resistant to Fas-induced death., We report here that oncogenic Ras downregulates Fas expression and renders cells of fibroblastic and epitheloid origin resistant to Fas ligand-induced apoptosis.…	info:pmid/16164824#abs:13, info:pmid/11809695#abs:2, info:pmid/10202146#abs:3, info:pmid/12389631#abs:6, info:pmid/9699671#abs:3, info:pmid/19276382#abs:8, info:pmid/10780669#title:1, info:pmid/10722927#body:111, info:pmid/14499341#body:180, info:pmid/12230495#body:318 <more data available...>	2	23
FAS --+> Ras	Regulation	Here, we show that Ras is activated following ligation of Fas on lymphoid lines., Apoptotic cell death of Jurkat cells was elicited by activation of the Fas receptor which results in sphingomyelinase stimulation, release of ceramide, activation of Ras, Rac-proteins and formation of O2., Treatment with the caspase inhibitor Ac-YVAD-cmk or cellular transfection with transdominant inhibitory N17Ras …	info:pmid/7536620#abs:3, info:pmid/9240472#abs:3, info:pmid/9468284#abs:3, info:pmid/20416930#body:301, info:pmid/22052940#cont:227, info:pmid/22010196#cont:371, info:pmid/23824448#cont:325, info:pmid/9699671#title:1, info:pmid/12230495#body:264, info:pmid/9268362#body:157 <more data available...>	2	23
p38 ---> JUN	ProtModification	These cells also had increased phosphorylation of native c-Jun, suggesting that both c-Jun NH(2)-terminal kinase and p38 mitogen-activated protein kinases phosphorylate c-Jun., The JNK/p38 kinases phosphorylate the N-terminal activation domains of c-JUN and ATF-2., JNK and p38 kinases phosphorylate c-Jun and ATF-2, increasing the transactivating properties of these transcription factors (15-17).,…	info:pmid/11454854#abs:7, info:pmid/9006914#body:288, info:pmid/15231489#body:306, info:pmid/21057855#cont:210, info:pmid/12571275#body:85, info:pmid/9721691#body:70	2	6
p38 ---> JUN	Expression	DNA damaging agents have been shown to activate SAPK/JNK (stress-activated protein kinase/c-Jun N-terminal kinase) and p38 kinases, which results in an increase in c-Jun level and the activity of the transcription factor activator protein-1 ( B)., However, in NIH-3T3 cells overexpressing the muscarinic m1 acetylcholine receptor, stimulation of c-jun expression is mediated through JNKs, p38-mitoge…	info:pmid/22261329#body:250, info:pmid/12169099#body:61, info:doi/10.1016/j.canlet.2012.01.007#body:250	2	3
Ras --+> p38	Regulation	Ras can also activate JNK and p38 MAPKs downstream of the TcR ( )., Ras/Rac-dependent activation of p38 mitogen-activated protein kinases in smooth muscle cells stimulated by cyclic strain stress., Therefore, we compared the ability of Ha- and M-Ras to activate the ERK, c-Jun N-terminal kinase, and p38 mitogen-activated protein kinases., Activation of Jurkat cells via the Fas receptor or with syn…	info:pmid/22981631#body:50, info:pmid/14631383#body:406, info:pmid/10446149#body:189, info:pmid/10446150#body:189, info:pmid/9268362#body:44, info:pmid/9268370#body:44, info:pmid/12629045#body:67, info:pmid/16781040#body:14, info:pmid/11983691#body:152	2	9
p38 ---> BCL2L11	Regulation	A role for the ERK group of MAP kinases in BimEL phosphorylation on Ser-55/65/73 is established, but it is possible that BimEL phosphorylation on these sites may also be mediated by other protein kinases, including JNK ( ) and p38 MAP kinases ( ).	info:pmid/18498746#body:137	2	1
FAS --+> p38	Regulation	In this study Fas activated the stress-responsive mitogen-activated protein kinases, p38 and JNK, within 2 h in Jurkat T lymphocytes but not the mitogen-responsive kinase ERK1 or pp70S6k., Fas receptor triggering resulted in an approximately 15-fold stimulation of JNK- and p38 kinases -activity (Fig.1, A and B)., Third, Fas activation leads to the activation of c-jun NH 2-terminal kinases (JNK) a…	info:pmid/8972182#abs:2, info:pmid/9268370#body:124, info:pmid/9268362#body:124, info:pmid/11408158#body:168, info:pmid/20919648#cont:1239, info:pmid/9740801#body:47, info:pmid/16219474#body:66, info:pmid/21975294#cont:229, info:pmid/10627275#body:52, info:pmid/14617800#body:268	2	10
Ras ---| SESN1	Regulation	Constitutively active Ras oncogene also downregulates Sesn1 and Sesn3 ( ).	info:pmid/24055102#body:173	2	1
PMAIP1 --+> CDKN1A	Regulation	The outcome of p53 activation in cells ranges from a reversible cell-cycle arrest and induction of DNA repair to more drastic responses, such as cell death by apoptosis or senescence. p53 transactivates genes that induce apoptosis, such as FAS, BBC3 (PUMA), PMAIP1 (Noxa), and BAX, as well as genes that induce cell-cycle arrest, such as CDKN1A (p21) and GADD45.	info:pmid/19249676#body:10	2	1
FAS --+> CDKN1A	DirectRegulation	However, CD95-induced up-regulation of p21cip-1/WAF-1 in T cells was p53-independent., ... , ATP citrate lyase, lipin1, microtubule-associated light chain 3 ß I/II , FAS, and monoclonal antibodies recognizing cyclin D1, cyclin D3, p21 Waf1/Cip1 ..., Those included PA26, DDB2, Bax, FasR and Poly(ADP-ribose) polymerase inhibition augments cancer cell apoptosis and death MDM2 in addition to p21CDKN1…	info:pmid/10754295#abs:5, info:pmid/23250485#cont:51, info:pmid/22101337#cont:41, info:pmid/19249676#body:10, info:pmid/21487429#cont:62	2	5
p38 ---> NFATC1	Regulation	These data raised the possibility that the JNK, ERK, and p38 protein kinases might be involved in the regulation of NFATc subcellular localization in vivo.	info:pmid/10652349#body:259	2	1
Ras ---| BCL2L11	Expression	We demonstrated previously that activation of Ras pathways is essential for the downregulation of Bim mRNA and the long-term survival of Baf-3 cells ( )., Interestingly, it has been shown that Ras regulates the binding potentials of HSC70 to Bim mRNA 3959untranslated region, resulting in the latter’s destabilization [75]., In a previous study, the Ras/ERK and Ras/mTOR pathways were reported to re…	info:pmid/17218274#body:132, info:pmid/23505521#cont:199, info:pmid/23085435#body:118, info:pmid/23830918#body:161, info:pmid/19022681#body:50, info:pmid/15246684#body:96, info:pmid/16282323#body:72	2	7
Ras ---> CCNB1	Regulation	Expression of Ras-V12, Ras-V12G37, and RalA-V23 abrogated the EMS-induced decrease in cyclin B1/CDC2 kinase activity., Ras oncogenes have been reported to enhance expression of cyclin B1 and cyclin-dependent kinase 1 (Santana et al., 2002), and to attenuate G2 checkpoint function (Agapova et al., 2004; Knauf et al., 2006).	info:pmid/15208305#body:198, info:pmid/17597816#body:48	2	2
p38 ---| NFKBIA	Expression	Our results are in agreement with a study that shows that overexpression of p38 mitogen-activated protein kinases induced the cytoplasmic-nuclear translocation of p65/nuclear factor-?B in cardiac myocytes and those observed by Baeza-Raja et al. who demonstrated that overexpression of MKK6-activated p38 mitogen-activated protein kinases reduced the levels of I?Ba and significantly increase the nuc…	info:pmid/16806824#body:169	2	1
NFKBIA ---| p38	Regulation	The extract had no effect on the LPS-induced binding of nuclear factor-?B in RAW 264.7 cells, on LPS-induced degradation of I?Ba or on LPS-induced activation of mitogen-activated protein kinases , p38mitogen-activated protein kinases and JNK in human monocytes.	info:pmid/22072539#abs:7	2	1
DDB2 ---| CDKN1A	Expression	Previously, we showed that DDB2 participates in nucleotide excision repair by regulating the level of p21(Waf1/Cip1)., Here we show that DDB2 participates in nucleotide excision repair by regulating the cellular levels of p21(Waf1/Cip1)., The xeroderma pigmentosum group E gene product DDB2 activates nucleotide excision repair by regulating the level of p21Waf1/Cip1., By degrading p53Ser18P, DDB2 …	info:pmid/19541625#abs:2, info:pmid/17967871#abs:5, info:pmid/19219066#body:323, info:pmid/23109835#cont:126, info:pmid/22846800#body:141	2	5
CDKN1A ---> inflammatory response	Regulation	These results suggest that the cell cycle inhibitor p21Cip1 plays a role in the inflammatory response induced by lipopolysaccharide., Our data demonstrate that the GE7 system-mediated, EGF R-targeted cotransfer of p21WAF-1 and GM-CSF genes exhibit more potent antitumor effect by inducing tumor cell apoptosis and inflammatory responses., Absence of p21Waf1/Cip1/Sdi1 modulates macrophage differenti…	info:pmid/15390102#abs:8, info:pmid/11916239#abs:8, info:pmid/15596565#title:1, info:pmid/18464929#body:108, info:pmid/22964992#cont:530	2	5
SESN1 ---> apoptosis	Regulation	Sesn1 is a positive regulator of cell growth and protects against apoptosis (Velasco-Miguel et al., 1999[Go]; Budanov et al., 2004[Go]) and was also inhibited by 2,3,7,8-Tetrachlorodibenzo-p-dioxin cotreatment., Nuclear FOXO3A activates several pro-apoptotic genes (PUMA, BIM, SESN1, TNFRSF10B, CDKN1B, CITED2) and represses CCND2 (a cell cycle gene) by direct transcriptional control.	info:pmid/17942748#body:256, info:pmid/19654878#body:237	2	2
TNFRSF10B --+> inflammatory response	Regulation	The down-regulation of TNFR1, TRAIL-R1, TRAIL-R2, and Fas prevents apoptotic and inflammatory responses that normally result from exposure to the respective ligands (Tollefson et al., 1998, 2001; McNees et al., 2002; Fessler et al., 2004; Lichtenstein et al., 2004a).	info:pmid/18039930#body:60	2	1
NFKBIA ---- Ras	Binding	The proteins ß-arrestin and ?B-Ras inhibit nuclear factor ?B by interacting with I?Ba and I?Bß, respectively (29-31), indicating that I?B-binding proteins are potentially important regulators of nuclear factor ?B function., Second, ?B-Ras lacks a C-terminal membrane attachment sequence (CAAX motif, where A is any aliphatic amino acid and X is any amino acid), suggesting that localization of ?B-Ra…	info:pmid/18579519#body:56, info:pmid/20639196#cont:45	2	2
Ras ---| NFKBIA	Expression	The combined knockdown of Ras and individual adaptor proteins strongly blocked the activation of IKKalphabeta, IkappaBalpha, and NF-kappaB., Inhibition of HOS function via expression of dominant negative HOS (HOS(DeltaF)) initiated mouse myoblast differentiation and prevented Ras-mediated acceleration of IkappaBalpha degradation as well as NF-kappaB trans-activation and transformation of NIH3T3 c…	info:pmid/19342688#abs:8, info:pmid/12151397#abs:7, info:pmid/16399631#abs:7, info:pmid/15731464#body:141, info:pmid/21170083#body:170, info:pmid/11160144#body:85	2	6
NFKBIA ---| Ras	Regulation	In this context, CDK4 protein degradation is triggered by Ras in a process that can be inhibited by I?Ba (Dajee et al., 2003), suggesting that Nuclear factor ?B opposes epidermal tumorigenesis by altering levels of a core cell cycle regulator., These experiments were primarily motivated by the observations described above suggesting that transient transfection of Par-4 caused inhibition of NF-?B …	info:pmid/15699216#body:49, info:pmid/10514481#body:164	2	2
PPM1D ---| p38	Regulation	Wip1 is induced by DNA damage in a p53-dependent manner and inhibits UV irradiation-induced activation of p38 Mitogen-activated protein kinases by dephosphorylating Thr180 in p38, thereby inhibiting the function of p53 (38, 39).	info:pmid/18482988#body:60	2	1
Ras --+> ATF3	Expression	Together, these results suggest that EGF/Ras/Raf induces transcription via combined activation of ATF3/c-Jun and a 52-kDa nuclear factor, whereas JunD acts as a repressor of this response., Oncogenic Ras induced the expression of ATF3, and inhibition of the JNK pathway partially reduced its induction.	info:pmid/9269900#abs:7, info:pmid/16469745#body:204	2	2
TNFSF10 --+> p38	Regulation	Interestingly, TRAIL-mediated activation of p38 MAP kinases was observed in DLD1 cells but not in DLD1/TRAIL-R cells., Specific knockdown of TAK1 using small interfering RNA abrogated the TRAIL-induced activation of p65 and c-Jun NH2-terminal kinase/p38 mitogen-activated protein kinases., homoharringtonine suppressed the expression of the anti-apoptotic proteins Mcl-1 and cFLIP and enhanced the T…	info:pmid/14749540#abs:5, info:pmid/17172402#abs:4, info:pmid/23456623#abs:5, info:pmid/15684417#body:196	2	4
TNFSF10 --+> CDKN1A	Expression	These results suggest that pioglitazone inhibits cell growth and sensitizes cells to TRAIL-induced apoptosis by induction of p21waf1/cip1., Furthermore, ethanol in combination with TRAIL increased the expression of cyclin-dependent kinase inhibitor p21 and decreased the levels of Bcl-2 and phosphorylated-AKT., RESULTS. p21WAF1 Protects HCT116 Cells from Chemotherapeutic Drugs, but Not from TRAIL-…	info:pmid/11684819#abs:9, info:pmid/22986577#abs:10, info:pmid/12151395#body:92	2	3
CDKN1A ---> TNFSF10	Regulation	p21(WAF1/CIP1) inhibits initiator caspase cleavage by TRAIL death receptor DR4., Stat1 is important in transducing anti-proliferative and growth arrest by inducing expression of cell cycle inhibitors p21WAF/CIP and pro-apoptotic signals by transcriptional activation of genes encoding proteins that directly induce or facilitate the process of cell death, such as caspases, FAS, and TRAIL (4, 5).	info:pmid/10694497#title:1, info:pmid/15073186#body:61	2	2
GADD45A --+> p38	Regulation	Altogether, these results provide a novel model for the tumor-suppressive function of Gadd45a in the context of Ras-driven breast carcinogenesis, showing that Gadd45a elicits its function through activation of the stress-induced JNK and p38 kinases, which contribute to increase in apoptosis and Ras-induced senescence., GADD45A activates both p38 MAPKs and MAPK8., Proteins of the Gadd45 family pro…	info:pmid/16951155#abs:6, info:pmid/22498492#cont:50, info:pmid/16287712#body:45	2	3
Ras --+> GADD45A	Regulation	Consistent with such an enhanced DNA repair activity for oncogenic Ras, several groups have reported that the induction of activated Ras up-regulates Gadd45 and p53 (40), human ERCC-1 (excision repaircross-complementing gene-1) (41), ribonucleotide reductase (42), and human DNA helicase VII (43), which are believed to be involved in the DNA repair system.	info:pmid/11884408#body:270	2	1
CDKN1A --+> TNFRSF10B	Regulation	These genes include p21WAF1/CIP1 (4), GADD45 (5), and 14-3-3 (6), which induce cell cycle arrest, and Bax (7), killer/DR5 (8), and PIG3 (9), which induce apoptosis.	info:pmid/12835324#body:56	2	1
GADD45A ---> inflammatory response	Regulation	GADD45 proteins are involved in cell cycle control, DNA repair, apoptosis, cell survival and aging, and inflammatory response by complicated protein-protein interactions., The interaction of GADD45 with the transcription factors PPAR, C/EBPß and c-Jun can also trigger activation of the inflammatory response.	info:pmid/21153055#abs:2, info:pmid/23095639#cont:636	2	2
Ras --+> TNFRSF10B	Expression	The current study has demonstrated induction of Death receptor 5 expression by the oncogenic proteins Ras and B-Raf and revealed the underlying mechanisms., Expression of a constitutively active Ras mutant (RasV12) in oral squamous cell carcinoma3 cells selectively upregulated surface expression of death receptor5, but not DR4, and restored TRAIL sensitivity.	info:pmid/22065586#abs:3, info:pmid/23470485#abs:9	2	2
NFATC1 ---> inflammatory response	Regulation	NFATc1 was detected and possibly involved in the inflammatory response and bone resorption of periapical tissues, as well as being associated with periapical lesion pathogenesis., NFATc1 and -c2 were shown to mediate vascular endothelial cell growth factor -mediated inflammatory responses in human endothelial cells (35).	info:pmid/20078699#abs:7, info:pmid/24106272#cont:276	2	2
SESN1 ---| CDKN1A	Regulation	Those included PA26, DDB2, Bax, FasR and Poly(ADP-ribose) polymerase inhibition augments cancer cell apoptosis and death MDM2 in addition to p21CDKN1A and BTG2 (Table S1B).	info:pmid/22101337#cont:41	2	1
Ras ---> RELB	Regulation	NF-?B complexes, including p65/RelA and c-Rel, are regulated by I?B proteins and can be activated by proteasomal degradation of I?Bs; however, there have been no reports on whether ?B-Ras affects the activation of other NF-?B complexes, including p50, p52, and RelB, which were regulated by the I?B-independent pathway.	info:pmid/20639196#cont:390	2	1
Ras ---> TNFSF10	Regulation	In line with our findings, oncogenic Ras transformation has been found to trigger TRAIL-sensitisation in immortalised fibroblasts.	info:pmid/23828565#cont:247	2	1
Ras --+> PMAIP1	Expression	Science 331: 456–461 Elgendy M, Sheridan C, Brumatti G, Martin SJ (2011) Oncogenic Ras-induced expression of Noxa and Beclin-1 promotes autopha-gic cell death and limits clonogenic survival., J Myocardin-related transcription factors regulate the Oncogenic Ras-induced expression of Noxa and Cell Sci 2010; 123:2803-9; PMID:20663922; http:// Cdk5/Pctaire1 kinase cascade to control neurite out-Becli…	info:pmid/23974797#cont:485, info:pmid/22185759#cont:284	2	2
ZMAT3 ---> CDKN1A	Expression	In particular, upregulation of WIG-1 was observed after zinc supplementation, indicating that WIG-1 might be involved in the zinc-induced cell cycle arrest and apoptosis of EC109 cells by regulating the expression of Bax, p21 ( WAF ), and cyclin D1.	info:pmid/21559779#abs:7	2	1
Ras ---| PPM1D	Expression	Expression of oncogenic Ras suppresses PPM1D mRNA induction, leaving p53 phosphorylated at Ser33 and Ser46 and in an active state.	info:pmid/12021785#abs:4	2	1
ATF3 --+> apoptosis	Regulation	We show that ATF3 promotes apoptosis and cell cycle arrest., Thus, ATF3 is a key mediator of KLF6-induced apoptosis in prostate cancer cells., Functionally, expression of IRS2 protects beta-cells from ATF3-induced apoptosis., Furthermore, we demonstrate that induction of apoptosis by resveratrol is mediated, in part, by increased ATF3 expression., Our present results indicate that ATF3 plays a cr…	info:pmid/16469745#abs:5, info:pmid/18755691#abs:8, info:pmid/18057093#abs:8, info:pmid/21205742#abs:9, info:pmid/11473362#abs:9, info:pmid/21280179#abs:5, info:pmid/21396734#abs:3, info:pmid/17764926#abs:2, info:pmid/19647793#abs:6, info:pmid/16489044#abs:6	2	10
p38 --+> JUN	ProtModification	These cells also had increased phosphorylation of native c-Jun, suggesting that both c-Jun NH(2)-terminal kinase and p38 MAP kinases phosphorylate c-Jun., JNK and p38 kinases phosphorylate c-Jun and ATF-2, increasing the transactivating properties of these transcription factors ( 15 ? 17 )., JNK and p38 kinases phosphorylate c-Jun and ATF-2 on specific serine residues that are required to activat…	info:pmid/11454854#abs:7, info:pmid/15231489#cont:271, info:pmid/11245588#cont:387, info:pmid/11313405#cont:27, info:pmid/14668484#cont:25, info:pmid/9721691#cont:41, info:pmid/12571275#cont:88	2	7
NFATC1 --+> apoptosis	Regulation	Both CORT-induced apoptosis and FasL expression in the rat Leydig cells were enhanced by the overexpression of NFAT2 and antagonized by CsA., Contrary to other NFATs, NFATc1/A is unable to promote apoptosis, suggesting that NFATc1/A enhances effector functions without promoting apoptosis of effector T cells., Moreover, Kakita et al. ( 2 ) demonstrated that NFATc1 plays a crucial role in endotheli…	info:pmid/17712479#abs:12, info:pmid/12121669#abs:5, info:pmid/12226086#cont:261, info:pmid/16099873#cont:182, info:pmid/12810687#cont:275	2	5
NFATC1 ---| apoptosis	Regulation	Both corticosterone-induced apoptosis and FasL expression in the rat Leydig cells were enhanced by the overexpression of NFAT2 and antagonized by Cyclosporin A., These findings demonstrate that the activation of calcineurin/NFATc is sufficient to inhibit H2O2-induced myocardial cell apoptosis., Moreover, Kakita et al. (2) demonstrated that NFATc1 plays a crucial role in endothelin-1-mediated prot…	info:pmid/17712479#abs:12, info:pmid/11420299#body:191, info:pmid/12226086#body:311	2	3

## Sheet: References 
Relation	Status	Type	Sentence	TextRef
FAS --+> apoptosis		Regulation	Fas induced classical apoptosis.	info:pmid/14754601#abs:9
FAS --+> apoptosis		Regulation	CD95 is a potent inducer of apoptosis.	info:pmid/9516458#abs:1
FAS --+> apoptosis		Regulation	Fas (CD95) plays an important role in apoptosis.	info:pmid/12199788#abs:1
FAS --+> apoptosis		Regulation	Fas-mediated apoptosis is a crucial cellular event.	info:pmid/21382479#abs:1
FAS --+> apoptosis		Regulation	SB 203580 had no effect on Fas-initiated apoptosis.	info:pmid/10464315#abs:4
FAS --+> apoptosis		Regulation	Membrane Fas can induce apoptosis in sensitive cells.	info:pmid/10775726#abs:1
FAS --+> apoptosis		Regulation	Fas activation triggers apoptosis in many cell types.	info:pmid/10611305#abs:1
FAS --+> apoptosis		Regulation	Fas and FasL is important mediators of apoptosis.	info:pmid/18547442#abs:1
FAS --+> apoptosis		Regulation	Fas (CD95/APO-1) is an important mediator of apoptosis.	info:pmid/10029090#abs:1
FAS --+> apoptosis		Regulation	Ultimately, Fas activation leads to apoptotic cell death.	info:pmid/9093908#abs:3
FAS --+> apoptosis		Regulation	Cross-linking of CD95 leads to the induction of apoptosis.	info:pmid/8688670#abs:2
FAS --+> apoptosis		Regulation	The Fas receptor and ligand initiate an apoptotic pathway.	info:pmid/9486981#abs:1
FAS --+> apoptosis		Regulation	Fas and FasL interaction induces apoptotic cell death.	info:pmid/19056538#abs:1
FAS --+> apoptosis		Regulation	Newly expressed Fas is indeed capable of inducing apoptosis.	info:pmid/17343612#abs:4
FAS --+> apoptosis		Regulation	The temporal dynamics of Fas-induced apoptosis is elucidated.	info:pmid/20195576#abs:1
FAS --+> apoptosis		Regulation	The Fas molecule mediates apoptotic signal in many cell types.	info:pmid/8671629#abs:1
FAS --+> apoptosis		Regulation	Cross-linking of APO-1 mediates apoptosis in a variety of cells.	info:pmid/7528667#abs:2
FAS --+> apoptosis		Regulation	Fas mediates apoptosis following binding with Fas ligand.	info:pmid/12397013#abs:1
FAS --+> apoptosis		Regulation	Fas, a membrane-bound protein, is a central pro-apoptotic factor.	info:pmid/10897390#abs:2
FAS --+> apoptosis		Regulation	FasL binds to Fas, which results in target cell apoptosis.	info:pmid/9077447#abs:4
FAS --+> apoptosis		Regulation	Anti-Fas antibody induces apoptotic cell death in sensitive cells.	info:pmid/9250912#abs:2
FAS --+> apoptosis		Regulation	FasL binds to Fas, which results in target cell apoptosis.	info:pmid/8950463#abs:2
FAS --+> apoptosis		Regulation	Caspase-3 is essential for Fas-mediated apoptosis in vitro.	info:pmid/10528193#abs:1
FAS --+> apoptosis		Regulation	Partial deletion of the Fas intracellular domain prevented apoptosis.	info:pmid/15289504#abs:4
FAS --+> apoptosis		Regulation	Soluble Fas (sFas) is known to inhibit Fas-induced apoptosis.	info:pmid/23619472#abs:3
FAS --+> apoptosis		Regulation	Monoclonal antibody against FAS/CD95 was applied to induce apoptosis.	info:pmid/18618109#abs:9
FAS --+> apoptosis		Regulation	It has been suggested that apoptosis is mediated through Fas antigen.	info:pmid/15617242#abs:2
FAS --+> apoptosis		Regulation	Human thyrocytes are resistant to Fas-mediated programmed cell death .	info:pmid/10537175#abs:1
FAS --+> apoptosis		Regulation	CD95 (Fas/Apo-1) mediates apoptosis in cells of various types.	info:pmid/9049960#abs:1
FAS --+> apoptosis		Regulation	The mechanism of Fas antigen-mediated apoptosis is at present unclear.	info:pmid/7538469#abs:1
FAS --+> apoptosis		Regulation	Apo-1/Fas gene is one of the mediators of apoptosis in stroke.	info:pmid/12515395#abs:2
FAS --+> apoptosis		Regulation	The death receptor CD95 (APO-1/Fas) induces apoptosis in many tissues.	info:pmid/15345718#abs:1
FAS --+> apoptosis		Regulation	In addition, the expression of Fas antigen directly induces apoptosis.	info:pmid/8741699#abs:4
FAS --+> apoptosis		Regulation	Fas can induce the apoptosis of osteoclast.	info:pmid/11798562#abs:12
FAS --+> apoptosis		Regulation	Membrane FasL is the natural trigger of Fas-mediated apoptosis.	info:pmid/23991192#abs:1
FAS --+> apoptosis		Regulation	Fas-Fas ligand (FasL) interaction could induce apoptosis as well.	info:pmid/21317984#abs:2
FAS --+> apoptosis		Regulation	Cross-linking of APO-1 induces apoptotic cell death in sensitive cells.	info:pmid/7682455#abs:2
FAS --+> apoptosis		Regulation	Cross-linking of APO-1 induces apoptotic cell death in sensitive cells.	info:pmid/1283266#abs:2
FAS --+> apoptosis		Regulation	Cross-linking of APO-1 induces apoptotic cell death in sensitive cells.	info:pmid/7693996#abs:2
FAS --+> apoptosis		Regulation	Despite Fas expression, many cells resist Fas-induced apoptosis.	info:pmid/10827133#abs:1
FAS --+> apoptosis		Regulation	Moreover, the translocation was also observed in Fas-dependent apoptosis.	info:pmid/10779768#abs:4
FAS --+> apoptosis		Regulation	However, both cell lines were also insensitive to Fas-mediated apoptosis.	info:pmid/10651307#abs:5
FAS --+> apoptosis		Regulation	Dependence on CD95-mediated apoptosis was not observed.	info:pmid/10892693#abs:11
FAS --+> apoptosis		Regulation	Ligation of the Fas receptor (FasR) is a key step in apoptosis induction.	info:pmid/11478842#abs:1
FAS --+> apoptosis		Regulation	The mechanisms allowing resistance to Fas-mediated apoptosis are complex.	info:pmid/11172597#abs:3
FAS --+> apoptosis		Regulation	We have found that Max is targeted during Fas-induced apoptosis.	info:pmid/11535131#abs:3
FAS --+> apoptosis		Regulation	Fas receptor-induced apoptosis plays critical roles in immune homeostasis.	info:pmid/7536620#abs:1
FAS --+> apoptosis		Regulation	The cells subsequently underwent Fas-mediated apoptosis.	info:pmid/11466354#abs:6
FAS --+> apoptosis		Regulation	This cell line was resistant to the apoptosis triggered by Fas engagement.	info:pmid/9832562#abs:3
FAS --+> apoptosis		Regulation	Apoptosis was also induced by anti-Fas antibody injection.	info:pmid/17162359#abs:5
FAS --+> apoptosis		Regulation	Fas and Bcl-2 proteins are involved in the control of apoptosis.	info:pmid/17162369#abs:2
FAS --+> apoptosis		Regulation	The cells had a low susceptibility to anti-Fas antibody-mediated apoptosis.	info:pmid/9266436#abs:3
FAS --+> apoptosis		Regulation	Soluble Fas (sFas) blocks apoptosis induced by Fas ligand in vitro.	info:pmid/10911377#abs:1
FAS --+> apoptosis		Regulation	Anti-CD95 antibody could induce their apoptosis.	info:pmid/10424438#abs:10
FAS --+> apoptosis		Regulation	Thus Fas appears to mediate germ cell apoptosis.	info:pmid/9950791#abs:6
FAS --+> apoptosis		Regulation	Fas-mediated apoptosis in human MG63 osteosarcoma cells.	info:pmid/14710359#abs:3
FAS --+> apoptosis		Regulation	Knockdown of cFLIP restores sensitivity to CD95-mediated apoptosis.	info:pmid/20812013#abs:9
FAS --+> apoptosis		Regulation	In contrast, Fas-triggered PMN apoptosis was completely blocked by zVAD-fmk.	info:pmid/12393608#abs:8
FAS --+> apoptosis		Regulation	Soluble Fas antigen can protect cells against Fas-mediated apoptosis.	info:pmid/12855687#abs:1
FAS --+> apoptosis		Regulation	All of the variants were Fas+ but resistant to Fas-mediated apoptosis.	info:pmid/8647182#abs:4
FAS --+> apoptosis		Regulation	Much of this apoptosis is mediated by Fas-Fas ligand (FasL) interactions.	info:pmid/10224289#abs:2
FAS --+> apoptosis		Regulation	Fas/Fas ligand and TNF/TNF receptors are involved in apoptosis.	info:pmid/9144074#abs:1
FAS --+> apoptosis		Regulation	In contrast, Fas-induced apoptosis was not inhibited.	info:pmid/11704868#abs:7
FAS --+> apoptosis		Regulation	Sensitivity to CD95-induced apoptosis can be restored using different molecules.	info:pmid/10622719#abs:2
FAS --+> apoptosis		Regulation	The caspase cascade is an executioner of apoptosis, mediated by Fas.	info:pmid/11334117#abs:1
FAS --+> apoptosis		Regulation	IL-22 had no effect on Fas-induced apoptosis.	info:pmid/16537974#abs:10
FAS --+> apoptosis		Regulation	Caspase-8 plays an essential role in apoptosis induced by Fas activation.	info:pmid/11525634#abs:1
FAS --+> apoptosis		Regulation	Fas-FasL interactions mediate activation-induced apoptosis in the periphery.	info:pmid/9469465#abs:5
FAS --+> apoptosis		Regulation	Fas (CD95) and Fas ligand (FasL/CD95L) are important mediators of apoptosis.	info:pmid/17163398#abs:2
FAS --+> apoptosis		Regulation	We therefore investigated the role of ATM kinase in Fas-induced apoptosis.	info:pmid/17932249#abs:4
FAS --+> apoptosis		Regulation	CD95 and ceramide are known to be involved in the apoptotic mechanism.	info:pmid/12112027#abs:1
FAS --+> apoptosis		Regulation	Shedding is a novel mechanism operative in early steps of CD95-mediated apoptosis.	info:pmid/8769429#abs:9
FAS --+> apoptosis		Regulation	Fas-mediated apoptosis has been proposed to play an important role in homeostasis.	info:pmid/16211301#abs:1
FAS --+> apoptosis		Regulation	The CD95 activation resulted in apoptosis and cell death in all cell lines.	info:pmid/18074150#abs:7
FAS --+> apoptosis		Regulation	The ensuing engagement of Fas by FasL on adjacent cells leads to apoptosis.	info:pmid/11212252#abs:2
FAS --+> apoptosis		Regulation	Fas and iNOS might mediate chondrocyte apoptosis.	info:pmid/16733918#abs:9
FAS --+> apoptosis		Regulation	Modulators of Fas/FasL-mediated apoptosis may therefore be clinically useful.	info:pmid/15667570#abs:14
FAS --+> apoptosis		Regulation	As a result, Fas-mediated apoptosis in these cells was inhibited.	info:pmid/23499736#abs:5
FAS --+> apoptosis		Regulation	The death receptor CD95 promotes apoptosis through well-defined signalling pathways.	info:pmid/21760611#abs:1
FAS --+> apoptosis		Regulation	Apoptosis was induced via CD95 crosslinking or ultraviolet irradiation.	info:pmid/9485078#abs:2
FAS --+> apoptosis		Regulation	CD95 is a member of the TNF-receptor superfamily and can mediate apoptosis.	info:pmid/10882644#abs:2
FAS --+> apoptosis		Regulation	Fas, a death factor, can induce apoptotic death of cells.	info:pmid/12500396#abs:1
FAS --+> apoptosis		Regulation	Apoptosis induced by glycochenodeoxycholic acid and Fas was also reduced.	info:pmid/21175587#abs:6
FAS --+> apoptosis		Regulation	Little is known about the mechanism of signal transduction in Fas-mediated apoptosis.	info:pmid/8524870#abs:5
FAS --+> apoptosis		Regulation	Inhibition of FAS induces apoptosis of human breast cancer cells.	info:pmid/12654184#abs:2
FAS --+> apoptosis		Regulation	Nitric oxide protects from apoptosis induced by Fas and TNF-alpha.	info:pmid/11518677#abs:2
FAS --+> apoptosis		Regulation	In addition, we examined anti-Fas-mediated apoptosis of thyrocytes.	info:pmid/9409648#abs:9
FAS --+> apoptosis		Regulation	CD95-mediated apoptosis was blocked in human ovarian cancer cells.	info:pmid/15297424#abs:5
FAS --+> apoptosis		Regulation	Fas (Apo-1/CD95) and its specific ligand (FasL) are key elements in apoptosis.	info:pmid/20534173#abs:1
FAS --+> apoptosis		Regulation	We summarize contributions to the data concerning proteases in Fas-mediated apoptosis.	info:pmid/9015753#abs:4
FAS --+> apoptosis		Regulation	The Fas-FasL interaction then activates the apoptosis program.	info:pmid/8673705#abs:4
FAS --+> apoptosis		Regulation	TSH was able to inhibit Fas-mediated apoptosis in a dose-dependent manner.	info:pmid/10437622#abs:9
FAS --+> apoptosis		Regulation	ECs were sensitive to Fas-mediated apoptosis when exposed to homocysteine.	info:pmid/15117910#abs:8
FAS --+> apoptosis		Regulation	Inhibition of PKCmu with Goe6983 sensitized resistant cells to CD95-induced apoptosis.	info:pmid/14654790#abs:5
FAS --+> apoptosis		Regulation	Conversely, UACC 1227 cells were resistant to Fas-mediated apoptosis.	info:pmid/10497214#abs:6
FAS --+> apoptosis		Regulation	Activating anti-CD95 antibodies further increased the apoptosis rate.	info:pmid/11136877#abs:9
FAS --+> apoptosis		Regulation	Fas receptor is a mediator of the external apoptotic pathway in many cells and tissues.	info:pmid/20854180#abs:1
FAS --+> apoptosis		Regulation	Fas-mediated apoptosis is an essential mechanism for maintenance of immune homeostasis.	info:pmid/10626246#abs:1
FAS --+> apoptosis		Regulation	Fas has a pro-apoptotic role in photoreceptors.	info:pmid/22499988#abs:12
FAS --+> apoptosis		Regulation	CD40 ligation inhibited spontaneous and Fas-induced apoptosis.	info:pmid/15878750#abs:4
Ras ---> apoptosis		Regulation	Ras is a well established modulator of apoptosis.	info:pmid/10967125#abs:1
Ras ---> apoptosis		Regulation	Activation of Ras inhibits apoptosis during Drosophila development.	info:pmid/9814703#abs:1
Ras ---> apoptosis		Regulation	Ras proteins regulate cell growth, differentiation and apoptosis.	info:pmid/10590312#abs:1
Ras ---> apoptosis		Regulation	Ras association domain family6-induced apoptosis partially depends on p53.	info:pmid/24003224#abs:6
Ras ---> apoptosis		Regulation	Ras induced apoptosis in quiescent and cycling cells.	info:pmid/12554771#abs:4
Ras ---> apoptosis		Regulation	Expression of dominant-negative Ras (Ras N17) attenuated miltefosine-mediated apoptosis.	info:pmid/18710416#abs:5
Ras ---> apoptosis		Regulation	However, the role of p53 in Ras-mediated apoptosis has not been fully investigated.	info:pmid/11940651#abs:3
Ras ---> apoptosis		Regulation	Studies in cell culture systems have indicated that oncogenic forms of Ras can affect apoptosis.	info:pmid/9214390#abs:1
Ras ---> apoptosis		Regulation	The aim of this investigation was to further explore the mechanisms of apoptosis triggered by Ras.	info:pmid/9846185#abs:2
Ras ---> apoptosis		Regulation	Although Ras suppresses Myc-induced apoptosis, the role of Myc in this cooperation has remained undefined.	info:pmid/20713526#abs:3
Ras ---> apoptosis		Regulation	Ras-induced inhibition of apoptosis is mediated by PI3K activation.	info:pmid/15195145#abs:4
Ras ---> apoptosis		Regulation	This finding suggested that Ras activation may play a role in TNF-induced apoptosis.	info:pmid/8887541#abs:4
Ras ---> apoptosis		Regulation	Ras proteins regulate cell growth, differentiation, and apoptosis from various cellular platforms.	info:pmid/19695294#abs:1
Ras ---> apoptosis		Regulation	These results provide a possible mechanism of regulation of Ras-induced apoptosis by Bcl-2.	info:pmid/8576193#abs:8
Ras ---> apoptosis		Regulation	The results indicate a potential mechanism by which Bcl-2 protects cells against Ras-mediated apoptotic signaling.	info:pmid/12477721#abs:6
Ras ---> apoptosis		Regulation	Conversely, Ras(L61) prevents apoptosis resulting from inhibition of autocrine fibroblast growth factor signaling.	info:pmid/10644748#abs:9
Ras ---> apoptosis		Regulation	However, activated forms of Ras may also inhibit growth by inducing senescence, apoptosis, and differentiation.	info:pmid/12676952#abs:3
Ras ---> apoptosis		Regulation	In vitro, Ras has been shown to regulate distinct and contradictory effects, such as cellular proliferation and apoptosis.	info:pmid/14633661#abs:2
Ras ---> apoptosis		Regulation	Activated Ras can stimulate signal transduction cascades, leading to cell proliferation, differentiation or apoptosis.	info:pmid/10989457#abs:2
Ras ---> apoptosis		Regulation	R-Ras is a Ras-family small GTPase that regulates various cellular functions such as apoptosis and cell adhesion.	info:pmid/17344481#abs:1
Ras ---> apoptosis		Regulation	We investigated whether cell cycle progression was required for Ras-stimulated apoptosis.	info:pmid/16968694#abs:3
Ras ---> apoptosis		Regulation	Members of the Ras-association domain family of proteins influence apoptosis and cell cycling but little is known about the mechanisms.	info:pmid/21278800#abs:1
Ras ---> apoptosis		Regulation	The Ras proteins are pivotal regulators of cellular proliferation, differentiation, motility, and apoptosis.	info:pmid/16870043#abs:1
Ras ---> apoptosis		Regulation	Inducible expression of oncogenic Ras-triggered growth arrest, early senescence, and later apoptosis.	info:pmid/19883200#abs:2
Ras ---> apoptosis		Regulation	Oncogenic Ras can either promote or inhibit apoptosis, depending on the cell type and the nature of the apoptotic stimuli.	info:pmid/15213223#abs:2
Ras ---> apoptosis		Regulation	Suppression of Ras, RalA, or phosphatidylinositol-3-kinase also led to apoptosis in the absence of serum.	info:pmid/17949898#abs:8
Ras ---> apoptosis		Regulation	Ras genes are also involved in induction of senescence or apoptosis, suggesting activation of alternative pathways that may be anti-oncogenic.	info:pmid/12118316#abs:3
Ras ---> apoptosis		Regulation	Ras proteins are key regulators of signalling cascades, controlling many processes such as proliferation, differentiation and apoptosis.	info:pmid/20563706#abs:1
Ras ---> apoptosis		Regulation	K-Ras mutations are frequent in colorectal cancer , albeit K-Ras is the only Ras isoform that can elicit apoptosis.	info:pmid/22195963#abs:1
Ras ---> apoptosis		Regulation	The Ras family of genes is involved in the cellular regulation of proliferation, differentiation, cell adhesion and apoptosis.	info:pmid/20528225#abs:1
Ras ---> apoptosis		Regulation	Interference with the ability of endogenous MST1/2 to associate with the Nore1/RASSF polypeptides inhibits Ras-induced apoptosis.	info:pmid/16757333#abs:14
Ras ---> apoptosis		Regulation	Ras functions as a molecular switch for several downstream targets and may promote either apoptosis or survival dependent upon the cell system and stimulus.	info:pmid/9829751#abs:1
Ras ---> apoptosis		Regulation	However, in other cases it appears that Ras operates by triggering novel non-apoptotic death mechanisms that are just beginning to be characterized.	info:pmid/21196257#abs:6
Ras ---> apoptosis		Regulation	Moreover, dominant-negative Ras (N17) induced severe apoptosis, which was accompanied by down-regulation of Bcl-2 and activation of caspase-3.	info:pmid/10918073#abs:5
Ras ---> apoptosis		Regulation	Moreover, inhibition of PTK, protein kinase C, Ras, Raf or JNK activation increased oridonin-induced apoptosis.	info:pmid/19699177#abs:5
Ras ---> apoptosis		Regulation	The small G protein Ras regulates many cell processes, such as gene expression, proliferation, apoptosis, and cell differentiation.	info:pmid/22319010#abs:1
Ras ---> apoptosis		Regulation	Activating mutations in these Ras proteins result in constitutive signaling, thereby stimulating cell proliferation and inhibiting apoptosis.	info:pmid/11459867#abs:3
Ras ---> apoptosis		Regulation	While Ras is known to suppress Myc-induced apoptosis, we recently discovered that Myc is able to repress Ras-induced senescence.	info:pmid/20445224#abs:4
Ras ---> apoptosis		Regulation	Recently, several groups have reported that Ras association domain family 1 (RASSF1A) interacts with Ras and mediates Ras-dependent apoptosis.	info:pmid/14559805#abs:1
Ras ---> apoptosis		Regulation	In the Drosophila eye, Ras may protect cells from apoptosis by inhibiting both JNK and Hid activities.	info:pmid/19840402#abs:8
Ras ---> apoptosis		Regulation	Although typically associated with enhanced growth and transformation, activated Ras may also induce growth antagonistic effects such as senescence or apoptosis.	info:pmid/15574778#abs:2
Ras ---> apoptosis		Regulation	Genetic inhibition of Ras by transfection of transdominant inhibitory N17Ras blocked Fas-mediated reactive oxygen intermediates synthesis and programmed cell death.	info:pmid/8943716#abs:4
Ras ---> apoptosis		Regulation	However, dn-JNK1 had no effect on protein kinase C/Ras-induced apoptosis in Jurkat/Fas-associated death domain(m)/ras cells.	info:pmid/11432804#abs:6
Ras ---> apoptosis		Regulation	Oncogenic Ras also down-modulates the expression of Par-4, a transcriptional repressor protein, that is essential but not sufficient on its own to induce apoptosis.	info:pmid/10514481#abs:3
Ras ---> apoptosis		Regulation	The phosphoinositide 3-OH kinase -PKB/Akt signaling pathway has been shown to mediate both Ras- and cytokine-induced protection from apoptosis.	info:pmid/10446202#abs:1
Ras ---> apoptosis		Regulation	In human cells, Ras does not appear necessary to prevent apoptosis but Ha-Ras and Ki-Ras appear to be required for cell cycle progression.	info:pmid/16374429#abs:13
Ras ---> apoptosis		Regulation	Induction of apoptosis by Ras may be an important factor in limiting the expansion of somatic cells that sustain oncogenic ras mutations.	info:pmid/9020362#abs:8
Ras ---> apoptosis		Regulation	The ability of Rac to suppress Ras-induced apoptosis is dependent on effector pathway(s) controlled by the insert region and is linked to the activation of NF-kappaB.	info:pmid/10454536#abs:5
Ras ---> apoptosis		Regulation	Caspase-3 activation is also induced, but the caspase inhibitor, Z-VAD-FMK, does not block Ras-association domain family6-mediated apoptosis.	info:pmid/17367779#abs:8
Ras ---> apoptosis		Regulation	Ras/Raf/MEK/ERK singal transduction plays an important role in cell proliferation, differentiation, apoptosis, metastasis and metabolism.	info:pmid/21542288#abs:1
Ras ---> apoptosis		Regulation	Ras/Raf/ERK1/2 and ERK5 have also been shown to have death-promoting apoptotic roles in neural cells.	info:pmid/21848643#abs:3
Ras ---> apoptosis		Regulation	N-ras mutations result in a constitutively active N-ras protein that induces uncontrolled cell proliferation and inhibits apoptosis.	info:pmid/23667841#abs:2
Ras ---> apoptosis		Regulation	Growing evidence suggests that Ras/Raf/ERK1/2 signaling plays death-promoting apoptotic roles in neural cells.	info:pmid/21595826#abs:3
Ras ---> apoptosis		Regulation	Here we show a direct relationship between assembly of the cap-dependent translation initiation apparatus and suppression of apoptosis by oncogenic Ras in vitro and in vivo.	info:pmid/10811643#abs:2
Ras ---> apoptosis		Regulation	Interestingly, Ras-dependent apoptosis correlated with further persistent activation of both p46 and p54 SAPK/JNK and concurrent inhibition of ERK.	info:pmid/16465287#abs:7
Ras ---> apoptosis		Regulation	In hematopoietic cells, Ras, a cellular protooncogen product, and phosphatidylinositol 3 kinase are involved in the suppression of apoptosis.	info:pmid/10222650#abs:6
Ras ---> apoptosis		Regulation	The Ras family of small GTPases regulates cell proliferation, spreading, migration and apoptosis, and malignant transformation by binding to several protein effectors.	info:pmid/16966426#abs:1
Ras ---> apoptosis		Regulation	The inhibitors of Ras farnesylation inhibited glucose-induced nitric oxides and apoptosis in isolated retinal endothelial cells.	info:pmid/14988264#abs:7
Ras ---> apoptosis		Regulation	Therefore, their upstream molecule Ras may be a key factor in the ß2-adrenoceptor antagonist induced G1/S phase arrest and apoptosis in pancreatic cancer cells.	info:pmid/22118662#abs:8
Ras ---> apoptosis		Regulation	On the other hand, it has recently been shown that R-Ras binds to the protooncogene product Bcl-2, a protein that transforms B cells by blocking apoptosis.	info:pmid/8607982#abs:15
Ras ---> apoptosis		Regulation	We analyze the Ras effectors (PI3K, RalGDS and Raf) that are thought to mediate its oncogenic activity, as well as the ability of Ras to induce apoptosis in thyrocytes.	info:pmid/15062572#abs:7
Ras ---> apoptosis		Regulation	Nitrosylation of Ras is necessary for maintaining the survival of PC12 cells, while farnesylation of Ras stimulates apoptosis under withdrawal conditions.	info:pmid/16165275#abs:6
Ras ---> apoptosis		Regulation	Retrovirus-mediated overexpression of PPM1D reduced p53 phosphorylation at these sites, abrogated Ras-induced apoptosis and partially rescued cells from cell-cycle arrest.	info:pmid/12021785#abs:5
Ras ---> apoptosis		Regulation	These results provide the first experimental evidence that the endoproteolysis of Ras oncoproteins is important for the growth and apoptosis of ras-transformed cancer cells.	info:pmid/9851253#abs:5
Ras ---> apoptosis		Regulation	Ras GTPases cycle between active GTP-bound and inactive GDP-bound forms to regulate a multitude of cellular processes, including cell growth, differentiation, and apoptosis.	info:pmid/23123410#abs:1
Ras ---> apoptosis		Regulation	We report here that oncogenic Ras downregulates Fas expression and renders cells of fibroblastic and epitheloid origin resistant to Fas ligand-induced apoptosis.	info:pmid/10202146#abs:3
Ras ---> apoptosis		Regulation	In vitro, the effects of Ras in thyroid cells are pleiotropic in that expression of activated Ras has been reported to stimulate proliferation and apoptosis.	info:pmid/11704863#abs:2
Ras ---> apoptosis		Regulation	The statin-induced apoptotic pathway in these cell lines was presumably regulated by altered prenylation of either Ras or RhoA, as measured by the defective membrane localization of these small GTPases.	info:pmid/15705602#abs:5
Ras ---> apoptosis		Regulation	Overexpression of chicken bcl-xL suppressed apoptosis under serum-limiting conditions, but not apoptosis initiated by Ras/MEK inhibition in cells transformed by myc and activated ras.	info:pmid/10644986#abs:8
Ras ---> apoptosis		Regulation	These results provide the first experimental evidence that the endoproteolysis of Ras oncoproteins may be important for Ras-mediated cell growth and apoptosis.	info:pmid/10667208#abs:5
Ras ---> apoptosis		Regulation	Ras proteins transduce signals from membrane-bound receptors via multiple downstream effector pathways and thereby affect fundamental cellular processes, including proliferation, apoptosis, and differentiation.	info:pmid/14517344#abs:1
Ras ---> apoptosis		Regulation	These findings imply that oncogenic Ras suppresses the apoptotic gene PTEN via the Raf-MEK-ERK-c-Jun pathway to induce antiapoptosis and cellular transformation.	info:pmid/17974977#abs:7
Ras ---> apoptosis		Regulation	These results indicate that Ras, Bcl-2, as well as Raf-1 and phosphatidylinositol 3-kinase pathways play pivotal roles in 5-flurouracil-induced apoptosis under Ha-ras-overexpressed condition.	info:pmid/12915131#abs:5
Ras ---> apoptosis		Regulation	Here we demonstrate that strongly aggregating single-chain antibody fragments (scFv), binding to Ras, induce apoptosis, and this effect is strictly related to the antibody-mediated aggregation of p21Ras.	info:pmid/12899696#abs:2
Ras ---> apoptosis		Regulation	Exogenous expression of an oncogenic ras suppressed apoptosis caused by H2O2 indicating that Ras protein also plays a role in suppressing apoptosis caused by oxidative radical stress.	info:pmid/8843102#abs:5
Ras ---> apoptosis		Regulation	Detachment of epithelial cells from extracellular matrix results in induction of apoptosis ('anoikis') which can be blocked by expression of activated Ras or PKB/Akt.	info:pmid/11002418#abs:1
Ras ---> apoptosis		Regulation	The Ras/mitogen-activated protein kinase and the phosphatidylinositol 3-kinase /Akt pathways are both activated upon insulin stimulation and can protect against apoptosis under certain circumstances.	info:pmid/9788439#abs:2
Ras ---> apoptosis		Regulation	During late stages of intracellular proliferation, caspase-3 is activated but apoptosis is delayed through activation of NF-?B and Ras, which ensures cell viability.	info:pmid/21687747#abs:11
Ras ---> apoptosis		Regulation	These results suggest that R-Ras in collaboration with IGF-I suppressed apoptotic cell death of BaF3 caused by IL-3 deprivation, presumably by modulating the activitites of MAPK and PI3K.	info:pmid/9349502#abs:11
Ras ---> apoptosis		Regulation	Prominent oncogenes (e.g., c-Myc, Ras, Raf, Bcl-2) and tumor suppressor genes (e.g., p53, Bax) have been shown to modulate apoptosis via a direct or indirect effect on mitochondrial membranes.	info:pmid/10858959#abs:6
Ras ---> apoptosis		Regulation	We now extend the mechanisms through which ras promotes tumor survival by demonstrating that oncogenic Ras inhibits expression of the fas gene and renders Ras-transformed cells resistant to Fas-induced apoptosis.	info:pmid/9699671#abs:3
Ras ---> apoptosis		Regulation	We also demonstrate that oncogenic Ras protects from apoptosis induced by cholesterol depletion through constitutive activation of the phosphatidylinositol-3 kinase /AKT pathway.	info:pmid/19700418#abs:4
Ras ---> apoptosis		Regulation	In contrast, the CED-3/interleukin-1beta-converting enzyme (ICE) protease inhibitor Z-VADfmk efficiently suppressed Fas-induced apoptosis and only marginally inhibited protein kinase C/Ras-mediated apoptosis.	info:pmid/9642224#abs:9
Ras ---> apoptosis		Regulation	Ras is a guanine nucleotide-binding protein that cycles between inactive GDP-bound and active GTP-bound states to regulate a diverse array of cellular processes, including cell growth, apoptosis, and differentiation.	info:pmid/12740440#abs:1
Ras ---> apoptosis		Regulation	Because tyrosines 490 and 785 mediate redundant signaling through the Ras-extracellular signal-regulated kinase pathway, we examined the role of Ras-extracellular signal-regulated kinase signaling in NGF-induced apoptosis.	info:pmid/10617652#abs:5
Ras ---> apoptosis		Regulation	Ras, which comprises a family of three members, i.e, Ha-Ras, Ki-Ras, and H-Ras, is known to participate in growth control in all its facets, including cell proliferation, transformation, differentiation, and apoptosis.	info:pmid/12147251#abs:2
Ras ---> apoptosis		Regulation	The activation of Ras is a critical component of this apoptotic pathway, since inhibition of Ras by neutralizing antibody or a dominant-negative Ras mutant interfered with Fas-induced apoptosis.	info:pmid/7536620#abs:4
Ras ---> apoptosis		Regulation	Oncogenic Ras, Raf, and mitogen-activated kinases inhibit apoptosis by affecting the cytochrome C/caspase-9 pathway but may arrest growth and cause slow cell death with delayed DNA fragmentation.	info:pmid/10942250#abs:6
Ras ---> apoptosis		Regulation	We have also demonstrated that the inhibition of Ras activity induced by the transfection of the dominant negative Ras plasmid RASN17 and the inhibition of Mek-1 with PD098059 strongly potentiates the apoptosis induced by interferon-alpha.	info:pmid/12700650#abs:9
Ras ---> apoptosis		Regulation	Accordingly, specific interference with FLT3-ITD/Ras signaling at the plasma membrane using plasma membrane-restricted dominant negative K-RasS17N potently inhibited cell proliferation and promoted apoptosis.	info:pmid/23943874#abs:7
Ras ---> apoptosis		Regulation	Interestingly, the stable expression of oncogenic Ras in MDCK cells which suppressed Smad7 inhibition of NF-kappaB also suppressed Smad7 potentiation of serum withdrawal-induced apoptosis and anoikis.	info:pmid/11314022#abs:4
Ras ---> apoptosis		Regulation	Our data are the first to demonstrate that p13(II) alters Ras-mediated apoptosis in T lymphocytes, and they reveal a potential mechanism by which Human T-lymphotropic virus type 1 alters lymphocyte proliferation.	info:pmid/16014908#abs:7
Ras ---> apoptosis		Regulation	Our data indicate that Ras mutations promote apoptosis in response to 5-FU treatment and imply that tumors with Ras mutations and/or reduced expression of gelsolin may show enhanced apoptosis in response to 5-FU also in vivo.	info:pmid/15856030#abs:11
Ras ---> apoptosis		Regulation	Our data indicate that induction of p21, p27, Ras, AKT, and phosphorylated AKT by decorin inhibits apoptosis and protects U-87 and subventricular zone cells against oxygen and glucose deprivation.	info:pmid/16467781#abs:8
Ras ---> apoptosis		Regulation	Because the small GTPase, Ras, is a substrate for ICMT and may modulate apoptosis, we also hypothesized that inhibition of ICMT with adenosine/HC or AGGC might cause endothelial apoptosis by altering Ras activation.	info:pmid/12631708#abs:5
Ras ---> apoptosis		Regulation	Moreover, the oridonin-induced apoptosis was augmented by the Ras inhibitor manumycin A, Raf-1 inhibitor GW5074, or ERK inhibitor PD98059, suggesting that inactivation of Ras, Raf, or ERK participates in oridonin-induced apoptosis.	info:pmid/17251686#abs:5
Ras ---> apoptosis		Regulation	In addition to the phosphatidylinositol 3-kinase/Akt pathway, the p38 mitogen-activated protein kinase pathway was crucial for Rac-dependent survival, whereas p38 mitogen-activated protein kinase nas not implicated in Ras-induced anti-apoptotic signaling.	info:pmid/9927197#abs:8
Ras ---> apoptosis		Regulation	Activated Ras utilises several downstream pathways, including the mitogen-activated protein kinase kinase (MEK)/mitogen-activated protein kinase pathway and the phosphoinositide 3-kinase /Akt pathway, to promote cell proliferation and to inhibit apoptosis.	info:pmid/12838322#abs:1
Ras ---> apoptosis		Regulation	Recent studies suggest that oncogenic pathways, such as the insulin-like growth factor-1 (IGF-I), Ras, and Akt/PKB, can contribute to both aging and cancer not only by promoting growth and preventing apoptosis, but also by promoting DNA damage and genomic instability.	info:pmid/24579735#abs:2
Ras ---> apoptosis		Regulation	Here we show that addition of acetic acid to wild-type cells results in a rapid recruitment of Ras-GTP from the nucleus and the plasma membrane to the mitochondria, providing a further proof that Ras proteins might be involved in programmed cell death.	info:pmid/24089630#abs:3
TNFSF10 --+> apoptosis		Regulation	TRAIL induces apoptosis in many malignant cell types.	info:pmid/17431792#abs:1
TNFSF10 --+> apoptosis		Regulation	dexamethasone nearly abolished TRAIL-induced apoptosis.	info:pmid/17070682#abs:3
TNFSF10 --+> apoptosis		Regulation	TRAIL induced caspase-dependent apoptosis.	info:pmid/20696207#abs:11
TNFSF10 --+> apoptosis		Regulation	TRAIL promotes apoptosis in ovarian cancer cells.	info:pmid/23153223#abs:3
TNFSF10 --+> apoptosis		Regulation	IkappaBdn fails to modulate Apo2L/TRAIL-induced apoptosis.	info:pmid/12934082#abs:11
TNFSF10 --+> apoptosis		Regulation	All six cell lines were sensitive to TRAIL-induced apoptosis.	info:pmid/12680221#abs:3
TNFSF10 --+> apoptosis		Regulation	Ten of 12 cell lines are susceptible to APO2L-induced apoptosis.	info:pmid/9613612#abs:3
TNFSF10 --+> apoptosis		Regulation	Moreover, it enhanced TRAIL-induced apoptosis.	info:pmid/16481065#abs:13
TNFSF10 --+> apoptosis		Regulation	TRAIL induced apoptosis with varying sensitivity.	info:pmid/15389801#abs:9
TNFSF10 --+> apoptosis		Regulation	TRAIL induces apoptosis in various tumor cells.	info:pmid/11032723#abs:1
TNFSF10 --+> apoptosis		Regulation	TRAIL could induce apoptosis in Treg cells.	info:pmid/21732015#abs:6
TNFSF10 --+> apoptosis		Regulation	In particular, TRAIL-induced apoptosis differs between rodents and man.	info:pmid/11994437#abs:3
TNFSF10 --+> apoptosis		Regulation	Apoptosis was triggered either by FasL or TRAIL.	info:pmid/15044836#abs:3
TNFSF10 --+> apoptosis		Regulation	Coumarins can modulate TRAIL-mediated apoptosis in cancer cells.	info:pmid/22643355#abs:5
TNFSF10 --+> apoptosis		Regulation	TRAIL induces apoptosis in a variety of tumor cells.	info:pmid/18063697#abs:1
TNFSF10 --+> apoptosis		Regulation	Wogonin also sensitizes TRAIL-induced apoptosis.	info:pmid/16931628#abs:7
TNFSF10 --+> apoptosis		Regulation	The double phosphorylation mediates resistance to TRAIL-induced apoptosis.	info:pmid/17384675#abs:5
TNFSF10 --+> apoptosis		Regulation	Polyphenols can modulate TRAIL-mediated apoptosis in cancer cells.	info:pmid/20336028#abs:3
TNFSF10 --+> apoptosis		Regulation	Cellular GSH was oxidized during TRAIL-induced apoptosis.	info:pmid/14519785#abs:9
TNFSF10 --+> apoptosis		Regulation	However, the mechanism for TRAIL-induced apoptosis remains to be clarified.	info:pmid/10548502#abs:2
TNFSF10 --+> apoptosis		Regulation	This increased apoptosis induced by cytarabine, etoposide, or Apo-2L/TRAIL.	info:pmid/15388581#abs:3
TNFSF10 --+> apoptosis		Regulation	TRAIL is a potent inducer of apoptosis in malignant but not in normal cells.	info:pmid/17522430#abs:1
TNFSF10 --+> apoptosis		Regulation	Intriguingly, on the other hand, CCN1 also enhances TRAIL-induced apoptosis.	info:pmid/19834822#abs:4
TNFSF10 --+> apoptosis		Regulation	Bcl-2 had a minor impact on the efficacy of TRAIL-induced apoptosis.	info:pmid/14751507#abs:12
TNFSF10 --+> apoptosis		Regulation	TRAIL causes apoptosis in numerous types of tumor cells.	info:pmid/11313719#abs:1
TNFSF10 --+> apoptosis		Regulation	It is unclear whether FADD is required for TRAIL-induced apoptosis.	info:pmid/11360196#abs:6
TNFSF10 --+> apoptosis		Regulation	TRAIL has been proposed to mediate IFN-alpha2b apoptosis in myeloma.	info:pmid/17823654#abs:2
TNFSF10 --+> apoptosis		Regulation	Apo2L/TRAIL-induced apoptosis was blocked by caspase inhibition.	info:pmid/12838325#abs:3
TNFSF10 --+> apoptosis		Regulation	TRAIL-induced apoptosis is mediated by death receptors 4 (DR4) and DR5.	info:pmid/19236007#abs:2
TNFSF10 --+> apoptosis		Regulation	TRAIL can activate both apoptotic and anti-apoptotic signals.	info:pmid/24167941#abs:2
TNFSF10 --+> apoptosis		Regulation	Human hepatoma cells are resistant to TRAIL-induced apoptosis.	info:pmid/20515942#abs:2
TNFSF10 --+> apoptosis		Regulation	Thus, we investigated whether IFN-gamma enhances TRAIL-induced apoptosis.	info:pmid/11846395#abs:3
TNFSF10 --+> apoptosis		Regulation	TRAIL primarily induces apoptosis in cancer cells but not in normal cells.	info:pmid/15067334#abs:1
TNFSF10 --+> apoptosis		Regulation	Several normal cell types were resistant in vitro to apoptosis induction by Apo2L.	info:pmid/10411544#abs:5
TNFSF10 --+> apoptosis		Regulation	Apo2L/TRAIL-induced apoptosis involves caspase-8-mediated cleavage of BID.	info:pmid/12154014#abs:2
TNFSF10 --+> apoptosis		Regulation	We investigated whether EGF-R inhibitors enhance TRAIL-induced apoptosis.	info:pmid/12150980#abs:3
TNFSF10 --+> apoptosis		Regulation	Blockage of survival signals significantly enhances the apoptosis induced by TRAIL.	info:pmid/21472268#abs:10
TNFSF10 --+> apoptosis		Regulation	However, signal transduction in TRAIL-mediated apoptosis is not clearly understood.	info:pmid/17540725#abs:2
TNFSF10 --+> apoptosis		Regulation	The role of JNK in TRAIL-induced tumour cell apoptosis is unclear.	info:pmid/19352384#abs:3
TNFSF10 --+> apoptosis		Regulation	Apoptosis induction by exogenously added TRAIL was largely increased by decitabine.	info:pmid/21697397#abs:6
TNFSF10 --+> apoptosis		Regulation	Apo2L/TRAIL induces apoptosis in a wide variety of tumor cells.	info:pmid/12934102#abs:2
TNFSF10 --+> apoptosis		Regulation	This review discusses the intracellular mechanisms by which TRAIL induces apoptosis.	info:pmid/11774036#abs:4
TNFSF10 --+> apoptosis		Regulation	However, some tumors remain tolerant to TRAIL-induced apoptosis.	info:pmid/17579120#abs:3
TNFSF10 --+> apoptosis		Regulation	However, it is not clear whether Bcl-2 can regulate TRAIL-induced apoptosis.	info:pmid/11115558#abs:4
TNFSF10 --+> apoptosis		Regulation	Ad/GT-TRAIL could induce apoptosis of HT29 and inhibit its growth.	info:pmid/12717839#abs:12
TNFSF10 --+> apoptosis		Regulation	Chalcones can sensitize cancer cells to TRAIL-induced apoptosis.	info:pmid/23203129#abs:5
TNFSF10 --+> apoptosis		Regulation	TRAIL and triptolide in combination decreased cell viability and enhanced apoptosis.	info:pmid/20691980#abs:11
TNFSF10 --+> apoptosis		Regulation	NF-kappaB inhibitors reversed the resistance to TRAIL-induced apoptosis.	info:pmid/16343273#abs:11
TNFSF10 --+> apoptosis		Regulation	However, the resistance to TRAIL-induced apoptosis limits its clinical effectiveness.	info:pmid/23138871#abs:5
TNFSF10 --+> apoptosis		Regulation	Treatment with RKIP small interfering RNA inhibited TRAIL-induced apoptosis.	info:pmid/17911631#abs:6
TNFSF10 --+> apoptosis		Regulation	In addition, TRAIL/R-Fc chimera neutralizes the acetate-induced apoptosis.	info:pmid/16289031#abs:4
TNFSF10 --+> apoptosis		Regulation	TRAIL is known to induce apoptosis in cancer cells but spare most normal cells.	info:pmid/17520700#abs:2
TNFSF10 --+> apoptosis		Regulation	However, not all cancers are sensitive to TRAIL-mediated apoptosis.	info:pmid/16199534#abs:2
TNFSF10 --+> apoptosis		Regulation	We found that ursolic acid potentiated TRAIL-induced apoptosis in cancer cells.	info:pmid/21156789#abs:3
TNFSF10 --+> apoptosis		Regulation	Inhibition of Mcl-1 degradation did not prevent Apo2L/TRAIL-induced apoptosis.	info:pmid/17462628#abs:5
TNFSF10 --+> apoptosis		Regulation	Anti-TRAIL antibody significantly prevented interferon-beta-induced apoptosis.	info:pmid/15922860#abs:6
TNFSF10 --+> apoptosis		Regulation	However, many tumor cells are resistant to TRAIL-induced apoptosis.	info:pmid/22207109#abs:4
TNFSF10 --+> apoptosis		Regulation	However, some tumor cells are resistant to TRAIL-induced apoptosis.	info:pmid/15963948#abs:2
TNFSF10 --+> apoptosis		Regulation	TRAIL preferentially induces apoptosis in tumor cells and virus-infected cells.	info:pmid/14647456#abs:1
TNFSF10 --+> apoptosis		Regulation	All other lines were relatively resistant to TRAIL-induced apoptosis.	info:pmid/9973225#abs:5
TNFSF10 --+> apoptosis		Regulation	TRAIL-mediated apoptosis could be inhibited by various caspase-inhibitors.	info:pmid/11423911#abs:7
TNFSF10 --+> apoptosis		Regulation	We found that deficiency of TRADD sensitizes cells to TRAIL-induced apoptosis.	info:pmid/21627969#abs:2
TNFSF10 --+> apoptosis		Regulation	TRAIL is known to induce apoptosis in cancer cells but spare most normal cells.	info:pmid/18404675#abs:2
TNFSF10 --+> apoptosis		Regulation	TRAIL is known to induce apoptosis in cancer cells but spare most normal cells.	info:pmid/17848598#abs:2
TNFSF10 --+> apoptosis		Regulation	Here, we investigated the ability of thioridazine to sensitize TRAIL-mediated apoptosis.	info:pmid/24556678#abs:3
TNFSF10 --+> apoptosis		Regulation	However, some cancer cells are resistant to TRAIL-induced apoptosis.	info:pmid/17982483#abs:2
TNFSF10 --+> apoptosis		Regulation	However, some tumor cells are resistant to TRAIL-mediated apoptosis.	info:pmid/21441621#abs:3
TNFSF10 --+> apoptosis		Regulation	Consequently, Bax deficiency confers resistance against TRAIL-induced apoptosis.	info:pmid/20308427#abs:4
TNFSF10 --+> apoptosis		Regulation	Only 4 melanoma cell lines were sensitive to TRAIL-induced apoptosis.	info:pmid/15883285#abs:4
TNFSF10 --+> apoptosis		Regulation	However, some cancer cells are resistant to TRAIL-mediated apoptosis.	info:pmid/21286663#abs:4
TNFSF10 --+> apoptosis		Regulation	OPG inhibits TRAIL-induced apoptosis of Jurkat cells.	info:pmid/9603945#abs:5
TNFSF10 --+> apoptosis		Regulation	Ad/GT-TRAIL is able to induce apoptosis of HT29 and inhibit its growth.	info:pmid/12015033#abs:8
TNFSF10 --+> apoptosis		Regulation	We found that heat stress enhanced the apoptosis caused by TRAIL but not by chemotherapy.	info:pmid/17363610#abs:4
TNFSF10 --+> apoptosis		Regulation	Such treatment results in an efficient TRAIL-mediated apoptosis via a paracrine mechanism.	info:pmid/17545621#abs:10
TNFSF10 --+> apoptosis		Regulation	TRAIL/Apo-2L induces rapid apoptosis of a variety of tumor cell lines.	info:pmid/9537512#abs:1
TNFSF10 --+> apoptosis		Regulation	Over expression of Bcl-2 blocked TRAIL-induced apoptosis in the presence of U0126.	info:pmid/12771938#abs:10
TNFSF10 --+> apoptosis		Regulation	Cathepsin B is a mediator of TRAIL-induced apoptosis in oral cancer cells.	info:pmid/15586230#abs:11
TNFSF10 --+> apoptosis		Regulation	The enhancement of TRAIL-induced apoptosis by bortezomib was caspase dependent.	info:pmid/20515944#abs:4
TNFSF10 --+> apoptosis		Regulation	Human hepatoma cells, however, are resistant to TRAIL-induced apoptosis.	info:pmid/12642868#abs:2
TNFSF10 --+> apoptosis		Regulation	Surv-D53A was shown to markedly sensitize apoptosis induced by TRAIL, doxorubicin, and RIP3.	info:pmid/14699067#abs:6
TNFSF10 --+> apoptosis		Regulation	MDR1 might not take part in resistance to TRAIL-induced apoptosis.	info:pmid/15329202#abs:6
TNFSF10 --+> apoptosis		Regulation	However, many cancer cells are resistant to apoptosis induction by TRAIL.	info:pmid/15921376#abs:2
TNFSF10 --+> apoptosis		Regulation	HeLa cells were resistant to TRAIL-induced apoptosis.	info:pmid/19223822#abs:5
TNFSF10 --+> apoptosis		Regulation	We studied the role of mitochondrial function in TRAIL-induced apoptosis.	info:pmid/12082629#abs:2
TNFSF10 --+> apoptosis		Regulation	TRAIL induces apoptosis in various cancer cells but not in normal tissues.	info:pmid/23179179#abs:2
TNFSF10 --+> apoptosis		Regulation	Troglitazone down-regulates FLIP and sensitizes the cells to TRAIL-induced apoptosis.	info:pmid/18314627#abs:12
TNFSF10 --+> apoptosis		Regulation	However, many tumor cells are resistant to Apo2L/TRAIL-mediated apoptosis.	info:pmid/11751478#abs:2
TNFSF10 --+> apoptosis		Regulation	Apoptosis was induced by TRAIL treatment, and quantified using DAPI staining.	info:pmid/16810500#abs:5
TNFSF10 --+> apoptosis		Regulation	Overexpressing MHBs(t) in hepatoma cells enhanced TRAIL-induced apoptosis.	info:pmid/17701086#abs:5
TNFSF10 --+> apoptosis		Regulation	In this work, we evaluate whether salirasib sensitizes those cells to TRAIL-induced apoptosis.	info:pmid/23348585#abs:3
TNFSF10 --+> apoptosis		Regulation	Bim knockdown blunts the stimulatory effect of salubrinal on TRAIL-induced apoptosis.	info:pmid/24525736#abs:13
TNFSF10 --+> apoptosis		Regulation	In addition, overexpression of PRDX4 dramatically suppressed TRAIL-induced apoptosis.	info:pmid/19364504#abs:5
TNFSF10 --+> apoptosis		Regulation	In vitro, Taxol enhanced caspase activation and apoptosis induction by Apo2L/TRAIL.	info:pmid/15256461#abs:4
TNFSF10 --+> apoptosis		Regulation	Enforced expression of c-FLIP substantially attenuated MLN4924/TRAIL-induced apoptosis.	info:pmid/21914854#abs:8
TNFSF10 --+> apoptosis		Regulation	Apo2L induced apoptosis of HL-60 cells in a dose-dependent manner. 2.	info:pmid/14720446#abs:3
TNFSF10 --+> apoptosis		Regulation	TRAIL induces apoptosis by interacting with its receptors TRAIL-R1 and TRAIL-R2.	info:pmid/16426839#abs:2
TNFSF10 --+> apoptosis		Regulation	Blockade of HBx expression in Hep G2.2.15 cells partly inhibited the apoptosis induced by TRAIL.	info:pmid/16092761#abs:10
TNFSF10 --+> apoptosis		Regulation	The mechanisms whereby TRAIL-induced apoptosis is regulated in various cell types are not clear.	info:pmid/10831316#abs:3
TNFSF10 --+> apoptosis		Regulation	Hep-2 cells were resistant to apoptosis induced by TRAIL.	info:pmid/18330255#abs:5
TNFSF10 --+> apoptosis		Regulation	TRAIL can selectively induce rapid apoptosis of various types of tumor cells.	info:pmid/16767747#abs:1
JUN ---> apoptosis		Regulation	Moreover, JNK and c-Jun can modulate apoptosis.	info:pmid/14617628#abs:2
JUN ---> apoptosis		Regulation	Activation of JNK and its substrate c-Jun can lead to apoptosis.	info:pmid/10886328#abs:2
JUN ---> apoptosis		Regulation	Expression of c-jun gene induces apoptosis ofcells cultured in serum-free medium.	info:pmid/19002974#abs:1
JUN ---> apoptosis		Regulation	Importantly, downregulation of c-jun is noted to cause apoptotic death of cancer cells.	info:pmid/18604982#abs:4
JUN ---> apoptosis		Regulation	However, c-Jun also plays a critical role in cell proliferation and apoptosis.	info:pmid/19006173#abs:4
JUN ---> apoptosis		Regulation	The c-jun gene may play an important role in T-2 toxin-induced apoptosis.	info:pmid/16089316#abs:9
JUN ---> apoptosis		Regulation	Knockdown of c-Fos and c-Jun expression also ablated AEA-induced apoptosis.	info:pmid/18096608#abs:9
JUN ---> apoptosis		Regulation	On the other hand, co-expression of Tax plus Jun did effectively result in apoptosis.	info:pmid/15169569#abs:9
JUN ---> apoptosis		Regulation	These observations suggested that c-Jun might be involved in methamphetamine-induced apoptosis.	info:pmid/12391261#abs:5
JUN ---> apoptosis		Regulation	Activation of immediate early genes c-jun and c-fos appears to be required for the initiation of apoptosis.	info:pmid/9880041#abs:2
JUN ---> apoptosis		Regulation	Thus, expression of c-Jun and nur77 plays a critical role in AHPN/CD437-induced apoptosis.	info:pmid/9671482#abs:7
JUN ---> apoptosis		Regulation	The c-jun gene regulates cellular proliferation and apoptosis via direct regulation of cellular gene expression.	info:pmid/22174367#abs:1
JUN ---> apoptosis		Regulation	Accordingly, AATF promoted commitment of ultraviolet -irradiated cells to c-Jun-dependent apoptosis.	info:pmid/22933572#abs:5
JUN ---> apoptosis		Regulation	The activator protein 1 transcription factor c-Jun is crucial for neuronal apoptosis.	info:pmid/19255142#abs:1
JUN ---> apoptosis		Regulation	We investigated how JNK and c-Jun contribute to neuronal differentiation, cell survival, and apoptosis.	info:pmid/11390664#abs:2
JUN ---> apoptosis		Regulation	Targeted gene disruption studies have established that JNK-c-Jun signaling plays a vital role in stress-induced apoptosis.	info:pmid/19395378#abs:2
JUN ---> apoptosis		Regulation	Many of these cells undergo c-Jun-dependent apoptosis during normal development as NGF becomes limiting.	info:pmid/16098468#abs:3
JUN ---> apoptosis		Regulation	Phosphorylation assay further suggested that JNK and c-Jun were closely involved in the apoptotic process.	info:pmid/24358224#abs:8
JUN ---> apoptosis		Regulation	Mechanism studies showed that vitamin K1 induced phosphorylation of JNK and c-Jun and caspase-mediated apoptosis.	info:pmid/21188521#abs:9
JUN ---> apoptosis		Regulation	These data indicate that JNK activation and c-Jun are involved in the induction of apoptosis by ET-18-OCH3.	info:pmid/9547349#abs:10
JUN ---> apoptosis		Regulation	This indicated that increased expression and activation of c-Jun is required for human amylin-induced apoptosis.	info:pmid/12441106#abs:7
JUN ---> apoptosis		Regulation	Apoptosis induced by ceramide in HL-60 cells requires the presence of c-jun protooncogene.	info:pmid/8941755#abs:3
JUN ---> apoptosis		Regulation	Activation of c-Jun, a component of the AP-1 family of transcription factors, leads to either promotion or prevention of apoptosis.	info:pmid/16676006#abs:1
JUN ---> apoptosis		Regulation	We conclude that c-jun is likely to play a role in the initiation of apoptotic cell death in these neurons.	info:pmid/9930727#abs:8
JUN ---> apoptosis		Regulation	Recent studies suggest that c-Jun phosphorylation is an important step in some forms of stress-induced neuronal apoptosis.	info:pmid/10566971#abs:4
JUN ---> apoptosis		Regulation	Our results show that DNc-Jun partially protects cortical neurons from ceramide-induced apoptosis.	info:pmid/12770554#abs:8
JUN ---> apoptosis		Regulation	Protooncogenes like c-fos and c-jun act as transcription factors for other genes and may be involved in the regulation of programmed cell death.	info:pmid/9288517#abs:3
JUN ---> apoptosis		Regulation	These results raise the possibility that c-Jun is required for p53-dependent neuronal apoptosis induced by bleomycin.	info:pmid/9622642#abs:10
JUN ---> apoptosis		Regulation	Unexpectedly we discovered that JNK1 and c-Jun promote basal apoptosis in the absence of "activating phosphorylations" typically induced by stress.	info:pmid/19806201#abs:11
JUN ---> apoptosis		Regulation	Increased c-jun expression may be a downstream intracellular signal of TNF-alpha-, but not IL-1alpha-induced apoptosis.	info:pmid/10880243#abs:9
JUN ---> apoptosis		Regulation	These results suggest that the proto-oncogene c-Jun may modulate differentiation and apoptosis of leukemic cells.	info:pmid/11840290#abs:8
JUN ---> apoptosis		Regulation	The Jun proteins (c-Jun, JunD and JunB) play an important role in the regulation of cell proliferation, apoptosis and angiogenesis.	info:pmid/23942796#abs:1
JUN ---> apoptosis		Regulation	Furthermore, overexpression of the full-length c-Jun protein is, in itself, sufficient to induce apoptosis in sympathetic neurons.	info:pmid/7748560#abs:5
JUN ---> apoptosis		Regulation	Our results provide the first evidence that oxidized low density lipoproteins-induced apoptosis involves TNF receptors and Jun activation.	info:pmid/11023984#abs:10
JUN ---> apoptosis		Regulation	Subsequently, JNK activation of c-Jun/AP-1 proteins increased radiation-induced apoptosis in these mutants.	info:pmid/16167336#abs:6
JUN ---> apoptosis		Regulation	Our results suggest that activated c-Jun has a selective role in protecting human tumor cells from apoptosis induced by DNA damage.	info:pmid/11352915#abs:8
JUN ---> apoptosis		Regulation	dexamethasone-induced BIM and apoptosis were decreased in cells harboring dominant-negative c-Jun and were increased in cells with c-Jun overexpression.	info:pmid/22825467#abs:6
JUN ---> apoptosis		Regulation	Pharmacologic blockade of JNK/c-Jun and p38 activation significantly decreased apoptosis produced by trimethyltin, but not by dibutyltin.	info:pmid/16181675#abs:12
JUN ---> apoptosis		Regulation	In addition to accelerating cell growth, overexpression of Jun, Myc or notch 1 can also induce programmed cell death.	info:pmid/21368833#abs:6
JUN ---> apoptosis		Regulation	Also, apoptosis promoted by Sh3rf2 knockdown is inhibited by dominant-negative c-Jun as well as by a JNK inhibitor.	info:pmid/22128169#abs:4
JUN ---> apoptosis		Regulation	Collectively, the novel function of PS1 via QM/Jun-interacting factor-1 influences c-jun-mediated transcription and apoptosis.	info:pmid/10508860#abs:9
JUN ---> apoptosis		Regulation	Increased expression of several members of the TNF pathway and JNK activation of c-Jun ultimately result in neuronal apoptosis.	info:pmid/15007167#abs:2
JUN ---> apoptosis		Regulation	bleomycin sulfate and buthionine sulfoximine-induced nigral apoptosis was blocked by inhibitors for caspase-3 or c-Jun/activator protein-1.	info:pmid/10834942#abs:5
JUN ---> apoptosis		Regulation	This apoptosis appears to require activation of gene transcription and may involve an increase in expression of the immediate early transcription factor c-Jun.	info:pmid/9878587#abs:10
JUN ---> apoptosis		Regulation	Phosphorylation of c-Jun was necessary for the induction of apoptosis induced by LY294002 in cerebellar granule neurons.	info:pmid/11263245#abs:7
JUN ---> apoptosis		Regulation	Our results demonstrate that the coordination of JNK1 and JNK2 is critical for c-Jun/GADD45alpha-mediated cellular apoptosis induced by arsenite.	info:pmid/16973625#abs:9
JUN ---> apoptosis		Regulation	The cyclic change of c-jun protein probably plays an important role in proliferation and apoptosis of glandular epithelial cells.	info:pmid/14691341#abs:8
JUN ---> apoptosis		Regulation	These results indicate that induction of c-Jun through the erythropoietin signaling pathway has an important role in the inhibition of apoptosis.	info:pmid/8630050#abs:7
JUN ---> apoptosis		Regulation	RNA interference of CKIP-1 or overexpression of c-Jun attenuates the sensitivity to apoptosis, indicating a novel role of CKIP-1 in apoptosis.	info:pmid/15706351#abs:7
JUN ---> apoptosis		Regulation	Overexpression of the c-Jun transcription factor in rodent fibroblasts may result in cell transformation or in apoptosis.	info:pmid/9690624#abs:1
JUN ---> apoptosis		Regulation	c-Jun is a major component of the AP-1 transcription factor and plays a key role in regulation of diverse biological processes including proliferation and apoptosis.	info:pmid/17126817#abs:1
JUN ---> apoptosis		Regulation	Combined with c-JUN, p53, cytochrome C, and caspase-3, H31 induced apoptosis of KB cells, a head and neck cancer cell line.	info:pmid/21217964#abs:7
JUN ---> apoptosis		Regulation	Taken together, these results indicate that c-myc, c-jun and Bcl-xS proteins may be involved in the mechanism of sodium butyrate-triggered apoptosis in these cells.	info:pmid/10953308#abs:8
JUN ---> apoptosis		Regulation	These results demonstrate that NH2-terminal c-Jun phosphorylation is important, but not necessary, for the induction of proapoptotic genes and neuronal apoptosis.	info:pmid/16061693#abs:7
JUN ---> apoptosis		Regulation	We previously showed that apoptosis induced by serum deprivation was suppressed by inhibition of c-jun expression using antisense c-jun transfected cell line, c-junAS.	info:pmid/10814534#abs:2
JUN ---> apoptosis		Regulation	This indicates that JNK activation of c-Jun by procyanidin leads to the induction of apoptosis of OA cells and suggests a role for a c-Jun-mediated transcriptional program.	info:pmid/24471892#abs:8
JUN ---> apoptosis		Regulation	Taken together, chromium(VI) induces apoptosis via JNK-mediated signaling, whereas c-Jun activation acts as an inhibitor of apoptotic signaling.	info:pmid/21047991#abs:10
JUN ---> apoptosis		Regulation	These studies suggested that c-jun may be involved in the apoptotic process initiated by vitamin E succinate treatment of human MCF-7 breast cancer cells.	info:pmid/9254885#abs:9
JUN ---> apoptosis		Regulation	These findings suggest that c-Jun inhibition in tumors stimulates apoptosis and adaptive immune mechanisms that attack the tumor.	info:pmid/22805148#abs:7
JUN ---> apoptosis		Regulation	We demonstrate that JNK activity is required for c-Jun phosphorylation, c-jun promoter activation and NGF withdrawal-induced apoptosis.	info:pmid/11238729#abs:6
JUN ---> apoptosis		Regulation	Furthermore, apoptosis induced by osmotic stress was suppressed by overexpression of c-Jun, indicating that the downregulation of c-Jun promotes apoptosis.	info:pmid/17101801#abs:5
JUN ---> apoptosis		Regulation	Since the c-Jun transcription factor plays a crucial role in promoting apoptosis, inhibition of its activation might reduce the final infarct size and thus increase functional outcome.	info:pmid/17428453#abs:2
JUN ---> apoptosis		Regulation	Conversely, the 12-lipoxygenase metabolite, 12(S)-HETE (12(S)-hydroxy-(5Z, 8Z, 10E, 14Z)-eicosatetraenoic acid), promoted c-Jun-dependent apoptosis.	info:pmid/15105833#abs:4
JUN ---> apoptosis		Regulation	In addition, we observed that HIF-1a is not involved in the neuronal apoptotic process mediated by PI3-kinase inhibition, which is regulated by c-Jun.	info:pmid/23603149#abs:7
JUN ---> apoptosis		Regulation	Activation of the JNK pathway and induction of the AP-1 transcription factor c-Jun are critical for neuronal apoptosis caused by a variety of insults.	info:pmid/12684520#abs:1
JUN ---> apoptosis		Regulation	The expression of dominant-negative -JNK1 and dominant-negative-c-Jun suppressed the activation of AP-1, the induction of Bak and Bim, and the SNAP-induced apoptosis.	info:pmid/16158421#abs:6
JUN ---> apoptosis		Regulation	A xenograft study showed that mice treated with paclitaxel and bicalutamide showed worse outcome supporting our hypothesis that upregulation of c-jun might act as a potent antiapoptotic factor.	info:pmid/24260253#abs:6
JUN ---> apoptosis		Regulation	However, chronic proteasome inhibition causes a build-up of phosphorylated c-Jun and Bim, which eventually overwhelms the effects of MEF2 and triggers apoptosis.	info:pmid/16112871#abs:9
JUN ---> apoptosis		Regulation	These results indicate that whereas c-jun is required for apoptosis in sympathetic neurons on NGF withdrawal, an alternate signaling pathway must be induced on p75 activation.	info:pmid/12163468#abs:10
JUN ---> apoptosis		Regulation	Apoptosis was found to occur independently of the small GTPases Ras, Rac, and Cdc42 but involved phosphorylation of the JNK substrates, c-Jun and ATF-2.	info:pmid/11856743#abs:7
JUN ---> apoptosis		Regulation	Moreover, the overexpression of c-jun alone in these cells also induced apoptosis, indicating that c-jun might play an important role in T antigen-induced apoptosis.	info:pmid/9601520#abs:6
JUN ---> apoptosis		Regulation	Moreover, both pyridyl imidazoles and adenoviral dominant-negative c-Jun attenuated apoptosis, suggesting that JNK/c-Jun signaling was required for cell death.	info:pmid/11509562#abs:10
JUN ---> apoptosis		Regulation	This study has shown that methylglyoxal increased Ras modulation of superoxide-mediated P38 activation and c-Jun activation, which resulted in increased apoptosis.	info:pmid/17994461#abs:10
JUN ---> apoptosis		Regulation	c-jun, which is overexpressed in a number of human cancers encodes a critical component of the AP-1 complex. c-jun has been shown to either induce or inhibit cellular apoptosis.	info:pmid/20926681#abs:1
JUN ---> apoptosis		Regulation	We report that neurons deficient for c-jun are relatively resistant to Abeta toxicity, suggesting that c-Jun contributes to apoptosis in this model.	info:pmid/10582624#abs:5
JUN ---> apoptosis		Regulation	The activation of transcription factors NF-kappaB and c-Jun are key events in reovirus-induced apoptosis, indicating that new gene expression is critical to this process.	info:pmid/12885910#abs:3
JUN ---> apoptosis		Regulation	These findings indicate that c-fos and c-jun oncogenes and TNF-alpha and IL-1beta play an important role in the development of T-2 toxin-induced apoptosis in keratinocytes.	info:pmid/15713441#abs:14
JUN ---> apoptosis		Regulation	In addition, Heme oxygenase-1-expressing pyramidal neurons were colocalized well with phosphorylated c-Jun, which is a critical step in neuronal apoptosis.	info:pmid/12835107#abs:5
JUN ---> apoptosis		Regulation	A dominant-negative mutant of c-Jun inhibited radiation- and Alkyl-lysophospholipid-induced apoptosis, indicating a requirement for the SAPK/JNK pathway.	info:pmid/10344758#abs:7
JUN ---> apoptosis		Regulation	Within the cell the tumor suppressor gene p53 and oncogenes c-myc, c-fos and c-jun tend to activate apoptosis, while other genes such as most members of the bcl-2 family, tend to suppress it.	info:pmid/10224887#abs:5
JUN ---> apoptosis		Regulation	Although the c-Jun/activator protein 1 transcriptional factor regulates cell proliferation, apoptosis, and inflammatory responses, its role in lung pathogenesis is largely unknown.	info:pmid/22265050#abs:2
JUN ---> apoptosis		Regulation	The transcription factor AP-1, made up of dimers of Fos and Jun proto-oncogene products, is involved in distinct cellular processes, including cell proliferation, differentiation and apoptosis.	info:pmid/8573144#abs:1
JUN ---> apoptosis		Regulation	By examining the Gene Ontology database, a significant enrichment in cancer genes (such as MCL1, BCL2, ETS1, or JUN) that directly or indirectly affect apoptosis and cell cycle was found.	info:pmid/18362358#abs:7
JUN ---> apoptosis		Regulation	The human oncogene JUN encodes a component of the AP-1 complex and is consequently involved in a wide range of pivotal cellular processes, including cell proliferation, transformation, and apoptosis.	info:pmid/17418412#abs:1
JUN ---> apoptosis		Regulation	We propose that the differential induction of c-jun/c-fos (AP-1) gene expressions and sequential activation of PARP activity are essential in anoxia/hyperoxia-induced apoptosis.	info:pmid/10485334#abs:10
JUN ---> apoptosis		Regulation	MAPK kinase-4, an upstream activator of JNK, was also significantly activated at 7 and 12 months, whereas c-Jun, a downstream effector of JNK-associated apoptotic signaling, was not induced.	info:pmid/11978814#abs:4
JUN ---> apoptosis		Regulation	In dissociated sympathetic neurons, c-Jun has been demonstrated to promote apoptosis, whereas in sensory neurons it stimulates axonal outgrowth.	info:pmid/16126201#abs:3
JUN ---> apoptosis		Regulation	DNAzymes are oligonucleotides capable of specific downregulation of target genes. c-jun knockdown-mediated apoptosis in osteosarcoma cells involved caspases-1, -2 and -8, but not the Fas/FasL pathway.	info:pmid/18414033#abs:2
JUN ---> apoptosis		Regulation	These data indicate that c-Jun prevents apoptosis by antagonizing p53 activity, illustrating a mechanism that might contribute to the early stages of human hepatocellular carcinoma development.	info:pmid/12553907#abs:6
JUN ---> apoptosis		Regulation	The temporal profiles of immunoreactivity, protein expression, and mRNA expression were similar. c-Jun and Bax may play a role in photoreceptor apoptosis in Royal College of Surgeons rats.	info:pmid/16604387#abs:11
JUN ---> apoptosis		Regulation	The present findings suggest that c-jun and p53 proteins have a role in keratinocyte differentiation, proliferation, and apoptosis in the cholesteatoma.	info:pmid/7475882#abs:7
JUN ---> apoptosis		Regulation	These studies suggest that c-Jun plays a crucial role in VES-induced apoptosis in C4-1 cells, and add to our understanding of mechanisms of action involved in VES-mediated tumor cell growth inhibition.	info:pmid/9244357#abs:6
JUN ---> apoptosis		Regulation	Once activated, CD95-induced death signalling is not affected by the loss of c-Jun, demonstrating that only the initiation and not the execution of stress-induced apoptosis depends on c-Jun.	info:pmid/10611236#abs:9
JUN ---> apoptosis		Regulation	These results indicate that Rac acts downstream of integrins and growth factors to promote neuronal survival by repressing c-Jun/Bim-mediated mitochondrial apoptosis.	info:pmid/16092944#abs:10
JUN ---> apoptosis		Regulation	Downregulation of c-Jun/activator protein-1 using a transdominant negative mutant of c-jun, an antisense c-jun, or a pharmacologic inhibitor curcumin inhibited the H2O2-initiated apoptosis.	info:pmid/9388508#abs:5
JUN ---> apoptosis		Regulation	POSH2 overexpression promotes JNK activation in HEK293 cells and promotes apoptosis in neuronal PC12 cells, which is blocked by a dominant-negative c-Jun.	info:pmid/17762203#abs:6
JUN ---> apoptosis		Regulation	c-Jun, the most extensively studied protein of the activator protein-1 complex, is involved in numerous cell activities, such as proliferation, apoptosis, survival, tumorigenesis and tissue morphogenesis.	info:pmid/22180088#abs:1
JUN ---> apoptosis		Regulation	Therefore, MG-132 sensitizes TRAIL-resistant prostate cancer cells by activating the activator protein-1 family members c-Fos and c-Jun, which, in turn, repress the antiapoptotic molecule c-FLIP(L).	info:pmid/17332355#abs:9
JUN ---> apoptosis		Regulation	We demonstrate that c-Jun is required for UV-induced apoptosis and that promyelocytic leukemia is essential for both c-Jun transcriptional activation and DNA binding upon UV radiation.	info:pmid/15626733#abs:6
JUN ---> apoptosis		Regulation	Recently it has been found that the expression level and activity of c-jun protein in tumor cells abnormally increased and c-jun protein controlled the proliferation, surviving, and apoptosis of tumor cells.	info:pmid/12753711#abs:2
BCL2L11 --+> apoptosis		Regulation	Bim proteins are essential factors of apoptosis.	info:pmid/15147734#abs:1
BCL2L11 --+> apoptosis		Regulation	Bim siRNA reduced apoptosis sensitivity in a susceptible cell line.	info:pmid/17486061#abs:10
BCL2L11 --+> apoptosis		Regulation	Overexpression of Bim enhances H(2)O(2)-induced apoptosis.	info:pmid/21303257#abs:9
BCL2L11 --+> apoptosis		Regulation	Bim is itself sufficient to induce apoptosis in these cells.	info:pmid/15620712#abs:5
BCL2L11 --+> apoptosis		Regulation	Moreover, ablation of Bim by short hairpin RNA protected cells from apoptosis.	info:pmid/20124456#abs:9
BCL2L11 --+> apoptosis		Regulation	Bim activated by FOXO1 promoted cells apoptosis.	info:pmid/19757185#abs:10
BCL2L11 --+> apoptosis		Regulation	Suppression of endogenous Bim greatly inhibits Gadd45a induction of apoptosis.	info:pmid/15899854#abs:5
BCL2L11 --+> apoptosis		Regulation	Bim, a BH3-only protein, is critical for apoptosis in a variety of cell types.	info:pmid/19106608#abs:3
BCL2L11 --+> apoptosis		Regulation	Of interest, Bim knock-down by siRNA decreases apoptosis in IGFBP-5-interfered cells.	info:pmid/17067554#abs:4
BCL2L11 --+> apoptosis		Regulation	Downregulation of Bim in turn significantly blocked thiazolide-induced apoptosis.	info:pmid/22158036#abs:10
BCL2L11 --+> apoptosis		Regulation	Inhibition of Bim protein expression protected osteoblast from apoptosis.	info:pmid/24004622#abs:14
BCL2L11 --+> apoptosis		Regulation	RNA interference for Bim-EL in fibroblasts blocked apoptosis.	info:pmid/15843576#abs:7
BCL2L11 --+> apoptosis		Regulation	Thus, Bim is induced by Myc in B cells and mediates apoptosis.	info:pmid/15079075#abs:7
BCL2L11 --+> apoptosis		Regulation	Depletion of Bim completely blocked apoptosis induced by the loss of PINCH-1.	info:pmid/18063582#abs:5
BCL2L11 --+> apoptosis		Regulation	Knockdown of Bim by siRNA greatly increased the IC(50) and reduced apoptosis for AZD6244 treated cells.	info:pmid/20885957#abs:5
BCL2L11 --+> apoptosis		Regulation	Upon activation, Bim can antagonize all the prosurvival Bcl-2 proteins, leading to apoptosis.	info:pmid/17637819#abs:2
BCL2L11 --+> apoptosis		Regulation	Furthermore, loss of Bim expression prevents tumor apoptosis induced by Notch3 inhibition.	info:pmid/19881544#abs:7
BCL2L11 --+> apoptosis		Regulation	Bim increase and apoptosis was prevented by transfection with the siRNA for Bim.	info:pmid/17158029#abs:10
BCL2L11 --+> apoptosis		Regulation	Epac-induced neuronal apoptosis was attenuated by the silencing of Bim.	info:pmid/20516079#abs:8
BCL2L11 --+> apoptosis		Regulation	Quite how Bim and other BH3-only proteins promote apoptosis has been the subject of some debate.	info:pmid/17881896#abs:4
BCL2L11 --+> apoptosis		Regulation	Bim was sufficient for induction of apoptosis, and the short form was the most potent inducer.	info:pmid/15886208#abs:9
BCL2L11 --+> apoptosis		Regulation	Furthermore, downregulation of Bim expression by siRNA markedly reduced melatonin-mediated apoptosis.	info:pmid/24117987#abs:4
BCL2L11 --+> apoptosis		Regulation	Apoptosis can be suppressed by either downregulation of Bim or overexpression of Bcl-2.	info:pmid/19100522#abs:8
BCL2L11 --+> apoptosis		Regulation	Furthermore, siRNA knockdown showed that Bim and Puma are necessary for rottlerin to stimulate apoptosis.	info:pmid/19762431#abs:5
BCL2L11 --+> apoptosis		Regulation	Slug inhibited Bim-mediated apoptosis that could be rescued by mTOR/Erk/HSP90 inhibitors.	info:pmid/24130883#abs:9
BCL2L11 --+> apoptosis		Regulation	Bim provokes apoptosis, and the BH3 region is required for Bcl-2 binding and for most of its cytotoxicity.	info:pmid/9430630#abs:3
BCL2L11 --+> apoptosis		Regulation	Humanin also protects cells against apoptosis induced by BimEL but not BimL and BimS in gene transfection studies.	info:pmid/15661735#abs:5
BCL2L11 --+> apoptosis		Regulation	Mitochondrial localization of Bim has been shown recently to promote apoptosis.	info:pmid/15520191#abs:13
BCL2L11 --+> apoptosis		Regulation	Conversely, knockdown of miR-17~92 increases Bim protein expression and glucocorticoid-mediated apoptosis.	info:pmid/21239610#abs:7
BCL2L11 --+> apoptosis		Regulation	Bim accumulation preceded apoptosis induction which was completely abolished by depletion in Bim using shRNA.	info:pmid/17538248#abs:7
BCL2L11 --+> apoptosis		Regulation	In these cell types, the catecholamine-mediated apoptosis is abrogated by loss of Bim.	info:pmid/23579242#abs:5
BCL2L11 --+> apoptosis		Regulation	Degenerative disorders due to increased apoptosis mediated by Bim are also discussed.	info:pmid/16394656#abs:11
BCL2L11 --+> apoptosis		Regulation	The proapoptotic BH3-only protein Bim is a crucial regulator of neuronal apoptosis.	info:pmid/21451041#abs:1
BCL2L11 --+> apoptosis		Regulation	Collectively, the amount of BimEL was elevated by its increased expression and decreased degradation, leading to apoptosis.	info:pmid/20857401#abs:6
BCL2L11 --+> apoptosis		Regulation	Down-regulation of Bim or overexpression of Bcl-2 or Bcl-x(L) considerably blocked apoptosis.	info:pmid/17360708#abs:7
BCL2L11 --+> apoptosis		Regulation	Bax, Bak, or Bim (BCL2L11) knockdown or Mcl-1 overexpression significantly diminished regimen-induced apoptosis.	info:pmid/23243017#abs:9
BCL2L11 --+> apoptosis		Regulation	Loss of total Bim in interleukin-7-deprived T-cells resulted in delayed apoptosis.	info:pmid/22728771#abs:5
BCL2L11 --+> apoptosis		Regulation	Bim is classically thought to promote apoptosis by neutralizing pro-survival Bcl-2 proteins.	info:pmid/15953346#abs:3
BCL2L11 --+> apoptosis		Regulation	Moreover, exogenous expression of MIF partially inhibited Bim-induced apoptosis in HEK293 cells.	info:pmid/18677096#abs:5
BCL2L11 --+> apoptosis		Regulation	Surprisingly, iTreg cell conversion itself was limited by TGF-ß-mediated Bim/Bcl2L11-dependent apoptosis.	info:pmid/22322859#abs:7
BCL2L11 --+> apoptosis		Regulation	Bcl-2 homology 3-only family member Bim is essential for endoplasmic reticulum stress-induced apoptosis.	info:pmid/22739985#abs:3
BCL2L11 --+> apoptosis		Regulation	Since Bim is a strong mediator of apoptosis, it has been quite difficult to establish cell lines stably overexpressing Bim.	info:pmid/17584989#abs:3
BCL2L11 --+> apoptosis		Regulation	These results demonstrate that BimL is involved in UV irradiation-induced apoptosis by indirectly activating Bax.	info:pmid/17499214#abs:8
BCL2L11 --+> apoptosis		Regulation	Phagocytosis-induced apoptosis was strongly reduced in Bim(-/-) macrophages.	info:pmid/15634885#abs:11
BCL2L11 --+> apoptosis		Regulation	These findings suggest that Bim is a novel regulator of osteoblast apoptosis and may be a therapeutic target.	info:pmid/18064628#abs:11
BCL2L11 --+> apoptosis		Regulation	Bim knockdown using a bim short interfering RNA strategy also reduced denbinobin-induced A549 cell apoptosis.	info:pmid/19405983#abs:6
BCL2L11 --+> apoptosis		Regulation	In addition, microinjection of the anti-voltage-dependent anion channel antibody significantly reduced Bim-induced apoptosis.	info:pmid/12118373#abs:4
BCL2L11 --+> apoptosis		Regulation	Furthermore, apoptosis induced through overexpression of Bad or Bim was efficiently blocked by coexpression of mutant B-Raf(V600E).	info:pmid/18508762#abs:6
BCL2L11 --+> apoptosis		Regulation	Accordingly, we provide the evidence that Bim mediates PM-induced apoptosis via mitochondrial pathway.	info:pmid/17716672#abs:5
BCL2L11 --+> apoptosis		Regulation	Previous studies indicate that a BH3-only protein BIM (BCL-2 Interacting Mediator of cell death) plays a role in paclitaxel-induced apoptosis.	info:pmid/23577147#abs:2
BCL2L11 --+> apoptosis		Regulation	This increase in Bim preceded the induction of apoptosis and participated in idarubicin-induced apoptosis.	info:pmid/17374988#abs:6
BCL2L11 --+> apoptosis		Regulation	However, the molecular mechanism of Bim(L) activating Bax activation during TNFalpha-induced apoptosis is not fully understood.	info:pmid/18500555#abs:3
BCL2L11 --+> apoptosis		Regulation	Bim appeared, however, to be partially involved because reduction of Bim by RNA interference resulted in decreased levels of apoptosis.	info:pmid/17075314#abs:11
BCL2L11 --+> apoptosis		Regulation	Inhibition of cdk4 prevents both induction of Bim expression and thrombin-induced neuronal apoptosis.	info:pmid/17254021#abs:8
BCL2L11 --+> apoptosis		Regulation	Whether the absence of Bim-mediated T-cell apoptosis can affect protective immunity remains unclear.	info:pmid/18086806#abs:2
BCL2L11 --+> apoptosis		Regulation	However, only silencing of Bim, or its direct transcriptional activator FOXO3a, abrogated apoptosis efficiently.	info:pmid/19064725#abs:7
BCL2L11 --+> apoptosis		Regulation	Mode-of-action analysis detected changes in Bcl-xl, Mcl-1, Noxa, Bid and Bim, which are all regulators of the apoptotic process.	info:pmid/20924380#abs:7
BCL2L11 --+> apoptosis		Regulation	These were short-lived cells that up-regulated PD-1 and down-regulated CD4 and CD8 during Bim-dependent apoptosis.	info:pmid/23337809#abs:4
BCL2L11 --+> apoptosis		Regulation	Importantly, the tumor growth inhibitory activity of a VEGF-A antagonist required Bim-induced apoptosis of ECs.	info:pmid/21646395#abs:4
BCL2L11 --+> apoptosis		Regulation	Genetic knockdown of Bim using lentiviruses significantly prevented neuronal apoptosis induced by heroin.	info:pmid/23262244#abs:4
BCL2L11 --+> apoptosis		Regulation	RNA interference of either Bim or Bax resulted in the inhibition of caspases and apoptosis induced by pectenotoxin-2.	info:pmid/15870701#abs:7
BCL2L11 --+> apoptosis		Regulation	Small interfering RNA vector-mediated suppression of Bim blocked B cell antigen receptor-induced apoptosis.	info:pmid/16301744#abs:5
BCL2L11 --+> apoptosis		Regulation	In particular, Bim, is critical for mediating apoptosis of hematopoietic cells including B cells.	info:pmid/17705137#abs:2
BCL2L11 --+> apoptosis		Regulation	RNAi knock down of FOXO3a inhibited Bim promoter activity, Bim(EL) protein expression, and arsenite-induced apoptosis.	info:pmid/18465250#abs:6
BCL2L11 --+> apoptosis		Regulation	Proapoptotic Bcl-2 homology 3-only protein Bim plays an important role in Bax/Bak-mediated cytochrome c release and apoptosis.	info:pmid/23152504#abs:1
BCL2L11 --+> apoptosis		Regulation	In summary, our results show that FOXO-dependent expression of Bim plays a pivotal role for Endothelial progenitor cell apoptosis.	info:pmid/15824087#abs:12
BCL2L11 --+> apoptosis		Regulation	In Jurkat cells simultaneous silencing of Bim and PUMA was necessary to reduce doxorubicin-induced apoptosis.	info:pmid/20188077#abs:8
BCL2L11 --+> apoptosis		Regulation	Knockdown of Bim dramatically inhibited apoptosis induced by JAK2 inhibition, which was reversed by the BH3 mimetic agent ABT-737.	info:pmid/20160166#abs:5
BCL2L11 --+> apoptosis		Regulation	Blocking Bim-mediated apoptosis enhanced recovery of HBV-specific CD8(+) T cells both in culture and directly ex vivo.	info:pmid/18398508#abs:7
BCL2L11 --+> apoptosis		Regulation	Inhibition of Bim expression by RNA interference transiently blocks luminal apoptosis and delays lumen formation.	info:pmid/15899862#abs:5
BCL2L11 --+> apoptosis		Regulation	Anoikis, which is regulated by Bim-mediated apoptosis, is critical to cancer cell invasion and metastasis.	info:pmid/22754333#abs:2
BCL2L11 --+> apoptosis		Regulation	In conclusion, the present study provides novel insight into the mechanism of Phenethyl isothiocyanate-induced apoptosis involving Bim.	info:pmid/21739479#abs:9
BCL2L11 --+> apoptosis		Regulation	Recently, we have demonstrated that osteoclast apoptosis is regulated by ERK activity and Bcl-2 family member Bim.	info:pmid/16136224#abs:2
BCL2L11 --+> apoptosis		Regulation	Apoptosis was dependent on two upregulated BH3-only proteins, Bim-EL and Bmf, and was inhibited by ectopic Mcl-1 expression.	info:pmid/20647317#abs:5
BCL2L11 --+> apoptosis		Regulation	Apoptosis induced by TNFa under these conditions is dependent on jun nuclear kinase1/2 JNK1/2-dependent Bim upregulation.	info:pmid/23412386#abs:9
BCL2L11 --+> apoptosis		Regulation	Bcl-2-interacting mediator of cell death (Bim), a proapoptotic BH3-only protein, plays a critical role in neuronal apoptosis.	info:pmid/15664113#abs:1
BCL2L11 --+> apoptosis		Regulation	Together, these results suggest that JNK-induced phosphorylation of BimEL at serine 65 mediates p75NTR-induced apoptosis.	info:pmid/15470142#abs:8
BCL2L11 --+> apoptosis		Regulation	The proapoptotic Bcl-2 homolog Bim was shown to control the apoptosis of both T cells and hepatocytes.	info:pmid/22156338#abs:1
BCL2L11 --+> apoptosis		Regulation	Furthermore, as Bim is a pro-apoptotic factor, SIRT2 promotes cell death when cells are under severe stress.	info:pmid/17521387#abs:11
BCL2L11 --+> apoptosis		Regulation	Bim then interacts with the core cellular apoptotic machinery, leading to caspase activation and apoptotic death.	info:pmid/17229557#abs:6
BCL2L11 --+> apoptosis		Regulation	Bim silencing protected against Cyclopiazonic acid+interleukin-1ß-induced apoptosis, whereas A1 knockdown aggravated cell death.	info:pmid/23828564#abs:7
BCL2L11 --+> apoptosis		Regulation	Of note, both Bim and JNK1 knockdown protected ß-cells against interferon-induced apoptosis in PTPN2-silenced cells.	info:pmid/21984578#abs:10
BCL2L11 --+> apoptosis		Regulation	Down-regulation of Bim(EL) by shRNA substantially diminished UCN-01/MEK inhibitor-mediated Bax/Bak activation and apoptosis.	info:pmid/17540843#abs:5
BCL2L11 --+> apoptosis		Regulation	Moreover, the downregulation of Bim caused by PTEN inhibition attenuated cellular apoptosis in developing rat brain.	info:pmid/19623194#abs:8
BCL2L11 --+> apoptosis		Regulation	Bim, a proapoptotic BH3-only member of Bcl-2 family, has been considered to play an important role in initiating mitochondrial apoptotic pathway.	info:pmid/22391963#abs:1
BCL2L11 --+> apoptosis		Regulation	In conclusion, these results favor a model in which Bim release from anti-apoptotic proteins is a critical event for initiation of apoptosis.	info:pmid/15724238#abs:10
BCL2L11 --+> apoptosis		Regulation	TAT-Bim exemplifies a strategy for cancer therapy that involves inducing apoptosis by antagonizing the endogenous anti-apoptotic machinery.	info:pmid/17206479#abs:11
BCL2L11 --+> apoptosis		Regulation	We found that Bim is essential for Endoplasmic reticulum stress-induced apoptosis in a diverse range of cell types both in culture and within the whole animal.	info:pmid/17604722#abs:4
BCL2L11 --+> apoptosis		Regulation	Additionally, the apoptosis induced by the combination was shown to be dependent on intracellular reactive oxygen species accumulation and Bim induction.	info:pmid/23403163#abs:9
BCL2L11 --+> apoptosis		Regulation	When expressed in HeLa cells, F1L blocked apoptosis induced by forced expression of the BH3-only proteins, Bim, Puma and Noxa.	info:pmid/16003387#abs:7
BCL2L11 --+> apoptosis		Regulation	Notably, F1L was capable of interacting with the BH3-only protein BimL as shown by co-immunoprecipitation, and F1L expression inhibited apoptosis induced by BimL.	info:pmid/17074758#abs:8
BCL2L11 --+> apoptosis		Regulation	These data suggest that the FK228-mediated increase of Bim expression may at least partially contribute to its augmentation of radiation-induced apoptosis.	info:pmid/15069698#abs:7
BCL2L11 --+> apoptosis		Regulation	Increased expression of Bim, a pro-apoptotic member of the Bcl-2 family, has been shown to be critical for neuronal apoptosis.	info:pmid/14667574#abs:1
BCL2L11 --+> apoptosis		Regulation	In addition, a pro-apoptotic protein Bim was critical for apoptosis and was regulated by TGF-ß and TNF-a at the transcriptional and post-translational levels.	info:pmid/23500081#abs:10
BCL2L11 --+> apoptosis		Regulation	The absence of costimulation also leads to reduced survival of virus-specific effector cells as they undergo apoptosis mediated by the proapoptotic molecule Bim.	info:pmid/21389258#abs:6
BCL2L11 --+> apoptosis		Regulation	However since CBP is a co-factor for multiple transcription factors, BH-3 only proteins other than Bim could also contribute to this apoptosis pathway.	info:pmid/24002658#abs:6
BCL2L11 --+> apoptosis		Regulation	The functional significance of Bim was confirmed by the observation that RNA interference of Bim markedly reduced the potency of selenium/doxorubicin to induce apoptosis.	info:pmid/17339365#abs:12
BCL2L11 --+> apoptosis		Regulation	Upon certain apoptotic stimuli, Bim is released from microtubules and mediates caspase-dependent apoptosis through a mechanism that is still unclear.	info:pmid/11997495#abs:3
BCL2L11 --+> apoptosis		Regulation	The BH3-only proteins Bim and Puma have been shown to mediate trophic factor withdrawal- and anoikis-induced apoptosis in various systems.	info:pmid/21364616#abs:3
BCL2L11 --+> apoptosis		Regulation	Bim knockdown by siRNA significantly reduced nuclear apoptotic features in these inclusion-bearing cells (but did not affect the proportion of cells overall that bear inclusions).	info:pmid/22523592#abs:6
GADD45A ---> apoptosis		Regulation	Whether Gadd45 plays a direct role in apoptosis remains unclear.	info:pmid/10605933#abs:2
GADD45A ---> apoptosis		Regulation	However, the mechanism(s) by which Gadd45a is involved in the induction of apoptosis remains unclear.	info:pmid/15899854#abs:2
GADD45A ---> apoptosis		Regulation	Concomitant to the inhibition of GADD45 induction, H7 and H8 also blocked trichostatin-induced apoptosis.	info:pmid/12406558#abs:7
GADD45A ---> apoptosis		Regulation	Overexpression of DDIT-3 and GADD45a enhanced the oxidative stress and apoptosis induced by ARV S1133 and sC.	info:pmid/21779911#abs:7
GADD45A ---> apoptosis		Regulation	The stress-responding protein, GADD45a, plays important roles in cell cycle checkpoint, DNA repair and apoptosis.	info:pmid/23563151#abs:1
GADD45A ---> apoptosis		Regulation	GADD45 proteins are involved in important processes such as regulation of DNA repair, cell cycle control, and apoptosis.	info:pmid/18039880#abs:2
GADD45A ---> apoptosis		Regulation	The Gadd45 proteins play important roles in growth control, maintenance of genomic stability, DNA repair, and apoptosis.	info:pmid/21249130#abs:1
GADD45A ---> apoptosis		Regulation	The Gadd45 gene is involved in the cellular response to DNA damage and can promote cell apoptosis.	info:pmid/19882653#abs:2
GADD45A ---> apoptosis		Regulation	The interactions of Gadd45 alpha with several other proteins play a central role in DNA repair, cell cycle control and apoptosis.	info:pmid/19636889#abs:2
GADD45A ---> apoptosis		Regulation	In addition, silence of GADD45a expression in ESCC cells inhibited proliferation and promoted apoptosis.	info:pmid/22313682#abs:9
GADD45A ---> apoptosis		Regulation	Using RNAi we show that downregulation of GADD45alpha reduces proliferation and induces apoptosis in pancreatic cancer cells.	info:pmid/16353139#abs:7
GADD45A ---> apoptosis		Regulation	These results suggest that GADD45alpha may play a role in drug-induced apoptosis, as well as multidrug resistance in osteosarcoma cells.	info:pmid/19052873#abs:7
GADD45A ---> apoptosis		Regulation	Reintroduction of gadd45 into gadd45 deficient bone marrow cells restored the wild-type apoptotic phenotype.	info:pmid/17659913#abs:7
GADD45A ---> apoptosis		Regulation	Reintroduction of gadd45 into gadd45-deficient bone marrow cells restored the wild-type apoptotic phenotype.	info:pmid/16170381#abs:6
GADD45A ---> apoptosis		Regulation	Furthermore, all three Gadd45 proteins are also involved in control of apoptosis during severe hyperosmotic stress.	info:pmid/15262964#abs:6
GADD45A ---> apoptosis		Regulation	Treatment with GADD45 and 153 small interfering RNAs inhibited the apoptotic induction in PC-9 cells by curcumin.	info:pmid/20686221#abs:8
GADD45A ---> apoptosis		Regulation	Growth arrest- and DNA damage-inducible protein alpha (gadd45alpha) is an important regulator for cell cycle, genomic stability, and cell apoptosis.	info:pmid/15721278#abs:1
GADD45A ---> apoptosis		Regulation	The GADD45 (growth arrest and DNA damage-inducible) family of genes is involved in the regulation of cell cycle progression and apoptosis.	info:pmid/15797874#abs:1
GADD45A ---> apoptosis		Regulation	Gadd45a, a growth arrest and DNA-damage gene, plays important roles in the control of cell cycle checkpoints, DNA repair and apoptosis.	info:pmid/17452974#abs:1
GADD45A ---> apoptosis		Regulation	Gadd45a controls cell cycle arrest, apoptosis and DNA repair, and is involved in the ATM-p53 mediated DNA damage response.	info:pmid/24474198#abs:3
GADD45A ---> apoptosis		Regulation	Furthermore, inhibition of GADD45a by small interfering RNA inactivated MKK4/JNK activities and also blocked TAp73-mediated apoptosis induction by cisplatin.	info:pmid/22900074#abs:6
GADD45A ---> apoptosis		Regulation	Through its interactions with other proteins, Gadd45alpha participates in the regulation of DNA repair, cell cycle, cell proliferation, and apoptosis.	info:pmid/20460379#abs:2
GADD45A ---> apoptosis		Regulation	Gadd45 causes cell cycle arrest at the G2/M phase transition and participates in genotoxic stress-induced apoptosis.	info:pmid/14586402#abs:3
GADD45A ---> apoptosis		Regulation	Our results demonstrate that the coordination of JNK1 and JNK2 is critical for c-Jun/GADD45alpha-mediated cellular apoptosis induced by arsenite.	info:pmid/16973625#abs:9
GADD45A ---> apoptosis		Regulation	Anti-sense suppression of GADD45alpha expression inhibited indomethacin and sulindac sulfide-induced necrotic cell death and apoptosis.	info:pmid/19757064#abs:6
GADD45A ---> apoptosis		Regulation	Our results support a model in which Vpr-induced apoptosis is mediated via ATR phosphorylation of BRCA1, and consequent upregulation of GADD45alpha.	info:pmid/15650754#abs:7
GADD45A ---> apoptosis		Regulation	High expression of Gadd45 inhibits the growth of HCT116 cells, through inducing G2-M arrest and activating apoptotic pathway.	info:pmid/14642075#abs:10
GADD45A ---> apoptosis		Regulation	The human Gadd45 protein family plays critical roles in DNA repair, negative growth control, genomic stability, cell cycle checkpoints and apoptosis.	info:pmid/22058036#abs:1
GADD45A ---> apoptosis		Regulation	Depletion of GADD45 by siRNA abrogated troglitazone-induced apoptosis in MCF-7 cells demonstrating the physiological relevance of GADD45 upregulation.	info:pmid/15064713#abs:5
GADD45A ---> apoptosis		Regulation	STI571 (Gleevec, a c-Abl tyrosine kinase inhibitor) and stable c-Abl, p73alpha, and GADD45alpha knockdown prevented mismatch repair-dependent apoptosis.	info:pmid/18480060#abs:7
GADD45A ---> apoptosis		Regulation	Expression of DNA repair protein RAD51 was inhibited, and the expression of apoptosis protein GADD45a was induced by PCI-24781 in bone sarcoma cells.	info:pmid/20461381#abs:7
GADD45A ---> apoptosis		Regulation	We report that Gadd45a induces apoptosis and cell cycle arrest by maintaining p38 and c-JNK MAPK activation in keratinocytes.	info:pmid/12499274#abs:4
GADD45A ---> apoptosis		Regulation	We demonstrate that inhibition of NF-kappaB in cancer cells results in GADD45alpha- and gamma-dependent induction of apoptosis and inhibition of tumor growth.	info:pmid/15353598#abs:3
GADD45A ---> apoptosis		Regulation	Antisense suppression of GADD45alpha expression significantly reduced sulindac and indomethacin-induced activation of caspase-9 and apoptosis in AGS cells.	info:pmid/20498252#abs:8
GADD45A ---> apoptosis		Regulation	GADD45 proteins are involved in cell cycle control, DNA repair, apoptosis, cell survival and aging, and inflammatory response by complicated protein-protein interactions.	info:pmid/21153055#abs:2
GADD45A ---> apoptosis		Regulation	In this report, we explore the molecular basis for why there can be differential expression of GADD45a, a stress-responsive protein that regulates genome stability, apoptosis, and immune responses.	info:pmid/17170114#abs:5
GADD45A ---> apoptosis		Regulation	The p53-regulated stress-inducible gene GADD45 has been shown to participate in cellular response to DNA damage, including cell cycle checkpoint, apoptosis, and DNA repair.	info:pmid/11525640#abs:1
GADD45A ---> apoptosis		Regulation	Gadd45alpha is shown to be induced by a wide spectrum of DNA-damaging agents and implicated in negative regulation of cell growth by causing G2-M arrest or induction of apoptosis.	info:pmid/17063488#abs:1
GADD45A ---> apoptosis		Regulation	Knockdown of GADD153 or GADD45 by small interfering RNA abrogated the apoptosis induction and growth inhibition induced by the combination, indicating the crucial role of their upregulation.	info:pmid/20606042#abs:6
GADD45A ---> apoptosis		Regulation	We show that Egr-1 contributes to the regulation of the Gadd45a and Gadd45b genes, which are involved in the control of cell cycle, DNA repair and apoptosis, by direct binding to their promoter.	info:pmid/15616591#abs:5
GADD45A ---> apoptosis		Regulation	The MyD118 (Gadd45beta) protein is a member of a family of structurally related proteins, including Gadd45 (Gadd45alpha) and CR6 (Gadd45gamma), that have critical roles in regulating growth arrest and apoptosis.	info:pmid/11403721#abs:1
GADD45A ---> apoptosis		Regulation	The p53-regulated GADD45 gene is one of the important players in cellular response to DNA damage, and probably involved in the control of cell cycle checkpoint, apoptosis and DNA repair.	info:pmid/11420680#abs:1
GADD45A ---> apoptosis		Regulation	Gadd45a deficiency leads to DNA damage accumulation and impairment in apoptosis after exposure to ionizing radiation, which increases the susceptibility of leukemogenesis.	info:pmid/24371210#abs:10
GADD45A ---> apoptosis		Regulation	Abnormalities of the tumor suppressor p53, which exerts growth-suppressing and apoptosis-enhancing functions through the transcriptional regulation of downstream genes including CDKN1, GADD45, and BCL2, are also often found.	info:pmid/9169090#abs:3
GADD45A ---> apoptosis		Regulation	GnRH antagonist-mediated cell growth inhibition and apoptosis were also abolished by the knockdown of the endogenous GnRH-I receptor or GADD45a with small-interfering RNAs.	info:pmid/22252084#abs:13
GADD45A ---> apoptosis		Regulation	The wild-type p53 protein is a DNA-binding transcription factor that activates genes such as p21, MDM2, GADD45, and Bax that are required for the regulation of cell cycle progression or apoptosis in response to DNA damage.	info:pmid/10566557#abs:1
GADD45A ---> apoptosis		Regulation	Cytokine response gene #6 (CR6), cloned from interleukin 2-stimulated T lymphocytes, is homologous to GADD45 and MyD118, genes which promote cell cycle arrest and apoptosis.	info:pmid/10597261#abs:1
GADD45A ---> apoptosis		Regulation	We conclude that UVB-induced Gadd45a overexpression protects melanoma cells from apoptosis, both by causing a G2 cell cycle arrest and by inhibiting the mitochondrial apoptotic pathway.	info:pmid/17703175#abs:7
GADD45A ---> apoptosis		Regulation	Knockdown of GADD45alpha and GADD45gamma transcription by small interfering RNA abrogates apoptosis and growth arrest induction by the nonsteroidal anti-inflammatory drug treatment, blocks JNK activation, and restores Cdc2-cyclin B kinase activity.	info:pmid/17178890#abs:5
GADD45A ---> apoptosis		Regulation	The growth arrest and DNA damage-inducible gene 45A (GADD45A) is involved in the DNA repair, maintenance of genomic stability, cell cycle control and apoptosis, and thus plays an important role in cellular response to DNA damage.	info:pmid/17084916#abs:1
GADD45A ---> apoptosis		Regulation	Gadd45alpha is one of the growth arrest and DNA damage-inducible 45 gene family members and serves as a stress sensor and tumor suppressor under most stress conditions, which is evidenced by cell cycle arrest, DNA repair, senescence or apoptosis triggered by induction of GADD45alpha expression.	info:pmid/19689359#abs:2
GADD45A ---> apoptosis		Regulation	Here, we describe recent work implicating DNA damage-dependent modification of RNA-binding proteins that are responsible for some of these mRNA effects, highlighting recent work on post-transcriptional regulation of the cell cycle checkpoint protein/apoptosis inducer Gadd45a by the checkpoint kinase MAPKAP Kinase-2.	info:pmid/21173571#abs:3
GADD45A ---> apoptosis		Regulation	Cadmium-induced apoptosis involved a mitochondria-mediated mechanism but not caspase-dependent pathway in that the critical apoptotic events induced by cadmium, such as the decrease of Bcl-2/Bcl-xL, the increase of GADD45alpha, and the nuclear translocation of apoptosis inducing factor, were not affected by the inhibition of executive caspases.	info:pmid/19887573#abs:6
GADD45A ---> apoptosis		Regulation	Of 12,423 transcripts analyzed for >or= two-fold changes, several related to apoptosis were influenced by CHOP: Gadd45 and cathepsin B were up-regulated in ethanol-fed wild-type mice but not in CHOP null (-/-) mice, whereas Jun D and Bcl-xL were down-regulated in ethanol-fed wild-type mice but not in ethanol-fed CHOP null (-/-) mice.	info:pmid/16131858#abs:12
GADD45A ---> apoptosis		Regulation	GADD45-mediated cell cycle arrest and apoptosis.	info:pmid/22515981#cont:322
GADD45A ---> apoptosis		Regulation	C, overexpression of GADD45 is not sufficient to induce apoptosis.	info:pmid/11451946#body:262
GADD45A ---> apoptosis		Regulation	GADD45A is a mediator of CD437 induced apoptosis in ovarian carcinoma cells.	info:pmid/17474084#title:1
GADD45A ---> apoptosis		Regulation	GADD45 is known to regulate the cell cycle, apoptosis and DNA repair .	info:pmid/19714865#body:12
GADD45A ---> apoptosis		Regulation	Induction of GADD45 has been shown to trigger JNK/SAPK- dependent apoptosis .	info:pmid/11050427#body:54
GADD45A ---> apoptosis		Regulation	GADD45 is involved in apoptotic process, by inducing G2/M cell arrest.	info:pmid/12749819#body:104
GADD45A ---> apoptosis		Regulation	GADD45a may be involved in the apoptosis process induced by resveratrol.	info:pmid/21277758#body:101
GADD45A ---> apoptosis		Regulation	Ample evidence exists that Gadd45 proteins have a pro-apoptotic function .	info:pmid/20851181#body:190
GADD45A ---> apoptosis		Regulation	In addition, GADD45a is proposed to play roles in chromatin remodeling and apoptosis .	info:pmid/16814109#body:11
GADD45A ---> apoptosis		Regulation	(Gadd45a), which play a central role in cell survival and apoptosis.	info:pmid/23239858#cont:11
GADD45A ---> apoptosis		Regulation	Overexpression of Gadd45 can induce growth arrest and possibly apoptosis (Canman et al., 1995).	info:pmid/10490810#body:205
GADD45A ---> apoptosis		Regulation	These data demonstrate that GADD45 is an essential mediator of 5C11-induced apoptosis in AGS cells.	info:pmid/19604505#body:90
GADD45A ---> apoptosis		Regulation	GADD45 proteins control the balance between DNA repair and apoptosis [29].	info:pmid/23520533#cont:473
GADD45A ---> apoptosis		Regulation	Interaction with PCNA Impedes MyD118/Gadd45-mediated Apoptotic Cell Death.	info:pmid/10828065#body:220
GADD45A ---> apoptosis		Regulation	GADD45A plays an important role in cell cycle control, survival, and apoptosis.	info:pmid/21691232#cont:37
GADD45A ---> apoptosis		Regulation	Furthermore, it has been reported recently that GADD45 family members are also involved in apoptosis.	info:pmid/11889197#body:171
GADD45A ---> apoptosis		Regulation	GADD45 is induced in Alzheimer's disease, and protects against apoptosis in vitro.	info:pmid/9848094#title:1
GADD45A ---> apoptosis		Regulation	GADD45A and GADD45B regulate apoptosis through p38 activation and JNK inhibition (41-43).	info:pmid/17304354#body:230
GADD45A ---> apoptosis		Regulation	GADD45 and annexin A1 are involved in the apoptosis of HL-60 induced by resveratrol.	info:pmid/23448440#cont:1485
GADD45A ---> apoptosis		Regulation	Furthermore, we found that induction of Gadd45a is a main effector event in apoptosis triggering by Shigella.	info:pmid/21368893#cont:264
GADD45A ---> apoptosis		Regulation	Decitabine-induced demethylation of 5' CpG island in GADD45A leads to apoptosis in osteosarcoma cells.	info:pmid/18472964#title:1
GADD45A ---> apoptosis		Regulation	Gadd45a, and subsequently reduce both apoptosis and G2 arrest in 293T cells.	info:pmid/20935678#cont:122
GADD45A ---> apoptosis		Regulation	GADD45A and GADD45B have been known to promote apoptosis and regulate G2/M arrest [33].	info:pmid/15656911#body:172
GADD45A ---> apoptosis		Regulation	GADD45a and ? expression are essential for the induction of apoptosis mediated by dominant negative JunD.	info:pmid/21734453#cont:124
GADD45A ---> apoptosis		Regulation	The Gadd45 protein is reported to have roles in cell cycle regulation , apoptosis , and genomic stability .	info:pmid/15527761#body:76
GADD45A ---> apoptosis		Regulation	Genotoxic stress or breast cancer susceptibility gene 1 -induced apoptosis involves GADD45a ( ).	info:pmid/18760377#body:41
GADD45A ---> apoptosis		Regulation	Re-expression of GADD45a was observed to restore wild-type phenotypes, including p38 activation and apoptosis.	info:pmid/16636063#body:131
GADD45A ---> apoptosis		Regulation	Introduction of the Gadd45a expression vector into tumor cells via transient transfection induces apoptosis .	info:pmid/15603758#body:114
GADD45A ---> apoptosis		Regulation	GADD45 is involved in the regulation of cell cycle arrest and apoptosis and inhibition of cell growth.	info:pmid/20699414#cont:211
GADD45A ---> apoptosis		Regulation	It is recognized that GADD45 proteins may have proliferative or apoptotic actions depending on the cell type [67].	info:pmid/20484739#cont:241
GADD45A ---> apoptosis		Regulation	ionizing radiation-induced over-expression of Gadd45a increased the apoptosis of Tca8113 cells	info:pmid/21293478#cont:133
GADD45A ---> apoptosis		Regulation	In MCF-7 breast cancer cells, apoptosis induced by troglitazone was dependent upon GADD45 expression .	info:pmid/15925327#body:74
GADD45A ---> apoptosis		Regulation	Furthermore, several pro-apoptotic and apoptosis-mediating genes ( dedd1, dap1b, gadd45gl, dnase1l3) were downregulated.	info:pmid/21565180#body:186
GADD45A ---> apoptosis		Regulation	WAF1 and Gadd45 proteins may participate in the cell cycle arrest and/or induction of apoptosis.	info:pmid/9313903#body:116
GADD45A ---> apoptosis		Regulation	Others, however, have shown Gadd45a-dependent induction of apoptosis in normal epithelial cells (52).	info:pmid/23291741#cont:163
GADD45A ---> apoptosis		Regulation	It is possible that reexpression of GADD45 after treatment with Pentoxifylline may induce apoptosis in HuT-78 cells.	info:pmid/18851957#body:205
GADD45A ---> apoptosis		Regulation	The Gadd45 family is known to activate the JNK/p38 pathways via map three kinase 1 and cause apoptosis.	info:pmid/18440647#body:73
GADD45A ---> apoptosis		Regulation	GADD45a-mediated apoptosis may involve activation of JNK and/or p38 mitogen-activated protein kinase signaling pathways (14, 20).	info:pmid/16129820#body:60
GADD45A ---> apoptosis		Regulation	Additionally, BRCA1 cleavage could activate its GADD45 transcriptional stimulatory function that could potentially contribute to apoptosis.	info:pmid/12149654#body:216
GADD45A ---> apoptosis		Regulation	GADD45 proteins can also trigger apoptosis, which has led to the suggestion that they serve as gatekeepers capable of eliminating cells unable to ...	info:pmid/16709600#body:204
GADD45A ---> apoptosis		Regulation	For example, the Gadd45 proteins mediate the endoplasmic reticulum stress-induced apoptosis in mouse liver cells ( ).	info:pmid/21986581#body:97
GADD45A ---> apoptosis		Regulation	Adenoviral-mediated gene transfer of Gadd45a results in suppression by inducing apoptosis and cell cycle arrest in pancreatic cancer cell.	info:pmid/19003803#title:1
GADD45A ---> apoptosis		Regulation	In a variety of soft tissue sarcoma cell lines GADD45A was found to increase cell cycle arrest and apoptosis {Zhu, 2008 #165}.	info:pmid/18959781#body:186
GADD45A ---> apoptosis		Regulation	As a target gene of p53,20 GADD45a is involved in promoting arsenite-induced cell apoptosis via JNK-dependent pathway.6	info:pmid/23681232#cont:377
GADD45A ---> apoptosis		Regulation	Proteins of the Gadd45 family promote apoptosis in some cellular contexts by activating JNK/p38 MAP kinases (4, 7-9).	info:pmid/16287712#body:45
GADD45A ---> apoptosis		Regulation	The protein induces the expression of genes (GADD45, WAF1/p21/CIP1, cyclinG, Bax and MDM2) regulating cell cycle arrest and apoptosis.	info:pmid/9450543#body:2
FAS ---> inflammatory response		Regulation	Defects in Fas and FasL expression in immune privilege sites can trigger an inflammatory response.	info:pmid/10548879#abs:6
FAS ---> inflammatory response		Regulation	To investigate the role of FADD (Fas-associated protein with death domain) in Fas and tumor necrosis factor receptor 1 (TNFR1)-mediated hepatic injury and inflammatory response in vivo.	info:pmid/11685033#abs:1
FAS ---> inflammatory response		Regulation	Fas (CD95) and Fas ligand (FasL, CD95L) have been implicated to be involved in the acute inflammatory response by attracting neutrophils and regulating their survival.	info:pmid/15223240#abs:1
FAS ---> inflammatory response		Regulation	It has been suggested that expression of the Fas receptor and its ligand (FasL) in airway epithelium may modulate the inflammatory response commonly found in asthmatic lungs.	info:pmid/9761749#abs:3
FAS ---> inflammatory response		Regulation	Thus, Fas can trigger a centrally mediated anti-inflammatory response (hypothalamus-pituitary-adrenal axis activation) and induce a peripheral acute-phase response comparable to that induced with TNF, whereas NGF induces only acute-phase proteins.	info:pmid/9811328#abs:5
FAS ---> inflammatory response		Regulation	Fas-mediated inflammatory response in Listeria monocytogenes infection.	info:pmid/23509366#title:1
FAS ---> inflammatory response		Regulation	Fas is involved in the regulation of keratinocyte inflammatory response in vitro.	info:pmid/21412278#cont:235
FAS ---> inflammatory response		Regulation	Uchiyama R, Yonehara S, Tsutsui H. Fas-mediated inflammatory response in Listeria monocytogenes infection.	info:pmid/24579701#cont:1175
FAS ---> inflammatory response		Regulation	Fas is Involved in the Regulation of Monocyte Inflammatory Response in vitro and in vivo	info:pmid/23922974#cont:198
FAS ---> inflammatory response		Regulation	Fas-mediated inflammatory responses have been described with or without apoptosis induction in various reports .	info:pmid/19111607#body:269
FAS ---> inflammatory response		Regulation	This indicates that the pro-inflammatory responses are induced by specific interaction between Fas and anti-Fas monoclonal antibody.	info:pmid/21752354#body:46
FAS ---> inflammatory response		Regulation	Our results demonstrate that in the subcutaneous site Fas-stimulation induces per se a marked angiogenic and inflammatory response.	info:pmid/9207009#body:124
FAS ---> inflammatory response		Regulation	Viral persistence and the inflammatory response are regulated differently by TNF-R1 and Fas.	info:pmid/9769336#body:235
FAS ---> inflammatory response		Regulation	Some believe that Fas-induced inflammatory responses are triggered when neutrophils are the targets of apoptosis.	info:pmid/11602613#body:49
FAS ---> inflammatory response		Regulation	Prior work has already established that anti-Fas antibody may evoke inflammatory responses such as hepatitis and pneumonitis [37].	info:pmid/16086832#body:263
FAS ---> inflammatory response		Regulation	FasL also initiates cell activation and cell differentiation by engaging Fas, which promotes chronic inflammation and inflammatory responses	info:pmid/22022540#cont:23
FAS ---> inflammatory response		Regulation	In the present study, we focused on the involvement of Fas-mediated neutrophil apoptosis in the surgical stress-induced inflammatory response.	info:pmid/16376940#body:118
FAS ---> inflammatory response		Regulation	In the case of inflammatory regulation, recent data indicate that acute inflammatory response is either prevented or attenuated after blockade of Fas/Fas-L.	info:pmid/17591955#body:14
FAS ---> inflammatory response		Regulation	In addition, there is increasing evidence that Fas or FasL may actually promote inflammatory responses in vivo (11, 81).	info:pmid/12853445#body:367
FAS ---> inflammatory response		Regulation	These findings further extend recent evidence that coexpression of Fas and Bax in T cells influences the inflammatory response in encephalomyelitis .	info:pmid/12507784#body:102
FAS ---> inflammatory response		Regulation	Taken together, these results show that cardiac-specific sFas expression suppressed inflammatory response in the hearts of MCP mice.	info:pmid/16678847#body:92
FAS ---> inflammatory response		Regulation	Naturally occurring, soluble Fas and TNF receptors may modulate apoptosis and control inflammatory responses of their transmembrane counterparts via homotypic PLAD interactions.	info:pmid/11070160#body:61
FAS ---> inflammatory response		Regulation	It has been suggested that both the Fas receptor and FasL expression in airway epithelium may regulate the inflammatory response in asthmatic lungs (15, 16).	info:pmid/19855087#cont:31
FAS ---> inflammatory response		Regulation	In conclusion, our data suggest that Fas may be an important component in the complex control of the central nervous system's inflammatory response, which seems to be impaired in DAT.	info:pmid/10865077#body:61
FAS ---> inflammatory response		Regulation	Plasma cytokine and chemokine profiles and Fas after chest trauma, sepsis, and double hitVdouble hit induces a systemic inflammatory response	info:pmid/22552016#cont:122
FAS ---> inflammatory response		Regulation	The systemic administration of TNF, FasL or the agonistic anti-Fas antibody caused an inflammatory response resembling septic shock in humans and lethal liver injuries in preclinical models .	info:pmid/22555108#body:84
FAS ---> inflammatory response		Regulation	Our data also suggest that IFN-?-stimulated major histocompatibility complex class II and Fas colocalization could be a general mechanism for cell destruction during inflammatory responses.	info:pmid/21635935#body:17
FAS ---> inflammatory response		Regulation	The activation of Fas in vivo also caused a sustained inflammatory response characterized by initial activation of pro-inflammatory cytokine genes, followed by neutrophil accumulation in the airspaces.	info:pmid/11141488#body:119
FAS ---> inflammatory response		Regulation	Thus, the apoptotic and inflammatory responses induced by Fas activation in the lungs are one important factor in the development of Acute lung injury/acute respiratory distress syndrome.	info:pmid/23043753#cont:25
FAS ---> inflammatory response		Regulation	The ubiquity of Fas signaling components, especially in mechanisms that downregulate the inflammatory response, makes it one of the most likely pathways to be involved in the apoptotic recovery of the middle ear.	info:pmid/15978756#body:141
FAS ---> inflammatory response		Regulation	This elevation of sFas might indicate protection of maternal immune cells from apoptosis and consequently lead to a systemic inflammatory response of the mother, a clear indication for preeclampsia .	info:pmid/16169656#body:56
FAS ---> inflammatory response		Regulation	These findings imply that the FAS1 domain is likely to inhibit the migration of lymphocytes to the site of inflammation and may be useful as a therapeutic reagent to down-regulate the generation of unwanted inflammatory responses.	info:pmid/17675564#body:309
FAS ---> inflammatory response		Regulation	The down-regulation of TNFR1, TRAIL-R1, TRAIL-R2, and Fas prevents apoptotic and inflammatory responses that normally result from exposure to the respective ligands (Tollefson et al., 1998, 2001; McNees et al., 2002; Fessler et al., 2004; Lichtenstein et al., 2004a).	info:pmid/18039930#body:60
FAS ---> inflammatory response		Regulation	Thus, soluble Fas per se is thought to play an important role in dysregulation of inflammatory responses that often result in persistent inflammation, possibly by altering apoptotic pathways in activated immune cells as well as remodeling of damaged tissues .	info:pmid/19682600#body:9
FAS ---> inflammatory response		Regulation	(10) found that the inflammatory response after acute lung injury induced by hemorrhagic shock followed by polymicrobial sepsis (cecal ligation and puncture) was markedly depressed by Fas silencing.	info:pmid/21330946#cont:17
FAS ---> inflammatory response		Regulation	spinal cord injury leads to increased expression of Fas and FasL, which results in the continued activation of microglia and the inflammatory response, inducing a cascade of apoptotic cell death and extension of the initial damage [67].	info:pmid/20830289#body:432
FAS ---> inflammatory response		Regulation	To investigate the contribution of mitogen activated protein kinases in the inflammatory response triggered by Fas, activation of Erk, Jnk, p38, and c-jun was analyzed in wild-type and Bid - /- mice at different time points after bile duct ligation.	info:pmid/19661444#body:115
FAS ---> inflammatory response		Regulation	FasL derived from dying mononuclear cells and activated macrophages causes Fas-mediated cell death and an inflammatory response in the heart and may contribute to cardiac damage in the MCP model.27,28	info:pmid/20729751#cont:297
FAS ---> inflammatory response		Regulation	Then activation of Fas/FasL stimulates the pro-inflammatory response of these cells, resulting in leukocytes' exposure to additional stimuli, such as cytokines produced by macrophages, leukotrienes, and platelet-activating factor .	info:pmid/20097014#body:104
FAS ---> inflammatory response		Regulation	Another mechanism of neurotoxicity might be triggered by Fas ligation on astrocytes, which could cause an inflammatory response by inducing expression of several cytokines and chemokines, including interleukin 6, interleukin 8, and CCL2/MCP1.	info:pmid/19296921#body:201
FAS ---> inflammatory response		Regulation	Interestingly, Fas and FADD differentially influenced the local inflammatory response in the lungs, with FADD silencing affecting bronchoalveolar lavage fluid cytokine/chemokine concentrations but not mediator levels in whole-lung homogenate.	info:pmid/23247118#cont:261
FAS ---> inflammatory response		Regulation	In multiple sclerosis, a diminished rate of apoptotic deletion of activated MBP-specific T cells due to Fas/FasL blockade by sFas would result in a prolongation of the inflammatory response, thereby increasing the potential of central nervous system damage.	info:pmid/11578693#body:7
FAS ---> inflammatory response		Regulation	In the present study, we hypothesized that activation of the Fas receptor on liver parenchymal cells, hepatocytes, by agonistic Fas mAb, initiates an inflammatory response that induces an endogenous mediator, possibly ROS, to regulate the pathophysiological effects of intrahepatic Va14iNKT cell signaling during acute FLF.	info:pmid/22701598#cont:35
FAS ---> inflammatory response		Regulation	The decreased inflammatory response required Fas expression, as there was no significant decrease in the inflammatory response in B6-lpr/lpr mice treated with antigen presenting cell-AdFasL or antigen presenting cell-AdFasL+murine cytomegalovirus 28 days after murine cytomegalovirus infection (Figure 5).	info:pmid/10727450#body:196
FAS ---> inflammatory response		Regulation	We have demonstrated for the first time in the highly neutrophil-dependent IgG immune complex-induced lung injury model that lpr mice (with functional loss of Fas) as well as gld animals (deficient in FasL) have significantly reduced lung inflammatory responses and reduced lung injury after immune complex deposition.	info:pmid/15743781#body:116
FAS ---> inflammatory response		Regulation	Finally, to determine the extent to which the in vitro observations outlined above translate back to the intact, in vivo situation and in an attempt to learn about the contribution of local lung macrophages to this Fas-triggered inflammatory response, we examined the in vivo chemokine response of C57 background animals as compared with macrophage-deficient CSF1op mice (as noted in the online supp…	info:pmid/17600273#body:201
FAS ---> inflammatory response		Regulation	... inflammatory responses in vessel walls and, therefore, may promote atherogenesis.35,36 It has been demonstrated that the activation of Fas in peritoneal exudate cells provokes inflammatory responses by stimulating the release of interleukin-1.35 Overexpression of the Fas-associated death domain protein in Vascular smooth muscle cells seeded within balloon-injured rat carotid arteries has been…	info:pmid/11701458#body:134
FAS ---> inflammatory response		Regulation	Fetal carriage of the polymorphic G allele at position -670 of the Fas gene, along with absence of the homozygous genotype AA at -670 Fas (as shown in all patients in the PPROM group), can result in relative resistance of T helper1 cells to Fas-mediated apoptosis with consequent shift in fetal pro- and antiinflammatory mediator balance toward relative predominance of aggressive proinflammatory cy…	info:pmid/16157125#body:74
FAS ---> inflammatory response		Regulation	However, it is now clear that Fas and other members of the TNF receptor family can trigger cellular responses other than apoptosis such as inflammatory responses, cell growth and proliferation (for reviews, see ).	info:doi/10.1016/j.brainresrev.2003.08.007#body:50
Ras --+> inflammatory response		Regulation	We conclude that TILRR is an interleukin-1RI co-receptor, which associates with the signaling receptor complex to enhance recruitment of MyD88 and control Ras-dependent amplification of NF-kappaB and inflammatory responses.	info:pmid/19940113#abs:8
Ras --+> inflammatory response		Regulation	It should be noted, however, that Ras inhibition may modify inflammatory responses in other tissues as well.	info:pmid/21738773#cont:220
Ras --+> inflammatory response		Regulation	Activation of Ras is required for the Lipopolysaccharide-induced inflammatory response, including the induction of inducible nitric oxide synthase and oxidative stress , which suggests an important role of Ras activation in endotoxemia.	info:pmid/20034462#body:24
Ras --+> inflammatory response		Regulation	Accordingly, inhibition of Ras GTPases may decrease inflammatory responses in atherogenesis through suppression of proinflammatory signaling pathways, followed with attenuation of cell adhesion and migration, thereafter retarding plaque formation.	info:pmid/23921305#cont:143
Ras --+> inflammatory response		Regulation	Interestingly, Ras may also be important for Th1-mediated inflammatory responses: it has recently been suggested that Ras regulation of fibroblast-like synoviocytes is important in rheumatoid arthritis, a prominent Th1 disease .	info:pmid/17913587#body:68
Ras --+> inflammatory response		Regulation	In our study, acrolein exposure led to a significant increase in phosphorylation of EGFR and in Ras-GTPase activity in human airway epithelium, and it triggered an inflammatory response characterized by macrophage infiltration and TNF-a release in the BALF.	info:pmid/20359552#body:142
Ras --+> inflammatory response		Regulation	Several mechanisms have been proposed for statin-elicited beneficial effects, including the prevention of mevalonate formation and subsequently the synthesis of isoprenoid farnesyl pyrophosphate and geranylgeranyl pyrophosphate , which leads to inhibition of the isoprenylation of small guanosine triphosphate-binding proteins, such as Rho or Ras proteins involved in cell differentiation, apoptosis…	info:pmid/17723833#body:16
Ras --+> inflammatory response		Regulation	Such generation of reactive oxygen species as a result of hyperglycaemia may be increased via activation of advanced glycation end-product-sensitive cell surface receptors such as RAGE or non-receptor-dependent pathways, leading to activation of MAP kinase/Ras and nuclear factor -?B, as well as the Akt and p38 pathways, which can promote both inflammatory responses and cellular apoptosis .	info:pmid/21636306#body:84
Ras --+> inflammatory response		Regulation	reactive oxygen species may be increased via activation of advanced glycation end product-sensitive cell surface receptors, such as RAGE or non receptor-dependent pathways, causing activation of mitogen-activated protein kinase /Ras and nuclear factor -?B, as well as of Akt, forkhead transcription factors (FOXO), p38, or c-JUN pathways, which can promote both inflammatory responses or cellular ap…	info:pmid/20470857#body:204
Ras --+> inflammatory response		Regulation	What determines the overall contribution of inflammatory processes to tumor development? 1) First, many inflammatory mediators (for instance, cytokines) are also important growth and survival factors that stimulate the survival and proliferation of pre-malignant cells [ ]. 2) Inflammatory mediators often activate oncogenic transcription factors, such as NF-?B and STAT3 [ ], whereas oncogenes such…	info:pmid/20036794#body:19
Ras --+> inflammatory response		Regulation	Thus, prenylation of Ras can augment inflammatory responses in lung pathological processes.	info:doi/10.1016/j.ajpath.2010.11.016#body:128
TNFRSF10B ---> apoptosis		Regulation	TRAIL receptor-2 (DR5) plays an important role in transducing apoptosis signals.	info:pmid/14632785#abs:4
TNFRSF10B ---> apoptosis		Regulation	Human recombinant death receptor 5/Fc also inhibited luteolin-induced apoptosis.	info:pmid/16007131#abs:6
TNFRSF10B ---> apoptosis		Regulation	Knockdown of death receptor 5 attenuated RRR-gamma-tocopherol-induced apoptosis.	info:pmid/18022315#abs:2
TNFRSF10B ---> apoptosis		Regulation	TRAIL receptor 1 and TRAIL-R2, but not TRAIL-R3 and TRAIL-R4, mediate apoptosis.	info:pmid/12473583#abs:2
TNFRSF10B ---> apoptosis		Regulation	The synergistic apoptosis was markedly blocked by death receptor 5/Fc chimeric protein.	info:pmid/17273769#abs:9
TNFRSF10B ---> apoptosis		Regulation	A human recombinant Death receptor 5/Fc chimera remarkably inhibited 1-induced apoptosis.	info:pmid/19124248#abs:4
TNFRSF10B ---> apoptosis		Regulation	Silencing of either caspase-8 or death receptor 5 attenuated perifosine-induced apoptosis.	info:pmid/17604333#abs:9
TNFRSF10B ---> apoptosis		Regulation	Antibodies against TRAIL and death receptor 5 partly inhibited apoptosis.	info:pmid/16736946#abs:9
TNFRSF10B ---> apoptosis		Regulation	Death Receptor 5 induces apoptosis in various types of cells and is a potential therapeutic target.	info:pmid/21276756#abs:1
TNFRSF10B ---> apoptosis		Regulation	Agonists for the apoptosis-inducing TRAIL-R1 and TRAIL-R2 are currently tested in clinical trials.	info:pmid/19680616#abs:4
TNFRSF10B ---> apoptosis		Regulation	Deletion of death receptor5 by siRNA significantly reduced the apoptosis induced by TRAIL and gossypol.	info:pmid/20837473#abs:7
TNFRSF10B ---> apoptosis		Regulation	TRAIL-induced apoptosis in humans is mediated by its receptors DR4 (TRAIL-R1) and DR5 (TRAIL-R2).	info:pmid/10862756#abs:2
TNFRSF10B ---> apoptosis		Regulation	We conclude that CHOP-dependent Death receptor 5 up-regulation contributes to lonafarnib-induced apoptosis.	info:pmid/17493934#abs:13
TNFRSF10B ---> apoptosis		Regulation	Ectopic expression of death receptor5 dose-dependently increased TRAIL-induced apoptosis.	info:pmid/20096292#abs:9
TNFRSF10B ---> apoptosis		Regulation	Death receptor 5 is a key receptor of TRAIL and plays an important role in TRAIL-induced apoptosis.	info:pmid/18318995#abs:2
TNFRSF10B ---> apoptosis		Regulation	Apoptotic cell death induced by anti-death receptor 5 antibody was shown by the cleavage of PARP and caspase-3.	info:pmid/22419388#abs:7
TNFRSF10B ---> apoptosis		Regulation	Like DR4, death receptor-5 engages the apoptotic pathway independent of the adaptor molecule FADD/MORT1.	info:pmid/9325248#abs:4
TNFRSF10B ---> apoptosis		Regulation	TRAIL-R2 downmodulation by siRNAs completely abolished the TRAIL-induced apoptosis of genotoxin-treated U2OS cells.	info:pmid/16327988#abs:6
TNFRSF10B ---> apoptosis		Regulation	death receptor 5 silencing in HCT116 cells strongly attenuated tenovin-6-induced apoptosis.	info:pmid/24512730#abs:5
TNFRSF10B ---> apoptosis		Regulation	The DR5/TRAIL receptor 2 gene is a novel TNF receptor family member and induces apoptosis by overexpression of its product.	info:pmid/10072170#abs:1
TNFRSF10B ---> apoptosis		Regulation	Epithelial apoptosis was enhanced by Fas-Fas-ligand and TRAIL-TRAIL receptor 2 interactions.	info:pmid/19523671#abs:8
TNFRSF10B ---> apoptosis		Regulation	Either DR4 or death receptor5 can induce apoptosis, whereas DcR1 and DcR2 are considered inhibitory receptors.	info:pmid/11289151#abs:3
TNFRSF10B ---> apoptosis		Regulation	TRAIL-R1 and TRAIL-R2 can induce apoptosis of cancer cells and activate the transcription factor NF-kappaB.	info:pmid/10521444#abs:2
TNFRSF10B ---> apoptosis		Regulation	The receptor designated death receptor 5 contained a cytoplasmic death domain and induced apoptosis much like DR4.	info:pmid/9242611#abs:3
TNFRSF10B ---> apoptosis		Regulation	These results show that death receptor 5 induction is a key component of apoptosis induced by SHetA2 or by SHetA2 combined with TRAIL.	info:pmid/18593935#abs:9
TNFRSF10B ---> apoptosis		Regulation	TRAIL-induced apoptosis is mediated by the transmembrane receptors death receptor 4 (DR4) (also known as TRAIL-R1) and DR5 (TRAIL-R2).	info:pmid/16980609#abs:2
TNFRSF10B ---> apoptosis		Regulation	Silencing of p53 strongly decreased death receptor 5 mRNA expression resulting in abrogation of drozitumab-induced apoptosis.	info:pmid/23670273#abs:5
TNFRSF10B ---> apoptosis		Regulation	TRAIL-R2 is structurally similar to the death-domain-containing receptor TRAIL-R1 (DR-4), and is capable of inducing apoptosis.	info:pmid/9373179#abs:3
TNFRSF10B ---> apoptosis		Regulation	In conclusion, stellate cells show activation-dependent TRAIL-R2/death receptor5 expression and TRAIL-mediated apoptosis.	info:pmid/12500193#abs:7
TNFRSF10B ---> apoptosis		Regulation	Furthermore, TRAIL-induced apoptosis in HCC cells pretreated with salirasib was dependent on activation of death receptor 5.	info:pmid/23348585#abs:9
TNFRSF10B ---> apoptosis		Regulation	Silencing of TRAIL-R2 expression by siRNA blocks the endoplasmic reticulum stress-mediated sensitization to TRAIL-induced apoptosis.	info:pmid/22072062#abs:8
TNFRSF10B ---> apoptosis		Regulation	Activation of the proapoptotic receptor death receptor5 in various cancer cells triggers programmed cell death through the extrinsic pathway.	info:pmid/18219321#abs:1
TNFRSF10B ---> apoptosis		Regulation	Both DR4 and KILLER/death receptor5 independently bind to their specific ligand TRAIL and engage the caspase cascade to induce apoptosis.	info:pmid/9563466#abs:3
TNFRSF10B ---> apoptosis		Regulation	These results further highlight important differences in apoptotic signalling triggered through TRAIL-R1 and TRAIL-R2 in primary tumour cells.	info:pmid/17922877#abs:7
TNFRSF10B ---> apoptosis		Regulation	Therefore, we investigated the effect of chemotherapeutic agents on TRAIL-R2-mediated apoptosis and cytotoxicity in various human solid cancer cells.	info:pmid/17922852#abs:2
TNFRSF10B ---> apoptosis		Regulation	These results indicate that human normal hepatocytes are susceptible to both TRAIL-R1- and TRAIL-R2-mediated apoptosis signal.	info:pmid/14576771#abs:6
TNFRSF10B ---> apoptosis		Regulation	TRAIL-induced apoptosis enhanced by ibuprofen was effectively decreased by a caspase inhibitor and dominant-negative death receptor 5.	info:pmid/24002210#abs:6
TNFRSF10B ---> apoptosis		Regulation	In the present study, we examined the effect of Bisindolylmaleimide VIII on apoptosis induced by DR5 (TRAIL-R2), using an agonistic anti-human DR5 monoclonal antibody, TRA-8.	info:pmid/12034736#abs:2
TNFRSF10B ---> apoptosis		Regulation	Deletion of death receptor5 or DR4 by small interfering RNA significantly reduced the apoptosis induced by TRAIL and zerumbone.	info:pmid/19654295#abs:5
TNFRSF10B ---> apoptosis		Regulation	FSH also down-regulated the expression of programmed cell death gene 6 (PDCD6) and death receptor 5 , two molecules required for induction of apoptosis.	info:pmid/20943720#abs:6
TNFRSF10B ---> apoptosis		Regulation	death receptor 5 induction contributes to enhancement of TRAIL-induced apoptosis by lidamycin in human non-small lung cancer cells.	info:pmid/21348302#abs:11
TNFRSF10B ---> apoptosis		Regulation	TRAIL binds to recombinant cell-surface-expressed TRAIL-R2, and TRAIL-induced apoptosis is inhibited by a TRAIL-R2-Fc fusion protein.	info:pmid/9311998#abs:6
TNFRSF10B ---> apoptosis		Regulation	The death receptor 5 is a receptor for tumor necrosis factor-related apoptosis-inducing ligand and is able to induce apoptosis in various tumor cells.	info:pmid/11696376#abs:1
TNFRSF10B ---> apoptosis		Regulation	Apoptosis induction by TRAIL in these cells could only be fully inhibited by concomitant blockade of TRAIL receptor 1 and TRAIL receptor 2.	info:pmid/16638878#abs:6
TNFRSF10B ---> apoptosis		Regulation	Our previous research showed that up-regulation of death receptor 5 plays a critical role in the mechanism of SHetA2-induced apoptosis in human lung cancer cells.	info:pmid/19001438#abs:2
TNFRSF10B ---> apoptosis		Regulation	In this study, we generated a novel agonist antibody to TRAIL receptor 2 (TRAIL-R2) capable of inducing apoptosis without cross-linking and elucidated its mode of action and efficacy.	info:pmid/15837769#abs:3
TNFRSF10B ---> apoptosis		Regulation	Aspirin also sensitized breast cancer cells to apoptosis induced by a human agonistic TRAIL receptor-2 monoclonal antibody (lexatumumab).	info:pmid/18483385#abs:6
TNFRSF10B ---> apoptosis		Regulation	Agonistic antibodies to death receptor 5 induce cancer-cell apoptosis and are in clinical trials; however, their mechanism of action in vivo is not fully defined.	info:pmid/21251615#abs:3
TNFRSF10B ---> apoptosis		Regulation	Furthermore, human recombinant death receptor 5/Fc chimera protein and caspase inhibitors dramatically inhibit apoptosis induced by the combination of apigenin and TRAIL.	info:pmid/16648565#abs:5
TNFRSF10B ---> apoptosis		Regulation	Overexpression of TRICK2 rapidly induced apoptosis in 293T cells; this induction was dependent upon the presence of the death domain of TRICK2.	info:pmid/9285725#abs:6
TNFRSF10B ---> apoptosis		Regulation	The Death Receptor 5 , a member of tumor necrosis factor receptor superfamily of receptors, triggers apoptosis (programmed cell death) when stimulated by its tridentate ligand TRAIL.	info:pmid/17671978#abs:1
TNFRSF10B ---> apoptosis		Regulation	The death receptor 5 , a receptor for tumor necrosis factor-related apoptosis-inducing ligand (TRAIL), is critical for TRAIL-mediated apoptosis in various tumor cells.	info:pmid/17027647#abs:1
TNFRSF10B ---> apoptosis		Regulation	The fully human agonistic TRAIL-R1 (HGS-ETR1) and TRAIL-R2 (HGS-ETR2) antibodies induced apoptosis in Bic-1 and Seg-1 cells in a time and dose dependent manner.	info:pmid/16426839#abs:9
TNFRSF10B ---> apoptosis		Regulation	Thus, death receptor5-mediated apoptosis, which is induced by rottlerin alone or by the combined treatment with rottlerin and TRAIL, may offer a new therapeutic strategy against cancer.	info:pmid/19037087#abs:9
TNFRSF10B ---> apoptosis		Regulation	The expression of apoptosis-inducing death receptor-5 , Bcl-2 and Bax were assayed by Western blot analysis, and mRNA expression of GADD45a was assayed by quantitative RT-PCR analysis.	info:pmid/21371530#abs:4
TNFRSF10B ---> apoptosis		Regulation	Activation of TNF-related apoptosis-inducing ligand receptor 2 (TRAILR2) can induce apoptosis in a variety of human cancer cell lines and xenografts, while lacking toxicity in normal cells.	info:pmid/23645592#abs:1
TNFRSF10B ---> apoptosis		Regulation	Inhibition of death receptor5 trafficking to lysosomes by Rab7 small interfering RNA also reduced TRAIL-mediated lysosomal disruption and apoptosis.	info:pmid/19272388#abs:10
TNFRSF10B ---> apoptosis		Regulation	Both death receptor 5 and CHOP upregulation were required for ?-T3-induced apoptosis, and death receptor 5 was transcriptionally regulated by CHOP after ?-T3 treatment.	info:pmid/20157774#abs:9
TNFRSF10B ---> apoptosis		Regulation	Up-regulation of TRAIL-R2 renders T cells susceptible to caspase-8-mediated apoptosis, from which they can be partially rescued by blockade of this death receptor pathway.	info:pmid/23254287#abs:7
TNFRSF10B ---> apoptosis		Regulation	Thus, it appears that not only c-FLIP downregulation but also death receptor 5 upregulation contribute to PPARy ligand-mediated enhancement of TRAIL-induced apoptosis in human lung cancer cells.	info:pmid/17172826#abs:7
TNFRSF10B ---> apoptosis		Regulation	Importantly, this BV6-stimulated upregulation of death receptor 5 is critically required for apoptosis, as transient or stable knockdown of death receptor 5 significantly inhibits BV6-triggered apoptosis.	info:pmid/24287697#abs:7
TNFRSF10B ---> apoptosis		Regulation	Agonistic anti-death receptor 5 monoclonal antibody treatment triggered cholangiocyte apoptosis, and subsequently induced cholangitis and cholestatic liver injury in a mouse strain-specific manner.	info:pmid/18667695#abs:3
TNFRSF10B ---> apoptosis		Regulation	Overexpression of the tumor necrosis factor (TNF)-related apoptosis-inducing ligand (TRAIL) receptors, TRAIL-R1 and TRAIL-R2, induces apoptosis and activation of NF-kappaB in cultured cells.	info:pmid/10807904#abs:1
TNFRSF10B ---> apoptosis		Regulation	Inhibition of phosphatidylinositol 3-kinase reduced recombinant human TRAIL sensitivity independently of the cell line preference for either death receptor4- or death receptor5-mediated apoptosis signaling.	info:pmid/21538027#abs:9
TNFRSF10B ---> apoptosis		Regulation	Tumor necrosis factor-related apoptosis inducing ligand (TRAIL)-induced apoptosis is mediated by its receptors DR4 (TRAIL-R1) and DR5 (TRAIL-R2) and the adapter protein Fas-associated death domain protein (FADD).	info:pmid/12359235#abs:1
TNFRSF10B ---> apoptosis		Regulation	Since both TRAIL-R1 and -R2 transmit apoptotic signals, we asked whether cFLIP, highly expressed in several of the cell lines tested, is sufficient to maintain resistance to TRAIL-R2-mediated apoptosis.	info:pmid/18084329#abs:5
TNFRSF10B ---> apoptosis		Regulation	The expression levels of apoptosis-inducing death receptor-5 and p-AKT were assayed by western blot analysis, and mRNA expression of bax, GADD45 and PPAR? was assayed by quantitative RT-PCR analysis.	info:pmid/23291741#abs:4
TNFRSF10B ---> apoptosis		Regulation	This is the first report describing a mouse TRAIL receptor gene and also demonstrating that the p53-dependent regulation of KILLER/DR5-mediated apoptosis is conserved between human and mouse.	info:pmid/10383128#abs:9
TNFRSF10B ---> apoptosis		Regulation	In addition, apoptosis induced by pretreatment of genotoxic agents and additional stimulation of TRAIL is efficiently inhibited by either antagonistic anti-TRAIL-R2 antibody or pan-caspase inhibitor z-VAD-FMK.	info:pmid/12610517#abs:8
TNFRSF10B ---> apoptosis		Regulation	In this study, we demonstrate for the first time that Thapsigargin-mediated perturbations in Ca(2+) homeostasis are coupled with activation of the death receptor 5 -dependent apoptotic pathway in human cancer cells.	info:pmid/11965535#abs:3
TNFRSF10B ---> apoptosis		Regulation	First, induction of antiapoptotic nuclear factor-kappaB dependent genes critically determines cellular susceptibility toward apoptosis induction by TRAIL-R1, TRAIL-R2, and other death receptors.	info:pmid/15110174#abs:5
TNFRSF10B ---> apoptosis		Regulation	Our previous work has shown that PS-341 induces death receptor 5 -dependent apoptosis and enhances the TNF-related apoptosis-inducing ligand-induced apoptosis in human non-small cell lung cancer cells.	info:pmid/22848091#abs:2
TNFRSF10B ---> apoptosis		Regulation	These findings suggest that KILLER/DR5 may play a role in p53-independent apoptosis induced by specific drugs and warrants further investigation as a novel target for chemotherapy of tumors lacking wild-type p53.	info:pmid/11139340#abs:9
TNFRSF10B ---> apoptosis		Regulation	In view of the finding that death receptor5 silencing abrogated the combination-stimulated apoptosis, we propose that apoptotic synergy induced by sulindac sulfide plus docosahexaenoic acid is mediated via death receptor5.	info:pmid/22395735#abs:8
TNFRSF10B ---> apoptosis		Regulation	Also, human recombinant death receptor 5/Fc chimera protein, caspase inhibitors, and death receptor 5 siRNA efficiently reduced apoptosis induced by co-treatment with luteolin and TRAIL.	info:pmid/15963948#abs:6
TNFRSF10B ---> apoptosis		Regulation	Our results indicated that by blocking the death receptor5-dependent apoptotic pathway, dominant-negative Fas-associated death domain did indeed inhibit sulindac sulfide-induced apoptosis.	info:pmid/11559570#abs:9
TNFRSF10B ---> apoptosis		Regulation	We also showed that death receptor5 was expressed on the surface of the tested cell lines which correlated with the cellular susceptibility to apoptosis induced by recombinant human TRAIL and anti-death receptor5 antibody.	info:pmid/23470485#abs:6
TNFRSF10B ---> apoptosis		Regulation	Interestingly, neutralization of TRAIL receptor 2 (TRAIL-R2), but not TRAIL-R1, impaired apoptosis in a caspase-10-dependent manner, indicating that caspase-10 enhances TRAIL-R2-induced cell death.	info:pmid/15767684#abs:6
TNFRSF10B ---> apoptosis		Regulation	Treatment induced cytosolic accumulation of p53 and enhanced the susceptibility of Rheumatoid arthritis synovial fibroblasts to apoptosis mediated by TRAIL-R2 (DR5) but not Fas.	info:pmid/16127151#abs:4
TNFRSF10B ---> apoptosis		Regulation	Attenuating the GSK3beta-FBW7 axis results in stabilization of MYC, up-regulation of surface levels of the TNF-related apoptosis-inducing ligand death receptor 5, and potentiation of death receptor 5-induced apoptosis in vitro and in vivo.	info:pmid/16210249#abs:4
TNFRSF10B ---> apoptosis		Regulation	This study demonstrates that targeting death receptor 5 with TRA-8 decreases cellular proliferation, increases caspase activation, and induces apoptosis in this novel three-dimensional ex vivo model of primary ovarian cancer.	info:pmid/17303227#abs:10
TNFRSF10B ---> apoptosis		Regulation	Our results showed that Death receptor 5 monoclonal antibody (D-6) was able to induce the apoptosis and increase the cell growth inhibition rates of ovarian cancer cells in a dose-dependent manner, and the effect was enhanced by cisplatin.	info:pmid/22562097#abs:8
TNFRSF10B ---> apoptosis		Regulation	The suppression of death receptor5 with siRNA reduced the apoptosis induced by the combination of orlistat and TRAIL, suggesting that the apoptosis was at least partially due to the upregulation of death receptor5.	info:pmid/22328338#abs:6
TNFRSF10B ---> apoptosis		Regulation	Human recombinant Death receptor 5/Fc chimera protein, zVAD-fmk pancaspase inhibitor, and caspase-8 and -10 inhibitors efficiently reduced apoptosis induced by cotreatment with histone deacetylase inhibitors and TRAIL.	info:pmid/15208660#abs:9
TNFRSF10B ---> apoptosis		Regulation	Susceptibility to apoptosis mediated by an agonistic anti-TRAIL-R2 monoclonal antibody was determined by alamar blue bioassay, fluorescence microscopy (annexin V/propidium iodide staining), and caspase activation.	info:pmid/15457446#abs:3
TNFRSF10B ---> apoptosis		Regulation	The p53-induced apoptosis is an important biological process to prevent the development of cancer, and is mediated in part by expression of KILLER/death receptor5 only in cells with wild-type p53 protein, but not in those lacking p53 function.	info:pmid/11677215#abs:2
TNFRSF10B ---> apoptosis		Regulation	Within these we found five surface marker genes to be upregulated (TNFRSF10B, CD70, TNFR1, PDGFRB, and BAFF) which are involved in immune responses via the regulation of lymphocytes and can also induce apoptosis.	info:pmid/16865223#abs:9
TNFRSF10B ---> apoptosis		Regulation	Small-interfering RNA against p53, DR4, and death receptor5 was used to investigate their function on the combined effect. Recombinant human TRAIL and the agonistic DR4 and death receptor5 antibodies strongly enhanced 10-Gy-induced apoptosis.	info:pmid/18793956#abs:5
TNFRSF10B ---> apoptosis		Regulation	The cysteine-rich domains of death receptor5 have a conservative role in tumor necrosis factor-related apoptosis-inducing ligand-death receptor5-mediated apoptosis, and the pre-ligand assembly domain within the N1-cap contributes to the ligand-independent formation of receptor complexes.	info:pmid/20106985#abs:4
TNFRSF10B ---> apoptosis		Regulation	As yet, four TRAIL receptors have been cloned, two of which (TRAIL-R1 and 2) bear a death domain and mediate apoptosis, whereas two others (TRAIL-R3 and 4) lack (functional) death domains and are supposed to act as decoy receptors.	info:pmid/11193573#abs:10
TNFRSF10B ---> apoptosis		Regulation	We discovered that IRE-1a, Bip, activating transcription factor 3 (ATF4), activating transcription factor 3 (ATF3) and C/EBP homologous protein (CHOP) are induced by salermide, which suggests that death receptor 5-dependent apoptosis is induced by endoplasmic reticulum stress.	info:pmid/21801305#abs:7
TNFRSF10B ---> apoptosis		Regulation	Past studies have shown that apoptosis mediated by TNF-related apoptosis-inducing ligand (TRAIL) is regulated by the expression of two death receptors [TRAIL receptor 1 (TRAIL-R1) and TRAIL-R2] and two decoy receptors (TRAIL-R3 and TRAIL-R4) that inhibit apoptosis.	info:pmid/10364001#abs:1
TNFRSF10B ---> apoptosis		Regulation	death receptor 5/Fc chimera protein, zVAD-fmk pancaspase inhibitor, and caspase-8 inhibitor efficiently blocked the activation of these apoptotic signal mediators and the induction of apoptotic cell death enhanced by cotreatment with 15d-PGJ(2) and TRAIL.	info:pmid/16891469#abs:6
TNFRSF10B ---> apoptosis		Regulation	In addition, acrolein up-regulated C/EBP homologous protein (CHOP) and TRAIL death receptor 5 and down-regulation of CHOP or death receptor 5 expression using the respective small interfering RNA significantly attenuated the apoptosis induced by acrolein plus TRAIL.	info:pmid/21854768#abs:7
TNFRSF10B ---> apoptosis		Regulation	The involvement of the death adaptor proteins FADD/MORT1, TRADD, and RIP and the apoptosis-initiating caspases-8 and -10 in death signaling by the two death-inducing TRAIL receptors 1 and 2 (TRAIL-R1 and TRAIL-R2) are controversial.	info:pmid/10894160#abs:2
TNFRSF10B ---> apoptosis		Regulation	The (auto)antigen-specific T cells were also resistant to specific TRAIL-R1/TRAIL-R2-directed induction of apoptosis, indicating that coexpression of the truncated TRAIL-R3 and TRAIL-R4 in these T cells is not responsible for the observed resistance.	info:pmid/10889508#abs:5
TNFRSF10B ---> apoptosis		Regulation	Using mouse models of adenoviral hepatitis and livers of patients with hepatitis infection, we could demonstrate that apoptosis in virally infected hepatocytes is mediated by TRAIL receptor DR5 and TRAIL.	info:pmid/12475902#abs:4
TNFRSF10B ---> apoptosis		Regulation	To determine whether tumor cells are able to generate a resistance to apoptosis induced by an anti-TRAIL-R2 antibody, TRA-8, we examined the apoptotic response of human breast and ovarian cancer cell lines after treatment with TRA-8.	info:pmid/16951164#abs:3
TNFRSF10B ---> apoptosis		Regulation	cFLIP inhibits caspase 8 recruitment and processing at the death-inducing signaling complex , which is known to inhibits apoptosis mediated by death receptors such as Fas and death receptor 5 as well as apoptosis mediated by anticancer therapeutic drugs.	info:pmid/18767116#abs:1
TNFRSF10B ---> apoptosis		Regulation	In line with these observations, FLIP-negative cancer cells were sensitive to both p53- and KILLER/DR5-mediated apoptosis, whereas cells containing high levels of FLIP underwent apoptotic cell death when triggered by ectopic p53 expression but not by KILLER/DR5 expression.	info:pmid/11526513#abs:5
CDKN1A ---> apoptosis		Regulation	Upregulation of p21(WAF1/CIP1) paralleled DAC-induced apoptosis (ED(50)=153 nM).	info:pmid/18223691#abs:7
CDKN1A ---> apoptosis		Regulation	Furthermore, selective induction of p21Cip1 in RKO was sufficient to induce apoptosis.	info:pmid/15342418#abs:6
CDKN1A ---> apoptosis		Regulation	In the cytoplasm, p21(Cip1/Waf1) protein has an anti-apoptotic effect.	info:pmid/21815189#abs:5
CDKN1A ---> apoptosis		Regulation	On the other hand, in ISS10, overexpression of p21Waf1 induced marked apoptosis.	info:pmid/14566087#abs:3
CDKN1A ---> apoptosis		Regulation	Surprisingly, overexpression of p21(WAF1/CIP1) also triggered apoptosis within these two cell lines.	info:pmid/12138103#abs:3
CDKN1A ---> apoptosis		Regulation	p21(Waf1/Cip1) plays central roles in proliferation, differentiation, and apoptosis.	info:pmid/15524404#abs:1
CDKN1A ---> apoptosis		Regulation	We hypothesized that p21WAF1 is involved in the mediation of cryotherapy-induced apoptosis.	info:pmid/16078010#abs:3
CDKN1A ---> apoptosis		Regulation	The suppression of p21(WAF1) decreased trichostatin A-directed osteoclast apoptosis.	info:pmid/17464183#abs:8
CDKN1A ---> apoptosis		Regulation	Doxorubicin -induced apoptosis is suppressed by p21 (waf1/cip1/sdi1), a cyclin dependent kinase inhibitor.	info:pmid/16909308#abs:1
CDKN1A ---> apoptosis		Regulation	Also, ectopic p21(WAF1) over-expression has been reported to promote or suppress apoptosis, depending on the target cells.	info:pmid/10797256#abs:3
CDKN1A ---> apoptosis		Regulation	Depending on the cellular context, p21(Cip1) and PUMA mediate cell cycle arrest and apoptosis, respectively.	info:pmid/16002406#abs:2
CDKN1A ---> apoptosis		Regulation	Overexpression of p21(Cip1) have kept cells longer in G1 phase and attenuated shikonin-induced apoptosis.	info:pmid/23546866#abs:9
CDKN1A ---> apoptosis		Regulation	Ectopic overexpression of p21Cip1 or p27KiP1 markedly enhanced the apoptosis induced by sulindac sulfide.	info:pmid/11724286#abs:7
CDKN1A ---> apoptosis		Regulation	These results suggested that NaB-induced apoptosis required P21(waf1/cip1) and its interaction with PCNA.	info:pmid/14712207#abs:10
CDKN1A ---> apoptosis		Regulation	Functionally, inhibition of p21Cip1/Waf1 induction prevented endothelial apoptosis due to arsenite treatment.	info:pmid/15734884#abs:9
CDKN1A ---> apoptosis		Regulation	No change was seen in the expression of p53 and p21WAF1/CIP1 which have been suggested to participate in the apoptosis process.	info:pmid/10395942#abs:7
CDKN1A ---> apoptosis		Regulation	These observations suggest that p53 expression converts a p21WAF1/CIP1-mediated growth arrest into apoptosis.	info:pmid/9365236#abs:8
CDKN1A ---> apoptosis		Regulation	p21(Waf1/Cip1) is one of the key regulatory proteins in cell cycle, terminal differentiation, and apoptosis.	info:pmid/9223430#abs:1
CDKN1A ---> apoptosis		Regulation	P21/WAF-1/CIP-1 was not considered to be involved in the regulation of apoptosis, an important indicator of radiosensitivity.	info:pmid/10760422#abs:1
CDKN1A ---> apoptosis		Regulation	This suggested that potentiation of apoptosis by cotreatments required P21(waf1) and its interaction with PCNA.	info:pmid/15265702#abs:8
CDKN1A ---> apoptosis		Regulation	Interestingly, WAF1/CIP1 increased the susceptibility of GB-1 cells to cisplatin-induced apoptosis.	info:pmid/8808702#abs:9
CDKN1A ---> apoptosis		Regulation	Substantial evidence suggests that loss of cellular p21WAF1/CIP1 results in increased apoptotic killing by ionizing radiation.	info:pmid/10676653#abs:1
CDKN1A ---> apoptosis		Regulation	In addition, p21 (WAF1/CIP1) is involved in cell-cycle arrest and probably in induction of p53-dependent apoptosis.	info:pmid/10782880#abs:6
CDKN1A ---> apoptosis		Regulation	Together with D-type cyclins, it seems that the CDK inhibitor p21waf1 plays an important role in evasion from apoptosis.	info:pmid/11156523#abs:11
CDKN1A ---> apoptosis		Regulation	The cdknlA gene encodes CDKN1A, a protein that regulates cell cycle progression, terminal differentiation, and apoptosis.	info:pmid/11299759#abs:1
CDKN1A ---> apoptosis		Regulation	The cyclin-dependent kinase inhibitor p21, which is induced by p53, can both arrest the cell cycle and inhibit apoptosis.	info:pmid/24260342#abs:2
CDKN1A ---> apoptosis		Regulation	Thus, expression of functional p21WAF1 may promote phytochemical-mediated growth arrest and apoptosis in oral carcinoma cells.	info:pmid/15816520#abs:7
CDKN1A ---> apoptosis		Regulation	Depletion of p21Cip1 alone or both p21Cip1 and p27Kip1 increased MSeA-induced caspase-mediated apoptosis.	info:pmid/20370687#abs:6
CDKN1A ---> apoptosis		Regulation	Altogether, downregulation and nucleolar translocation of the p21(WAF1/CIP1) protein played an active role in M1-induced C6 apoptosis.	info:pmid/19770587#abs:10
CDKN1A ---> apoptosis		Regulation	Here we show, for the first time, that p21Waf1/Cip1 cleavage, which is mediated by caspase-3 activity, is involved in roscovitine-induced apoptosis.	info:pmid/19956888#abs:10
CDKN1A ---> apoptosis		Regulation	We also showed that spiruchostatin B-induced cytotoxicity depended on induction of apoptosis that was mediated by p21waf1/cip1 expression.	info:pmid/22684370#abs:2
CDKN1A ---> apoptosis		Regulation	Transfection of either bcl-2 or p21Waf1/Cip1 cDNA into parental A549 cells resulted in resistance to apoptosis.	info:pmid/10597196#abs:5
CDKN1A ---> apoptosis		Regulation	The resistance to apoptosis of the DDB2-deficient cells is caused by an increased accumulation of p21(Waf1/Cip1) after DNA damage.	info:pmid/19541625#abs:7
CDKN1A ---> apoptosis		Regulation	In contrast, TPA-activated mitogen-activated protein kinase pathway causes p21WAF1/CIP1-dependent growth arrest without apoptosis.	info:pmid/10400418#abs:10
CDKN1A ---> apoptosis		Regulation	Overexpression of p21(WAF1/CIP1) triggered apoptosis and increased toxin A-associated colonocyte apoptosis.	info:pmid/16344056#abs:10
CDKN1A ---> apoptosis		Regulation	The Bax activator BimEL increased rapidly, driving cells toward apoptosis likely controlled by c-myc and p21(WAF1) activities.	info:pmid/18348176#abs:5
CDKN1A ---> apoptosis		Regulation	The Bax activator BimEL increased rapidly, driving cells towards apoptosis likely controlled by c-Myc and p21(WAF1) activities.	info:pmid/19330811#abs:6
CDKN1A ---> apoptosis		Regulation	Apoptotic cell death caused by doxorubicin, a chemotherapeutic agent, is suppressed by expression of p21 (waf1/cip1/sdi1), a cyclin-dependent kinase inhibitor.	info:pmid/11020241#abs:1
CDKN1A ---> apoptosis		Regulation	The DNA synthesis inhibitor aphidicolin arrested Sup-T13 cells at the G1/S interface and prevented the apoptosis.	info:pmid/7995939#abs:11
CDKN1A ---> apoptosis		Regulation	Our results suggest that p21Waf1/Cip1 can interrupt the apoptotic process at a point downstream from p53 accumulation but upstream from caspase-3 activation.	info:pmid/9692554#abs:6
CDKN1A ---> apoptosis		Regulation	In addition to the cell-cycle control, p21Waf1 participates in important cell processes such as differentiation, senescence, and apoptosis.	info:pmid/15285605#abs:3
CDKN1A ---> apoptosis		Regulation	During the G1 to S progression, cyclin D1, p53, and the cyclin dependent kinase inhibitors p21WAF1 and p27kip1 can play roles in induction of apoptosis.	info:pmid/14634283#abs:2
CDKN1A ---> apoptosis		Regulation	Likewise, cells homozygously deleted for p21CIP/WAF-1 (HCT116 p21-/-) display enhanced irradiation-induced apoptosis via a caspase-3-dependent mechanism.	info:pmid/16331277#abs:10
CDKN1A ---> apoptosis		Regulation	The cyclin-dependent kinase inhibitor p21Cip1 has important roles in the control of cell proliferation, differentiation, senescence, and apoptosis.	info:pmid/12730199#abs:1
CDKN1A ---> apoptosis		Regulation	It is concluded that p21(WAF1/Cip-1) plays a significant role in G(2)/M arrest and apoptosis signaling induced by TSA in MOLT-4 cells.	info:pmid/15854272#abs:7
CDKN1A ---> apoptosis		Regulation	The inhibition of p21(/WAF1/CIP1) by siRNA blocks curcumin-induced apoptosis, thus establishing a link between cell cycle and apoptosis.	info:pmid/18156803#abs:8
CDKN1A ---> apoptosis		Regulation	These studies demonstrate that p21Waf1 plays a key role in the inhibition of paclitaxel-induced apoptosis by EGF in MDA-MB-468 cells.	info:pmid/10769641#abs:10
CDKN1A ---> apoptosis		Regulation	The cyclin-dependent kinase inhibitor gene p21(Waf1/Cip1) plays a central role in inducing cellular growth arrest, terminal differentiation, and apoptosis.	info:pmid/10873097#abs:1
CDKN1A ---> apoptosis		Regulation	The cell cycle arrest and apoptosis induced by KBH-A42 might be mediated through up-regulation of p21(Waf1) and activation of caspases, respectively.	info:pmid/19445901#abs:6
CDKN1A ---> apoptosis		Regulation	This checkpoint protects against apoptosis because depletion of 53BP1 or p21(WAF1/CIP1) increases both the rate and extent of apoptosis.	info:pmid/16434972#abs:5
CDKN1A ---> apoptosis		Regulation	These results suggest that the enhanced expression of Mdm2 and p21WAF1/CIP1 may inhibit p53-mediated apoptosis and render cells resistant to the effects of DNA damaging agents.	info:pmid/10810363#abs:8
CDKN1A ---> apoptosis		Regulation	The p53-inducible cyclin-dependent kinase inhibitor, p21/WAF1/CIP1 (p21), plays a pivotal role in the G1 arrest or apoptosis of cells exposed to genotoxic stimuli.	info:pmid/8945622#abs:1
CDKN1A ---> apoptosis		Regulation	Increased expression of p53 and/or p21(WAF1) proteins was thus suggestive of possible DNA damage and increased apoptosis in autoimmune thyroiditis.	info:pmid/9714696#abs:7
CDKN1A ---> apoptosis		Regulation	Our results suggest that the expression of p21(WAF1) could reduce the sensitivity of K562 cells to VP-16 and inhibit the apoptosis of K562 cells	info:pmid/12513833#abs:8
CDKN1A ---> apoptosis		Regulation	It is likely that p21CIP1/WAF1 mediates the growth suppression effects of p53 by arresting the cell cycle at the G1/S checkpoint, and by inducing apoptosis.	info:pmid/7655464#abs:2
CDKN1A ---> apoptosis		Regulation	Stat1 and p21(waf1) were essential for downstream apoptotic events, including cytochrome c release from mitochondria and activation of caspases 9 and 3.	info:pmid/11884587#abs:9
CDKN1A ---> apoptosis		Regulation	The p21 (Waf1/Cip1/CDKN1A) protein regulates the transition from the G1 to the S phase and has an important role in modulating cell-cycle control, apoptosis and cell growth.	info:pmid/15878916#abs:1
CDKN1A ---> apoptosis		Regulation	Ectopic overexpression of p21(WAF1/CIP1) suppressed apoptosis as well as cyclin A-Cdk2 activity induced by treatment of SK-HEP-1 cells with ginsenoside Rh2.	info:pmid/10884382#abs:4
CDKN1A ---> apoptosis		Regulation	The cyclin-dependent kinase inhibitor p21(CIP1/WAF1) is a key component in cell cycle control and apoptosis, directing an anti-apoptotic response following DNA damage.	info:pmid/18024214#abs:1
CDKN1A ---> apoptosis		Regulation	The expression of p53 and p21(waf1), which induce apoptosis and cell cycle arrest, was evaluated by western blot analysis in cells treated with compound 12d.	info:pmid/21920636#abs:3
CDKN1A ---> apoptosis		Regulation	Our results suggest that expression of p21WAF1, which plays a role in preventing apoptosis, may be significant when selecting chemotherapy for non-small cell lung cancer patients.	info:pmid/17409800#abs:11
CDKN1A ---> apoptosis		Regulation	The induction of apoptosis by manumycin involved the upregulation of p53 and p21WAF1, the activation of caspases, and the inhibition of nuclear factor-kappaB pathway.	info:pmid/14612973#abs:6
CDKN1A ---> apoptosis		Regulation	The cyclin-dependent kinase inhibitor p21(WAF-1/CIP1/MDA-6) (p21) plays a key role in cell cycle inhibition and apoptosis, and is negatively regulated during cell proliferation.	info:pmid/15694666#abs:1
CDKN1A ---> apoptosis		Regulation	Overexpression of p21Cip1 significantly inhibited VSCM proliferation. p21Cip1 silencing also inhibited proliferation and increased apoptotic cell death.	info:pmid/16212951#abs:9
CDKN1A ---> apoptosis		Regulation	Expression of the cyclin-dependent kinase inhibitor 1A (p21, WAF1, Cip1) (CDKN1A), which has been shown to cause cell cycle arrest and apoptosis in HT29 cells, was induced by 9(11)-DHEP.	info:pmid/16595913#abs:6
CDKN1A ---> apoptosis		Regulation	Increases in p53, p21(waf1/cip1) and bax protein were demonstrated following exposure to Ad5CMV-p53, and there was a dose-dependent increase in the number of apoptotic cells.	info:pmid/14693272#abs:5
CDKN1A ---> apoptosis		Regulation	Thus, post-translational phosphorylation of p21(WAF1/CIP1) is important from an apoptotic cell death, and may also have patho-physiological relevance for the development of human cancer.	info:pmid/17431791#abs:6
CDKN1A ---> apoptosis		Regulation	Reduced p53-triggered transactivation of p21(WAF1) in late response allows cells to re-enter cell cycle, and Trichostatin A causes p53 to simultaneously induce apoptosis.	info:pmid/18419600#abs:10
CDKN1A ---> apoptosis		Regulation	Of note, HS-1793 induced p53/p21WAF1/CIP1-dependent apoptosis in MCF-7 cells, whereas it exhibited p53-independent apoptosis in MDA-MB-231 cells.	info:pmid/24316714#abs:8
CDKN1A ---> apoptosis		Regulation	No effect of the two cytokines on major members of apoptosis-regulating systems (CD95, CD95L, bcl-2, bax, bcl-xL, p53, p21WAF1, p27, NFkappaB) could be observed.	info:pmid/15540463#abs:6
CDKN1A ---> apoptosis		Regulation	Results also displayed that CIZAR-induced apoptosis involves the up-regulation of p21(WAF1) and Bax protein and down-regulation of Bcl-2 which were accompanied by the activation of caspase-3.	info:pmid/16503348#abs:11
CDKN1A ---> apoptosis		Regulation	First, inhibition of apoptosis may be a consequence of the failure of p53, in the presence of HBx, to upregulate genes, such as p21WAF1, Bax, or Fas, that are involved in the apoptotic pathway.	info:pmid/8521383#abs:5
CDKN1A ---> apoptosis		Regulation	Our results indicate that p21(WAF1) expression is necessary for Interferons-gamma-mediated cell cycle inhibition and suppression of Interferons-gamma-induced apoptosis.	info:pmid/10638704#abs:7
CDKN1A ---> apoptosis		Regulation	Finally, suppression of p21Waf-1 protein using antisense oligodeoxynucleotide transfection facilitated ultraviolet-induced apoptosis in both HEp-2 and HeLa cells.	info:pmid/15067348#abs:7
CDKN1A ---> apoptosis		Regulation	We have found that combination treatment with bortezomib and Elastin-like polypeptide-bound p21(WAF1/CIP1) protein leads to increased cell cycle arrest as well as apoptosis with respect to single treatments.	info:pmid/24113592#abs:10
CDKN1A ---> apoptosis		Regulation	Because p53-induced p21(waf1/cip1) may be important for apoptosis in many cells, we hypothesized that these genes are required for increased enterocyte apoptosis during adaptation.	info:pmid/10484399#abs:2
CDKN1A ---> apoptosis		Regulation	Thus, combined inactivation of Rb and p21(Waf1/Cip1) augments endoreduplication and apoptosis, whereas E2F1 and p53 are dispensable during aberrant myogenesis in Rb-deficient fetuses.	info:pmid/11076674#abs:5
CDKN1A ---> apoptosis		Regulation	Among four cell lines RT4 with wt p53, low ratio of Bcl-2 to Bax and induction of p21WAF1/CIP1 after Adriamycin treatment, was the most sensitive to induction of apoptosis.	info:pmid/14646556#abs:5
CDKN1A ---> apoptosis		Regulation	Both p21(waf1/cip1) antisense and small interfering RNA could restore apoptotic-associated caspase 3 activity, PARP activation, and sensitivity to mitomycin-induced apoptosis.	info:pmid/15905168#abs:7
CDKN1A ---> apoptosis		Regulation	This novel finding of efficacious induction of eosinophil apoptosis by CDKi drugs has potential as a strategy for driving resolution of eosinophilic inflammation.	info:pmid/19616548#abs:4
CDKN1A ---> apoptosis		Regulation	Suppression of p53 or p21(WAF1) genes abolished DNA damage response, enhanced apoptosis, and inhibited growth in doxorubicin-treated cells harboring p53(+/+) .	info:pmid/21480327#abs:11
CDKN1A ---> apoptosis		Regulation	To investigate the effects of Radix notoginseng extracts drug-containing serum on the expressions of apoptosis-regulating proteins including Bax, bcl-2 and p21WAF1 in precancerous gastric cells.	info:pmid/18664350#abs:1
CDKN1A ---> apoptosis		Regulation	Because a cyclin-dependent kinase inhibitor, p21, is a key regulator of apoptosis, we hypothesized that p21 plays an important role in the pathogenesis of TGF-beta(1)-induced tissue responses.	info:pmid/17932374#abs:3
CDKN1A ---> apoptosis		Regulation	Recent studies revealed that p21WAF1 protects cells from apoptosis by arresting them in G1 and further binds to pro-caspase-3, preventing its activation and thus, inhibiting the apoptotic cascade.	info:pmid/10741713#abs:12
CDKN1A ---> apoptosis		Regulation	p21(Cip1) (p21) controls cell cycle progression and apoptosis in mature endothelial cells and regulates size and cycling of the hematopoietic progenitor cell pool.	info:pmid/14752032#abs:1
CDKN1A ---> apoptosis		Regulation	Therefore, our data suggest a two-fold mechanism of growth inhibition by PTEN: one that acts via the increased expression of CKIs such as p21WAF1, and another that augments the cellular propensity for apoptotic cell death.	info:pmid/10724333#abs:8
CDKN1A ---> apoptosis		Regulation	Reconstitution of p21(waf/cip-1) rescued HepG2 cells from IFN-gamma-induced apoptosis, indicating that p21(waf/cip-1) reduction was required for apoptosis execution.	info:pmid/12531694#abs:10
CDKN1A ---> apoptosis		Regulation	Abnormalities of the tumor suppressor p53, which exerts growth-suppressing and apoptosis-enhancing functions through the transcriptional regulation of downstream genes including CDKN1, GADD45, and BCL2, are also often found.	info:pmid/9169090#abs:3
CDKN1A ---> apoptosis		Regulation	Taken together, our results show that induction of apoptosis by chlamydocin involves caspase-dependent cleavage of p21(cip1/waf1), which is strikingly associated with proteasome-mediated degradation of survivin.	info:pmid/12538846#abs:8
CDKN1A ---> apoptosis		Regulation	P21 (CDKN1A), a key cell cycle regulatory protein that governs cell cycle progression from G1 to S phase, can regulate cell proliferation, growth arrest, and apoptosis.	info:pmid/21439247#abs:1
CDKN1A ---> apoptosis		Regulation	Lastly, cotreatment with LY blocked sodium butyrate-mediated induction of p21(CIP1/WAF1); moreover, enforced expression of p21(CIP1/WAF1) significantly reduced sodium butyrate/LY-mediated apoptosis.	info:pmid/13679862#abs:8
CDKN1A ---> apoptosis		Regulation	Overexpression of wild-type waf-1 in melanoma cells reduced growth of subconfluent cells, decreased Cdk4 activity with a concomitant increase in hypophosphorylated Rb, and promoted cell death by apoptosis.	info:pmid/10940512#abs:4
CDKN1A ---> apoptosis		Regulation	Our data demonstrate that the GE7 system-mediated, EGF R-targeted cotransfer of p21WAF-1 and GM-CSF genes exhibit more potent antitumor effect by inducing tumor cell apoptosis and inflammatory responses.	info:pmid/11916239#abs:8
CDKN1A ---> apoptosis		Regulation	We discovered that TNF-a or genetic alteration of c-REL expression inversely modulates ?Np63a/TAp73 interactions on distinct p63 DNA-binding sites, including those for key growth arrest and apoptotic genes p21WAF1, NOXA, and PUMA.	info:pmid/21933882#abs:6
CDKN1A ---> apoptosis		Regulation	Like flavopiridol, CDKI-71 displayed potent cytotoxicity and caspase-dependent apoptosis induction that were closely associated with the inhibition of RNA polymerase II phosphorylation at serine-2.	info:pmid/21484792#abs:4
CDKN1A ---> apoptosis		Regulation	We suggest that heat-inducible Hsp72 to a larger extent, and constitutive Hsp72 to a lesser extent, together with Cdkn1a may be involved in the protection of M10 cells against heat-induced apoptosis.	info:pmid/10453093#abs:8
CDKN1A ---> apoptosis		Regulation	However, no staining for p21(Cip1/WAF1) was observed in spermatogonia, suggesting that these cells do not undergo a p21(Cip1/WAF1)-induced G1 arrest prior to DNA repair or apoptosis.	info:pmid/9170103#abs:11
CDKN1A ---> apoptosis		Regulation	Since p21(WAF-1) is known to inhibit the onset of apoptosis, its PKC-dependent activation may likely account for the PKC antagonistic effect on apoptosis induction in these cells.	info:pmid/12727210#abs:5
CDKN1A ---> apoptosis		Regulation	Northern blot analysis revealed that the 24 hour-human chorionic gonadotropin treatment induced an elevation in the expression of the apoptotic genes TRPM2, ICE, TGF-beta, p53, bax, and p21WAF1/CIP1 in MCF-10F cells.	info:pmid/9891438#abs:7
CDKN1A ---> apoptosis		Regulation	Our results suggested that, Bax and Bcl-2 may not be important for the apoptosis of these cells, whereas cleavage of Rb, and the decrease of p21WAF1 could play important roles in p53-dependent apoptosis.	info:pmid/10741285#abs:10
RELB ---> inflammatory response		Regulation	Based on such information, a hypothesis has been proposed in this review that AhR together with RelB functions as a coordinator of inflammatory responses.	info:pmid/18955032#abs:7
RELB ---> inflammatory response		Regulation	We propose that AhR is a previously unrecognized regulator of inflammation that interacts with nuclear factor-kappaB so that in the absence of AhR RelB is prematurely degraded, resulting in heightened inflammatory responses to multiple proinflam-matory stimuli.	info:pmid/17322371#abs:8
RELB ---> inflammatory response		Regulation	SIRT1’s control of RelB can repress immune and inflammatory responses when increased and augment them when reduced.	info:pmid/23922380#cont:340
RELB ---> inflammatory response		Regulation	It is very interesting that RelB has been demonstrated to downregulate inflammatory cytokines and chemokines, and the inflammatory response in general [59, 60].	info:pmid/22726116#cont:195
RELB ---> inflammatory response		Regulation	Since RelB regulates the inflammatory response, we hypothesized that overexpression of RelB would dampen ocular fibroblasts’ response to Interleukin-1ß.	info:pmid/21571679#cont:221
RELB ---> inflammatory response		Regulation	LPS is known to activate transcription factors such as CEBPß and NF-?B member RelB, which are important regulators of the inflammatory response .	info:pmid/21683686#body:51
RELB ---> inflammatory response		Regulation	The Rel/NF-?B consists of a family of five proteins (p50, p52, RelA, RelB, and c-rel) which regulate a variety of physiological aspects of immune and inflammatory responses.	info:pmid/12480531#body:112
RELB ---> inflammatory response		Regulation	nuclear factor-kappa B is a dimeric transcription factor of Rel homology domain-containing proteins, including p65 (RelA), RelB, c-Rel, p105/p50 (NF-?B1), and p100/p52 (NF-?B2), which plays a central role in inflammatory responses by inducing the expression of proinflammatory molecules.	info:pmid/22543051#body:8
RELB ---> inflammatory response		Regulation	Finally we used nucleofection to transfect an expression plasmid for mouse RelB into AhR-expressing or AhR-deficient fibroblasts to demonstrate that loss of RelB protein was responsible for the heightened inflammatory response to cigarette smoke extract in AhR knock-out fibroblasts.	info:pmid/18697742#body:379
RELB ---> inflammatory response		Regulation	The main conclusion from these observations is that CCl 4-injured nf?b1 -/- livers lack expression of both p50 and RelB which have been described to have compensatory regulatory functions in inflammatory responses.	info:doi/10.1016/S0002-9440(10)62291-2#body:110
RELB ---> inflammatory response		Regulation	nuclear factor-kappa B is a dimeric transcription factor of Rel homology domain-containing proteins, including p65 (RelA), RelB, c-Rel, p105/p50 (NF-?B1), and p100/p52 (NF-?B2), which plays a central role in inflammatory responses by inducing the expression of proinflammatory molecules.	info:doi/10.1016/j.tcb.2012.04.001#body:8
ATF3 ---> apoptosis		Regulation	We show that ATF3 promotes apoptosis and cell cycle arrest.	info:pmid/16469745#abs:5
ATF3 ---> apoptosis		Regulation	Thus, ATF3 is a key mediator of KLF6-induced apoptosis in prostate cancer cells.	info:pmid/18755691#abs:8
ATF3 ---> apoptosis		Regulation	In addition, Tolfenamic acid increased apoptosis-inducing activating transcription factor 3 (ATF3) expression.	info:pmid/23896517#abs:8
ATF3 ---> apoptosis		Regulation	Functionally, expression of IRS2 protects beta-cells from ATF3-induced apoptosis.	info:pmid/18057093#abs:8
ATF3 ---> apoptosis		Regulation	Furthermore, we demonstrate that induction of apoptosis by resveratrol is mediated, in part, by increased ATF3 expression.	info:pmid/21205742#abs:9
ATF3 ---> apoptosis		Regulation	Our present results indicate that ATF3 plays a critical role in accelerating caspase protease activation and apoptosis.	info:pmid/11473362#abs:9
ATF3 ---> apoptosis		Regulation	Neural apoptosis, inflammatory gene expression and cellular inflammatory response were upregulated in ATF3 knockout mice.	info:pmid/22704967#abs:8
ATF3 ---> apoptosis		Regulation	Knockdown of ATF3 induced apoptosis of vascular smooth muscle cells, caspase-3 cleavage, and cytochrome c release.	info:pmid/21280179#abs:5
ATF3 ---> apoptosis		Regulation	But the mechanism of ATF3 promoting glomerular mesangial cells apoptosis triggered by sublytic C5b-9 attack has not been elucidated.	info:pmid/21396734#abs:3
ATF3 ---> apoptosis		Regulation	We previously reported that Epicatechin gallate induces activating transcription factor 3 (ATF3), which is involved in pro-apoptosis in HCT-116 cells.	info:pmid/17764926#abs:2
ATF3 ---> apoptosis		Regulation	Taken together, our results demonstrate preferential induction of ATF3 in lovastatin-sensitive tumor-derived cell lines that regulate lovastatin-induced apoptosis.	info:pmid/23824972#abs:9
ATF3 ---> apoptosis		Regulation	This is consistent with results showing that the down-regulation of the ATF3 gene by small interfering RNA suppressed LY294002-induced apoptosis in HCT-116 cells.	info:pmid/16489044#abs:6
ATF3 ---> apoptosis		Regulation	In addition, ATF3 has a dual role in 15,16-Dihydrotanshinone I-induced apoptosis, depending on the degree of malignancy of colorectal cancer.	info:pmid/23898083#abs:7
ATF3 ---> apoptosis		Regulation	The activating transcription factor 3 (ATF3) gene is an immediate early gene for the cell to cope with a variety of stress signals and can promote apoptosis of some cells.	info:pmid/20140008#abs:2
ATF3 ---> apoptosis		Regulation	Activating transcription factor- 3, a stress-inducible transcription factor, is rapidly upregulated under various stress conditions and plays an important role in inducing cancer cell apoptosis.	info:pmid/24222778#abs:1
ATF3 ---> apoptosis		Regulation	Tolfenamic acid treatment and ectopic expression of ATF3 increased apoptosis, whereas knockdown of ATF3 resulted in significant repression of Tolfenamic acid-activated apoptosis.	info:pmid/20581861#abs:5
ATF3 ---> apoptosis		Regulation	Finally, knockdown of ATF3 by RNA interference protected Cerebellar granule neurons from potassium deprivation-induced apoptosis.	info:pmid/18178318#abs:6
ATF3 ---> apoptosis		Regulation	Adenovirus-mediated expression of ATF3 protected cardiomyocytes from DOX-induced apoptosis, as determined by flow cytometry, cell viability, and TUNEL assay.	info:pmid/12392999#abs:5
ATF3 ---> apoptosis		Regulation	Collectively, these results reveal that overexpression of ATF3 potentiates paclitaxel-induced apoptosis of HeLa cells, at least in part, by enhancing TAp73beta's stability and its transcriptional activity.	info:pmid/18644986#abs:11
ATF3 ---> apoptosis		Regulation	Forced inhibition of ATF-3 expression using siRNA protects neurons against LK-induced apoptosis, whereas the over-expression of ATF-3 blocks GW5074-mediated neuroprotection.	info:pmid/18194435#abs:6
ATF3 ---> apoptosis		Regulation	In conclusion, the increase in Atf3 gene expression induced by thapsigargin and low glucose concentrations slightly contributes to the stimulation of islet cell apoptosis under these culture conditions.	info:pmid/22033410#abs:10
ATF3 ---> apoptosis		Regulation	Activating transcription factor 3 (ATF3) is a member of the ATF/c-AMP response element-binding (CREB) subfamily of the basic-region leucine zipper family and has been known to induce apoptosis in human colorectal cancer cells.	info:pmid/22819556#abs:3
ATF3 ---> apoptosis		Regulation	By both gain- and loss-of-function approaches, we found that ATF3 enhances apoptosis in the untransformed MCF10A mammary epithelial cells, but protects the aggressive MCF10CA1a cells and enhances its cell motility.	info:pmid/17952119#abs:3
ATF3 ---> apoptosis		Regulation	ATF3 overexpression, especially the C-terminal domain, strongly enhanced beta-cell dysfunction and apoptosis by enhancing STAT1 activation and its accumulation, which were abolished with an ATF3-specific siRNA or C-terminal-deleted ATF3.	info:pmid/20600850#abs:6
ATF3 ---> apoptosis		Regulation	However, their modes of action differ significantly; ATF-3 primarily functions as an apoptosis inducer, NM23-H2 as a suppressor of cell motility, and caveolin-1 and DLC-1 exhibiting features of classical tumor suppressors.	info:pmid/15674352#abs:13
ATF3 ---> apoptosis		Regulation	Using null cells for ATF-3 and for the p65 subunit of NF-kappaB, we showed that induction of apoptosis by PKR at late times of infection was dependent on ATF-3 expression and regulated by NF-kappaB activation.	info:pmid/16613840#abs:10
ATF3 ---> apoptosis		Regulation	Abstract: Activating transcription factor 3 (ATF3) is a member of the ATF/cyclic AMP responsive element-binding protein (CREB) family of transcription factors and is involved in the regulation of immune responses, apoptosis, DNA repair and oncogenesis.	info:pmid/20002170#abs:3
ATF3 ---> apoptosis		Regulation	Overexpression of ATF3 by adenovirus inhibits the mitogen-activated kinase kinase kinase 1 (MEKK1)-c-Jun N-Terminal Kinase (JNK)-induced apoptosis and induces neurite elongation via Akt activation in PC12 cells and superior nerve ganglion neurons.	info:pmid/12832543#abs:4
ATF3 ---> apoptosis		Regulation	Knockdown of ATF3 inhibited the Retigeric acid B-induced expression changes of cell cycle- and apoptosis-related genes such as DR5, DDIT4, CDC25A, GADD45A, and partially blocked Retigeric acid B-mediated inhibition on cell proliferation and induction of apoptosis, suggesting the crucial involvement of ATF3 in this event.	info:pmid/23693077#abs:7
ATF3 ---> apoptosis		Regulation	ATF3 expression affects cytokine-induced apoptosis.	info:pmid/21841823#cont:137
ATF3 ---> apoptosis		Regulation	Briefly, ATF3 is involved in cell survival and/or apoptosis.	info:pmid/16516039#body:9
ATF3 ---> apoptosis		Regulation	ATF3 expression is not sufficient to induce apoptosis in steroidogenic cells.	info:pmid/24196350#cont:389
ATF3 ---> apoptosis		Regulation	ATF3 is a mediator of ultraviolet-induced apoptosis.	info:pmid/18511933#body:62
ATF3 ---> apoptosis		Regulation	Some reports implicate that ATF3 play an important role in regulation cell apoptosis.	info:pmid/21345597#body:5
ATF3 ---> apoptosis		Regulation	ATF3 protects against apoptosis and excitotoxicity.	info:pmid/21451036#cont:259
ATF3 ---> apoptosis		Regulation	ATF3 suppresses apoptosis in stimulated macrophages	info:pmid/23697557#cont:243
ATF3 ---> apoptosis		Regulation	Atf3, Ddit3, and Trib3 induce cell cycle arrest and apoptosis in many cell types.	info:pmid/19074148#body:345
ATF3 ---> apoptosis		Regulation	Stimulation of ATF3 may induce apoptosis; however, it exists as two different isoforms with contrasting activities.	info:pmid/17360647#body:128
ATF3 ---> apoptosis		Regulation	The C-terminal domain of ATF3 is essential for ethanol-induced GCK down-regulation and apoptosis.	info:pmid/20855893#cont:149
ATF3 ---> apoptosis		Regulation	As shown in , both activation transcription factor ATF-3 and Hsp70 are potent suppressors of the apoptotic pathway.	info:pmid/15507300#body:131
ATF3 ---> apoptosis		Regulation	Lipolysis-activated cellular apoptosis was suppressed by pretreatment with ATF3 small interfering RNA.	info:pmid/23868936#cont:336
ATF3 ---> apoptosis		Regulation	of activating transcription factor 3 can restore p53 activity and induce apoptosis of cells [39].	info:pmid/22461839#cont:552
ATF3 ---> apoptosis		Regulation	Cancer-associated ATF3 promotes cell proliferation and inhibits apoptosis	info:pmid/22046379#cont:497
ATF3 ---> apoptosis		Regulation	ATF3 regulates proliferation or apoptosis under stress conditions by down or upregulation of related genes .	info:pmid/23333392#body:26
ATF3 ---> apoptosis		Regulation	ATF3 regulates proliferation or apoptosis under stress conditions by down or upregulation of related genes .	info:pmid/22475484#body:24
ATF3 ---> apoptosis		Regulation	ATF3 is involved in the regulation of cell growth, apoptosis, and stress response, depending on the cell type (12).	info:pmid/18719024#body:427
ATF3 ---> apoptosis		Regulation	The more recently known transcription factor that is upregulated by PKR is ATF-3, which is involved in PKR-induced apoptosis .	info:pmid/17451862#body:73
ATF3 ---> apoptosis		Regulation	Our data suggest that ATF3 plays an important role in ?-T3-induced apoptosis in human breast cancer cells.	info:pmid/21429729#body:145
ATF3 ---> apoptosis		Regulation	In this report, we present evidence that ATF3 upregulates pro-apoptotic genes and genes involved in immunomodu-lation.	info:pmid/20349223#cont:808
ATF3 ---> apoptosis		Regulation	Several studies demonstrated that ATF3 functions as a pro-apoptotic or anti-apoptotic regulator in cells ( ).	info:pmid/21645504#body:93
ATF3 ---> apoptosis		Regulation	Several studies demonstrated that ATF3 could function as a pro-apoptotic or anti-apoptotic regulator in cells .	info:pmid/18377912#body:7
ATF3 ---> apoptosis		Regulation	In addition, ATF3 is demonstrated to accelerate caspase protease activation during DNA damaging agent-induced apoptosis (Mashima et al., 2001).	info:pmid/12386811#body:190
ATF3 ---> apoptosis		Regulation	Finally, ATF3 is reported to mediate or enhance induction of apoptosis by compounds demonstrated to possess antitumor properties (64,69–72).	info:pmid/22482424#cont:162
ATF3 ---> apoptosis		Regulation	Moreover, IRE1-TRAF2 interaction has been shown to activate ATF3, a transcriptional repressor that triggers apoptosis.	info:pmid/21593605#cont:479
ATF3 ---> apoptosis		Regulation	Result showed that ATF3 significantly suppressed the TNF-a-induced apoptosis, when compared with the control and AdLacZ-infected cells.	info:pmid/12161427#body:274
ATF3 ---> apoptosis		Regulation	These results indicate that NAG-1 and ATF3 expression contributes at least in part to berberine-induced apoptosis in HCT-116 cells.	info:pmid/17964072#body:134
ATF3 ---> apoptosis		Regulation	Overall, ATF3 plays an important role in the apoptotic response of these cytotoxic agents and it may serve as a potential indicator of treatment outcome in ...	info:pmid/22753726#cont:202
ATF3 ---> apoptosis		Regulation	ATF3 can induce apoptosis in some tumour cell lines and investigators have reported that many anti-tumorigenic compounds increase ATF3 expression.35	info:pmid/20819578#cont:304
ATF3 ---> apoptosis		Regulation	ATF3 can suppress the transcription of insulin receptor substrate 2 in ß cells, contributing to pancreatic cell apoptosis.	info:pmid/18832568#body:113
ATF3 ---> apoptosis		Regulation	ATF4 further enhances expression of transcription factor ATF3 and CHOP/GADD153, which affects amino acid import, metabolism, and apoptosis ( ).	info:pmid/19200810#body:45
ATF3 ---> apoptosis		Regulation	A recent study found Ndrg-1 down-regulates activating transcription factor 3 (ATF3), which plays a role in cell cycle progression and apoptosis .	info:pmid/18582504#body:15
ATF3 ---> apoptosis		Regulation	ATF3 has been shown to regulate cell cycle progression, cell growth, apoptosis, and stress response, dependent on the cell type (Hai et al., 1999).	info:pmid/20713550#cont:27
ATF3 ---> apoptosis		Regulation	However, ATF3 accelerates camptothecin-induced apoptosis in human epithelioid carcinoma cells and fibrosarcoma cells (32).	info:pmid/15231818#body:277
ATF3 ---> apoptosis		Regulation	Targeting activating transcription factor 3 by Galectin-9 induces apoptosis and overcomes various types of treatment resistance in chronic myelogenous leukemia.	info:pmid/20571063#title:1
ATF3 ---> apoptosis		Regulation	Mucosal epithelial cells triggered the protective ATF3 production which counteracted the ribotoxic stress-triggered apoptotic cell death.	info:pmid/19101521#body:141
ATF3 ---> apoptosis		Regulation	... favors translation of pro-apoptotic activating transcription factor 4 and transcription of pro-apoptotic factors C/EBP homologous protein (CHOP) and ATF3 ...	info:pmid/18728164#body:80
ATF3 ---> apoptosis		Regulation	Fra-1, may participate in long-term neural responses [36], whereas overexpression of ATF3 (activating transcription factor 3) inhibited apoptosis [37].	info:pmid/15225125#body:339
ATF3 ---> apoptosis		Regulation	(2002) clearly demonstrated that ATF3 acts as a transcriptional repressor to protect endothelial cells from tumor necrosis factor-induced apoptosis [22].	info:pmid/20560878#cont:43
ATF3 ---> apoptosis		Regulation	Atf3 also promotes cell cycle arrest and apoptosis in ultraviolet treated fibroblast cells, and blocks Ras mediated transformation.	info:pmid/18804814#body:81
ATF3 ---> apoptosis		Regulation	They also showed that ATF3 is a key mediator of KLF6-induced apoptosis in prostate cancer cells , and BCA treatment was found to induce a significant increase in KLF6 mRNA (data not shown).	info:pmid/23178451#body:176
ATF3 ---> apoptosis		Regulation	Moreover, one of the strongest activated transcription factors was stress-inducible factor ATF3, which is a negative regulator of CHOP and p53 and protects cells from apoptosis (39).	info:pmid/14718536#body:299
ATF3 ---> apoptosis		Regulation	Therefore, ATF3 and Fra1 might control cisplatin-induced S-phase arrest and apoptosis by differently regulating c-Jun-dependent DNA repair genes.	info:pmid/18249159#body:108
ATF3 ---> apoptosis		Regulation	It has also been shown that ATF3 is involved in regulation of the cell cycle and apoptosis; however, the biological role of ATF3 is still the subject of debate [23], [24].	info:pmid/21152039#body:122
ATF3 ---> apoptosis		Regulation	ATF3 has been reported to function in the stress response such as the regulation of the cell cycle and apoptosis , although the details of how this occurs are scant and contradictory.	info:pmid/20236803#body:108
ATF3 ---> apoptosis		Regulation	Ectopic expression of ATF3 induces apoptosis of ovarian cells and enhances the ability of etoposide to induce apoptosis in HeLa cells , suggesting a proapototic role.	info:pmid/18406347#body:14
ATF3 ---> apoptosis		Regulation	In terms of cancer development, activating transcription factor 3 as a stress-inducible gene promotes cellular apoptosis and cell cycle arrest in untransformed and benign tumor cells.	info:pmid/19540205#body:163
ATF3 ---> apoptosis		Regulation	Our study provides evidence that ATF3?Zip2, which is generated through stress-activated alternative splicing, represses nuclear factor-?B activity and may play pro-apoptotic role in stress response.	info:pmid/16291753#body:91
ATF3 ---> apoptosis		Regulation	ATF3 increased apoptosis in untransformed MCF10A mammary epithelial cells, while it inhibited apoptosis in MCF10A breast tumor cells [44].	info:pmid/22768301#cont:387
ATF3 ---> apoptosis		Regulation	(2005) reported that ATF3 prevents p53 from MDM2-mediated degradation by blocking its ubiquitylation, thus, knockdown of ATF3 causes inefficient p53 induction and impaired apoptosis.	info:pmid/21927023#cont:791
ATF3 ---> apoptosis		Regulation	Stably or transiently transfected ATF3 accelerated drug-induced apoptosis [39]. 5-Fluorouracil is used in the treatment of gastrointestinal, breast, and head and neck cancers [41].	info:pmid/20137089#body:264
ATF3 ---> apoptosis		Regulation	Similarly, stress-inducible transcription factor ATF3, which plays a critical role in pancreatic ß-cell dysfunction and apoptosis , was concomitantly increased in 12- and 19-week-old ZDF rats ( B and S2B).	info:pmid/23916985#body:87
ATF3 ---> apoptosis		Regulation	These data suggest that Ire1a deletion in the liver leads to selective upregulation of endoplasmic reticulum stress-inducible pro-apoptotic factors ATF4, CHOP, and ATF3.	info:pmid/21407177#cont:215
ATF3 ---> apoptosis		Regulation	However, the function of ATF3 is still not established: ATF3 is reported to both inhibit (Kawauchi et al., 2002[Go]; Zhang et al., 2002[Go]) and promote (Nawa et al., 2002[Go]) p53-dependent apoptosis.	info:pmid/16079289#body:392
ATF3 ---> apoptosis		Regulation	Activating transcription factor 3 (ATF3), a proapoptotic transcription factor of the ATF/CREB family, may also contribute to endoplasmic reticulum-stress-mediated apoptosis in type 1 diabetes.	info:pmid/19665428#body:86
ATF3 ---> apoptosis		Regulation	To confirm that the ATF3-induced apoptosis was due to p53 activation, we knocked down p53 expression in SiHa cells using short-hairpin RNA (Fig. 4E, inset) and subjected the cells to TUNEL assays.	info:pmid/20167600#body:195
ATF3 ---> apoptosis		Regulation	Subsequently, ATF4 activates expression of additional basic leucine zipper regulators, CHOP/GADD153, and ATF3, which function to regulate cell metabolism, redox status of the cell, and apoptosis.	info:pmid/21266239#body:85
ATF3 ---> apoptosis		Regulation	In addition, activating transcription factor 3 (ATF-3) appears to be upregulated by PKR and to play a role in PKR-induced apoptosis, whereas PKR is able to activate nuclear factor ?B via the inhibitory ?B kinase complex .	info:pmid/17869375#body:123
ATF3 ---> apoptosis		Regulation	They demonstrated that stress-induced ATF3 translocates into the nucleus and interacts with transcriptionally active TAp73, which were recruited efficiently to the p21 and Bax promoters, resulting in capase-dependent apoptosis.	info:pmid/21616101#body:149
ATF3 ---> apoptosis		Regulation	In normal tissues, ATF3 may promote both apoptosis and cell proliferation [13], while in neoplasms it has been identified as either an oncogene or as tumor suppressor, depending on tumor entity and grade [13-15].	info:pmid/21129190#body:78
ATF3 ---> apoptosis		Regulation	The second involves up-regulation of CHOP, HRI/PEK, GCN2, Elf2 and Nupr1, which through Activating transcription factor 3 induces metabolic and oxidative stress-related apoptosis during ischaemia and reperfusion.	info:pmid/20149674#body:155
ATF3 ---> apoptosis		Regulation	Furthermore, ATF3 has been shown to promote UV induced apoptosis and cell cycle arrest in fibroblasts by binding the promoter and repressing the transcription of cyclin D1 -a key regulator of the G1-S checkpoint [53].	info:pmid/21034493#body:242
ATF3 ---> apoptosis		Regulation	In response to Endoplasmic reticulum or nutrition stress, ATF4 increases the expression of additional bZIP regulators, CHOP/GADD153 and ATF3, that together function to regulate metabolism, the redox status of cells, and apoptosis (14-17).	info:pmid/15684420#body:68
ATF3 ---> apoptosis		Regulation	ATF3 may be involved in leiomyoma development, providing a mechanistic link between the influence of irritants and stressors on leiomyoma development and the dysregulated apoptosis seen in these important tumors.	info:pmid/18692824#body:154
ATF3 ---> apoptosis		Regulation	In addition, doxorubicin-treated neonatal rat cardiomyocytes have high ATF3 expression via the JNK pathway, while ATF3 overexpression protects cardiomyocytes from doxorubicin-induced apoptosis [12].	info:pmid/22053207#cont:29
ATF3 ---> apoptosis		Regulation	For example, ATF3 promoted apoptosis and inhibited the transition from G1 to S phase in UV-irradiated mouse fibroblasts, whereas it inhibited doxorubicin-induced apoptosis in cardiac myocytes [14,36].	info:pmid/23028726#cont:254
ATF3 ---> apoptosis		Regulation	These results demonstrated that although ATF3 plays as an upstream regulator for streptozotocin/IFN-?-induction of apoptosis and STAT1 protein expression, eventually activated STAT1 is required and plays as a downstream executive effector for ATF3-mediated apoptosis.	info:pmid/19647793#body:102
ATF3 ---> apoptosis		Regulation	ATF-3, besides being implicated in cell death, may also have a role in inhibition of apoptosis and induction of neurite elongation, and thus promote neuronal survival, depending on the stress signal, cell type and intracellular pathway activated .	info:pmid/22769424#cont:194
ATF3 ---> apoptosis		Regulation	When delivered to the hippocampus, ATF-3 protects CA3 pyramidal neurons from kainic-acid-induced apoptosis ( ) and rescues neonatal superior cervical ganglion neurons from apoptosis due to NGF withdrawal ( ).	info:pmid/16713293#body:13
ATF3 ---> apoptosis		Regulation	Nobori and colleagues reported that overexpression of ATF3 inhibited doxorubicin-induced apoptotic cell death in cardiac myocytes.12 They suggested that the downregulation of p53 may function as a cytoprotective transcription factor in doxorubicin-treated cardiac myocytes.	info:pmid/18235102#body:159
ATF3 ---> apoptosis		Regulation	It has been reported that phosphorylation of the a subunit of eukaryotic initiation factor 2 (eIF2a) by PKR attenuates translation although this phosphorylation is also necessary to express activating transcription factor 3 (ATF3) which acts as a pro-apoptotic factor in mutated vaccinia virus infected cells .	info:pmid/17612505#body:11
TNFSF10 ---> inflammatory response		Regulation	TRAIL induces leukocyte apoptosis, reducing acute inflammatory responses in the lung.	info:pmid/22496351#abs:2
TNFSF10 ---> inflammatory response		Regulation	TRAIL also plays an important role in the modulation of inflammatory responses, especially in the process of immune paralysis.	info:pmid/24349222#abs:2
TNFSF10 ---> inflammatory response		Regulation	In vitro and preclinical evidence suggests that the tumour necrosis factor-related apoptosis-inducing ligand (TRAIL) might be involved in both the atherosclerosis pathway and modulation of the inflammatory response.	info:pmid/20190248#abs:2
TNFSF10 ---> inflammatory response		Regulation	The ability of TRAIL to modify inflammatory responses and to reduce neuronal cell death in meningitis suggests that it may be used as a novel antiinflammatory agent in invasive infections.	info:pmid/17571163#abs:8
TNFSF10 ---> inflammatory response		Regulation	Taken together, our data suggest that beside its potent pro-apoptotic role, leucine zipper TRAIL leads to pro-inflammatory responses that are mainly mediated by TRAIL receptor 1 in HaCaT keratinocytes.	info:pmid/12839575#abs:6
TNFSF10 ---> inflammatory response		Regulation	The membrane-bound death ligands CD95L/FasL and TRAIL, which activate the corresponding death receptors CD95/Fas, TRAILR1 and TRAILR2, induce apoptosis in many tumour cells, but can also elicit an inflammatory response.	info:pmid/16610707#abs:1
TNFSF10 ---> inflammatory response		Regulation	TRAIL deficiency results in an excessive lung inflammatory response after pneumococcal infection	info:pmid/23071253#cont:114
TNFSF10 ---> inflammatory response		Regulation	TRAIL administration down-modulated the acute systemic inflammatory response induced in a mouse model by muramyldipeptide or lipopolysaccharide.	info:pmid/22727903#title:1
TNFSF10 ---> inflammatory response		Regulation	TRAIL promotes caspase-dependent pro-inflammatory responses via PKCD activation by vascular smooth muscle cells.	info:pmid/23071256#cont:815
TNFSF10 ---> inflammatory response		Regulation	This finding suggests that TRAIL expression might be required for the downregulation of autoimmune inflammatory responses in Type 1 diabetes.	info:pmid/20451496#body:70
TNFSF10 ---> inflammatory response		Regulation	The TNF-related apoptosis-inducing ligand (TRAIL) appears to modify the inflammatory response and reduce neuronal cell death.	info:pmid/18514821#body:23
TNFSF10 ---> inflammatory response		Regulation	Furthermore, in contrast to the severe inflammatory response syndrome induced by TNF-a and the hepatotoxicity of FasL, treatment of mice and nonhuman primates with TRAIL lacks systemic toxicity (Ashkenazi et al., 1999[Go]; Walczak et al., 1999[Go]).	info:pmid/17289836#body:75
TNFSF10 ---> inflammatory response		Regulation	The potential development of therapeutic strategies is complicated however, by the in vitro and in vivo studies that indicate that TRAIL can either function as a pro- or anti-inflammatory cytokine by participating in either the initiation or resolution of an inflammatory response.	info:pmid/16127151#body:262
TNFSF10 ---> inflammatory response		Regulation	The expression of genes of the TNF receptor super family, including Lta, Tnfsf10, and Tnfrf5 (i.e., Cd40), which modulate inflammatory responses that are transcriptionally regulated by NF-?B ( ), also was suppressed by infection with Seoul virus prior to LPS stimulation.	info:pmid/20170933#body:115
TNFSF10 ---> inflammatory response		Regulation	However, TRAIL administrations strongly reduced and/or normalized inflammatory response during arthritis development by down-regulating proinflammatory cytokines levels (e.g., TNF-a, interleukin-1ß, INF-?, and IL-2) in the sera of collagen-induced arthritis mice.	info:pmid/19933369#body:214
TNFSF10 ---> inflammatory response		Regulation	The expression of TRAIL by diseased Biliary epithelial cells in Primary biliary cirrhosis and Primary sclerosing cholangitis may be an attempt by Biliary epithelial cells to control the inflammatory responses in these diseases by targeting Death receptor 5-expressing leukocytes [46].	info:pmid/22689287#cont:138
TNFSF10 ---> inflammatory response		Regulation	In addition to RANKL, recent studies have demonstrated there are several TNF family molecules which promote osteoclast differentiation, including TNF [11], decoy receptor 3 (DcR3) [12], FasL [13] and TRAIL [14]; indicating that activated T cells and inflammatory response can remodel bone homeostasis via these effector molecules.	info:pmid/22719861#cont:20
TNFSF10 ---> inflammatory response		Regulation	Recently, TNF-related apoptosis-inducing ligand (TRAIL) was reported to exert biological responses other than apoptosis, such as the induction of pro-inflammatory responses by astrocytoma and the proliferation of vascular smooth muscle cells through activation of the nuclear factor-kB pathway,5–7 although how TRAIL activates the nuclear factor-kB pathway in vascular smooth muscle cells is current…	info:pmid/22048166#cont:20
p38 --+> apoptosis		Regulation	Biomechanical stress-induced apoptosis in vein grafts involves p38 mitogen-activated protein kinases.	info:pmid/10660448#abs:11
p38 --+> apoptosis		Regulation	The MAP kinases, ERKs, JNKs, or p38 kinases, are involved in resveratrol-induced activation of p53 and apoptosis.	info:pmid/12628512#abs:7
p38 --+> apoptosis		Regulation	Nicotine appears to have no effect on the activities of c-jun NH2-terminal protein kinase (JNK) and p38 mitogen-activated protein kinases, which have also been shown to be involved in apoptosis.	info:pmid/9600337#abs:3
p38 --+> apoptosis		Regulation	It is thus concluded that reactive oxygen species-mediated p38 mitogen-activated protein kinases activation plays a vital role in dihydrotanshinone-induced apoptosis in HepG2 cells.	info:pmid/19467570#abs:5
p38 --+> apoptosis		Regulation	P38 mitogen-activated protein kinases (p38 MAPK) and tumor necrosis factor-a (TNF-a) play important roles in oxidative stress-induced apoptosis in cardiac myocytes.	info:pmid/22002864#abs:1
p38 --+> apoptosis		Regulation	Second, expression of mutant, mislocalized, Rhodopsin leads to cytotoxicity, via the activation of two stress-specific mitogen-activated protein kinases , p38 and JNK, which are known to control stress-induced apoptosis.	info:pmid/16049034#abs:7
p38 --+> apoptosis		Regulation	These data suggest that rotenone induces apoptosis in the dopaminergic SH-SY5Y cells that requires activation of the JNK and p38 mitogen activated protein kinases and caspases.	info:pmid/14976342#abs:7
p38 --+> apoptosis		Regulation	Further, pretreatment with ?-enolase suppressed the activation of mitogen-activated protein kinases p38 and Jun-N-terminal kinase, which are p75(NTR) downstream effectors in apoptotic signaling.	info:pmid/23842744#abs:5
p38 --+> apoptosis		Regulation	Inhibition of p38 mitogen-activated protein kinases with chemical inhibitors or small interfering RNA enhances hypericin-mediated photodynamic therapy-induced apoptosis of the HK-1 nasopharyngeal carcinoma cells.	info:pmid/19496992#abs:10
p38 --+> apoptosis		Regulation	Inhibition of early TNF-induced JNK and p38 kinases using MKK4/MKK6 mutants or the p38 inhibitor SB203580 increases TNF-induced apoptosis, whereas expression of wild type MKK4/MKK6 enhances survival.	info:pmid/9553074#abs:7
p38 --+> apoptosis		Regulation	Cisplatin promotes increased production of reactive oxygen species, which can activate p38 mitogen activated protein kinases leading to apoptosis and increased expression of proinflammatory mediators that intensify the cytotoxic effects of Cisplatin.	info:pmid/19302802#abs:1
p38 --+> apoptosis		Regulation	The strong antiapoptotic effects of the ERK and the PI-3 kinase pathways mask the proapoptotic function of p38 mitogen-activated protein kinases resulting in net attenuation of apoptosis by angiopoietin-1.	info:pmid/12824293#abs:8
p38 --+> apoptosis		Regulation	Western blotting showed that administration of recombinant human thioredoxin inhibited phosphorylation of p38 mitogen-activated protein kinases and c-Jun NH 2-terminal kinase, which play important roles in inflammatory and apoptotic signaling.	info:pmid/23328539#abs:9
p38 --+> apoptosis		Regulation	Four MAP kinase families, ERK, p38 MAP kinase, JNK, and ERK5, have been well characterized. p38 mitogen-activated protein kinases usually plays a role in regulating apoptosis, cell cycle arrest and cytokines production, et al.	info:pmid/18021564#abs:7
p38 --+> apoptosis		Regulation	We found that selective recruitment of the ERK1/2 pathway occurred during Sema3A-induced neural progenitor cell repulsion, whereas p38 mitogen-activated protein kinases activation was necessary for induction of apoptosis.	info:pmid/15080899#abs:4
p38 --+> apoptosis		Regulation	Western blot analysis using MAP kinase phosphospecific antibodies showed that T. denticola strongly but transiently activated ERK1 and ERK2, signals mediating cell proliferation, and JNK and p38, kinases mediating apoptosis.	info:pmid/12472839#abs:8
p38 --+> apoptosis		Regulation	These observations indicate that activation of MAP kinases p38 and possibly JNK are involved in NaF-induced apoptosis of epithelial lung cells, whereas ERK activation seems to counteract apoptosis in epithelial lung cells.	info:pmid/11294978#abs:9
p38 --+> apoptosis		Regulation	Western blotting showed that administration of recombinant human TRX attenuated duration of phosphorylation of p38 mitogen-activated protein kinases and intensity of phosphorylation of c-Jun N-terminal kinase in the early phase, which play important roles in inflammatory and apoptotic signaling.	info:pmid/22568890#abs:8
p38 --+> apoptosis		Regulation	The intervention groups (asbestos + SB and 40 µg/cm(2) refractory ceramic fiber1, refractory ceramic fiber2, and refractory ceramic fiber3 + SB) had significantly decreased expression of caspase-3 after SB203580 intervention. p38 mitogen-activated protein kinases play an important role in refractory ceramic fiber-induced apoptosis of BEAS-2B cells.	info:pmid/23803523#abs:9
p38 --+> apoptosis		Regulation	Moreover, inhibitors of ERK-1/2 and p38 MAP kinases decreased Reactive oxygen species production and subsequent endothelial progenitor cell apoptosis, indicating a feed-forward loop between NADPH oxidase and MAP kinases to amplify Reactive oxygen species production related to apoptosis.	info:pmid/23666878#abs:12
p38 --+> apoptosis		Regulation	Multiple intracellular signalling pathways that converge on mitogen-activated protein kinases exist in all eukaryotic cells and play pivotal roles in a wide variety of cellular functions. p38 mitogen-activated protein kinases and JNKs, also termed stress-activated protein kinases , are preferentially activated by various cytotoxic stresses and cytokines and appear to be potent regulators of stres…	info:pmid/12390245#abs:2
p38 --+> apoptosis		Regulation	The activation of p38 kinases generally promotes cell apoptosis [15].	info:pmid/22699970#cont:160
p38 --+> apoptosis		Regulation	JNK and p38 kinases mainly regulate cell differentiation and apoptosis (10).	info:pmid/23747884#cont:46
p38 --+> apoptosis		Regulation	Fas receptor mediated apoptosis usually involves JNK and p38 MAPKs.	info:pmid/22815944#cont:223
p38 --+> apoptosis		Regulation	Jurkat, inhibition of both JNK and p38 kinases is required to prevent apoptosis.	info:pmid/9268362#body:258
p38 --+> apoptosis		Regulation	Jurkat, inhibition of both JNK and p38 kinases is required to prevent apoptosis.	info:pmid/9268370#body:258
p38 --+> apoptosis		Regulation	JNK and p38 mitogen-activated protein kinases are well known to have important functions in apoptotic signaling .	info:pmid/11295367#body:163
p38 --+> apoptosis		Regulation	p38 mitogen-activated protein kinases activation mediated the induction of apoptosis in melanoma cells.	info:pmid/21170506#cont:192
p38 --+> apoptosis		Regulation	Specifically, the c-Jun kinases (JNKs) and p38 kinases have been proposed to mediate apoptosis (171819).	info:pmid/11375350#body:53
p38 --+> apoptosis		Regulation	On the other hand, JNK and p38 kinases are generally involved in the regulation of pro-apoptotic signaling in many cell types [14].	info:pmid/19183448#body:69
p38 --+> apoptosis		Regulation	JNK and p38 kinases have been shown to play key roles in cellular stress, apoptosis and inflammation.	info:pmid/20686217#cont:205
p38 --+> apoptosis		Regulation	The above results suggest that JNK and p38 MAP kinases are critical for 1-Methyl-4-phenylpyridinium-induced apoptosis.	info:pmid/23665112#body:146
p38 --+> apoptosis		Regulation	The results above suggested that JNK and p38 MAP kinases were critical for colchicine-induced neuronal apoptosis.	info:pmid/21073911#body:91
p38 --+> apoptosis		Regulation	Here, we show that ERK-1/2 and p38 kinases activated by NO in a similar kinetic pattern regulate apoptosis conversely.	info:pmid/11689560#body:292
p38 --+> apoptosis		Regulation	These results suggested that the phosphorylation of p38 Mitogen-activated protein kinases caused apoptosis in HL-60 cells.	info:pmid/16480951#body:76
p38 --+> apoptosis		Regulation	Both p38 mitogen-activated protein kinases and JNK have been proposed to play a role in the signaling pathways of apoptosis .	info:pmid/16934508#body:16
p38 --+> apoptosis		Regulation	The major Mitogen-activated protein kinases , p38 and Extracellular signal-regulated kinases have also been shown to regulate apoptosis ( ).	info:pmid/23688861#body:20
p38 --+> apoptosis		Regulation	Both Chk2 and p38 Mitogen-activated protein kinases are involved in arsenic trioxide-induced apoptosis of NB4 cells.	info:pmid/18482988#body:196
p38 --+> apoptosis		Regulation	In contrast, prolonged stimulation of p38 mitogen-activated protein kinases or JNK promotes apoptosis in a variety of other models.	info:pmid/17560000#body:102
p38 --+> apoptosis		Regulation	These previous reports suggest that p38 mitogen-activated protein kinases may also be involved in histamine-induced apoptosis.	info:pmid/12946446#body:125
p38 --+> apoptosis		Regulation	stress-activated protein kinase/JNK1/2 and p38 MAP kinases are activated by environmental stress and induce apoptosis (25,27).	info:pmid/21271458#cont:182
p38 --+> apoptosis		Regulation	However, it has also been proposed that JNK and p38 kinases are involved in apoptotic cell death downstream of caspase 3 ( ).	info:pmid/11026558#body:136
p38 --+> apoptosis		Regulation	... JNK/SAPK and p38Mitogen-activated protein kinases signalling activation mediate the apoptosis of oligodendroglial lineage cells whereas ...	info:pmid/23164411#cont:68
p38 --+> apoptosis		Regulation	However, the mechanisms by which JNKs and p38 Mitogen-activated protein kinases regulate neuronal apoptosis are not clear.	info:pmid/12454017#body:48
p38 --+> apoptosis		Regulation	... reports mainly using the inhibitor compounds of p38, such as SB203580, have suggested that p38 mitogen-activated protein kinases are involved in apoptosis ...	info:pmid/20969480#cont:177
p38 --+> apoptosis		Regulation	These include inhibition of NF-?B (7,12), induction of apoptosis by activation of p38 kinases (13), and catabolism of polyamines (14).	info:pmid/21743961#cont:32
p38 --+> apoptosis		Regulation	Activation of p38 mitogen-activated protein kinases has been involved in Glucocorticoid-induced apoptosis of T-cell acute lymphoblastic leukemia.	info:pmid/22954589#cont:143
p38 --+> apoptosis		Regulation	Fas-or ceramide-induced apoptosis is mediated by a Rac1-regulated activation of Jun N-terminal kinase/p38 kinases and GADD153.	info:pmid/23020580#cont:944
p38 --+> apoptosis		Regulation	Fas-or ceramide-induced apoptosis is mediated by a Rac1-regulated activation of Jun N-terminal kinase/p38 kinases and GADD153.	info:pmid/23770692#cont:824
p38 --+> apoptosis		Regulation	Activation of p38 mitogen-activated protein kinases could protect brain endothelial cells from apoptosis in stroke ( ).	info:pmid/23399686#body:15
p38 --+> apoptosis		Regulation	However, p38 MAP kinases, but not JNKs, were found to be critical in the induction of apoptosis of the human OVCAR-3 cell line .	info:pmid/18492602#body:152
p38 --+> apoptosis		Regulation	The p38 mitogen-activated protein kinases and JNK are important in mediating stress, inflammatory responses and apoptosis processes.	info:pmid/22543062#body:61
p38 --+> apoptosis		Regulation	Ceramide activates the phosphorylation of JNK and P38 MAPKs, which have been shown to activate caspase 3 and apoptosis.	info:pmid/22935534#cont:760
p38 --+> apoptosis		Regulation	Apoptosis induced by the monomers HEMA and TEGDMA involves formation of ROS and differential activation of the MAP-kinases p38, JNK and ERK.	info:pmid/16430953#title:1
p38 --+> apoptosis		Regulation	Others confirmed that p38 kinases mediated caffeic acid phenethyl ester-induced p53-dependent apoptosis in C6 glioma cells ( ).	info:pmid/16096030#body:487
p38 --+> apoptosis		Regulation	For example, non-apoptotic cell death due to hyperoxia in semiconfluent MLE12 cells was mediated by JNK and p38 MAPKs (64, 65).	info:pmid/14761947#body:370
p38 --+> apoptosis		Regulation	Previous studies demonstrated that p38 mitogen-activated protein kinases promote cell apoptosis in response to stress stimuli (Miller et al. 2005; Obata et al. 2000).	info:pmid/20145951#cont:40
p38 --+> apoptosis		Regulation	... enhances cell proliferation (27), but activation of JNK and/or p38 mitogen-activated protein kinases induces cell death and apoptosis ...	info:pmid/24023297#cont:135
p38 --+> apoptosis		Regulation	The activation of JNKs and p38 kinases eventually initiates a wide array of biological processes, such as cell differentiation, proliferation and apoptosis .	info:pmid/20732303#body:6
p38 --+> apoptosis		Regulation	The activation of JNKs and p38 kinases eventually initiates a wide array of biological processes, such as cell differentiation, proliferation and apoptosis .	info:pmid/22828509#body:5
p38 --+> apoptosis		Regulation	... responses. p38 MAPKs are involved in many cellular processes, such as inflammatory responses, cell cycle control, apoptosis, and cell fate specification ...	info:pmid/12697715#body:57
p38 --+> apoptosis		Regulation	These results indicate that p38 mitogen-activated protein kinases plays a critical role in hypoxia/reoxygenation-induced cellular apoptosis.	info:pmid/14625309#body:266
p38 --+> apoptosis		Regulation	Epigallocatechin-3-gallate inhibits ERK activation and increases p38 kinases and JNK activity, which subsequently enhances apoptosis in pancreatic cancer cells (30).	info:pmid/22895548#cont:156
p38 --+> apoptosis		Regulation	Selective inhibitors of MEK1/ERK44/42 and p38 mitogen-activated protein kinases potentiate apoptosis induction by sulindac sulfide in human colon carcinoma cells.	info:pmid/15657353#title:1
p38 --+> apoptosis		Regulation	Both the transcription NF-kB and the p38 mitogen-activated protein kinases (p38mitogen-activated protein kinase) regulate the apoptotic program (13–18).	info:pmid/20870895#cont:39
p38 --+> apoptosis		Regulation	In the present study, we show that JNK and p38 mitogen-activated protein kinases family are rapidly activated by AplidinÔ, resulting in sustained activation during the apoptotic process.	info:pmid/12386816#body:154
p38 --+> apoptosis		Regulation	... cell growth, whereas both JNKs and p38 MAPKs are activated in response to a variety of environmental stresses and inflammatory signals and promote apoptosis ...	info:pmid/16469770#body:65
p38 --+> apoptosis		Regulation	... has shown that induction of apoptosis by TSP-1 required the sequential activation of the CD36 receptor, p59fyn, caspase-like proteases, and p38 MAPKs ...	info:pmid/17884943#body:191
p38 --+> apoptosis		Regulation	The results suggested that both JNK and p38 mitogen-activated protein kinases might be involved in apoptotic progression caused by DEDC in HepG2 cells.	info:pmid/21241688#body:96
p38 --+> apoptosis		Regulation	... of apoptosis by TSP-1 requires the sequential activation of the CD36 receptor, p59fyn, caspase-like proteases and p38 mitogen-activated protein kinases ...	info:pmid/20080874#body:241
p38 --+> apoptosis		Regulation	Apoptotic signaling upstream of mitochondria involves stress-activated protein kinases , e.g., the c-Jun amino-terminal kinases (JNKs) and p38 MAP kinases.	info:pmid/14499626#body:16
p38 --+> apoptosis		Regulation	Mitogen-activated protein kinases p38 and JNK mediate Actinobacillus pleuropneumoniae exotoxin ApxI-induced apoptosis in porcine alveolar macrophages.	info:pmid/21550186#title:1
p38 --+> apoptosis		Regulation	The MAP kinases, ERKs, JNKs, or p38 kinases, might also be involved in resveratrol-induced activation of p53 and apoptosis .	info:pmid/15013856#body:182
p38 --+> apoptosis		Regulation	On the other hand, JNK-p38 mitogen-activated protein kinases might be involved in serum deprivation, H 2O 2 or other toxic induced apoptosis in PC12 cells ( ).	info:pmid/19265714#body:19
p38 --+> apoptosis		Regulation	Distinct from the extracellular signal-regulated kinases, c-Jun N-terminal protein kinase and p38 mitogen-activated protein kinases also can regulate Programmed cell death.	info:pmid/12175651#body:74
p38 --+> apoptosis		Regulation	ERK is generally considered to regulate cell growth and cell proliferation, while JNK and p38 MAP kinases are involved in programmed cell death .	info:pmid/19883629#body:170
p38 --+> apoptosis		Regulation	These observations indicate that Taxol induced ERK- and p38mitogen-activated protein kinases-mediated apoptosis is independent of the cell cycle regulating proteins.	info:pmid/11313944#body:104
p38 --+> apoptosis		Regulation	CoCl2 induces ROS production and subsequent JNK/p38 MAPKs activation leading to retinal pigment epithelium cell apoptosis, which are largely inhibited by Rg-1.	info:pmid/24386346#cont:147
p38 --+> apoptosis		Regulation	Additionally, we have demonstrated that p38 mitogen activated protein kinases inhibition enhanced the apoptosis of RPMI8226 cells induced by a combination of simvastatin with thalidomide.	info:pmid/23434428#body:173
p38 --+> apoptosis		Regulation	During ischemia in perfused heart, inhibition of p38mitogen-activated protein kinases activity protects against hypoxic induced apoptosis and necrosis.	info:pmid/17481747#body:269
p38 --+> apoptosis		Regulation	It has originally been shown that ERKs are important for cell survival ( ) whereas JNKs and p38-MAPKs were deemed important transducers for stress signals and thus involved in apoptosis.	info:pmid/19995571#body:154
p38 --+> apoptosis		Regulation	The specific inhibitor of p38 mitogen-activated protein kinases suppressed augmented expression of TNF-a, connective tissue growth factor, and apoptosis of lung cells induced by bleomycin.22)	info:pmid/22466555#cont:209
p38 --+> apoptosis		Regulation	Studies of cell lines suggest that the MAP kinases p38 and JNK also are involved in Erythropoietin-induced regulation of proliferation, differentiation, and apoptosis .	info:pmid/12225790#body:126
p38 --+> apoptosis		Regulation	Together, data in Fig. 8 demonstrate that apoptosis induction in the presence of ERRP or CARP-1 involves activation of p38 MAPKs. [Figure 9] View larger version (56K): [in this window] [in a new window] .	info:pmid/16543231#body:338
p38 --+> apoptosis		Regulation	It was known that JNK and p38 mitogen-activated protein kinases mediate apoptosis in different experimental models , and ERK is generally known to promote cell survival .	info:pmid/17570321#body:94
p38 --+> apoptosis		Regulation	Strong activation of p38 mitogen-activated protein kinases by cytokines and cellular stresses generally promotes the inhibition of cell growth and induces apoptosis [9,10,11].	info:pmid/22702973#cont:32
p38 --+> apoptosis		Regulation	Apoptosis induced by 2-hydroxyethyl methacrylate might be mediated by reactive oxygen species through a differential activation of the mitogen-activated protein kinases p38, JNK, and ERK .	info:pmid/20022629#body:9
p38 --+> apoptosis		Regulation	Further investigation is required to establish upstream and downstream events of p38 mitogen-activated protein kinases-mediated epithelial cells apoptosis and to explore potential clinical applications.	info:pmid/12826588#body:326
p38 --+> apoptosis		Regulation	Cardiac p38 mitogen-activated protein kinases activation induces myocyte apoptosis (9) and hypertrophy (10), therefore contributing to chronic pathology.	info:pmid/23104250#cont:58
p38 --+> apoptosis		Regulation	Mitogen activated protein kinases such as extracellular signal-regulated kinases , c-Jun N-terminal kinases (JNKs) and p38 Mitogen activated protein kinases are the adjunct regulators of apoptosis.	info:pmid/21034746#body:135
p38 --+> apoptosis		Regulation	On the other hand, there is also good evidence that p38 mitogen-activated protein kinases mediate apoptosis in certain types of cells, including neurons and cardiomyocytes .	info:pmid/19393651#body:18
p38 --+> apoptosis		Regulation	Here, in endothelial cells, high glucose caused sustained phosphorylation of p38 mitogen-activated protein kinases, caspase-3 activation and Bax-mediated apoptosis.	info:pmid/16169208#body:122
p38 --+> apoptosis		Regulation	The JNK and p38 MAP kinases respond to environmental stresses (such as ultraviolet light) and inflammatory cytokines, and regulate apoptosis and nonmitogenic inflammatory responses.	info:pmid/11336672#body:146
p38 --+> apoptosis		Regulation	Lower activity of p38mitogen activated protein kinases would assist in the transcriptional activity of nuclear factor of activated T-cells, and may also occur to inhibit the induction of apoptosis and necrosis [2].	info:pmid/20502695#body:348
p38 --+> apoptosis		Regulation	The latter causes characteristic changes in the activation of ERK1/2 and p38 Mitogen-activated protein kinases resulting in an increase in Bax/Bcl-xl as well as cardiomyocyte apoptosis.	info:pmid/16580821#body:106
p38 --+> apoptosis		Regulation	However, the activation of p38 mitogen-activated protein kinases is only partially responsible for the activation of p53 and contributed minimally to the Transmissible gastroenteritis virus-induced apoptosis.	info:pmid/23677787#cont:42
p38 --+> apoptosis		Regulation	This controversy could reflect the observation that distinct members of the p38 subfamily of mitogen-activated protein kinases may have different functions in apoptosis , which needs further to be reconciled within different cellular contexts .	info:pmid/15093747#body:109
p38 --+> apoptosis		Regulation	The p38 Mitogen-activated protein kinases are involved in regulating cell growth, cell differentiation, cell proliferation, cell apoptosis, and response to inflammation and stress (Ono and Han, 2000).	info:pmid/12713588#body:39
p38 --+> apoptosis		Regulation	ERK, JNK and p38 kinases are three known members of mitogen-activated protein kinases to regulate cellular proliferation, survival, differentiation and apoptosis ( ).	info:pmid/23111283#body:10
p38 --+> apoptosis		Regulation	It has also been observed that neuregulins activates p38mitogen-activated protein kinases, independently from Phosphatidylinositol 3-kinase or ERKs, which promotes apoptosis in breast cancer cells .	info:pmid/12464385#body:186
RELB ---> apoptosis		Regulation	In conclusion, our study shows for the first time that RelB is required for the cisplatin/TNF-a-induced cytoskeletal reorganization and apoptosis in renal cells by controlling a Rho kinase-dependent signaling network.	info:pmid/23625948#abs:7
RELB ---> apoptosis		Regulation	(A–D) RelB knockdown induces myeloma cell apoptosis.	info:pmid/23555623#cont:497
RELB ---> apoptosis		Regulation	In our study, RelB shRNA-DCs induced T cell apoptosis after Mixed lymphocyte reaction.	info:pmid/22464914#body:119
RELB ---> apoptosis		Regulation	This results in decreased methylation and transcriptional up-regulation of RelB-responsive antiapoptotic genes.	info:pmid/23548901#cont:282
RELB ---> apoptosis		Regulation	Together, these results suggest that RelB inhibits apoptosis to enhance glioma cell growth and survival.	info:pmid/23451236#cont:53
RELB ---> apoptosis		Regulation	Instead, RelB, which has not yet been shown to have antiapoptotic properties in B cells, is regulated by BLyS.	info:pmid/11015437#body:332
RELB ---> apoptosis		Regulation	Stoffel et al. (52) showed that p50/RelB complexes mediate inhibition of apoptosis induced by DNA damage in mucosa-associated lymphoid tissue lymphoma.	info:pmid/17446175#body:320
RELB ---> apoptosis		Regulation	In addition to the classical NF-?B pathway, RelB also inhibits breast cancer cell apoptosis and maintains the invasive phenotype and mesenchymal characteristics (81).	info:pmid/21123948#body:310
RELB ---> apoptosis		Regulation	RelB knockdown by RNAi blocks Bcl-xL expression and promotes TNF-a-induced apoptosis in RelA-deficient mouse embryonic fibroblasts. (A) RelB protein levels are efficiently knocked down by RNAi.	info:pmid/16192349#body:188
RELB ---> apoptosis		Regulation	The mammalian nuclear factor kappa B family, including RelA, c-Rel, RelB, NF-?B1 (p50 and its precursor p105), and NF-?B2 (p52 and its precursor p100), regulates cell differentiation, apoptosis, and inflammation (24).	info:pmid/23467542#cont:44
RELB ---> apoptosis		Regulation	Finally, RelB plays a role in regulation of antiapoptotic genes in prostate and mammary tissue, as evidenced by the presence of a noncanonical-activating mutation in these cancers and reviewed in detail elsewhere [74].	info:pmid/23922380#cont:207
RELB ---> apoptosis		Regulation	Together, our data indicate that Nupr1-induced RelB upregulation is sufficient to trigger an IER3-based antiapoptotic mechanism in Pancreatic ductal adenocarcinoma cells upon stress, without a primary need for RelA/p65 activation.	info:pmid/22565310#cont:274
RELB ---> apoptosis		Regulation	The larger one encompasses 10 genes (FAS, REL, NFKB2, BIRC3, ICAM1, TRAF1, TNFAIP3, NFKBIA, CYLD and RELB), which are involved in regulation of apoptosis, NF-kB activation, T-cell activation and immune response (Figure 8B).	info:pmid/22911729#cont:198
RELB ---> apoptosis		Regulation	Independently others have shown that overexpression of the NF-?B subunit RelB causes prevention of apoptosis, which is associated with tumorigenesis including lymphoma, mammary, and prostate tumor development , although the possible involvement of AhR has not been considered in these studies.	info:pmid/21640702#body:152
NFKBIA ---> apoptosis		Regulation	In addition, inhibition of IkappaB-alpha degradation by MG-132 resulted in apoptosis.	info:pmid/15528993#abs:8
NFKBIA ---> apoptosis		Regulation	Like I kappa B alpha, HSCO inhibited NF-kappa B activity and abrogated p53-induced apoptosis.	info:pmid/12398897#abs:5
NFKBIA ---> apoptosis		Regulation	Adenoviral expression of a stable form of IkappaBalpha in the TRAIL-resistant cell lines induced apoptosis.	info:pmid/11439352#abs:8
NFKBIA ---> apoptosis		Regulation	These results suggest that induction of a labile inhibitory factor such as IkappaB alpha may contribute to glucocorticoid-induced apoptosis.	info:pmid/9724034#abs:9
NFKBIA ---> apoptosis		Regulation	In both cell lines, Ad.IkappaBalpha-SR enhanced apoptosis by both flow cytometry and caspase 3/7 assay as compared with chemotherapy alone.	info:pmid/15275881#abs:11
NFKBIA ---> apoptosis		Regulation	IkappaBalpha-SR inhibited apoptosis induced by 6-OHDA but enhanced apoptosis that was triggered by TNFalpha.	info:pmid/15141332#abs:8
NFKBIA ---> apoptosis		Regulation	Consistently SMAR1-silenced drug-resistant cells exhibited IkBa-mediated inhibition of p65NF?B and induction of p53-dependent apoptosis.	info:pmid/22013068#abs:4
NFKBIA ---> apoptosis		Regulation	Naringenin-induced apoptosis caused by induction of specific NF-kappaB-binding activity and involving the degradation of IkappaBalpha.	info:pmid/16860949#abs:6
NFKBIA ---> apoptosis		Regulation	Furthermore, nitric oxide production was prevented and, more importantly, Fas-triggered apoptosis was inhibited following IkappaBalpha gene transfer.	info:pmid/10967112#abs:6
NFKBIA ---> apoptosis		Regulation	Finally, IkappaB-alpha-induced apoptosis was unaffected in normal murine hepatocyte cells expressing a dominant negative p53 protein.	info:pmid/10359010#abs:8
NFKBIA ---> apoptosis		Regulation	Previously we reported that post-translational modification of I?Ba activates NF?B in response to ionizing radiation and plays a key role in regulating apoptotic signaling.	info:pmid/21527635#abs:2
NFKBIA ---> apoptosis		Regulation	Similarly, apoptosis in BIC1 cells was significantly increased by pre-treatment with Ad.IkappaBalpha followed by 5- fluorouracil (0.1 mm) or taxotere (0.01 ug/ml) (P < 0.005).	info:pmid/16337965#abs:9
NFKBIA ---> apoptosis		Regulation	We have previously shown that increased nuclear accumulation of IkappaBalpha inhibits NF-kappaB activity and induces apoptosis in human leukocytes.	info:pmid/20696864#abs:1
NFKBIA ---> apoptosis		Regulation	Expression of two dominant-negative I kappa B alpha mutant proteins significantly enhanced TNF-alpha-induced apoptosis in control cells but not in cells expressing high levels of bcl-2 protein.	info:pmid/9417872#abs:6
NFKBIA ---> apoptosis		Regulation	The NFKBIA gene product, IkappaBalpha, binds to NF-kappaB preventing its activation and is important in mediating resistance to apoptosis in B-cell lymphoproliferative diseases.	info:pmid/16540234#abs:2
NFKBIA ---> apoptosis		Regulation	Inhibiting the degradation of IkappaBalpha by pretreatment with the proteasome inhibitor MG-132 significantly inhibited NF-kappaB activation and apoptosis but not DNA damage induced by SN-38 or VP-16.	info:pmid/11115510#abs:3
NFKBIA ---> apoptosis		Regulation	Truncated IkappaBalpha forms a stable complex with NFkappaB, translocates to the nucleus and inhibits NFkappaB transactivation, increasing apoptosis and decreasing viral replication.	info:pmid/17351338#abs:5
NFKBIA ---> apoptosis		Regulation	Inhibition of nuclear factor kappaB enhanced the apoptosis induced by TNFalpha, whereas IkappaBalpha had an anti-apoptotic effect on chemotherapy-induced programmed cell death.	info:pmid/11059688#abs:6
NFKBIA ---> apoptosis		Regulation	A proteolytic fragment of IkappaBalpha then forms a stable complex with NF-kappaB, translocates to the nucleus, and inhibits NF-kappaB transactivation, increasing apoptosis and decreasing viral replication.	info:pmid/17138672#abs:4
NFKBIA ---> apoptosis		Regulation	Yet, BV6-stimulated nuclear factor-?B activation is critically required for apoptosis, as inhibition of nuclear factor-?B by overexpression of dominant-negative I?Ba superrepressor (I?Ba-SR) blocks BV6-induced apoptosis.	info:pmid/24287697#abs:5
NFKBIA ---> apoptosis		Regulation	G/GO-induced apoptosis was increased in the cells transfected with the Ku-dominant negative mutant and mutated IkappaBalpha gene (IkappaB mt) as compared to the wild-type cells and the cells transfected with the control pcDNA3 vector (pcN-3).	info:pmid/15033730#abs:7
NFKBIA ---> apoptosis		Regulation	Regarding apoptotic cell death induced by cisplatin, serum deprivation and contact inhibition was increased by overexpression of I-kappaBalpha, whereas overexpression of bcl-2 inhibited the apoptotic cell death.	info:pmid/15746559#abs:6
NFKBIA ---> apoptosis		Regulation	Inhibition of NF-kappaB by a super-inhibitor of NF-kappaB--delta-N-IkappaBalpha--resulted in impaired proliferation and induction of apoptosis, suggesting an important role of NF-kappaB in pancreatic tumorigenesis.	info:pmid/16353139#abs:3
NFKBIA ---> apoptosis		Regulation	These data demonstrated that ad-IkappaBalpha blockade of chemotherapeutic induced NF-kappaB activation increased apoptosis induction and the chemosensitivity of lung cancer cell lines with acquired resistance to cisplatin and adriamycin.	info:pmid/12871783#abs:8
NFKBIA ---> apoptosis		Regulation	Aberrant nuclear expression of bcl10 was observed in 11 cases, independently of the presence of translocations, and was significantly associated with phosphorylated IkappaBalpha expression and a reduced TdT-mediated biotin-dUTP nicked-end labeling apoptotic index.	info:pmid/16648871#abs:6
NFKBIA ---> apoptosis		Regulation	Inhibition of these two protective mechanisms by specific pharmacological inhibitors or transfection of dominant negative mutants that inhibit IkappaBalpha or ERK phosphorylation significantly increased silica-induced apoptosis in RAW 264.7 macrophages.	info:pmid/14570868#abs:12
NFKBIA ---> apoptosis		Regulation	Because c-Rel plays an important role in the survival of WEHI-231 cells, these results suggest that post-transcriptional regulation of IkappaB-alpha expression might play a role in the anti-immunoglobulin-induced apoptosis in WEHI-231 cells.	info:pmid/10781932#abs:6
NFKBIA ---> apoptosis		Regulation	Human neutrophils differ from other cells by containing high amount of IkappaBalpha in the nucleus, and this increased nuclear IkappaBalpha accumulation is associated with the inhibition of NFkappaB activity and increased apoptosis.	info:pmid/12921778#abs:1
NFKBIA ---> apoptosis		Regulation	Using the unique inhibitory effect of glucocorticoids on paclitaxel-induced apoptosis, we recently discovered that paclitaxel-induced inhibitor kappaBalpha (IkappaBalpha) degradation and nuclear factor-kappaB activation might contribute to the mediation of paclitaxel-induced apoptosis.	info:pmid/11752211#abs:3
NFKBIA ---> apoptosis		Regulation	Treatment of LNCaP cells with parthenolide, a pharmacologic inhibitor of NF-kappaB, or introduction of dominant-negative IkappaBalpha, or an shRNA specific for p65, a component of the NF-kappaB heterodimer, blocked apoptosis induced by docetaxel and 2ME2.	info:pmid/20618955#abs:7
NFKBIA ---> apoptosis		Regulation	We report here that expression of a dominant negative form of IkappaB-alpha, an inhibitor of nuclear factor-kappaB, protects ataxia telangiectasia fibroblasts from apoptosis induced by gamma radiation, but it enhances apoptosis in normal fibroblasts.	info:pmid/9611098#abs:4
NFKBIA ---> apoptosis		Regulation	However, I kappaB alpha sensitizes endothelial cell to TNF-alpha-mediated apoptosis, presumably by suppressing the induction of the nuclear factor kappaB-dependent anti-apoptotic genes A20, A1, manganese superoxide dismutase (MnSOD), and cellular inhibitor of apoptosis 2.	info:pmid/9794384#abs:3
NFKBIA ---> apoptosis		Regulation	Rather, liver X receptor-dependent rescue of statin-induced apoptosis in 3T3-L1 preadipocytes required NF-kappaB activity, since expression of a dominant negative version of IkappaBalpha prevented liver X receptor agonist-dependent rescue of statin-induced apoptosis.	info:pmid/18487205#abs:8
NFKBIA ---> apoptosis		Regulation	Importantly, specific nuclear factor-kappaB inhibition by transient or stable expression of IkappaB-alpha super-repressor inhibited betulinic acid-induced apoptosis in SH-EP neuroblastoma cells, while transient expression of IkappaB-alpha super-repressor had no influence on betulinic acid-induced apoptosis in two other cell lines.	info:pmid/16007147#abs:9
NFKBIA ---> apoptosis		Regulation	Accordingly, we investigated whether (i) hyperthermia-induced apoptosis is mediated through the nitric oxide signaling pathway and (ii) inhibition of post-translational modification of IkappaBalpha and down regulation of NFkappaB-DNA binding activity is an intermediate step in nitric oxide-dependent apoptosis in MCF-7 breast cancer cells.	info:pmid/19204936#abs:2
NFKBIA ---> apoptosis		Regulation	Our results demonstrate that the NF-kappaB activity in human neutrophils is regulated by mechanisms clearly different from those in monocytes and other human cells and suggest that the increased nuclear content of IkappaBalpha in human neutrophils might represent one of the underlying mechanisms for the increased apoptosis in these cells.	info:pmid/12244195#abs:9
NFKBIA ---> apoptosis		Regulation	Apoptosis induced by F-DeltaN-IkappaBalpha had some, but not all, of these features.	info:pmid/10811897#body:164
NFKBIA ---> apoptosis		Regulation	expression of p65 and I?Ba that led to the apoptosis of myeloma cells.	info:pmid/23276925#cont:215
NFKBIA ---> apoptosis		Regulation	Consistent with this, blockade of I?Ba phosphorylation induces apoptosis in Theileria-infected cells .	info:pmid/20540970#body:13
NFKBIA ---> apoptosis		Regulation	DEK and I?Ba shRNA induces apoptosis and blocks the cell cycle	info:pmid/22390170#cont:155
NFKBIA ---> apoptosis		Regulation	I?Ba has been reported to have an antiapoptotic function in pancreatic ß-cells (39).	info:pmid/15277383#body:230
NFKBIA ---> apoptosis		Regulation	Overexpression of truncated I?Ba potentiates TNF-a-induced apoptosis in mesangial cells.	info:pmid/10720949#body:21
NFKBIA ---> apoptosis		Regulation	I?Ba and I?Bß also play different roles in apoptosis in mice pre-B-cells.	info:pmid/15527794#body:106
NFKBIA ---> apoptosis		Regulation	Decreased expression of NF-?B and increased expression of I?B-a could induce apoptosis and G2/M arrest ( ).	info:pmid/23220710#body:151
NFKBIA ---> apoptosis		Regulation	This suggests that full rescue from I?Ba-mediated apoptosis requires expression of some other anti-apoptotic genes besides A20.	info:pmid/10849440#body:247
NFKBIA ---> apoptosis		Regulation	MTT assay showed that adenoviral transduction of I?Ba-I?Ba-superrepressor induced susceptibility to TNF-a-mediated apoptosis.	info:pmid/12716748#body:186
NFKBIA ---> apoptosis		Regulation	Similarly, transfection of a dominant negative form of I?B-a cDNA prevented the TNF-induced apoptosis of cells (7, 8).	info:pmid/9593751#body:276
NFKBIA ---> apoptosis		Regulation	IKB-a is normally in the cytoplasm sequestering the NF-KB transcription factor, preventing the activation of antiapoptotic	info:pmid/23368925#cont:162
NFKBIA ---> apoptosis		Regulation	Co-expression of A1 or A20 with I?Ba protected endothelial cells from TNF-a-mediated apoptosis (Fig.7, A and B).	info:pmid/11880364#body:297
NFKBIA ---> apoptosis		Regulation	Cytokine rescue from glucocorticoid induced apoptosis in T cells is mediated through inhibition of IkappaBalpha.	info:pmid/9488049#title:1
NFKBIA ---> apoptosis		Regulation	Overexpression of truncated IkappaBalpha induces TNF-alpha-dependent apoptosis in human vascular smooth muscle cells.	info:pmid/11031204#title:1
NFKBIA ---> apoptosis		Regulation	Moreover, apoptosis was no longer abolished by addition of bovine GH to I?Ba (A32/36) expressing cells, which exhibited an apoptosis rate of 83%, a ...	info:pmid/10809229#body:170
NFKBIA ---> apoptosis		Regulation	Inhibition of either tyrosine or serine IkappaBalpha phosphorylation stimulates apoptosis in an injury-context specific fashion.	info:pmid/12432072#body:203
NFKBIA ---> apoptosis		Regulation	... apoptosis induction (trabectedin, trabectedin plus TRAIL/taurolidine, doxorubicin, and doxorubicin plus TRAIL) led to a differential up-regulation of NFKBIA ...	info:pmid/22753761#cont:393
NFKBIA ---> apoptosis		Regulation	Expression of a super repressor of I?Ba in MDA-MB-231 cells increases sensitivity to paclitaxel-induced apoptosis (Patel et al., 2000).	info:pmid/21076466#body:44
NFKBIA ---> apoptosis		Regulation	We have previously shown that aspirin-mediated apoptosis in colorectal cancer cells involves I?Ba degradation and NF?B nuclear translocation (Stark et al, 2001).	info:pmid/15770215#body:45
NFKBIA ---> apoptosis		Regulation	The nuclear accumulation of I?Ba then results in the nuclear I?Ba-p65 NF?B association, inhibition of NF?B DNA binding activity and induction of apoptosis.	info:pmid/18468507#body:17
NFKBIA ---> apoptosis		Regulation	Using a pharmacological inhibitor of I?Ba degradation, we demonstrated that stabilization of I?Ba was sufficient to enhance B cell receptor-induced apoptosis.	info:pmid/14970203#body:321
NFKBIA ---> apoptosis		Regulation	The genes including DDAH2, IFI6 and NFKBIA are known to be involved in the apoptosis inhibitory process while ARHGEF12 and TGF have been implicated in signaling pathways.	info:pmid/20969748#body:146
NFKBIA ---> apoptosis		Regulation	However, infection with rAd.I?Ba enhanced apoptosis induced by TNF-a approximately two-fold (range 1.9- to 2.5-fold) (Figure 4C, compare bar 8 with bar 6).	info:pmid/14520472#body:221
NFKBIA ---> apoptosis		Regulation	Mutated IkappaBalpha represses proliferation of immortalized neural progenitor cells and prevents their apoptosis after oxygen-glucose deprivation.	info:pmid/18773881#title:1
NFKBIA ---> apoptosis		Regulation	Ryan et al. (5) suggested that p53-induced apoptosis depends on I?Ba degradation based on the fact that overexpression of I?Ba superrepressor blocked the p53 response.	info:pmid/15073170#body:381
NFKBIA ---> apoptosis		Regulation	Therefore we examined the effect of 2 h of pretreatment of each apoptosis-inducing reagent on TNF- and IL-1-dependent degradation of I?Ba, a critical step in the NF?B pathway.	info:pmid/10224136#body:136
NFKBIA ---> apoptosis		Regulation	IkappaBalphaM bounds with NF-kappaB and p53 in cytoplasm steadily, and inhibits both of the two signaling pathways. p53 and IkappaBalpha244C may be co-factor in inducing apoptosis.	info:pmid/17075980#abs:20
NFKBIA ---> apoptosis		Regulation	The NFKBIA (IKBa) protein has a crucial role in regulating immune response, inflammation and apoptosis since it is the main regulator of NFKB activation ( ).	info:pmid/16876223#body:59
NFKBIA ---> apoptosis		Regulation	Seven of these genes (CASP3, CASP8, CASP10, NFKBIA, CAPN1, BAD, TNF and TNFRSF1A) have pro-apoptotic roles and 3 (PIK3R5, PIK3R2 and CFLAR) are anti-apoptotic.	info:pmid/24367615#cont:135
NFKBIA ---> apoptosis		Regulation	Inhibiting the degradation of I?Ba by pretreatment with the proteasome inhibitor MG-132 significantly inhibited NF-?B activation and apoptosis but not DNA damage induced by SN-38 or VP-16.	info:pmid/11115508#body:28
NFKBIA ---> apoptosis		Regulation	Up-regulation of NFKBIA would induce apoptosis by interfering with NF?B activation ( ), and the TNFAIP3 gene encodes an ubiquitin-modifying enzyme involved in the termination of NF?B responses.	info:pmid/20359517#body:138
NFKBIA ---> apoptosis		Regulation	However, adenovirus-mediated overexpression of I?Ba ((18), (19)), an inhibitor of NF-?B, renders primary ECs sensitive to TNF-a-induced apoptosis and at the same time inhibits iap gene upregulation.	info:pmid/9653098#body:47
NFKBIA ---> apoptosis		Regulation	By comparison, overexpression of IkBa-SR strongly enhanced loss of cell viability upon stimulation with TNFa, which was used as positive control to stimulate antiapoptotic nuclear factor-kB signaling (Figure 4e).	info:pmid/22890322#cont:332
NFKBIA ---> apoptosis		Regulation	The pro-apoptotic process induced by nuclear factor ?B during ischemia, glutamate or ß-amyloid exposure is prevented by I?Ba inhibitors or super-repressor forms of I?Ba ( ).	info:pmid/16854410#body:79
NFKBIA ---> apoptosis		Regulation	Apoptosis triggered by DN-IKKa, DN-I?Ba, Bay 11-7082 or p65-shRNA ( D, E and F) was confirmed by flow cytometry, while an MTT assay also showed that Bay 11-7082 suppressed cell viability in a dose- and time-dependent manner ( G).	info:pmid/21376459#body:149
NFKBIA ---> apoptosis		Regulation	In summary, our results demonstrate that recruitment of mitochondrial I?Ba-Nuclear factor ?B associated with ANT1 overexpression plays a critical role in the induction of apoptosis by ANT1.	info:pmid/15231833#body:322
NFKBIA ---> apoptosis		Regulation	IkBa, the inhibitory unit of anti-apoptotic transcription factor NF-kB, can be cleaved by caspase-3 to form the dominant inhibitory form that binds NF-kB to suppress its activation and promote cell death ( ; ).	info:pmid/15207375#body:100
NFKBIA ---> apoptosis		Regulation	Hepatocyte-specific expression of an I?Bas as well as suppressing TNF activity resulted in apoptosis of transformed hepatocytes and failure to progress to carcinomas.	info:pmid/17431229#body:396
NFKBIA ---> apoptosis		Regulation	The env_gp141 is predicted to interact with BCL2, MAPK1, NFKB1 and NFKBIA, which are found to be significantly involved in the B-cell/T-cell signaling pathway, apoptosis and programmed cell death.	info:pmid/22539940#cont:282
NFKBIA ---> apoptosis		Regulation	More than that, these phenomena were preceded by changes in apoptosis-associated molecules such as Bax, p65 and I?Ba, which might be responsible, at least partially, for the initiation of the later stages of the cyclophosphamide-induced apoptotic process.	info:pmid/16952439#body:128
NFKBIA ---> apoptosis		Regulation	Cellular decisions to resist apoptosis occurred early, as evidenced by induction of NF?B1 and NFKBIA, as well as the gene for A 2A adenosine receptor, ADORA2A, which also acts to block apoptosis by inhibiting Tumor necrosis factor-alpha ( ).	info:pmid/21481475#body:190
NFKBIA ---> apoptosis		Regulation	During Classical swine fever virus infection, the transcription of NFKBIA was upregulated by about 3-fold, probably resulting in blockage of NF-?B activity and subsequently furthering apoptosis of peripheral blood leukocytes.	info:pmid/19264604#body:217
NFKBIA ---> apoptosis		Regulation	The larger one encompasses 10 genes (FAS, REL, NFKB2, BIRC3, ICAM1, TRAF1, TNFAIP3, NFKBIA, CYLD and RELB), which are involved in regulation of apoptosis, NF-kB activation, T-cell activation and immune response (Figure 8B).	info:pmid/22911729#cont:198
NFKBIA ---> apoptosis		Regulation	doxycycline induction of TD-I?Ba expression resulted in an increased sensitivity to TNF-induced apoptosis, as detected by DNA fragmentation analysis at 8 or 16 h after TNF addition in the TD-I?Ba-expressing cells but not in the control rtTA-Neo cells (data not shown).	info:pmid/9516441#body:157
NFKBIA ---> apoptosis		Regulation	Similarly, radiation-induced apoptosis in ataxia telangiectasia cells is suppressed by dominant-negative I?B-a proteins ((41)) and inhibition of nuclear factor-?B activation prevents apoptosis in cultured human thymocytes ((42)).	info:pmid/9874571#body:61
NFKBIA ---> apoptosis		Regulation	In these cells, nuclear factor-?B is constitutively activated as evidenced by 1) the continuous phosphorylation of I?Ba and p65 subunit of nuclear factor-?B, 2) activation of nuclear factor-?B DNA binding, and 3) up-regulation of various target genes that are responsible for inhibition of apoptosis.	info:pmid/20053934#body:52
NFKBIA ---> apoptosis		Regulation	The observed increase in baseline and radiation-induced apoptosis was markedly enhanced by pretreatment with 1 µM PS-341 or AdCMV I?Ba independent of radiation dose. illustrates the differences in apoptosis between the treatment groups observed at 48 h after treatment with 8 Gy or sham irradiation.	info:pmid/11316563#body:100
NFKBIA ---> apoptosis		Regulation	Previous studies demonstrated that expression of a super-repressor form of I?Ba induced apoptosis after treatment with gemcitabine, which is widely used in chemotherapy , but targeting the Rel subunits may inhibit NF-?B in normal cells as well and cause deleterious side effects such as immune suppression.	info:pmid/20338663#body:127
NFKBIA ---> apoptosis		Regulation	The results revealed that apoptotic genes Bim, Bax, Bnip3 and caspase-3 were upregulated in IKKß-hypothalamic neural stem cells but downregulated in I?Ba-hypothalamic neural stem cells (Supplementary Fig. S8a).	info:pmid/22940906#cont:556
NFKBIA ---> apoptosis		Regulation	Direct association of hepatitis B virus X protein with I?Ba might prevent I?Ba from interacting with DNA-bound nuclear factor -?B complexes and lead to sustained nuclear factor-?B activation, resulting in enhanced apoptotic resistance and the promotion of cell growth and survival.	info:pmid/17383439#body:27
NFKBIA ---> apoptosis		Regulation	Ward C, Dransfield I, Murray J, Farrow SN, Haslett C & Rossi AG. 2002; Prostaglandin D2 and its metabolites induce caspase-dependent granulocyte apoptosis that is mediated via inhibition of I kappa B alpha degradation using a peroxisome proliferator-activated receptor-gamma-independent mechanism.	info:pmid/15678148#body:295
NFKBIA ---> apoptosis		Regulation	Also, Wang et al. , demonstrated that a repressor form of I ?B a protein potentiates the apoptosis process induced by several stimuli in the HT1080V fibrosarcoma cell line, and expression of Rel A/p65 and p50 provides protection against cell killing induced by tumor necrosis factor.	info:pmid/9403032#body:86
NFKBIA ---> apoptosis		Regulation	Proliferation and survival of Hodgkin/Reed-Sternberg cells is blocked when NF-?B is inhibited by I?Ba expression.38 Genes regulated by NF-?B that suppress apoptosis, such as Bcl-2 and Bcl-xL, are often expressed in human cancers (see Figures 1 and 3).	info:pmid/16485028#body:135
NFKBIA ---> apoptosis		Regulation	quercetin, in combination with resveratrol and catechins, was able to reduce distal metastatic invasions, especially to liver and bone, in nude mice through the up-regulation of the forkhead box O1 and NFKBIA (IkappaBalpha) genes, which activate apoptosis and inhibit NF?B activity [151].	info:pmid/21792362#cont:288
NFKBIA ---> apoptosis		Regulation	Overexpression of the NF-?B c-rel subunit in neurons blocked apoptosis as potently as IGF-1, whereas overexpression of a dominant-negative I?B-a enhanced apoptosis, suggesting that the function of NF-?B in neurons is primarily neuroprotective (22).	info:pmid/11443130#body:51
NFKBIA ---> apoptosis		Regulation	Thus, accumulation of cytosolic I?Ba protein by mutant ataxin-7-Q75 could cause the cytoplasmic sequestration of NF-?B p65 and a reduced nuclear translocation of p65 subunit of Nuclear factor-?B, leading to the downregulation of Nuclear factor-?B p65-mediated transcription of Bcl-x L gene and apoptotic neuronal death.	info:pmid/17005371#body:146
NFKBIA ---> apoptosis		Regulation	Pharmacological inhibitors of the nuclear factor-B pathway inhibit proliferation in prostate cancer cells Our group has previously shown that adenoviral expression of IkBa, a nuclear factor-kB inhibitor, induces apoptosis, blocks proliferation in cancer cells and inhibits tumor formation.29	info:pmid/22410775#cont:139
NFKBIA ---> apoptosis		Regulation	Thus, the protein kinase C/ NFKBIA/nuclear factor ?B-dependent anti-apoptotic signalling deciphered, here, may represent at least one functional pathway crucial in the maintenance of a definite marker-expressing, therapeutically resistant and prognostically relevant stem-like tumour-initiating cells in human prostate cancers.	info:pmid/21245843#cont:807
NFKBIA ---> apoptosis		Regulation	Moreover, cells transfected with a dominant-negative form of I?Ba (dominant-negative-I?Ba) significantly inhibited high glucose-induced COX-2 protein expression (Figure 6A), caspase-3 activity (high glucose 2.1±0.2; high glucose+dominant-negative-I?Ba 1.1±0.3-fold of control; n=3; P<0.05), apoptosis (Figure 6B), and cell death (Figure 6C).	info:pmid/15653566#body:160
NFKBIA ---> apoptosis		Regulation	For instance, transgenic mice harbouring cardiac-restricted expression of a mutated IkBa protein that prevents nuclear translocation of nuclear factor kappa B in cardiac myocytes had larger infarcts and significantly enhanced myocyte apoptosis in a model of permanent coronary occlusion [55].	info:pmid/20823715#cont:160
NFKBIA ---> apoptosis		Regulation	In our study, we found that anoxia/reoxygenation induced nuclear factor-?B nuclear translocation in an I?Ba-dependent manner, enhanced cardiomyocyte apoptosis, increased caspase-3 activation and the production of proinflammatory cytokines (TNF-a, interleukin-1ß) accompanied with the upregulation of TLR4 expression, implying that TLR4 may play an important role in triggering apoptosis and the infl…	info:pmid/22246136#cont:220
NFKBIA ---> apoptosis		Regulation	... from our laboratory using recombinant I?B-a shows that it inhibits the DNA binding of p65.3 In cerebellar granule neurons and other neuronal cell types, overexpression of I?B-a inhibits NF-?B activity and induces apoptosis, whereas overexpression of either wild-type or a mutant form of I?B-ß in which I?B kinase-mediated phosphorylation sites are altered results in the survival of neuronal cel…	info:pmid/16286457#body:444
NFKBIA ---> apoptosis		Regulation	Obara et al reported that adenoviral gene transfer of I?Ba induced tumor necrosis factor a-dependent apoptosis in human smooth muscle cell.	info:doi/10.1016/S0741-5214(03)00427-0#body:163
p38 ---> inflammatory response		Regulation	One of the mitogen-activated protein kinases, p38, has been found to play a crucial role in various inflammatory responses.	info:pmid/22637476#abs:1
p38 ---> inflammatory response		Regulation	The p38 mitogen-activated protein kinases are activated in response to environmental stress and cytokines and play a significant role in transcriptional regulation and inflammatory responses.	info:pmid/19622861#abs:1
p38 ---> inflammatory response		Regulation	The p38 mitogen-activated protein kinases play a crucial role in stress and inflammatory responses and are also involved in activation of the human immunodeficiency virus gene expression.	info:pmid/10066767#abs:1
p38 ---> inflammatory response		Regulation	The effects of nanosized carbon black were mediated by rapid activation of the stress-activated MAPKs (Mitogen Activated Protein Kinases) p38 and JNKs, that play a key role in immune and inflammatory responses.	info:pmid/18486973#abs:9
p38 ---> inflammatory response		Regulation	Both p38 MAP kinases and ERK1/2 have important functions in the inflammatory response.	info:pmid/17138860#body:46
p38 ---> inflammatory response		Regulation	It is well-established that activation of MAPKs - p38, JNK and ERK - is crucial for the inflammatory response.	info:pmid/23523628#body:76
p38 ---> inflammatory response		Regulation	Activity of p38 mitogen-activated protein kinases, which is critical for normal immune and inflammatory responses, may play an important role.	info:pmid/21362316#cont:157
p38 ---> inflammatory response		Regulation	JNK/p38 mitogen-activated protein kinases also play an important role in regulating inflammatory responses in central nervous system.	info:pmid/21893401#body:87
p38 ---> inflammatory response		Regulation	The p38 mitogen-activated protein kinases and JNK are important in mediating stress, inflammatory responses and apoptosis processes.	info:pmid/22543062#body:61
p38 ---> inflammatory response		Regulation	... responses. p38 MAPKs are involved in many cellular processes, such as inflammatory responses, cell cycle control, apoptosis, and cell fate specification ...	info:pmid/12697715#body:57
p38 ---> inflammatory response		Regulation	These reports have suggested that p38 mitogen-activated protein kinases should play important roles in cell proliferation or inflammatory responses in the mesangium and tubulointerstitium.	info:pmid/15987752#body:254
p38 ---> inflammatory response		Regulation	The JNK and p38 MAP kinases respond to environmental stresses (such as ultraviolet light) and inflammatory cytokines, and regulate apoptosis and nonmitogenic inflammatory responses.	info:pmid/11336672#body:146
p38 ---> inflammatory response		Regulation	Each of the major types of mitogen-activated protein kinase, i.e. ERKs (extracellular-signal-regulated kinases), p38 mitogen-activated protein kinases and JNKs (c-Jun N-terminal kinases), play key roles in the inflammatory response to pathogens (Figure 2).	info:pmid/24450622#cont:72
p38 ---> inflammatory response		Regulation	The p42/p44 Mitogen-activated protein kinases are primarily associated with the regulation of cell proliferation and differentiation, whereas the JNKs and p38 Mitogen-activated protein kinases are involved in apoptosis, inflammation and responses to environmental stress .	info:pmid/11226388#body:10
p38 ---> inflammatory response		Regulation	Particularly, ERKs1/2 are involved in cell proliferation/transformation and survival whereas p38 mitogen-activated protein kinases are involved in inflammatory responses, cell cycle control, apoptosis, proliferation and differentiation of several cell types including breast cells .	info:pmid/17720133#body:10
p38 ---> inflammatory response		Regulation	Like JNK, p38 mitogen-activated protein kinase pathway is activated by cytokines (TNFa and IL-1), UV irradiation, osmotic and temperature stress, growth factor (CSF-1). p38 mitogen-activated protein kinases are involved in inflammatory response, apoptosis, cell cycle and transformation.	info:pmid/16854512#body:125
p38 ---> inflammatory response		Regulation	Ligation of Toll-like receptors transmits signals through adaptor proteins including MyD88, TRIF, and TRAM, which activate the transcription factors nuclear factor kappa B and interferon regulatory factor -responsive immune response genes, as well as mitogen-activated protein kinases p38 and JNK, which are essential for the inflammatory response .	info:pmid/22608991#body:103
p38 ---> inflammatory response		Regulation	Particularly, extracellular signal-regulated kinases are involved in cell proliferation/transformation and survival whereas p38 mitogen-activated protein kinases participate in many cellular processes, such as inflammatory responses, cell cycle control, apoptosis, and differentiation of several cell types including osteoblasts ( ).	info:pmid/16893669#body:10
p38 ---> inflammatory response		Regulation	Although the extracellular signal-regulated kinase family Mitogen-activated protein kinases generally regulate cell growth and differentiation and the JNK and p38 family Mitogen-activated protein kinases preferentially mediate stress and inflammatory responses, the outcome of Mitogen-activated protein kinase activation also depends on the mode of activation, the cell type, and the threshold of ac…	info:pmid/11792567#body:14
p38 ---> inflammatory response		Regulation	The p38 mitogen-activated protein kinases and JNK are important in mediating stress, inflammatory responses and apoptosis processes.	info:doi/10.1016/j.intimp.2012.04.004#body:61
CCNB1 ---> apoptosis		Regulation	Inhibition of cyclin B1 kinase lowers apoptosis induced by 2-methoxyestradiol and docetaxel.	info:pmid/17513602#abs:4
CCNB1 ---> apoptosis		Regulation	This suggests that nuclear accumulation is necessary for cyclin B1-dependent apoptosis.	info:pmid/12424202#abs:7
CCNB1 ---> apoptosis		Regulation	The data showed that the TIMP-1-based decrease in Paclitaxel-induced apoptosis was reversed by cyclin B1.	info:pmid/19609944#abs:11
CCNB1 ---> apoptosis		Regulation	Enforcing Cyclin B1 expression attenuated apoptosis but not growth inhibition triggered by Farnesyl transferase inhibitor.	info:pmid/15548709#abs:8
CCNB1 ---> apoptosis		Regulation	The massive apoptosis triggered by nocodazole treatment requires the continuous activation of cyclin B1-CDK1 and is antagonized by premature mitotic slippage.	info:pmid/18418077#abs:6
CCNB1 ---> apoptosis		Regulation	In addition, UV-induced degradation of CDH1 results in the accumulation of cyclin B1 and therefore to increased CDK1 activity, which is believed to enhance UV-induced apoptosis.	info:pmid/18174259#abs:5
CCNB1 ---> apoptosis		Regulation	We demonstrate that the reduction of cyclin B1 caused inhibition of proliferation by arresting cells in G2 phase and by inducing apoptosis.	info:pmid/16278675#abs:4
CCNB1 ---> apoptosis		Regulation	Phosphorylation of Chk2, Cdc25c and Cdc2 were found to be key events since interference with Chk2 activation and cyclin B1/Cdc2 interaction led to permanent arrest followed by apoptosis.	info:pmid/21945852#abs:2
CCNB1 ---> apoptosis		Regulation	These observations are consistent with the idea that cyclin B1 is both necessary and sufficient for gamma-radiation-induced apoptosis. (Blood. 2000;95:2645-2650)	info:pmid/10753846#abs:8
CCNB1 ---> apoptosis		Regulation	Apoptosis signaling by CFM-4 involves activation of caspase-8 and -9 and caspase-mediated ubiquitin-proteasome pathway-independent loss of cyclin B1 and Cdc20 proteins.	info:pmid/21903591#abs:9
CCNB1 ---> apoptosis		Regulation	However, recent evidence for Cdk1/cyclin B1-mediated phosphorylation and inactivation of antiapoptotic Bcl-2 proteins suggests the existence of significant cross-talk and interdependence between these pathways.	info:pmid/22965228#abs:2
CCNB1 ---> apoptosis		Regulation	Our results show that inhibition of cyclin B1 blocks activation-induced cell death in T cells through specific inhibition of Fas ligand expression but not Fas-induced apoptosis.	info:pmid/15215233#abs:6
CCNB1 ---> apoptosis		Regulation	The data also indicate that cyclin B1/cdc2 plays a role in the divergent p53-independent G2/M block and apoptotic responses of the WT and Y8 cells, respectively.	info:pmid/11131634#abs:11
CCNB1 ---> apoptosis		Regulation	Foretinib also caused elevation of p27 and Bim but reduced cyclin B1 expression and p-c-Myc, which resulted in a reduction in cellular proliferation and the induction of tumor cell apoptosis.	info:pmid/22187171#abs:10
CCNB1 ---> apoptosis		Regulation	The loss of Cyclin B1 resulted in the downregulation of Cyclin A and Cdk2, S-phase delay and eventually led to cell apoptosis and the decrease of cell viability and proliferation.	info:pmid/15818617#abs:7
CCNB1 ---> apoptosis		Regulation	In support of this, ectopic expression of this truncated cyclin B1 was not only sufficient to induce mitotic block and apoptosis but also enhanced mitotic catastrophe induced by ionizing radiation and caffeine.	info:pmid/18820706#abs:8
CCNB1 ---> apoptosis		Regulation	In this study, we found that elevated cyclin B1 expression attenuated the apoptosis induced by cisplatin or paclitaxel, while knockdown of cyclin B1 enhanced cisplatin or paclitaxel sensitivity in esophageal squamous cell carcinoma cells.	info:pmid/23114644#abs:2
CCNB1 ---> apoptosis		Regulation	In addition, DH166 blocks cancer cell proliferation, causes a mitotic arrest, increases cyclin B1 accumulation, induces aberrant mitotic spindles and apoptosis, presumably due to the downregulation of PLK1.	info:pmid/19855194#abs:8
CCNB1 ---> apoptosis		Regulation	Transient overexpression of nondegradable cyclin B1 caused apoptotic death, which was blocked by a phosphodefective Bcl-x(L) mutant but not by a phosphomimetic Bcl-x(L) mutant, confirming Bcl-x(L) as a key target of proapoptotic CDK1 signaling.	info:pmid/19917720#abs:7
CCNB1 ---> apoptosis		Regulation	We propose that the cyclin B1 expressed in the G(1) phase may differ from that expressed in the G(2)-M phase, and that this unscheduled type of cyclin B1 may play an important role in tumorigenesis and apoptosis.	info:pmid/14996718#abs:8
CCNB1 ---> apoptosis		Regulation	We show here that the mitosis-promoting kinase, cdk1-cyclin B1, suppresses apoptosis upstream of mitochondrial cytochrome c release by phosphorylating caspase-2 within an evolutionarily conserved sequence at Ser 340.	info:pmid/19730412#abs:2
CCNB1 ---> apoptosis		Regulation	The mitochondrial kinase activity of cyclin B1/Cdk1 was found to specifically phosphorylate p53 at Ser-315 residue, leading to enhanced mitochondrial ATP production and reduced mitochondrial apoptosis.	info:pmid/20808790#abs:5
CCNB1 ---> apoptosis		Regulation	Although cyclin B1 and E1 cyclin-dependent kinase complexes are activated in camptothecin treated cells, only the cyclin B1 complex is required for apoptosis since reduction of cyclin B1 by RNAi or roscovitine treatment reduces the number of annexin-V-stained cells.	info:pmid/16785996#abs:6
CCNB1 ---> apoptosis		Regulation	Further analyses reveal that the retarded cell growth is associated with an increase in apoptosis involving the activation of caspase 3-dependent pathway and a cell cycle arrest at the S-phase with a downregulation of cyclin A, cyclin B1 and cdc2.	info:pmid/18688849#abs:7
CCNB1 ---> apoptosis		Regulation	It also induced several pathways, including cyclin B1 up-regulation, dephosphorylation on Tyr(15) and phosphorylation on Thr(161) of Cdk1 and Cdc25C phosphorylation, and roscovitine (a Cdk1 inhibitor) significantly inhibited K2154-induced apoptosis, suggesting a pro-apoptotic role of Cdk1.	info:pmid/17102938#abs:9
CCNB1 ---> apoptosis		Regulation	Here, we show that human immunodeficiency virus-encoded Tat protein regulates cyclin B1 levels in two different ways: first, Tat stimulates the transcription of cyclin B1, which increases cyclin B1 levels and promotes the cells apoptosis; and second, Tat stimulates polyubiquitination-mediated degradation of cyclin B1 through binding to the N-terminal of cyclin B1 (aa 61-129) that is just downstre…	info:pmid/19825974#abs:3
CCNB1 ---> apoptosis		Regulation	Cyclin B1 is also a key regulator of apoptosis in various cell types .	info:pmid/20965177#body:14
CCNB1 ---> apoptosis		Regulation	Cyclin B1/CDK1 thus may be the determining factor in deciding cell apoptosis.	info:pmid/24180340#cont:244
CCNB1 ---> apoptosis		Regulation	Prolonged degradation of cyclin B1 and growth arrest might finally lead to apoptosis.	info:pmid/24331713#body:142
CCNB1 ---> apoptosis		Regulation	Cyclin B1 is an important regulator of apoptotic cell demise in many cell types.	info:pmid/17303468#body:141
CCNB1 ---> apoptosis		Regulation	Cdk1/cyclin B1 controls Fas-mediated apoptosis by regulating caspase-8 activity.	info:pmid/20937773#title:1
CCNB1 ---> apoptosis		Regulation	The possible roles of cyclin B1 in various DNA-damaging processes that induce apoptosis have been suggested.	info:pmid/23579097#body:175
CCNB1 ---> apoptosis		Regulation	Previous studies suggested that nuclear accumulation of cyclin B1 is a prerequisite for induction of apoptosis.	info:pmid/21692746#cont:387
CCNB1 ---> apoptosis		Regulation	In some cell lines paclitaxel can induce cyclin B1 associated p34cdc2kinase, which is required for apoptosis.	info:pmid/11743353#body:13
CCNB1 ---> apoptosis		Regulation	(D) Inhibition of the cyclin B1/Cdk1 interaction by a small molecule inhibitor induced apoptosis in these cell lines.	info:pmid/23047593#cont:486
CCNB1 ---> apoptosis		Regulation	Cyclin B1 depletion inhibits proliferation and induces apoptosis in human tumor cells.	info:pmid/15208674#title:1
CCNB1 ---> apoptosis		Regulation	Moreover, ectopic expression of cyclin B1 was sufficient to induce apoptosis in hematopoietic cells.	info:pmid/12360402#body:209
CCNB1 ---> apoptosis		Regulation	Remarkably, changes in cyclin B1/cdc2 were more prominent than changes in the apoptotic index or vascular density.	info:pmid/16029798#body:155
CCNB1 ---> apoptosis		Regulation	The possible role of cyclin B1 in several DNA-damaging processes that induce apoptosis has been suggested.	info:pmid/21786442#cont:187
CCNB1 ---> apoptosis		Regulation	Some studies have suggested that cyclin B1/cyclin-dependent kinase1 activity is essential for to affect paclitaxel-induced apoptosis.	info:pmid/18166351#body:116
CCNB1 ---> apoptosis		Regulation	Depletion of cyclin B1 is found to inhibit proliferation and induce apoptosis in human tumor cells .	info:pmid/16102754#body:85
CCNB1 ---> apoptosis		Regulation	Third, expression of cdc2/cyclin B1 results in activation of caspase-3 and apoptosis in HeLa cells.	info:pmid/12604359#body:102
CCNB1 ---> apoptosis		Regulation	Cdk1-cyclin B1 has also been demonstrated to play a critical role in regulation of apoptosis in a number of experimental systems (16).	info:pmid/15790566#body:80
CCNB1 ---> apoptosis		Regulation	A mixture of isothiocyanates induces cyclin B1- and p53-mediated cell-cycle arrest and apoptosis of human T lymphoblastoid cells.	info:pmid/15450419#title:1
CCNB1 ---> apoptosis		Regulation	Cyclin B1 accumulation is also reported known to be a critical component in inducing p53-independent apoptosis .	info:pmid/15896459#body:107
CCNB1 ---> apoptosis		Regulation	Expressions of some genes like cyclin B1, cdc2, cdc25C and p21 are critical for cell cycle progression and apoptosis .	info:pmid/24140606#body:20
CCNB1 ---> apoptosis		Regulation	Additionally, UV radiation triggers proteolysis of Cdh1, leading to the accumulation of cyclin B1 that promotes apoptosis [11].	info:pmid/22539978#cont:31
CCNB1 ---> apoptosis		Regulation	Therefore, a decreased cyclin B1/Cdc2 kinase activity would contribute to a decrease in G2-M transition and paclitaxel-induced apoptosis.	info:pmid/10347252#body:178
CCNB1 ---> apoptosis		Regulation	The subsequent decrease in cyclin B1-cdk1 activity results in a decrease in the levels of survivin and increase in sensitivity to induction of apoptosis.	info:pmid/16356831#body:14
CCNB1 ---> apoptosis		Regulation	TSA-induced JMJD2B downregulation is associated with cyclin B1-dependent survivin degradation and apoptosis in LNCap cells.	info:pmid/22388778#title:1
CCNB1 ---> apoptosis		Regulation	It was reported that cyclin B1 depletion inhibits proliferation and induces apoptosis in human tumor cells .	info:pmid/21419318#body:104
CCNB1 ---> apoptosis		Regulation	Our previous work has shown that the inactivation of anti-apoptotic Bcl-2 proteins by phosphorylation is mediated by the prolonged activity of Cdk1/cyclin B1 .	info:pmid/24099917#body:67
CCNB1 ---> apoptosis		Regulation	Cyclin B1 accumulation mediates neuronal apoptotic death induced by N-methyl-D-aspartate receptor stimulation in cortical neurons.	info:pmid/18818692#body:56
CCNB1 ---> apoptosis		Regulation	Moreover, it has been proven that targeting cyclin B1 protein by RNAi or chemical inhibitors leads to decreased number of apoptotic HT29 cells after treatment with camptothecin [23].	info:pmid/22532137#cont:221
CCNB1 ---> apoptosis		Regulation	It has been shown that inhibition or depletion of cyclin B1 and Plk1 could inhibit cell growth and induce apoptosis of cancer cells .	info:pmid/18353325#body:110
CCNB1 ---> apoptosis		Regulation	It is possible that the decrease in cyclin B1 upon treatment of the sigma-2 ligands reduces the phosphorylation level of caspase-9 at the inhibitory site and thus activates caspase-9 and apoptosis.	info:pmid/22251921#cont:521
CCNB1 ---> apoptosis		Regulation	This might be due to the short interfering RNA-mediated silencing of other genes in addition to cyclin B1 gene, which might also prevent the apoptosis or promote cell survival.	info:pmid/20620182#body:116
CCNB1 ---> apoptosis		Regulation	Inhibition of anaphase-promoting complex-Cdh1 in postmitotic neurons triggers an accumulation of its substrate, cyclin B1, which mediates apoptotic death.16	info:pmid/22421967#cont:24
CCNB1 ---> apoptosis		Regulation	However, a recent study showed that CDC25A, by activating cyclin B1 and Cdc2, acts as a proapoptotic mediator that enhances staurosporine-induced apoptosis, supporting our observations .	info:pmid/22494416#cont:761
CCNB1 ---> apoptosis		Regulation	For example, ectopic expression of a mutant form of the nucleocytoplasmic shuttling protein cyclin B1 that preferentially localizes to the nucleus is sufficient to trigger apoptosis.	info:pmid/15212955#body:160
CCNB1 ---> apoptosis		Regulation	The products of some E2F-1-regulated genes, such as cyclin D1 and cyclin E, cdc2 and cyclin B1 contribute to the G1/S and G2/M transitions and inhibit apoptosis .	info:pmid/24388873#body:118
CCNB1 ---> apoptosis		Regulation	It was hypothesized that Cyclin B1, PCNA, and insulin like growth factor binding protein might play a significant role in the induction of apoptosis by As 2O 3 in HL60 cells.	info:pmid/18638567#body:131
CCNB1 ---> apoptosis		Regulation	This hypothesis is supported by the fact that preventing cyclin B1 degradation by the proteasome, changes cell fate of MiaPaca2 cells from mitotic catastrophe to apoptosis.	info:pmid/22178383#body:181
CCNB1 ---> apoptosis		Regulation	Consistent with this idea, Konishi et al. (2002[Go]) have shown that overexpression of cyclin B1 in neurons triggers neuronal apoptosis via the phosphorylation and activation of BAD.	info:pmid/16148219#body:53
CCNB1 ---> apoptosis		Regulation	For example, it has been show that celecoxib leads to up-regulation of p21WAF1/CIP1 along with down-regulation of cyclin B1 promoting G2/M arrest and induction of apoptosis in a p53-independent pathway [42].	info:pmid/21223552#body:304
CCNB1 ---> apoptosis		Regulation	In fact, it has been clearly described that the reduction of cyclin B1 causes inhibition of proliferation by arresting cells in G2 phase and by inducing apoptosis in HeLa cells [21].	info:pmid/21936834#cont:55
CCNB1 ---> apoptosis		Regulation	We first used cyclin B1 mutant mice, as cyclin B1 is a major Cdh1 substrate and cyclin B1 overexpression is known to induce apoptotic cell death in terminally differentiated neurons25.	info:pmid/24301385#cont:488
CCNB1 ---> apoptosis		Regulation	In addition, cyclin B1 was able to promote docetaxel-induced apoptosis (Gomez et al, 2007), an effect that could participate in the induction of HGT-1 apoptosis, as cyclin B1 expression was slightly induced by docetaxel.	info:pmid/22294184#cont:485
CCNB1 ---> apoptosis		Regulation	These results corroborate the findings that Mutant p53 can control molecules such as cyclin B1 and p73 that regulate, respectively, cell cycle progression and apoptosis, supporting its pro-tumorigenic effect.	info:pmid/24220325#cont:121
CCNB1 ---> apoptosis		Regulation	We have recently shown that treatment of human prostate cancer cell lines with 2ME2 or docetaxel increases cyclin B1 protein and its associated kinase activity resulting in G2/M arrest followed by induction of apoptosis .	info:pmid/19046802#body:172
CCNB1 ---> apoptosis		Regulation	NSBP1 has an important role in the cell cycle and apoptosis of DU145 cells by regulating the expression of cyclin B1 and Bcl-2, which are essential for proper regulation of the S–G2–M phases and apoptosis.	info:pmid/20531280#cont:233
CCNB1 ---> apoptosis		Regulation	In this communication we show that the knockdown of cyclin B1, the regulatory subunit of Cdk1, inhibited cell proliferation and induced apoptosis in various breast and cervical cancer cell lines.	info:pmid/19113992#body:237
CCNB1 ---> apoptosis		Regulation	Thr34 matches the consensus phosphorylation site for the mitotic kinase complex, p34cdc2-cyclin B1, and spontaneous caspase-dependent apoptosis was observed after expression of the survivin mutant T34A in HeLa cells.	info:pmid/11423914#body:139
CCNB1 ---> apoptosis		Regulation	However, increased expression of cyclin B1 is an indicator of apoptosis induction that causes the inactivation of antiapoptotic members of the Bcl-2 protein family , which in turn is necessary for mitochondrial apoptosis and growth arrest of cancer cells.	info:pmid/23811005#body:29
CCNB1 ---> apoptosis		Regulation	Hydroxytyrosol and hydroxytyrosyl ethyl ether treatments significantly regulated the expression of cyclin-dependent kinase inhibitor 1A (p21, Cip1) (CDKN1A), and cyclins G2 (cyclin G2) and B1 (cyclin B1) in Caco-2 cells, which are mainly involved in cell cycle regulation and apoptosis.	info:pmid/23411228#body:133
CCNB1 ---> apoptosis		Regulation	We further investigated cyclin B1 and cdc2 regulation; cyclin B1 and cdc2 form cyclin B1/cdc2 complex that is crucial for progression of cells through G2/M phase, protects mitotic cells from apoptosis, and maintains cancer cell viability ( ).	info:pmid/22037315#body:160
CCNB1 ---> apoptosis		Regulation	It also revealed that surfactin induced accumulation of the tumor suppressor p53 and cyclin kinase inhibitor p21waf1/cip1, and inhibited the activity of the G2-specific kinase, cyclin B1/ p34cdc2, and the elevation of [Ca2+]i may play an important role in the apoptosis of MCF-7 (Cao et al., 2009a).	info:pmid/21204010#cont:170
CCNB1 ---> apoptosis		Regulation	In this research we found that cyclin B1 was overexpressed in the cytoplasm of vital Hodgkin and Reed-Sternberg cells (but in the nucleus of mummified Hodgkin cells), suggesting its mechanism of failing to induce apoptosis in classical Hodgkin lymphoma in accordance with Porter and colleagues [12].	info:pmid/21174181#cont:111
CCNB1 ---> apoptosis		Regulation	If the putative apoptotic signal is also controlled by cyclin-dependent kinase1-cyclin B1, then whether a cell released into interphase would subsequently undergo caspase activation would depend on the relative timing of the inactivation of the pro-apoptotic signal compared with the dephosphorylation of caspase-9 ( c).	info:pmid/19168356#body:107
CCNB1 ---> apoptosis		Regulation	FOXM1 induces the transcription of AURKA (Aurora A) and NEK2 (never in mitosis gene A-related kinase 2) genes that generate genomic instability, CYCLIN B1, CDC2, and CDC25B (cell division cycle 25B) that regulate G2-M transition, ERYTROPOIETIN involved in micro-vascularisation, and the anti-apoptotic SURVIVIN .	info:pmid/23393659#body:60
CCNB1 ---> apoptosis		Regulation	Cytochrome C release allows the forma-strated that during mitosis phosphorylation of caspase 2 on serine tion of the apoptosome in which caspase 9 is activated leading to by the Cdk1/cyclin B1 complex was sufficient to inhibit its activ-caspase 3 activation and next induction of apoptosis. ity and, as a consequence, to dampen apoptosis.22	info:pmid/22101270#cont:199
CCNB1 ---> apoptosis		Regulation	Gallic acid brought about this effect by decreasing the proliferative index with a concomitant increase in the apoptotic cells which was due to a decrease in the expression of Cdc2, CDK2, CDK4, CDK6, cyclin B1, and E which were also decreased by gallic acid feeding and increase in apoptosis (Raina et al., 2008) (1) Possesses chemopreventive effects against 4-nitroquinoline 1-oxide-induction and i…	info:pmid/21317655#cont:322
CCNB1 ---> apoptosis		Regulation	The drastic decrease in Gap junctional intercellular communication that is observed during mitosis, for instance, results from the cytoplasmic redistribution of a unique Cx43 phosphoform called 'Cx43m' or 'Cx43P3'.99, 100, 101 The latter is generated by the cyclin-dependent kinase 1/cyclin B1 complex, which not only controls the G2/M transition of the cell cycle, but also plays a crucial role in …	info:pmid/19197295#body:77
CCNB1 ---> apoptosis		Regulation	... cyclin B1, which regulates the G2/M transition in cell cycle progression, mitosis, apoptosis, checkpoint controls, growth and maturation, and is up-regulated in diverse cancers , 2.) cyclin A (including cyclin A1 and A2), which regulates cell cycle progression, apoptosis, and checkpoint controls and is also elevated in diverse tumors , 3.) the E2F complex, which includes important regulators …	info:pmid/22053823#cont:412
CCNB1 ---> apoptosis		Regulation	The p53 pathway is a major growth-regulating pathway. p53, a tumor suppressor protein, plays a significant role in modulating the cell cycle and inducing apoptosis when DNA is damaged or as a cell response to stress in human cells (25). p53-induced cell cycle arrest and apoptosis requires transactivation of p21 and other cell cycle-related elements, such as cyclin B1 and cyclin D1. p21, as a CDK …	info:pmid/21993662#cont:21
CCNB1 ---> apoptosis		Regulation	The data showed that the TIMP-1-based decrease in Paclitaxel-induced apoptosis was reversed by cyclin B1.	info:doi/10.1016/j.biopha.2009.04.010#body:11
CCNB1 ---> apoptosis		Regulation	Based on their Nuclear factor-?B-dependent expression and anti-apoptotic function, hIAPs, TRAF-2 and cyclin B1 have been proposed to play some role in Nuclear factor-?B-mediated prevention of apoptosis.	info:doi/10.1016/S1567-5769(02)00058-9#body:52
CCNB1 ---> apoptosis		Regulation	FOXM1 induces the transcription of AURKA (Aurora A) and NEK2 (Never in mitosis gene A-related kinase 2) genes that generate genomic instability, CYCLIN B1, CDC2, and CDC25B (cell division cycle 25B) that regulate G2-M transition, ERYTROPOIETIN involved in micro-vascularisation, and the anti-apoptotic SURVIVIN .	info:doi/10.1016/j.bbcan.2012.04.003#body:60
CCNB1 ---> apoptosis		Regulation	Activation of p34 Cdc2-cyclin B1 kinase is required for Taxol-induced apoptosis in breast cancer cells because Taxol-mediated activation of p34 Cdc2 kinase occurred prior to Taxol-induced apoptosis and because inhibition of Taxol-mediated activation of p34 Cdc2 kinase by a chemical inhibitor and by the dominant-negative mutant of p34 Cdc2 diminished Taxol-induced apoptosis.	info:doi/10.1016/S1097-2765(00)80157-4#body:127
FDXR --+> apoptosis		Regulation	Apoptosis triggered by Fhit viral transduction can be mediated by its interaction with Fdxr.	info:pmid/18319262#body:217
FDXR --+> apoptosis		Regulation	Apoptosis triggered by Fhit viral transduction can be mediated by its interaction with Fdxr.	info:pmid/18356165#body:217
FDXR --+> apoptosis		Regulation	Ferredoxin reductase affects p53-dependent, 5-fluorouracil-induced apoptosis in colorectal cancer cells.	info:pmid/11590433#title:1
FDXR --+> apoptosis		Regulation	(2001) Ferredoxin reductase affects p53-dependent, 5-fluorouracil-induced apoptosis in colorectal cancer cells.	info:pmid/23840665#cont:351
FDXR --+> apoptosis		Regulation	FDXR is a tumor suppressor localized to mitochondria and it has been suggested that FDXR contributes to p53-mediated apoptosis.	info:pmid/20812788#cont:1040
FDXR --+> apoptosis		Regulation	Hwang PM, Bunz F, Yu J, Rago C, Chan TA, Murphy MP, Kelso GF, Smith RA, Kinzler KW and Vogelstein B (2001) Ferredoxin reductase affects p53-dependent, 5-fluorouracil-induced apoptosis in colorectal cancer cells.	info:pmid/15131588#body:222
FDXR --+> apoptosis		Regulation	As expected, downmodulation of Bax, Puma, GADD45A and FDXR reduced cisplatin-induced apoptosis, both in diploid and in tetraploid cells (Figure 7E).	info:pmid/16675948#body:183
FDXR --+> apoptosis		Regulation	In their work the authors showed that Fhit can interact with ferredoxin reductase which triggers generation of reactive oxygen species and apoptosis induction in cancer cells.	info:pmid/19286306#body:189
FDXR --+> apoptosis		Regulation	... Ca2+/calmodulin-dependent phosphatase calcineurin (201); and ferredoxin reductase (127), a mitochondrial protein that contributes to p53-mediated apoptosis ...	info:pmid/20712408#cont:314
FDXR --+> apoptosis		Regulation	Furthermore, results obtained with pharmacologic inhibitors of reactive oxygen species generation suggest that FDXR contributes to 5-fluorouracil-induced p53-mediated apoptosis by generating oxidative stress in the mitochondria.	info:pmid/15047108#body:21
FDXR --+> apoptosis		Regulation	Furthermore, we have found that FDXR can be up-regulated by a p53 mutant that is competent in inducing apoptosis, but not tumor-derived p53 mutant that is defective in transactivation, suggesting that FDXR is a potential mediator of p53-dependent apoptosis.	info:pmid/12370809#body:191
FDXR --+> apoptosis		Regulation	Furthermore, p53 transcriptionally regulates FDXR, a mitochondrial cytochrome P-450 NADPH reductase that mediates reactive oxygen species generation during p53-dependent apoptosis , but is also essential for heme biogenesis and normal mitochondrial function .	info:pmid/22841759#body:76
FDXR --+> apoptosis		Regulation	Whereas cell-cycle arrest depends on the ability of p53 to induce the transcription of target genes such as the CDK inhibitor p21 CDKN1A , apoptosis depends on the induction of a distinct class of target genes including BAX, PMAIP1 ( NOXA), BBC3 ( PUMA), P53AIP1, FAS, FDXR, and TP53I3 ( PIG3).	info:pmid/20471942#body:5
FDXR --+> apoptosis		Regulation	Several other components in the apoptotic machinery can be modestly activated by p53 in DNA damage-induced apoptosis, including Apaf-1 and caspase 6 . p53-dependent apoptosis also involves activation of REDOX genes, such as PIG3, POX2/ PIG6, and ferredoxin reductase , and some of which can feedback to enhance p53 activity .	info:pmid/15865941#body:75
FDXR --+> apoptosis		Regulation	Ferredoxin reductase has been previously reported to accumulate in the mitochondria in response to stress and stimulates reactive oxygen species-induced apoptosis ( ).	info:doi/10.1016/j.neuroscience.2012.01.048#body:122
PMAIP1 --+> apoptosis		Regulation	Knockdown of Noxa or Puma significantly attenuated aspirin-induced apoptosis.	info:pmid/19936928#abs:13
PMAIP1 --+> apoptosis		Regulation	Noxa silencing by siRNA reduces partially hyperforin-elicited apoptosis.	info:pmid/21947285#abs:5
PMAIP1 --+> apoptosis		Regulation	NOXA might have a special role in regulating apoptosis sensitivity in the complex interplay of polychemotherapy.	info:pmid/22717582#abs:8
PMAIP1 --+> apoptosis		Regulation	Depletion of the 19S non-ATPase subunit, PSMD1 induces NOXA-dependent apoptosis.	info:pmid/22361683#abs:7
PMAIP1 --+> apoptosis		Regulation	Hence, Puma and Noxa are critical mediators of the apoptotic responses induced by p53 and other agents.	info:pmid/14500851#abs:5
PMAIP1 --+> apoptosis		Regulation	Mode-of-action analysis detected changes in Bcl-xl, Mcl-1, Noxa, Bid and Bim, which are all regulators of the apoptotic process.	info:pmid/20924380#abs:7
PMAIP1 --+> apoptosis		Regulation	Down-regulation of NOXA, using short interfering RNA in chronic lymphocytic leukemia cells, decreased bortezomib-induced apoptosis.	info:pmid/20378569#abs:7
PMAIP1 --+> apoptosis		Regulation	Knockdown of TRAIL and Noxa reduced FOXO3-induced apoptosis, implicating that mitochondrial destabilization amplifies TRAIL-signaling.	info:pmid/23828551#abs:7
PMAIP1 --+> apoptosis		Regulation	Results indicated that goniothalamin triggered phorbol-12-myristate-13-acetate-induced protein 1 (PMAIP1, also known as NOXA)-mediated apoptosis via TP53-dependent and -independent pathways.	info:pmid/21810437#abs:3
PMAIP1 --+> apoptosis		Regulation	RNAi knockdown revealed that Noxa and Bak are required for alpha-tocopheryl succinate-induced apoptosis, and the role of Bak was confirmed using Bak- and/or Bax-deficient cells.	info:pmid/20217235#abs:6
PMAIP1 --+> apoptosis		Regulation	In summary, our results demonstrate that MG132 induces the pro-apoptotic protein Noxa via a p53-independent mechanism that leads to caspase-dependent apoptosis.	info:pmid/16673057#abs:9
PMAIP1 --+> apoptosis		Regulation	Mechanistically, the newly generated NOXA interacted with Mcl-1 and displaced Bim from the Mcl-1/Bim complex, freeing Bim to trigger the mitochondrial apoptotic pathway.	info:pmid/22525702#abs:7
PMAIP1 --+> apoptosis		Regulation	Noxa protein expression becomes detectable prior to Bax translocation, and downregulation of endogenous Noxa by RNA interference protects wild-type MEF against p53-dependent apoptosis.	info:pmid/12719722#abs:7
PMAIP1 --+> apoptosis		Regulation	Among these genes, only NOXA is transcriptionally activated by vesicular stomatitis virus , sendai virus , measles virus, herpes simplex virus, or dsRNA and required for efficient apoptosis of cells.	info:pmid/16832344#abs:2
PMAIP1 --+> apoptosis		Regulation	Here we identify apoptosis, regulated by the proapoptotic BH3-only member Noxa (Pmaip1), as a critical factor for the selection of high-affinity clones during B cell expansion after antigen triggering.	info:pmid/22144184#abs:3
PMAIP1 --+> apoptosis		Regulation	Human papillomavirus 16 , by inducing p53 and pRb-E2F degradation, may play an essential role in development of squamous cell carcinoma of the head and neck through NOXA-MCL1 axis-mediated apoptosis.	info:pmid/22548841#abs:2
PMAIP1 --+> apoptosis		Regulation	Although NOXA essentially contributed to FRE-dependent apoptosis, BIM was effectively induced in the absence of FRE-binding, and small interfering RNA-mediated BIM depletion could rescue apoptosis induced by both FOXO3 mutants.	info:pmid/20123982#abs:8
PMAIP1 --+> apoptosis		Regulation	Prevention of Glucocorticoid-mediated Noxa repression by conditional expression of transgenic Noxa changed the kinetics of Glucocorticoid-induced apoptosis to resemble cell death induced by BimEL alone.	info:pmid/19421859#abs:5
PMAIP1 --+> apoptosis		Regulation	Apoptosis regulated by Bim- and Noxa-driven loss of Mcl-1 is thus the final step in neutrophil differentiation, required for the termination of neutrophil function and neutrophil-dependent inflammation.	info:pmid/21660046#abs:8
PMAIP1 --+> apoptosis		Regulation	Taken together, we conclude that bortezomib-induced apoptosis in adult T-cell leukemia/lymphoma and cutaneous T-cell lymphoma cells at least partly depends on the upregulation of Noxa and functional repression of Mcl-1, as is also the case in myeloma and malignant melanoma.	info:pmid/19068089#abs:9
PMAIP1 --+> apoptosis		Regulation	Taken together, these data demonstrate that metastatic melanoma cells display a specific vulnerability to dihydroartemisinin-induced NOXA-dependent apoptosis and suggest feasibility of future anti-melanoma intervention using artemisinin-derived clinical redox antimalarials.	info:pmid/21547369#abs:9
PMAIP1 --+> apoptosis		Regulation	In UVB-irradiated keratinocytes, Noxa targeted the anti-apoptotic myeloid cell leukemia sequence 1 (Mcl-1) for degradation, and small-interfering RNA -mediated knockdown of Noxa or p38(MAPK) inhibition restored levels of Mcl-1 and abolished apoptosis.	info:pmid/20393480#abs:7
PMAIP1 --+> apoptosis		Regulation	Our data strongly suggests that histone deacetylase inhibitors induce apoptosis primarily through inactivation of anti-apoptotic Bcl-2 family members by increases in Bim and Noxa and highlights these increases as a potential clinical target for chronic lymphocytic leukemia/lymphoma therapy.	info:pmid/17525724#abs:6
PMAIP1 --+> apoptosis		Regulation	One of the major mechanisms of bortezomib associated with its anticancer activity is through upregulation of NOXA, which is a proapoptotic protein, and NOXA may interact with the anti-apoptotic proteins of Bcl-2 subfamily Bcl-X(L) and Bcl-2, and result in apoptotic cell death in malignant cells.	info:pmid/21247388#abs:5
PMAIP1 --+> apoptosis		Regulation	In various types of cultured cells, 3 BH3-only proteins, namely Puma (p53 up-regulated modulator of apoptosis), Noxa, and Bim (Bcl-2 interacting mediator of cell death), have been shown to initiate p53-dependent as well as p53-independent apoptosis in response to DNA damage and treatment with anticancer drugs or glucocorticoids.	info:pmid/16118324#abs:2
PMAIP1 --+> apoptosis		Regulation	Apoptosis triggered by Noxa induction was also suppressed.	info:pmid/20555361#cont:459
PMAIP1 --+> apoptosis		Regulation	BOK and NOXA are essential mediators of p53-dependent apoptosis.	info:pmid/19057620#body:386
PMAIP1 --+> apoptosis		Regulation	Puma and Noxa mediate apoptosis by binding antiapop-	info:pmid/22322596#cont:263
PMAIP1 --+> apoptosis		Regulation	2-deoxyglucose induces Noxa-dependent apoptosis in alveolar rhabdomyosarcoma.	info:pmid/23728461#cont:931
PMAIP1 --+> apoptosis		Regulation	Figure 7 Apoptosis induced by CDDP/F-ara-A combination treatment is mediated by Noxa.	info:pmid/20935673#cont:635
PMAIP1 --+> apoptosis		Regulation	(e,f) Noxa knockdown partially affects MI-219 apoptosis.	info:pmid/21350558#cont:168
PMAIP1 --+> apoptosis		Regulation	MCL-1/NOXA axis has a critical role in sensitisation to apoptosis.	info:pmid/23832116#cont:178
PMAIP1 --+> apoptosis		Regulation	Noxa participates in bortezomib-induced apoptosis in Jurkat cells.	info:pmid/21454712#cont:204
PMAIP1 --+> apoptosis		Regulation	BI97C1-, BI112D1-, and ABT-263–mediated apoptosis require proapoptotic BAX/BAK and BIM/NOXA.	info:pmid/23633928#cont:185
PMAIP1 --+> apoptosis		Regulation	Overexpression of Noxa induces apoptosis as evidenced by the activation of BAK and caspase-7 [42].	info:pmid/21104141#cont:160
PMAIP1 --+> apoptosis		Regulation	PMAIP1, a mitochondria-associated protein, promotes apoptosis .	info:pmid/23384071#cont:374
PMAIP1 --+> apoptosis		Regulation	Recent studies have shown that Noxa plays important roles in many physiological processes other than apoptosis.	info:pmid/22216287#cont:25
PMAIP1 --+> apoptosis		Regulation	CDK5 phosphorylates NOXA suppressing its pro-apoptotic function by promoting its cytosolic sequestration .	info:pmid/21945517#body:161
PMAIP1 --+> apoptosis		Regulation	Noxa is a known binding partner of Mcl-1 L and promotes its degradation during apoptosis.	info:pmid/21145489#body:91
PMAIP1 --+> apoptosis		Regulation	After the activation of HMOX1, up-regulation of Noxa may lead to caspase-independent apoptosis.	info:pmid/21144877#body:30
PMAIP1 --+> apoptosis		Regulation	Noxa and gemcitabine inhibit the growth of A2780 cells via apoptosis induction.	info:pmid/22489660#cont:135
PMAIP1 --+> apoptosis		Regulation	Since NOXA is a key mediator of apoptosis, it is anticipated that its expression is subject to sophisticated regulation.	info:pmid/19164757#body:240
PMAIP1 --+> apoptosis		Regulation	Figure 7 p53-dependent Noxa upregulation by RITA requires Chk2 and contributes to apoptosis induction.	info:pmid/22158418#cont:675
PMAIP1 --+> apoptosis		Regulation	In neuroblastoma cells, gene knockdown of PMAIP1 significantly reduces apoptosis (26).	info:pmid/21865353#cont:231
PMAIP1 --+> apoptosis		Regulation	Increased Noxa may neutralize Mcl-1 and inactivate the major member of anti-apoptotic Bcl-2 family members.	info:pmid/23175245#cont:143
PMAIP1 --+> apoptosis		Regulation	Methotrexate-induced DR5, Puma and Noxa expression might contribute to p53-dependent apoptosis.	info:pmid/21114963#body:159
PMAIP1 --+> apoptosis		Regulation	Two of its transcriptional targets encode Puma and Noxa, which appear to mediate its apoptotic function.	info:pmid/16243507#body:102
PMAIP1 --+> apoptosis		Regulation	PMAIP1 (also known as Noxa) can selectively induce apoptosis in a different range of cancerous cells ( ).	info:pmid/20359517#body:134
PMAIP1 --+> apoptosis		Regulation	Proteasome inhibitors trigger NOXA-mediated apoptosis in melanoma and myeloma cells.	info:pmid/17541428#body:282
PMAIP1 --+> apoptosis		Regulation	These data suggested that Noxa contributed to the cellular apoptotic response to virus or the viral mimetic double-stranded RNA.	info:pmid/15705586#body:208
PMAIP1 --+> apoptosis		Regulation	F1L was able to block apoptosis induced by overexpression of the Bcl-2 Homology Domain-3-only proteins Bim, Puma and Noxa.	info:pmid/16003387#body:221
PMAIP1 --+> apoptosis		Regulation	Also our results indicate that Bim and Noxa contribute to doxorubicin-induced apoptosis in U937 cells.	info:pmid/20188077#body:190
PMAIP1 --+> apoptosis		Regulation	Apoptosis induced by histone deacetylase inhibitors in leukemic cells is mediated by Bim and Noxa.	info:pmid/19390557#body:298
PMAIP1 --+> apoptosis		Regulation	The results are in agreement with some previous studies that demonstrated that Noxa has an unimportant role in apoptosis.	info:pmid/22394200#cont:209
PMAIP1 --+> apoptosis		Regulation	Involvement of Mcl-1, NOXA, and Bim in apoptosis mediated by the NOXA-inducing drug, ?-secretase inhibitor.	info:pmid/17374615#body:111
PMAIP1 --+> apoptosis		Regulation	Yakovlev AG, Di Giovanni S, Wang G, Liu W, Stoica B, Faden AI (2004) BOK and NOXA are essential mediators of p53-dependent apoptosis.	info:pmid/16528364#body:223
PMAIP1 --+> apoptosis		Regulation	exposure, Noxa up-regulation and subsequent Mcl-1 expression decrease were essential for apoptosis.	info:pmid/22380599#cont:47
PMAIP1 --+> apoptosis		Regulation	In contrast, the mRNA encoding Noxa, a known mediator of p53-induced apoptosis, was highly induced in compound mutant cells (Fig. 5b).	info:pmid/12968018#body:235
PMAIP1 --+> apoptosis		Regulation	As aforementioned, Noxa probably participate in apoptosis induced by combination treatments of ABT-737 and Celastrol.	info:pmid/23284992#cont:229
PMAIP1 --+> apoptosis		Regulation	Alternatively, p53 can transactivate different targets such as BAX, PUMA, Noxa, and DR5 leading to induction of apoptosis [ ].	info:pmid/19775621#body:97
PMAIP1 --+> apoptosis		Regulation	SDF-1-induced down-regulation of Bcl-XL and up-regulation of Noxa contribute to apoptosis of acute myeloid leukemia cells.	info:pmid/23798675#cont:347
PMAIP1 --+> apoptosis		Regulation	Mcl-1 and Noxa have recently been shown to be important in regulating T-cell apoptosis during clonal expansion.20	info:pmid/22318539#cont:113
PMAIP1 --+> apoptosis		Regulation	PUMA and NOXA have been identified as downstream targets of p53 and play essential roles in apoptosis progression.	info:pmid/19028473#body:123
PMAIP1 --+> apoptosis		Regulation	The members of this family (Bim, Bik, Bad, Hrk, Noxa, Puma) are thought to act by binding and inactivating anti-apoptotic members.	info:pmid/16500705#body:47
PMAIP1 --+> apoptosis		Regulation	BH3-only protein Noxa regulates apoptosis in activated B cells and controls high-affinity antibody formation.	info:pmid/23770605#cont:720
PMAIP1 --+> apoptosis		Regulation	Silencing of Noxa expression for 65–72 h (marked siNoxa) induces significant protection against myocyte apoptosis (*P<0.05).	info:pmid/21660051#cont:227
PMAIP1 --+> apoptosis		Regulation	The pro-apoptotic genes Noxa and p21 were strongly up-regulated in Huh7 cells after 6h exposure to 0.5g/L AgNPs.	info:pmid/23800688#body:158
PMAIP1 --+> apoptosis		Regulation	BH3-only proteins, such as Noxa and Puma, appear to be involved in the apoptosis that is induced by damage to DNA .	info:pmid/16765912#body:118
PMAIP1 --+> apoptosis		Regulation	In embryonic fibroblasts, the absence of both Noxa and Puma prevented induction of apoptosis by etoposide.	info:pmid/18259198#body:25
PMAIP1 --+> apoptosis		Regulation	Hence, Puma and Noxa are important mediators of the apoptotic responses induced by p53 and other agents.	info:pmid/15571948#body:132
PMAIP1 --+> apoptosis		Regulation	NOXA is essential to counteract this high expression of MCL-1 and allow for the activation of the apoptotic machinery in response to bortezomib (7).	info:pmid/18042711#body:54
PMAIP1 --+> apoptosis		Regulation	For instance, many BH3-only proteins, such as tBID, BIM, PUMA, NOXA and HRK, promote apoptosis (Lomonosova and Chinnadurai, 2008).	info:pmid/22639046#cont:27
PMAIP1 --+> apoptosis		Regulation	They also found that a p53-regulated pro-apoptotic gene, Noxa, was upregulated in c-Jun-deficient tumors.	info:pmid/12620404#body:49
PMAIP1 --+> apoptosis		Regulation	Another report documented a-tocopheryl succinate to induce mitochondrial apoptosis involving the FoxO1-Noxa-Bak axis [37,38].	info:pmid/23272231#cont:186
PMAIP1 --+> apoptosis		Regulation	A previous report showed that induction of apoptosis in myeloma cells by bortezomib requires upregulation of NOXA via an MYC-dependent mechanism.28	info:pmid/21468039#cont:300
PMAIP1 --+> apoptosis		Regulation	In Small cell lung cancer, ABT-737 and chloroquine administration down-regulated Mcl-1 and upregulated NOXA which may promote apoptosis.	info:pmid/24091017#body:306
PMAIP1 --+> apoptosis		Regulation	Noxa appeared to play a role in Obatoclax-induced apoptosis in that small interfering RNA knockdown resulted in substantial inhibition of apoptosis.	info:pmid/24367627#cont:224
PMAIP1 --+> apoptosis		Regulation	Other investigators have reported that proteasome inhibitors trigger Noxa-mediated apoptosis (Qin et al., 2005; Gomez-Bougie et al., 2007).	info:pmid/23093495#cont:275
PMAIP1 --+> apoptosis		Regulation	The BH3-only family proteins, including Bid, Bim and Noxa, are able to block anti-apoptotic members or directly stimulate Bax or Bak .	info:pmid/24099795#body:86
PMAIP1 --+> apoptosis		Regulation	Noxa and Puma, which are pro-apoptotic proteins and transcriptional targets of p53, significantly contribute to p53-mediated apoptosis.	info:pmid/23317647#body:106
PMAIP1 --+> apoptosis		Regulation	In turn, overexpression of pro-survival proteins, such as Mcl-1, prevents cells from responding appropriately to apoptosis-promoting molecules as Noxa and Puma.	info:pmid/18589438#body:180
PMAIP1 --+> apoptosis		Regulation	Moreover, Puma as well as Noxa were reported to be critical mediators of endoplasmic reticulum stress-induced apoptosis in MEF ( ).	info:pmid/17604722#body:120
PMAIP1 --+> apoptosis		Regulation	Similar to Nix, the p53-inducible Bax, Noxa, and Puma promote apoptosis at the mitochondria and associate with Bcl-2 (11, 12, 31).	info:pmid/12606722#body:248
PMAIP1 --+> apoptosis		Regulation	Among the proteins tested, silencing of Noxa was found to most significantly protect Jurkat cells against H 2O 2-induced apoptosis ( C and ).	info:pmid/20085765#body:47
PMAIP1 --+> apoptosis		Regulation	For instance, upon exposure to DNA damage, expression of Bax/Bak, tBid , Noxa , and Puma is up-regulated by p53 to induce apoptosis.	info:pmid/20599942#body:6
PMAIP1 --+> apoptosis		Regulation	Combined stabilization of TAp73ß and simultaneous downregulation of ?Np73AS results in a TAp73-dependent induction of target genes like p57, PUMA and Noxa leading to apoptosis.	info:pmid/21903324#body:37
PMAIP1 --+> apoptosis		Regulation	... Bcl-2-associated death promoter (Bad), Bid, Bcl-2-like protein 11 (Bim), NOXA, and p53 upregulated modulator of apoptosis (PUMA) regulate the antiapoptotic ...	info:pmid/22656858#cont:309
PMAIP1 --+> apoptosis		Regulation	We described that apoptosis regulated through the Noxa and Mcl-1 axis plays an essential role in survival of the fittest T cell clones ( ).	info:pmid/21763160#body:10
PMAIP1 --+> apoptosis		Regulation	Noxa and downstream caspase-9, as well as Apaf-1, but not p53, are required for RIG-I induced apoptosis in melanoma cells, while in non-malignant cells, the	info:pmid/21626268#cont:128
PMAIP1 --+> apoptosis		Regulation	A third divergent class (Bad, Bik, Bid, Hrk, Bim, Bmf, Noxa, and Puma) regulates the anti-apoptotic Bcl-2 proteins to promote apoptosis (32).	info:pmid/21903588#cont:239
PMAIP1 --+> apoptosis		Regulation	DNA damage induces p53-mediated activation of apoptosis by pro-apoptotic regulators such as bax, noxa, or caspases.	info:pmid/22430298#cont:70
PMAIP1 --+> apoptosis		Regulation	D-Penicillamine targets metastatic melanoma cells with induction of the unfolded protein response and Noxa (PMAIP1)-dependent mitochondrial apoptosis.	info:pmid/22843330#title:1
PMAIP1 --+> apoptosis		Regulation	Genes such as Puma, Noxa, Bid, Bax and Bak, which act at the mitochondrial membrane, activate apoptosis in response to intrinsic death signals.	info:pmid/17993233#cont:93
PMAIP1 --+> apoptosis		Regulation	As shown in Fig. 3, apoptosis is mediated by a strong induction of BH3-only proteins (Puma and Noxa), and Bcl-2 family protein (Bax).	info:pmid/20174822#cont:163
PMAIP1 --+> apoptosis		Regulation	In one hand, several proapoptotic Bcl-2 family proteins such as PUMA (p53 up-regulated modulator of apoptosis) and Noxa were shown to be critical mediators of apoptosis regulators .	info:pmid/17585903#body:8
PMAIP1 --+> apoptosis		Regulation	Increased expression of Noxa may promote mitochondrial apoptosis by directly binding to Mcl-1, thereby antagonizing the antiapoptotic function of Mcl-1 [23].	info:pmid/23348928#cont:93
PMAIP1 --+> apoptosis		Regulation	UV-mediated apoptosis also involves p53 signaling, with up-regulation of genes PMAIP1 (Noxa) and CYCS (Cytochrome C) promoting the mitochondrial pathway of apoptosis [50].	info:pmid/20505830#cont:242
PMAIP1 --+> apoptosis		Regulation	The apoptotic mitochondrial pathway is induced by p53 activation and p53-dependent enhanced expression of proapoptotic proteins like Bax, Bid, PUMA and Noxa ( ).	info:pmid/23567504#body:49
PMAIP1 --+> apoptosis		Regulation	Intriguingly, ectopic expression of noxa in Hela cells caused apoptosis in >90% of cells and was also proapoptotic in other human cancer cell lines .	info:pmid/12553907#body:154
PMAIP1 --+> apoptosis		Regulation	Prolonged proteasome inhibition results in the expression of BH3-only proteins such as Puma, Bim, Noxa, or Bik, which promote apoptosis via the intrinsic pathway (2– 4).	info:pmid/22408249#cont:28
DDB2 ---> apoptosis		Regulation	The findings also suggest that modulation of ultraviolet-induced apoptosis by DDB2 may be independent of DNA repair.	info:pmid/11852074#abs:9
DDB2 ---> apoptosis		Regulation	In contrast, the overexpression of DDB2 induces cellular FLICE-like inhibitory protein (cFLIP) expression and further attenuates death ligand-induced apoptosis.	info:pmid/15644494#abs:5
DDB2 ---> apoptosis		Regulation	In sum, these results demonstrate that DDB2 is well conserved between humans and mice and functions as a tumor suppressor, at least in part, by controlling p53-mediated apoptosis after UV-irradiation.	info:pmid/14769931#abs:7
DDB2 ---> apoptosis		Regulation	The mouse model of xeroderma pigmentosum demonstrated that DDB2 was well conserved between mouse and human and was critical in controlling proper cell-survival through regulating the tumor suppressor p53-mediated responses after ultraviolet -irradiation: i.e. defective DDB2 causes the resistance to cell-killing by UV-irradiation due to decreased p53-mediated apoptosis.	info:pmid/16325378#abs:5
DDB2 ---> apoptosis		Regulation	DDB2 promotes apoptosis via mediating the degradation of p21.	info:pmid/24260342#cont:266
DDB2 ---> apoptosis		Regulation	A more direct effect of nucleotide excision repair components on apoptosis induction is mediated by DDB2.	info:pmid/23025416#cont:188
DDB2 ---> apoptosis		Regulation	Apoptosis induced by DDB2 in LNCaP cells was also examined by flow cytometry using annexin V ( ).	info:pmid/22846800#body:107
DDB2 ---> apoptosis		Regulation	They believed that DDB2 plays a critical role in attenuating the level of p21Waf1/Cip1 to allow apoptosis in response to DNA-damaging agents.	info:pmid/21959603#cont:323
DDB2 ---> apoptosis		Regulation	DDB2 functions as a tumor suppressor in normal cells, at least in part by regulating cell proliferation and controlling p53-mediated apoptosis.	info:pmid/18431487#body:278
DDB2 ---> apoptosis		Regulation	In both experiments, the Cdk2 activity was measured by assaying for histone-H1 phosphorylation (38). (C) Model for activation of apoptosis by DDB2.	info:pmid/19541625#body:191
DDB2 ---> apoptosis		Regulation	Despite the link among DDB2, E2F1 and UV-induced apoptosis , XP-E fibroblasts exhibited a normal apoptotic response following UV exposure.	info:pmid/19428372#body:140
DDB2 ---> apoptosis		Regulation	Furthermore, DDB2 abrogation results in resistance to ultraviolet-induced apoptosis ( ), conversely suggesting that DDB2 upregulation could render cells more susceptible to apoptosis.	info:pmid/19481520#body:30
DDB2 ---> apoptosis		Regulation	Phenylethyl Isothiocyanate induced DDB2 expression will keep the ROS level high by down regulation of anti-oxidant genes MnSOD and catalase and trigger apoptosis/senescence of transformed cells.	info:pmid/23109835#cont:292
DDB2 ---> apoptosis		Regulation	Thereby, DDB2 ensures efficient apoptosis.	info:doi/10.4161/cbt.22631#cont:24
NFKBIA ---> inflammatory response		Regulation	The anti-inflammatory response of taurine was shown to be mediated via stabilisation of IkBa.	info:pmid/21232527#abs:4
NFKBIA ---> inflammatory response		Regulation	Genetic variants in the promoter of NFKBIA influenced NFKBIA gene expression, I?Ba protein expression, and TLR-mediated inflammatory responses.	info:pmid/23487427#abs:5
NFKBIA ---> inflammatory response		Regulation	We thus conclude that parthenolide inhibits IkappaB kinase, resulting in stabilization of cytoplasmic IkappaBalpha, which in turn leads to inhibition of NF-kappaB translocation and attenuation of subsequent inflammatory responses.	info:pmid/17272824#abs:12
NFKBIA ---> inflammatory response		Regulation	In addition, Ad-IkappaB alpha (S32A, S36A) prevented IL-1beta-induced inflammatory responses; namely, the production of chemokines, such as ENA-78 and RANTES, and activation of MMP-1 and MMP-3.	info:pmid/19007749#abs:4
NFKBIA ---> inflammatory response		Regulation	The present studies thus unveil a novel autoregulatory feedback mechanism that negatively controls TLR2-IKKs-IkappaBalpha/MKK3/6-p38-NF-kappaB-dependent induction of immune and inflammatory responses via negatively cross-talking with both TRAF6 and TRAF7.	info:pmid/16230348#abs:10
NFKBIA ---> inflammatory response		Regulation	We examined whether cortisol changes persist to school age, and if common genetic variants in the promoter region of the NFKBIA gene involved in regulation of immune and inflammatory responses, modify the association between early experience and later life stress as indexed by hair cortisol levels, which provide an integrated index of endogenous HPA axis activity.	info:pmid/24066085#abs:3
NFKBIA ---> inflammatory response		Regulation	I?Ba dose-dependently modulated the inflammatory response to prolonged pneumonia	info:pmid/23622108#cont:404
NFKBIA ---> inflammatory response		Regulation	As part of a negative regulatory feedback loop, I?Ba is upregulated, contributing to the attenuation of the inflammatory response.	info:pmid/16942889#body:24
NFKBIA ---> inflammatory response		Regulation	The signaling molecule IkappaB-alpha (NFKBIA) inhibits the inflammatory response by blocking NFkappaB-mediated transcription of proinflammatory genes.	info:pmid/20811626#body:198
NFKBIA ---> inflammatory response		Regulation	The presence of a functional IkBa might be sufficient to control minor inflammatory responses against environmental insults.	info:pmid/21566665#cont:146
NFKBIA ---> inflammatory response		Regulation	A possible explanation is that sumoylation of newly synthesized I?Ba is involved in shutting down the inflammatory response by preventing its degradation .	info:pmid/15571812#body:285
NFKBIA ---> inflammatory response		Regulation	The increase in the expression of NFKBIA by glucocorticoids also contributes to suppress nuclear factor kappa B activation and inflammatory response (for ...	info:pmid/21764896#cont:67
NFKBIA ---> inflammatory response		Regulation	I?Ba | LPS Macrophages constitute a major component of the innate immune system and play a central role in acute inflammatory response.	info:pmid/16116086#body:43
NFKBIA ---> inflammatory response		Regulation	In addition, active tissue transglutaminase transamidates IkBa [38], PPARc [18], and Rho A [36], which are key regulators of the inflammatory response.	info:pmid/23049776#cont:307
NFKBIA ---> inflammatory response		Regulation	Therefore parthenolide inhibits IkappaB kinase, resulting in stabilization of cytoplasmic IkappaBalpha, which in turn leads to inhibition of nuclear factor-kappaB translocation and attenuation of subsequent inflammatory responses.	info:pmid/22561123#body:135
NFKBIA ---> inflammatory response		Regulation	This result suggests that IkBa mutant inhibited the inflammatory response in the early period of chronic pancreatitis and played a protective role in the occurrence and development of chronic pancreatitis.	info:pmid/24535864#cont:179
NFKBIA ---> inflammatory response		Regulation	Several of these studies have also shown that blockade of the classical NF-?B pathway, via inhibition of the IKK complex or with I?Ba superrepressor (15-17), diminishes the inflammatory response and accompanying bone loss.	info:pmid/15937549#body:202
NFKBIA ---> inflammatory response		Regulation	Upon encountering diverse stimuli, including TNF-a and IL-1, protein kinases phosphorylate and promote degradation of NFkBIA allowing translocation of nuclear factor kappaB to the nucleus and activation of the inflammatory responses .	info:pmid/19903543#body:123
NFKBIA ---> inflammatory response		Regulation	E 2- related regulation of I?Ba may contribute to the control of the inflammatory responses in endometrial cells.	info:doi/10.1016/S0015-0282(03)01509-7#body:17
ZMAT3 --+> apoptosis		Regulation	Transient overexpression of PAG608 in human tumor-derived cells leads to distinctive changes in nuclear morphology, and can promote apoptosis.	info:pmid/9250682#abs:6
ZMAT3 --+> apoptosis		Regulation	In particular, upregulation of WIG-1 was observed after zinc supplementation, indicating that WIG-1 might be involved in the zinc-induced cell cycle arrest and apoptosis of EC109 cells by regulating the expression of Bax, p21 ( WAF ), and cyclin D1.	info:pmid/21559779#abs:7
ZMAT3 --+> apoptosis		Regulation	Previous studies in cell culture showed that over-expression of pag608 may promote apoptosis.	info:pmid/11182242#body:101
ZMAT3 --+> apoptosis		Regulation	Previous studies in cell culture showed that over-expression of pag608 may promote apoptosis ( ).	info:pmid/11457582#body:130
ZMAT3 --+> apoptosis		Regulation	PAG608 was shown to promote weak apoptosis when overexpressed in human tumor cells.	info:pmid/11571644#body:77
ZMAT3 --+> apoptosis		Regulation	Zmat3 is involved in p53-mediated regulation of apoptosis , and Wnt3 is a key molecule in the fibrotic process .	info:pmid/19446018#body:85
ZMAT3 --+> apoptosis		Regulation	Interestingly, wig-1 has also been reported to regulate tumor cell apoptosis and cell proliferation [2,3].	info:pmid/22347364#cont:310
ZMAT3 --+> apoptosis		Regulation	This observation suggests that WIG-1 may play an important role in cell cycle arrest and in apoptosis of cancer cells.	info:pmid/22794122#cont:380
ZMAT3 --+> apoptosis		Regulation	Overexpression of PAG608 promotes apoptosis and it is proposed this gene may play a role in mediating the biological activities of p53 .	info:pmid/11295161#body:64
ZMAT3 --+> apoptosis		Regulation	Transient over-expression of PAG608 in human tumor-derived cells leads to distinctive changes in nuclear morphology, and can promote apoptosis.	info:pmid/10714958#body:81
ZMAT3 --+> apoptosis		Regulation	We show that induction of Wig-1 in these cells inhibits cell growth without any changes in cell cycle distribution or increased apoptosis.	info:pmid/18519039#body:13
ZMAT3 --+> apoptosis		Regulation	The p53-activated gene 608 is a proapoptotic gene activated by induction of p53 to promote apoptosis and is abundantly expressed in the central nervous system .	info:pmid/17234339#body:4
ZMAT3 --+> apoptosis		Regulation	To our knowledge, only two zinc finger proteins, PAG608 and JAZ, are reported to be located in the nucleus and nucleolus and to be involved in apoptosis.	info:pmid/12196512#body:323
ZMAT3 --+> apoptosis		Regulation	LYAR, a protein with a potential RING finger motif (60), has been shown to enhance tumor formation (61), whereas PAG608, a protein with three Cys2His2-zinc fingers, can promote apoptosis (62).	info:pmid/10075651#body:280
ZMAT3 --+> apoptosis		Regulation	PAG608 is a proapoptotic gene activated by induction of p53 to promote apoptosis, which localized mainly in the nucleus, to the lesser extent in the cytoplasm of cultured cells ( ).	info:pmid/18242749#body:10
ZMAT3 --+> apoptosis		Regulation	Our observation that Wig-1 binds siRNAs/miRNAs in vitro raises the possibility that Wig-1 is involved in miRNA-mediated regulation of cell growth and survival, acting to promote p53-induced cell growth arrest and/or apoptosis.	info:pmid/16844115#body:120
ZMAT3 --+> apoptosis		Regulation	Interestingly, PAG608, a recently identified p53-inducible gene, also contains three C2H2-type zinc finger domains with long (54-77 amino acids) H-C linkers, localizes in the nucleolus, and induces apoptosis when overexpressed in human osteosarcoma and lung adenocarcinoma cells (30).	info:pmid/10488071#body:315
ZMAT3 --+> apoptosis		Regulation	Interestingly, PAG608, a recently identified p53-inducible gene, also contains three C2H2-type zinc finger domains with long (54-77 amino acids) H-C linkers, localizes in the nucleolus, and induces apoptosis when overexpressed in human osteosarcoma and lung adenocarcinoma cells (30).	info:pmid/10488153#body:315
ZMAT3 --+> apoptosis		Regulation	For example, p53 transcriptionally activates PAG608, a nuclear zinc finger-containing protein that induced apoptosis when overexpressed.21 A similar study revealed that p53 activates a number of genes involved in the generation or response to oxidative stress, such as the human homologue of a mouse etoposide-inducible gene (Ei24) and certain oxidoreductases.22 Finally, p53 upregulates the TRAIL-r…	info:pmid/10773824#body:72
ZMAT3 --+> apoptosis		Regulation	Pronounced activation of PARP-1 (as a result of extensive DNA strand breaks) induces an energy-consuming, futile repair cycle that eventually leads to cellular energy depletion and necrotic cell death.19 Apoptosis, on the other hand, may be triggered through p53-dependent upregulation of proapoptotic factors such as BAX and PAG608.18 20 Recently, we described apoptotic cell death in atherosclerot…	info:pmid/11304497#body:73
ZMAT3 --+> apoptosis		Regulation	Another class of genes, such as Bax, IGF-BP3, Killer/DR5, PAG608, and PIG3, are involved in apoptosis to eliminate abnormal cells when DNA errors cannot be adequately repaired.	info:doi/10.1006/jmbi.2001.5082#body:8
PPM1D ---| apoptosis		Regulation	In this study we show that Wip1 negatively regulates the activation of MKK4-JNK-c-Jun signaling during stress-induced apoptosis.	info:pmid/19395378#abs:4
PPM1D ---| apoptosis		Regulation	Thus, Wip1 phosphatase promotes apoptosis in p53-negative tumors and protects normal tissues during treatment with anticancer agents.	info:pmid/22065775#abs:7
PPM1D ---| apoptosis		Regulation	These results suggest that p53-dependent expression of Wip1 mediates a negative feedback regulation of p38-p53 signaling and contributes to suppression of the UV-induced apoptosis.	info:pmid/11101524#abs:9
PPM1D ---| apoptosis		Regulation	As a result, Wip1 functions to abrogate cell cycle checkpoints and inhibit senescence, apoptosis, DNA repair, and the production of inflammatory cytokines.	info:pmid/22201816#abs:6
PPM1D ---| apoptosis		Regulation	Retrovirus-mediated overexpression of PPM1D reduced p53 phosphorylation at these sites, abrogated Ras-induced apoptosis and partially rescued cells from cell-cycle arrest.	info:pmid/12021785#abs:5
PPM1D ---| apoptosis		Regulation	In turn, Wip1 loss suppresses APC(Min)-driven polyposis by lowering the threshold for p53-dependent apoptosis of stem cells, thus preventing their conversion into tumor-initiating stem cells.	info:pmid/18371349#abs:7
PPM1D ---| apoptosis		Regulation	On the other hand, the loss of Wip1 expression, either by knockout or knockdown in mice or human keratinocytes respectively, promoted apoptosis and potentiated H2AX phosphorylation following ultra-violet treatment.	info:pmid/24126074#abs:6
PPM1D ---| apoptosis		Regulation	The oncogenic Wip1 phosphatase (PPM1D) is induced upon DNA damage in a p53-dependent manner and is required for inactivation or suppression of DNA damage-induced cell cycle checkpoint arrest and of apoptosis by dephosphorylating and inactivating phosphorylated Chk2, Chk1, and ATM kinases.	info:pmid/18482988#abs:1
PPM1D ---| apoptosis		Regulation	Wip1 inhibits BAX-mediated apoptosis	info:pmid/23907458#cont:36
PPM1D ---| apoptosis		Regulation	Wip1 inhibits E2F1-induced apoptosis.	info:pmid/16912047#body:274
PPM1D ---| apoptosis		Regulation	Figure 3 CDDP-induced, Chk1-mediated apoptosis is attenuated by PPM1D.	info:pmid/21927021#cont:409
PPM1D ---| apoptosis		Regulation	Figure 6 Wip1 depletion contributes to HdmX downregulation and p53-induced apoptosis.	info:pmid/21546907#cont:577
PPM1D ---| apoptosis		Regulation	We ruled out the possibility that WIP1 silencing by itself would trigger a DNA damage response and apoptosis.	info:pmid/23146903#cont:160
PPM1D ---| apoptosis		Regulation	Wip1 induces G2/M arrest but also decreases cellular apoptosis in Mouse fibroblasts.	info:pmid/21734451#cont:158
PPM1D ---| apoptosis		Regulation	Deletion of Wip1 phosphatase results in enhanced p53-dependent apoptosis of intestinal stem cells.6	info:pmid/22555459#cont:67
PPM1D ---| apoptosis		Regulation	In addition, as shown by many other groups, Wip1 up-regulation inhibits cell cycle arrest and suppresses apoptosis.	info:pmid/21163364#body:127
PPM1D ---| apoptosis		Regulation	One possible mechanism of Wip1-mediated anti-apoptosis is via the p38/JNK MAPKs pathway, as suggested.	info:pmid/22405851#body:142
PPM1D ---| apoptosis		Regulation	The ATM, PPM1D and PIG8 genes that are involved in activation of p53 and induction of apoptosis by p53 are all up-regulated in chip1.	info:pmid/16045814#body:198
PPM1D ---| apoptosis		Regulation	A major factor influencing the use of Wip1 as a therapeutic target is that loss of Wip1 promotes apoptosis in response to external stresses.	info:pmid/20093361#body:48
PPM1D ---| apoptosis		Regulation	phenotype in mice; in many instances, this effect is mediated through the PPM1D-dependent regulation of apoptosis.	info:pmid/22895013#cont:27
PPM1D ---| apoptosis		Regulation	Wip1 signaling has similar effects, because Wip1 inhibits apoptosis and cell cycle arrest by inactivating several key stress-signaling proteins (7).	info:pmid/20007970#body:242
PPM1D ---| apoptosis		Regulation	The result suggests that Wip1 regulates negatively Chk2-mediated apoptosis following ?-irradiation and that this inhibition by Wip1 requires its phosphatase activity.	info:pmid/16798742#body:275
PPM1D ---| apoptosis		Regulation	Furthermore, we provide evidence suggesting that Wip1 may negatively regulate [italic gamma]-irradiation-induced apoptosis by dephosphorylating and inactivating Chk2 (Figures 4 and 5).	info:pmid/16311512#body:186
PPM1D ---| apoptosis		Regulation	Wip1 phosphatase regulates stem-cell apoptosis in a p53-dependent manner and co-localizes with thymidine label-retaining cells in a supra-Paneth cell position14.	info:pmid/23446353#cont:23
PPM1D ---| apoptosis		Regulation	Thus, the tumor cells with elevated levels of Wip1 readily underwent caspase-dependent apoptosis, the process that is characteristically compromised in tumors lacking wild-type p53.	info:pmid/22544321#cont:59
PPM1D ---| apoptosis		Regulation	Down-regulation of PPM1D by Small interfering RNA induced reduced cell proliferation and apoptosis in MCF7 and ZR-75-1 cells carrying wild-type p53 but not in BT-474 carrying mutant p53 [71].	info:pmid/21222575#cont:101
PPM1D ---| apoptosis		Regulation	As the pathways execute somewhat different cellular responses with regard to cell cycle arrest and apoptosis in response to Ultraviolet irradiation, Wip1 may regulate negatively Ultraviolet irradiation-induced apoptosis by dephosphorylate some kinases [48].	info:pmid/22312244#cont:103
PPM1D ---| apoptosis		Regulation	Because apoptosis was among the most enriched Gene Ontology terms in SMRT-dependent genes, we selected a group of pro-apoptotic genes regulated by CDDP (FOS, PPM1D, SMAD7, SRPK2, BCL2L11, MAX), and performed RT-qPCR after transfection of the cells with siRNA against SMRT and subsequent treatment with CDDP.	info:pmid/23690919#cont:73
PPM1D ---| apoptosis		Regulation	With the 0.25 µM aflatoxin B1 concentration, the p53 signaling pathway was identified in all cell samples; it contained several common up-regulated genes, including FAS, LRDD, PPM1D and TP53I3, which are known to promote apoptosis, and to be induced by p53 and/or involved in cellular response to an oxidative stress.	info:pmid/22100608#body:91
PPM1D ---| apoptosis		Regulation	cell carcinomas have been associated with common regions of DNA gain, including 17q23-25, which correlates with increased expression of the 17q23 protein-phosphatase 1D gene (PPM1D), negative regulator of p38/MAPK (mitogen-activated protein kinase), and in turn, p53-mediated transcription and apoptosis, and negative regulator of checkpoint kinase CHK1 and G2/M cell cycle arrest .	info:pmid/22525820#body:37
PPM1D ---| apoptosis		Regulation	One possible mechanism of Wip1-mediated anti-apoptosis is via the p38/JNK MAPKs pathway, as suggested.	info:doi/10.1016/j.biocel.2012.02.013#body:142
JUN ---> CDKN1A		PromoterBinding	Chromatin immunoprecipitation revealed that P-c-Jun is bound to the proximal part of p21WAF1/Cip1 promoter in Cyclosporine A-treated glioblastoma cells.	info:pmid/17321721#abs:8
JUN ---> CDKN1A		PromoterBinding	B, transactivation of the human p21WAF1 promoter by c-Jun.	info:pmid/10506225#body:157
JUN ---> CDKN1A		PromoterBinding	Similarly, c-Jun bound to the p21WAF1/CIP1 promoter in cells exposed to high Ca2+ (data not shown).	info:pmid/16172401#body:198
JUN ---> CDKN1A		PromoterBinding	EGF-induced c-Jun/ARNT/Sp1 complex could bind to the Sp1 sites of the p21WAF1/CIP1 promoter (Fig. 6e).	info:pmid/20508969#cont:213
JUN ---> CDKN1A		PromoterBinding	1999 . c-Jun transactivates the promoter of the human p21(WAF1/Cip1) gene by acting as a superactivator of the ubiquitous transcription factor Sp1.	info:pmid/22493087#cont:559
JUN ---> CDKN1A		PromoterBinding	Thus, all Jun proteins may play a role of superactivator by binding to the ubiquitous transcription factor SP1 on the promoter of the p21WAF1/cip1 gene (Kardassis et al., 1999).	info:pmid/11526502#body:186
JUN ---> CDKN1A		PromoterBinding	Additionally, it has been reported that Transforming growth factor-ß may activate the Ras/mitogen-activated protein kinase pathways to activate c-Jun, which can then transactivate the promoter of the p21 Cip1 gene via the stimulatory protein-1 site, thereby acting as a superactivator of the stimulatory protein-1 transcription factor .	info:pmid/11707292#body:211
CDKN1A ---> JUN		Regulation	The n-butyrate-induced p21(Cip1)-mediated inhibition of JNK and c-jun represents a novel potential mechanism by which proliferative unresponsiveness was maintained in CD4(+) T cells.	info:pmid/20102411#abs:7
CDKN1A ---> JUN		Regulation	The increased p21(Cip1/Waf1) expression is due, at least in part, to an increase in p21(Cip1/Waf1) mRNA, and receptor-mediated changes in phosphorylation of c-Jun provide a mechanism to account for this p21(Cip1/Waf1) transcriptional regulation.	info:pmid/12126481#abs:6
CDKN1A ---> JUN		Regulation	Our present findings strongly support the notion that the up-regulation of p21WAF1/CIP1 gene expression by PMA may also be mediated through PP2B by regulating the interaction of c-Jun with Sp1.	info:pmid/17215518#body:307
CDKN1A ---> JUN		Regulation	Therefore, p53 or p21 Cip1 protected cells from rapamycin-induced apoptosis by suppressing the sustained phosphorylation of c-Jun, possibly by abrogating rapamycin-induced activation of the JNK cascade.	info:pmid/12820963#body:86
CDKN1A ---> JUN		Regulation	An explanation for this apparent discrepancy is the expression of additional anti-apoptotic proteins including p21 Waf1/Cip1, which is cytoplasmic localized in monocytic leukemia and interferes with the VP-16-mediated p38 and c-Jun phosphorylation .	info:pmid/15911090#body:156
LTB ---> inflammatory response		Regulation	It is also known that LT-ß is expressed on B-lymphocytes ( ), and thus the increase of the trout LT-ß1 transcript by LPS stimulation might depend on the expression on B-cells, or indicate that trout LT-ß is involved in the inflammatory responses against bacterial infections.	info:pmid/16144708#body:146
ATF3 ---| inflammatory response		Regulation	Neural apoptosis, inflammatory gene expression and cellular inflammatory response were upregulated in ATF3 knockout mice.	info:pmid/22704967#abs:8
ATF3 ---| inflammatory response		Regulation	ATF3 plays a role in islet graft rejection by contributing to islet cell death and inflammatory responses at the graft sites.	info:pmid/20349223#abs:10
ATF3 ---| inflammatory response		Regulation	Although several TFs have been associated with enhanced inflammatory responses in the lung, ATF3 attenuates the inflammatory responses associated with allergic airway disease.	info:pmid/18794337#abs:5
ATF3 ---| inflammatory response		Regulation	Together, those studies suggest that ATF3 regulates inflammatory responses.	info:pmid/22768301#cont:381
ATF3 ---| inflammatory response		Regulation	ATF3 also contributes to inflammatory response during islet transplantation .	info:pmid/21345597#body:19
ATF3 ---| inflammatory response		Regulation	ATF-3 subsequently binds to the promoter of Cebpd and suppresses its transcription, thereby attenuating the inflammatory response9.	info:pmid/23525087#cont:23
ATF3 ---| inflammatory response		Regulation	Furthermore, it is not yet known as to what degree ATF3 may be influencing other components of the inflammatory response in vivo.	info:pmid/23697557#cont:398
ATF3 ---| inflammatory response		Regulation	Thus, ATF3 may curtail the amount of CCL4 secreted by macrophages, thereby preventing damaging inflammatory responses.	info:pmid/16982098#body:22
ATF3 ---| inflammatory response		Regulation	ATF3 may act as a negative regulator of the inflammatory response by inhibiting transcription of various proinflammatory genes in macrophages (20–22).	info:pmid/20413626#cont:183
ATF3 ---| inflammatory response		Regulation	It was recently reported that ATF3 is a negative regulator of TLR4, which suggests that ATF3 regulates TLR4- stimulated inflammatory responses as part of a negative-feedback loop [28].	info:pmid/21152039#body:231
ATF3 ---| inflammatory response		Regulation	Recently, Gilchrist et al. and Whitmore et al. have reported that ATF3 serves as a negative regulator for the inflammatory response stimulated by TLR2/6 heterodimer, TLR3, TLR4, TLR5, TLR7, and TLR9.	info:pmid/20236803#body:143
ATF3 ---| inflammatory response		Regulation	ATF3 has also been shown to negatively regulate the transcription of pro-inflammatory cytokines and has important roles in the suppression of inflammatory responses to infection and allergy.	info:pmid/23028726#cont:246
ATF3 ---| inflammatory response		Regulation	Possible miR-663 target genes are interleukin8, activating transcription factor 3 (ATF3), and Kruppel-like factor 4 (KLF4) that regulate important physiological processes including cell proliferation and inflammatory response [63].	info:pmid/23745802#cont:85
ATF3 ---| inflammatory response		Regulation	4. Activating transcription factor 3, a member of the cAMP response element binding /Activating transcription factor family of transcription factors that negatively regulates Toll-like receptor4-stimulated inflammatory responses by altering chromatin structure and interacting with regulatory regions of targeted genes (for example, nuclear factor-=B and activator protein-1 promoter binding sites) …	info:pmid/20964825#cont:154
LTB --+> apoptosis		Regulation	Among these differentially expressed genes, p16INK4, IL-12, TRAIL and the lymphotoxin beta gene involved in growth suppression or cell apoptosis were up-regulated, and PTEN involved in cell proliferation was down-regulated by BNIPL-1.	info:pmid/16143817#abs:7
LTB --+> apoptosis		Regulation	The mechanisms through which the TNF family member lymphotoxin-ß (LTß) activates NF-?B and initiates apoptosis are less well defined.	info:pmid/17430892#body:70
LTB --+> apoptosis		Regulation	Importantly, TRAF3 has been shown to play an important role in LTß-mediated apoptosis in epithelial cells (33), suggesting that TRAF3 may also be required for CD40-mediated apoptosis.	info:pmid/12089335#body:219
LTB --+> apoptosis		Regulation	Potential mechanisms to enhance the cytolytic activity of lymphocytes include gene transfer into tumor of ligands for apoptosis-inducing cytokines such as lymphotoxin ß ( ) and tumor necrosis factor (TNF) ( ).	info:pmid/15845446#body:192
LTB --+> apoptosis		Regulation	The template set included probes for cytokines e.g., tumor necrosis factor a (TNFa), TNFa-related apoptosis-inducing ligand (TRAIL), receptor interacting protein , lymphotoxin ß (LTß), interferon ?, transforming growth factor ß1, and ribosomal protein L32 and glyceraldehyde phosphate dehydrogenase (GAPDH) as internal controls.	info:pmid/16159691#body:81
LTB --+> apoptosis		Regulation	NFAT5 may contribute to the organogenesis and apoptosis mediated by TNF family proteins, including TNFa and lymphotoxin-ß .	info:doi/10.1016/S1074-7613(01)00165-0#body:129
BLOC1S2 ---> apoptosis		Regulation	Bloc1s2 has been shown to regulate apoptosis in cancer , and Sec23ip is involved in protein export from the endoplasmic reticulum , and both of these genes are indirectly related to Hps5/6 genes.	info:pmid/19482074#body:69
NFATC1 ---> apoptosis		Regulation	Meanwhile, we also further explore the mechanisms of NFAT2 activation and NFAT2 mediates high glucose-induced podocyte apoptosis.	info:pmid/23340267#abs:5
NFATC1 ---> apoptosis		Regulation	Both corticosterone-induced apoptosis and FasL expression in the rat Leydig cells were enhanced by the overexpression of NFAT2 and antagonized by Cyclosporin A.	info:pmid/17712479#abs:12
NFATC1 ---> apoptosis		Regulation	Whereas high concentrations of NFATc1/aA can also lead to apoptosis, in collaboration with NF-?B-inducing co-stimulatory signals they support the survival of mature lymphocytes in late phases after their activation.	info:pmid/22764736#abs:6
NFATC1 ---> apoptosis		Regulation	Programmed cell death might be differentially regulated by specific NFATc proteins.	info:pmid/15060569#body:92
NFATC1 ---> apoptosis		Regulation	both NFAT1 and NFAT2 differentially regulate aspects of cell transformation, cell cycle and apoptosis.39	info:pmid/22333584#cont:186
NFATC1 ---> apoptosis		Regulation	In addition, NFATc1 / splenic B cells showed a distinct increase in A-IgM–mediated apoptosis.	info:pmid/21464221#cont:90
NFATC1 ---> apoptosis		Regulation	Together, these data demonstrate that activation of calcineurin and NFATc by ET-1 is sufficient to inhibit H 2O 2-induced apoptosis.	info:pmid/19232951#body:93
NFATC1 ---> apoptosis		Regulation	These findings demonstrate that the activation of calcineurin/NFATc is sufficient to inhibit H2O2-induced myocardial cell apoptosis.	info:pmid/11420299#body:191
NFATC1 ---> apoptosis		Regulation	The higher expression of transcription factor NFATc1, which controls apoptosis, results in long-lasting B1a cells in Siglec-G-deficient mice ( ).	info:pmid/22841841#body:97
NFATC1 ---> apoptosis		Regulation	Moreover, Kakita et al. (2) demonstrated that NFATc1 plays a crucial role in endothelin-1-mediated protection against oxidative stress-induced apoptosis in cardiomyocytes.	info:pmid/12226086#body:311
NFATC1 ---> apoptosis		Regulation	Attenuation of NFATc1 causes increased apoptosis and decreased proximal tubular cell proliferation after HgCl2 injury. (A) Apoptosis after HgCl2-induced Acute kidney injury.	info:pmid/19118153#body:104
NFATC1 ---> apoptosis		Regulation	In the present study, we show that increased expression and activity of calcineurin and activation of NFATc1 in SLE-MNC and nifedipine exerted many effects on mononuclear cell activity including suppressed nuclear factor of activated T cells activity, increased SLE-MNC apoptosis and decreased Th1/Th2 cytokines secretion.	info:pmid/18790672#body:20
NFATC1 ---> apoptosis		Regulation	P2X7 receptor expression is reported to lead to an increase in mitochondrial and endoplasmic reticulum Ca 2+ content, changes in cellular adenosine 5' triphosphate levels and activation of nuclear factor of activated T cells complex 1 (NFATc1), that protects from apoptotic cell death from other stimuli .	info:pmid/22120528#body:139
NFATC1 ---> apoptosis		Regulation	In addition, recent evidence suggests that nuclear factor of activated T cell proteins, and in particular NFATc1, regulate important cellular processes such as proliferation and apoptosis in different cell types including epithelial cells, fibroblasts, and preadipocytes (Hogan et al, 2003; Neal and Clipstone, 2003; Viola et al, 2005).	info:pmid/16874304#body:57
NFATC1 ---> apoptosis		Regulation	Initially, NFATc1 induces strong tumour failsafe mechanisms via direct p19ARF promoter regulation, leading to p53 stabilization and apoptosis.	info:doi/10.1016/j.pan.2012.11.129#body:9
NFATC1 ---> CDKN1A		PromoterBinding	Santini et al have very recently shown that calcineurin regulates the expression of mouse keratinocyte differentiation markers and the cyclin-dependent kinase inhibitor p21WAF1 through a mechanism that appears to involve an interaction between NFAT1/NFAT2 and the Sp1/Sp3 transcription factors (Santini et al, 2001).	info:pmid/11982754#body:252
NFATC1 ---> CDKN1A		PromoterBinding	Other transcription factors such as Smad proteins, NFATc1 or NFATc2 proteins can associate with Sp1 and transactivate the p21WAF1/Cip1 promoter in HaCaT keratinocytes , human hepatoma HepG2 cells or primary mouse keratinocytes during differentiation .	info:pmid/17321721#body:197
JUN --+> inflammatory response		Regulation	Overall, our study reveals that the MEK-ERK1/2 signaling pathway, but not the JNK pathway, contributes to the c-Jun-dependent microglial inflammatory response following irradiation.	info:pmid/22606284#abs:9
JUN --+> inflammatory response		Regulation	Although the c-Jun/activator protein 1 transcriptional factor regulates cell proliferation, apoptosis, and inflammatory responses, its role in lung pathogenesis is largely unknown.	info:pmid/22265050#abs:2
JUN --+> inflammatory response		Regulation	The phosphorylation of downstream targets c-Jun and ATF-2 was also increased; subsequent cascades to induce pro-inflammatory responses were significantly activated whereas cascades to activate apoptotic events were not.	info:pmid/15557226#abs:3
JUN --+> inflammatory response		Regulation	The transcription factor c-Jun/AP-1 (activator protein 1) is involved in inflammatory responses and tumorigenesis and has been proposed as an essential mediator of oncogenic beta-catenin signaling in the intestine.	info:pmid/18679426#abs:2
JUN --+> inflammatory response		Regulation	Among the AP-1 family proteins, c-Jun is thought to play a central role in inflammatory responses.	info:pmid/21488180#cont:298
JUN --+> inflammatory response		Regulation	Among these activator protein 1 family proteins, c-Jun is thought to have a central role in inflammatory responses.	info:pmid/23908181#cont:215
JUN --+> inflammatory response		Regulation	Both NF?B and activation of c-Jun phosphorylation contribute to the inflammatory response of the host defense against pathogens.	info:pmid/23977376#cont:239
JUN --+> inflammatory response		Regulation	that protein kinase C and the transcriptional regulators c-Jun and c-Fos (activator protein-1) play a pivotal role in the induction of inflammatory responses in T cells.	info:pmid/23892429#cont:608
JUN --+> inflammatory response		Regulation	Inhibition of c-fos and/or c-jun by various agents (e.g. nordihydroguatiaretic acid (NDGA), curcumin, andN-acetylcysteine) has been shown to inhibit inflammatory responses in different tissues (6, 7).	info:pmid/9468519#body:36
JUN --+> inflammatory response		Regulation	Inhibition of c-fos and/or c-jun by various agents (e.g. nordihydroguatiaretic acid (NDGA), curcumin, andN-acetylcysteine) has been shown to inhibit inflammatory responses in different tissues (6, 7).	info:pmid/9478946#body:36
JUN --+> inflammatory response		Regulation	This resulted in the reduced accumulation of phosphorylated c-Jun and activation protein-1 DNA binding activity, and of activation protein-1-mediated inflammatory responses in Osteoarthritis chondrocytes.	info:pmid/20447316#cont:52
JUN --+> inflammatory response		Regulation	Time-course experiments suggest that JNK/p38 and c-Jun contribute to the inflammatory response induced by cytokines in glial cells because at 30min they are both overexpressed ( C).	info:pmid/23603149#body:145
JUN --+> inflammatory response		Regulation	Consequently, c-Jun has been shown to be involved in various biological and pathological processes, such as cell proliferation, apoptosis, immune and inflammatory response, and tumorigenesis .	info:pmid/23891849#body:4
JUN --+> inflammatory response		Regulation	We also detected changes in c-JUN and Phospholipase A2 that can influence the inflammatory response as well as an overexpression of TGFB1, MEF2, and NR41 that can promote a protective compensatory response.	info:pmid/21298039#cont:613
JUN --+> inflammatory response		Regulation	activating protein-1 is a dimeric basic region leucine zipper protein composed of members of Jun, Fos, activating transcription factor and the Maf subfamily, which bind TPA-response elements or cAMP-response elements.31 Among the activating protein-1 family proteins, c-Jun is thought to play central roles in inflammatory responses.	info:pmid/16410796#body:57
JUN --+> inflammatory response		Regulation	The inflammatory response of smooth muscle cells involves a number of proteins of the signal cascade, including the inducible transcription factors c-Jun and c-Fos.11 These are expressed at very low levels in quiescent smooth muscle cells but can be induced by stimulating smooth muscle cells with different agents, such as angiotensin II12 or platelet-derived growth factor.13 When activated, c-Jun…	info:pmid/10807739#body:32
CDKN1A ---> p53-mediated DNA damage response		Regulation	Here we show that ectopic expression of HIC1 in MDA-MB-231 cells or its overexpression in BJ-Tert fibroblasts induces decreased mRNA and protein expression of p21 (CIP1/WAF1) another member of this CKI family that plays essential roles in the p53-mediated DNA damage response.	info:pmid/23178572#abs:3
CDKN1A ---> p53-mediated DNA damage response		Regulation	In response to replicative stress, Fanconi Anemia stem and progenitor cells mount an aberrant p53-mediated DNA damage response leading to a cell cycle arrest that is dependent on the induction of the inhibitor p21Cdkn1a. p53 and p21 silencing rescued the resulting hematopoietic defects in vitro and in vivo.	info:doi/10.1016/j.stem.2013.05.005#body:31
Ras --+> CDKN1A		Expression	This induction is p53-independent since a p21WAF1 promoter devoid of the p53 responsive elements is still activated by Ras.	info:pmid/10698496#abs:7
Ras --+> CDKN1A		Expression	As already reported, oncogenic Ras expression was sufficient to induce cyclin D1 and p21cip1 expression and their association with cdk4.	info:pmid/10698514#abs:3
Ras --+> CDKN1A		Expression	Thus the decrease in p21cip1 levels was mediated by a TGFbeta-initiated Ras-dependent, but smad-independent post-transcriptional mechanism.	info:pmid/11784716#abs:14
Ras --+> CDKN1A		Expression	Increased Rho activity was associated with increased plasma membrane binding of RhoA and decreased activity of the Rho/Ras-regulated p21(WAF1/CIP1) promoter.	info:pmid/12429740#abs:4
Ras --+> CDKN1A		Expression	In conclusion, the findings herein presented indicate that the activation of the Ras/ERK pathway contributes to the induction of p21WAF1 expression in vascular smooth muscle cells.	info:pmid/16248979#abs:8
Ras --+> CDKN1A		Expression	The results also indicated that the constitutive activation of Ras might have induced the persistent expression of p21cip1 and p27kip1, and that this induction of p21cip1 and p27kip1 expression possibly caused the cell cycle arrest at the G1 phase.	info:pmid/12452332#abs:8
Ras --+> CDKN1A		Expression	Rather surprisingly, we found that pharmacologic inhibition of p38, together with Raf activation of ERK, was sufficient to mimic the morphologic and growth transformation caused by oncogenic Ras. p38 inhibition together with ERK activation also caused the same alterations in cyclin D1 and p21(CIP1) expression caused by Ras and induced an autocrine growth factor loop important for transformation.	info:pmid/12082106#abs:4
Ras --+> CDKN1A		Expression	Ras up-regulates the expression of c-Jun and p21WAF1/CIP1.	info:pmid/17088994#cont:114
Ras --+> CDKN1A		Expression	Signals from Ras and Rho GTPases interact to regulate expression of p21Waf1/Cip1.	info:pmid/9685162#title:1
Ras --+> CDKN1A		Expression	Signals from Ras and Rho GTPases interact to regulate expression of p21Waf1/Cip1.	info:pmid/20855497#cont:776
Ras --+> CDKN1A		Expression	Signals from Ras and Rho GTPases interact to regulate expression of p21Waf1/Cip1.	info:pmid/15094715#body:263
Ras --+> CDKN1A		Expression	This suggests that Ras stimulates cyclin D and p21Cip1expression.	info:pmid/9920882#body:235
Ras --+> CDKN1A		Expression	When Rho was inhibited, Ras induced the expression of p21 Waf1/Cip1, which inhibited the entry of the cells into the S phase of the cell cycle.	info:pmid/10047515#body:96
Ras --+> CDKN1A		Expression	It was shown that Rho activity is required to suppress the activated Ras-induced p21Waf1/Cip1levels and allow G1 to S phase progression (66).	info:pmid/11346642#body:398
Ras --+> CDKN1A		Expression	There have been controversies as to how p21WAF1/CIP1 transcription is regulated by the Ras/Raf/MEK/mitogen-activated protein kinase pathway.	info:pmid/14506245#body:261
Ras --+> CDKN1A		Expression	Data from Olson et al. (36) suggest that constitutive Ras signaling in the absence of Rho increases p21Cip1 levels, leading to cell-cycle arrest.	info:pmid/14966563#body:348
Ras --+> CDKN1A		Expression	Ras here induces p21 WAF1/CIP1 expression in a p53-independent manner, and abrogation of this induction by RNAi alleviated Ras-induced arrest ( ).	info:pmid/16337592#body:137
Ras --+> CDKN1A		Expression	Oncogenic Ras specifically requires RhoA activity to suppress p21 WAF1/CIP1 expression and promote Ras-induced cell cycle progression .	info:pmid/11790552#body:84
Ras --+> CDKN1A		Expression	For example, the expression of the cyclin-dependent kinase inhibitor p21CIP1/WAF1 is regulated by Ras via the Raf kinase in response to serum or growth factors.	info:pmid/11053235#body:254
Ras --+> CDKN1A		Expression	Results from two other groups have confirmed our original findings that the Ras/mitogen-activated protein kinase pathways were required for TGFß induction of p21Cip1 expression (45, 46).	info:pmid/10843986#body:317
Ras --+> CDKN1A		Expression	These results indicate further the ability of c-Myc to repress p21CIP1 transcription, because high levels of activated Ras have been shown to up-regulate p21CIP1 expression (44).	info:pmid/10920185#body:252
Ras --+> CDKN1A		Expression	Elevated p21Waf1, which is known to target cdc2 kinase for degradation31 might contribute to this arrest. p21Waf1 expression is controlled by Ras, Raf and the TCF Elk-1.32-34	info:pmid/23656782#cont:188
Ras --+> CDKN1A		Expression	Agents that inhibit Rho may be expected to repress cyclin D1, increase Ras-dependent p21CIP1 expression, and thereby promote normal replication control in cells that express oncogenic Ras.	info:pmid/11896588#body:210
Ras --+> CDKN1A		Expression	It has been demonstrated that, in certain situations, activation of Ras induces p21Cip1 expression and cell cycle arrest via the Erk mitogen-activated protein kinase transduction pathway (reviewed in Lloyd, 1998).	info:pmid/10962574#body:187
Ras --+> CDKN1A		Expression	Expression of p21Cip is activated by hyperstimulation of the Ras/Raf signaling pathway (Woods et al., 1997), and p21Cip has been reported to be a direct transcriptional target of overexpressed Ets factor E1AF (Funaoka et al., 1997).	info:pmid/11114728#body:158
Ras --+> CDKN1A		Expression	PML also has been implicated in Ras-mediated p53-dependent growth arrest (Ferbeyre et al., 2000; Pearson et al., 2000), although induction of p53 and p21Cip1 levels by Ras appear not to be affected in PML-/- cells (Pearson et al., 2000).	info:pmid/11258707#body:122
Ras --+> CDKN1A		Expression	The antagonistic effect of Rho on Ras-induced increase in p21 Cip1 levels is mediated, at least in part, by the suppression of p21 Cip1 transcription ( ), however, the signaling pathways utilized by Rho to prevent induction of p21 Cip1 are still unknown.	info:pmid/11057896#body:113
Ras --+> CDKN1A		Expression	Whereas Ras triggers cell cycle-inhibitory changes in the expression of p16Ink4a, p19Arf, p53, and p21Cip1/Waf1, Ras also increases transcription of cyclin D1, which results in activation of Cdk4 (Pestell et al. 1999).	info:pmid/12435633#body:217
Ras --+> CDKN1A		Expression	The acute regulation of p21 Cip1 expression by Ras and Rho signaling pathways is perhaps related to the fact that p21 Cip1 is induced by growth factors such as PDGF to facilitate the assembly of D-type cyclins with their cognate cyclin-dependent kinases .	info:pmid/11342185#body:63
Ras --+> CDKN1A		Expression	Interestingly, ras activity stimulates transcription both of the activator (cyclin D1) and of the negative regulators (p21 Waf1 and p16 INK4a) of the cyclin/cdk complexes but the mechanisms by which these signals are integrated in vivo during ras-induced tumorigenesis are completely unclear.	info:pmid/10679397#body:41
Ras --+> CDKN1A		Expression	In previous studies, activation of the Ras/Raf/MEK/ERK signaling pathway has been shown to promote expression of p21Waf1/Cip1, particularly in human venous endothelial cells , leukemia cells , and murine fibroblasts .	info:pmid/22560879#body:152
Ras --+> CDKN1A		Expression	KLF4 has been implicated in tumor development: when p21Waf1/Cip1 expression is downregulated secondary to genetic abnormalities, or when Ras and its main target factor cyclin D1 are activated, thus suppressing the expression of p21Waf/Cip1; therefore, KLF4’s function as a p53 repressor becomes dominant, neutralizing its role as a tumor suppressor and potentially developing a tumor [10, 25, 26, 29…	info:pmid/21132436#cont:38
Ras --+> CDKN1A		Expression	The activation of Ras stimulates the expression of both p21Cip1 and p27Kip1.	info:doi/10.1016/j.cellsig.2011.12.006#body:317
Ras --+> CDKN1A		Expression	In previous studies, activation of the Ras/Raf/MEK/ERK signaling pathway has been shown to promote expression of p21Waf1/Cip1, particularly in human venous endothelial cells , leukemia cells , and murine fibroblasts .	info:doi/10.1016/j.cellsig.2012.04.011#body:152
CDKN1A ---| CCNB1		Expression	In fact, p21/WAF-1 appears to directly repress a minimal cyclin B(1) promoter (-90 bp), a process that can be mediated by the amino-terminal portion of the p21 protein.	info:pmid/16160080#abs:7
CDKN1A ---| CCNB1		Expression	p21Cip1/WAF1 mediates cyclin B1 degradation in response to DNA damage.	info:pmid/19158493#title:1
CDKN1A ---| CCNB1		Expression	An S-phase block or delay by p21waf1 could reduce both cyclin B1 expression and cyclin B1/Cdc2 kinase activity.	info:pmid/10347252#body:179
CDKN1A ---| CCNB1		Expression	increased p21Cip1 and p27Kip1 expression while reduced Cyclin B1, Cyclin D1, Cyclin D2 and Cyclin E expression in NCI-N87 and AGS cells (Figure 4A-4D).	info:pmid/24204899#cont:97
CDKN1A ---| CCNB1		Expression	Using an inducible system for p21 Waf1 expression, Chang et al. have previously reported that p21 Waf1 suppresses the gene expression of a number of mitosis-related protein, including Cdk1 and Cyclin B1.	info:pmid/18006273#body:111
CDKN1A ---| CCNB1		DirectRegulation	Except under conditions favoring potentially lethal damage repair, a comparable expression pattern of p53, p21Waf1, and other cell cycle-regulated proteins (pRb, p34cdc2, and cyclin B1) was observed in alpha-particle or gamma-irradiated human fibroblasts.	info:pmid/10825133#abs:7
CDKN1A ---| CCNB1		DirectRegulation	Here, we show that the exposure of normal human fibroblasts to genotoxic agents provokes permanent cell cycle exit in G(2) phase, whereas mouse embryo fibroblasts and transformed human cells progress through mitosis and arrest in G(1) without intervening cytokinesis. p21(Waf1/Cip1) exerts a key role in driving this G(2) exit both by inhibiting cyclin B1-Cdk1 and cyclin A-Cdk1/2 complexes, which c…	info:pmid/12881433#abs:2
CDKN1A ---| CCNB1		DirectRegulation	Cyclin B1-Cdc2 complexes are bound by p21 CIP1/WAF1, rendering the complex inactive.	info:pmid/21554918#body:16
CDKN1A ---| CCNB1		DirectRegulation	Third, p21WAF1/CIP1 inhibits cyclin B1-Cdc2 and prevents entry into mitosis (25, 26).	info:pmid/14627709#body:79
CDKN1A ---| CCNB1		DirectRegulation	The results of the present study also indicate that lupeol-induced p21/WAF1 expression can inhibit cyclin B1/cdc2 activation.	info:pmid/19232320#body:82
CDKN1A ---| CCNB1		DirectRegulation	An S-phase block or delay by p21waf1 could reduce both cyclin B1 expression and cyclin B1/Cdc2 kinase activity.	info:pmid/10347252#body:179
CDKN1A ---| CCNB1		DirectRegulation	Activated p21WAF1/CIP1 then inhibits the activities of CDC2-cyclin B1 complex and other proteins controlling the G2 checkpoint, leading to ...	info:pmid/22843880#cont:287
CDKN1A ---| CCNB1		DirectRegulation	One of the target genes of p53 is p21 waf1, a cyclin-dependent kinase inhibitor (CDKI), which inhibits Cyclin b1/Cdc2 activity .	info:pmid/17919456#body:147
CDKN1A ---| CCNB1		DirectRegulation	The main regulator of the G2/M transition is the protein p21WAF-1, which binds to cyclin B1 and inhibits CDK1 activity.	info:pmid/18483205#body:98
CDKN1A ---| CCNB1		DirectRegulation	C shows that upon serum starvation the amount of Cyclin B1 coprecipitating with p21 CIP1 increased and reached a maximum level after 5 and 7 days of serum starvation.	info:pmid/16338659#body:37
CDKN1A ---| CCNB1		DirectRegulation	Upon phosphorylation, p53 is stabilized and activated and subsequently induces the expression of p21 Waf/CIP, which inhibits Cdk1-cyclin B1 activity, leading to G2/M arrest ( ).	info:pmid/20413215#body:138
CDKN1A ---| CCNB1		DirectRegulation	P21/WAF1 may help to maintain G2/M cell cycle arrest by inactivating cyclin B1/Cdc2 complex, disrupting the interaction between proliferating cell nuclear antigen and Cdc25C [31].	info:pmid/19789215#cont:547
CDKN1A ---| CCNB1		DirectRegulation	By contrast, activation of the G2 checkpoint in association with functional p53 and p21 WAF1/CIP1 produced a significant nuclear localisation of cyclin B1 and Cdc2 in these cells.	info:pmid/11720835#body:14
CDKN1A ---| CCNB1		DirectRegulation	Dephosphorylation of CDC2 by CDC25C results in the formation of an active CDC2/Cyclin-B1 kinase complex during G2/M phase, the activity of which is enhanced by phosphorylated p21 cip/waf .	info:pmid/20307537#body:83
CDKN1A ---| CCNB1		DirectRegulation	P21Cip1/Waf1 inhibits either Cdc2 kinase activity or prevent its activation by directly binding to Cdc2, thereby blocking the interaction of cyclin B1-Cdc2 complexes with their substrates [31].	info:pmid/22174792#cont:215
CDKN1A ---| CCNB1		DirectRegulation	The p21 (Waf1/Cip1), a CDK inhibitory protein, also can bind and inhibit cyclin B1-Cdc2 complex in cell cycle control, which induces the transcriptional activity by the p53 protein.	info:pmid/23665931#cont:260
CDKN1A ---| CCNB1		DirectRegulation	Moreover, we confirmed that Plk1-depleted FaDu cells also increased p21WAF1/CIP1 expression ( C), which inhibits kinase activity through its interaction with Cdk1/cyclin B1, as recently reported by others .	info:pmid/20394857#body:114
CDKN1A ---| CCNB1		DirectRegulation	In summary, CCNA2 interacts with E2F1, CDC2, and CDKN1A; CDC2 interacts with E2F1, CCNA2, CCNB1, CDC25A, CDC25B, CDC25C and CDKN1A; and CCNB1 interacts with CDC2, CCNF, BRCA1 and CDKN1A.	info:pmid/21143797#cont:324
[truncated: 242 more rows]
