# Supplementary material for: Genomic alterations during p53-dependent apoptosis induced by γ-irradiation of Molt-4 leukemia cells
Source: PLoS One. 2017 Dec 22;12(12):e0190221. doi: 10.1371/journal.pone.0190221 (PMC5741252; doi:10.1371/journal.pone.0190221)
Supplement: S12 Table — (XLSX) [file pone.0190221.s013.xlsx]

## Sheet: entity name 
Supplementary Table S12. Interaction Analysis of Some Targeted Proteins and Cellular Processes in Molt-4-LXSN cells at 8hrs vs. 0hr.
Name	Type	Description	Connectivity	Local Connectivity	Indegree	Outdegree
CROT	Protein	carnitine O-octanoyltransferase	26	1	1	0
ATF3	Protein	activating transcription factor 3	798	5	3	2
TP53	Protein	tumor protein p53	6567	45	13	32
TNFRSF10B	Protein	tumor necrosis factor receptor superfamily, member 10b	383	2	1	1
FAS	Protein	Fas cell surface death receptor	3000	9	4	5
DDB2	Protein	damage-specific DNA binding protein 2, 48kDa	160	3	1	2
XPC	Protein	xeroderma pigmentosum, complementation group C	263	4	1	3
MDM2	Protein	MDM2 oncogene, E3 ubiquitin protein ligase	1565	9	2	7
TNFSF10	Protein	tumor necrosis factor (ligand) superfamily, member 10	1547	6	2	4
MAP4K4	Protein	mitogen-activated protein kinase kinase kinase kinase 4	139	2	1	1
BAX	Protein	BCL2-associated X protein	2530	8	5	3
BIK	Protein	BCL2-interacting killer (apoptosis-inducing)	113	1	1	0
CCNB1	Protein	cyclin B1	862	3	1	2
CDKN1A	Protein	cyclin-dependent kinase inhibitor 1A (p21, Cip1)	1987	4	2	2
GADD45A	Protein	growth arrest and DNA-damage-inducible, alpha	710	4	2	2
CCR7	Protein	chemokine (C-C motif) receptor 7	645	3	2	1
TBK1	Protein	TANK-binding kinase 1	382	1	1	0
PPM1D	Protein	protein phosphatase, Mg2+/Mn2+ dependent, 1D	256	6	2	4
FDXR	Protein	ferredoxin reductase	104	1	1	0
CCNG1	Protein	cyclin G1	193	3	1	2
SESN1	Protein	sestrin 1	87	2	1	1
ZMAT3	Protein	zinc finger, matrin-type 3	55	3	1	2
TLR	Functional Class	toll receptor	2240	12	4	8
cell cycle arrest	Cell Process		2064	19	19	0
ubiquitin-dependent protein degradation	Cell Process		392	5	5	0
leukocyte apoptosis	Cell Process		82	4	4	0
p38	Functional Class	mitogen-activated protein kinase 11/12/13/14	1081	11	6	5
p53-mediated DNA damage response	Cell Process		11	2	2	0

## Sheet: Relationsship
Relation	Type	Sentence	TextRef	Connectivity	# of References	Owner
TP53 --+> cell cycle arrest	Regulation	The p53 protein is involved in cell cycle arrest and apoptosis., Overexpression of B-Myb can bypass p53-mediated cell cycle arrest., The activation of p53 induces either cell cycle arrest or apoptosis., This allows escape from p53-induced cell cycle arrest and apoptosis., Furthermore, induction of cell cycle arrest by MI-43 is dependent on p53 and p21., The tumour suppressor p53 triggers either c…	info:pmid/11494153#abs:1, info:pmid/9428611#abs:4, info:pmid/19458054#abs:2, info:pmid/12932659#abs:2, info:pmid/18566224#abs:8, info:pmid/19043433#abs:1, info:pmid/8524262#abs:1, info:pmid/16739124#abs:1, info:pmid/11327858#abs:3, info:pmid/18231594#abs:1 <more data available...>	2	100
MDM2 ---> TP53	ProtModification	Similar to p53, RPS27L, but not RPS27, is a short-lived protein and a novel MDM2 substrate., In vitro, p300 with MDM2 catalyzed p53 polyubiquitination, whereas MDM2 catalyzed p53 monoubiquitination., The oncoprotein hdm2 ubiquitinates p53, resulting in the rapid degradation of p53 through the ubiquitin -proteasome pathway., Following DNA damage or cellular stress, p53 is phosphorylated within the…	info:pmid/21170087#abs:6, info:pmid/12690203#abs:3, info:pmid/12407176#abs:1, info:pmid/11707453#abs:2, info:pmid/18518978#abs:7, info:pmid/11127820#abs:7, info:pmid/12426395#abs:4, info:pmid/22666487#abs:1, info:pmid/22337874#abs:1, info:pmid/11779115#abs:3 <more data available...>	2	100
TP53 ---> MDM2	PromoterBinding	The intronic human mdm2 promoter contains two tandem p53 binding elements., Strikingly, however, MdmX is required for optimal p53 binding to the Mdm2 promoter in vivo., This unusual behavior of the hepatitis B virus enhancer can be reconstituted by replacing its p53-binding region with the p53-binding domain of the mdm2 promoter., We investigated the kinetics of p53 binding to the p21CIP1, MDM2, …	info:pmid/7651818#abs:7, info:pmid/22290440#abs:7, info:pmid/9430645#abs:5, info:pmid/15645135#abs:3, info:pmid/11313463#abs:4, info:pmid/22245141#abs:7, info:pmid/21056992#abs:5, info:pmid/9645455#abs:6, info:pmid/23973961#cont:64, info:pmid/19779722#cont:29 <more data available...>	2	89
MDM2 ---| TP53	Expression	Free HDM2 stimulated p53 polyubiquitination and degradation., Thus, Wip1 facilitates Mdm2-mediated degradation of p53., Mdm2, an oncoprotein, inhibits p53 and promotes p53 degradation., Intracellular levels of p53 are controlled by the E3 ubiquitin ligase Mdm2., In the basal setting, Mdm2 binds p53 and promotes p53 degradation., The HDM2-p53 loop is crucial for monitoring p53 level and human path…	info:pmid/23246961#abs:9, info:pmid/18333294#abs:9, info:pmid/9384532#abs:2, info:pmid/15169778#abs:2, info:pmid/22264782#abs:2, info:pmid/24174547#abs:1, info:pmid/10085066#abs:8, info:pmid/15257544#abs:3, info:pmid/21051655#abs:2, info:pmid/22103682#abs:3 <more data available...>	2	100
MDM2 --+> TP53	MolTransport	For example, MDM2 is the most important regulator of p53 nuclear export and degradation., Here we show that Nitric oxide promotes p53 nuclear retention and inhibits Mdm2-mediated p53 nuclear export., MDM2 also mediates p53 nuclear export, but its role in the regulation of p73 distribution is unknown at the present time., We monitored the effects of stress on murine double minute2-dependent nuclea…	info:pmid/14744495#abs:5, info:pmid/12719724#abs:4, info:pmid/11559539#abs:2, info:pmid/16115632#abs:3, info:pmid/11713288#abs:2, info:pmid/21071676#abs:3, info:pmid/16678111#abs:3, info:pmid/17879958#abs:6, info:pmid/14671306#abs:2, info:pmid/10980696#abs:5 <more data available...>	2	100
CDKN1A --+> cell cycle arrest	Regulation	Overexpression of p21(cip1) induces cell cycle arrest., The p21(Cip1/WAF1) plays an important role in cell-cycle arrest., WAF1 binds to cyclin-Cdk complexes and inhibits their activity, causing cell cycle arrest., The cyclin-dependent kinase inhibitor (CDKI) p15INK4B (p15) induces cell cycle arrest in G0/G1 phase., P21WAF1/CIP1 is a cyclin-dependent kinase inhibitor activated by p53 to produce ce…	info:pmid/12417334#abs:1, info:pmid/22718976#abs:1, info:pmid/7642586#abs:1, info:pmid/9808052#abs:1, info:pmid/17873613#abs:1, info:pmid/19773351#abs:1, info:pmid/16002406#abs:2, info:pmid/19440234#abs:2, info:pmid/15809736#abs:11, info:pmid/22045811#abs:1 <more data available...>	2	100
MDM2 ---| cell cycle arrest	Regulation	Oncoprotein MDM2 inhibits p53-dependent cell cycle arrest and apoptosis., TP53 and MDM2 are essential components for cell cycle arrest and apoptosis., Both HDM2 and HDMX bind to p53 and prevent cell cycle arrest or apoptosis in damaged cells., This study also suggests that overexpressed mdm-2 may not be enough to abrogate the cell cycle arrest mediated by wild-type p53., Experiments are described…	info:pmid/9516979#abs:1, info:pmid/19193430#abs:2, info:pmid/19880322#abs:3, info:pmid/21559675#abs:6, info:pmid/8628312#abs:3, info:pmid/16775430#abs:1, info:pmid/14610316#abs:10, info:pmid/23934659#abs:4, info:pmid/17371838#abs:10, info:pmid/10713175#abs:3 <more data available...>	2	100
TP53 ---> BAX	PromoterBinding	The bax gene promoter region contains four motifs with homology to consensus p53-binding sites., Both the human and the mouse bax promoters contain p53 binding sites which are sufficient to confer p53-dependent transcriptional activation in a heterologous setting., We investigated the kinetics of p53 binding to the p21CIP1, MDM2, BAX and PIG3 promoters in vivo using a novel quantitative real-time…	info:pmid/7834749#abs:1, info:pmid/11850816#abs:1, info:pmid/15645135#abs:3, info:pmid/10523305#abs:6, info:pmid/9525975#abs:4, info:pmid/10559267#abs:6, info:pmid/11420692#abs:6, info:pmid/17693666#abs:1, info:pmid/21278141#abs:8, info:pmid/20546728#abs:6 <more data available...>	2	100
TP53 --+> BAX	MolTransport	Additionally, the combination of FK228 and Ad-p53 induced Bax translocation to the mitochondria., At a single-cell level, enforced expression of p53 is sufficient to induce Bax translocation and Cytochrome c release., The induction of p53 results in the translocation of Bax to the mitochondria, which contributes to fisetin-induced apoptosis in HCT-116 cells., In addition, pifithrin-alpha (a p53 i…	info:pmid/18413792#abs:8, info:pmid/12719722#abs:5, info:pmid/19264955#abs:11, info:pmid/19439449#abs:7, info:pmid/20043868#abs:8, info:pmid/16891474#abs:8, info:pmid/22696202#cont:145, info:pmid/19097688#body:150, info:pmid/23088850#body:114, info:pmid/22842629#body:37 <more data available...>	2	31
ATF3 ---| TP53	PromoterBinding	Activating transcription factor 3 (ATF3) has been reported to act as a transcriptional repressor for p53., Results: Mechanically, ATF3 activated Stat3 phosphorylation in skin cancer cell through regulation of p53 expression., Furthermore, the lower amount of ATF3 could suppress p53 mRNA (Fig. 4 A) and apoptosis (data not shown)., We have previously shown that ATF3 downregulates p53 gene transcrip…	info:pmid/15102941#abs:10, info:pmid/24460316#abs:4, info:pmid/12161427#body:303, info:pmid/15990869#body:241, info:pmid/19164757#body:56, info:pmid/17347673#body:154	2	6
TP53 ---> ATF3	PromoterBinding	Here we show that p53 activation represses the Cdc25A expression through ATF3., Figure 1 camptothecin-induced expression of Death receptor 5 and ATF3 depends on p53., Moreover, an atypical p53-binding site was identified in the ATF3 promoter (12)., The data above suggested that ATF3 gene promoter might be transactivated by p53., In contrast, the p53 binding site in the ATF3 promoter contributes s…	info:pmid/19060337#body:247, info:pmid/21927023#cont:110, info:pmid/20592017#cont:29, info:pmid/12372430#body:78, info:pmid/17964072#body:147, info:pmid/22263797#cont:94	2	6
TP53 ---> CDKN1A	PromoterBinding	To verify the binding of p53 to p21WAF1/CIP1 gene promoter and detect its binding to hsp90 beta gene promoter in vivo., This response is probably mediated through defined p53 binding sites located in the promoter of CIP1/WAF1 and in the third intron of GADD45., In the search of the mechanism(s) involved in these processes, we describe the interaction of p53 with specific p21WAF1/Cip1 promoter seq…	info:pmid/15052775#abs:1, info:pmid/8892753#abs:2, info:pmid/9359494#abs:9, info:pmid/12384701#abs:8, info:pmid/22349513#abs:6, info:pmid/15645135#abs:3, info:pmid/15897882#abs:4, info:pmid/11021966#abs:7, info:pmid/17997002#abs:8, info:pmid/14576150#abs:8 <more data available...>	2	100
MDM2 ---| ubiquitin-dependent protein degradation	Regulation	The ERK-phosphorylated FOXO3a degrades via an MDM2-mediated ubiquitin-proteasome pathway., The oncoprotein hdm2 ubiquitinates p53, resulting in the rapid degradation of p53 through the ubiquitin -proteasome pathway., Unlike MDM2 that causes p53 degradation through the ubiquitin-proteasome pathway, RoR suppresses p53 translation through direct interaction with the heterogeneous nuclear ribonucleop…	info:pmid/18204439#abs:3, info:pmid/12407176#abs:1, info:pmid/23208419#abs:4, info:pmid/12810724#body:174, info:pmid/10562557#body:158, info:pmid/9649502#body:45, info:pmid/11423347#body:15, info:pmid/10788439#body:47, info:pmid/17276397#body:6, info:pmid/22019631#body:182 <more data available...>	2	49
GADD45A --+> cell cycle arrest	Regulation	Our results suggest that GADD45 and WAF1 may play important roles in the cell cycle arrest observed after exposure to these chelators., Gadd45a controls cell cycle arrest, apoptosis and DNA repair, and is involved in the ATM-p53 mediated DNA damage response., We report that Gadd45a induces apoptosis and cell cycle arrest by maintaining p38 and c-JNK MAPK activation in keratinocytes., Cytokine res…	info:pmid/10397746#abs:14, info:pmid/24474198#abs:3, info:pmid/12499274#abs:4, info:pmid/10597261#abs:1, info:pmid/10794522#abs:1, info:pmid/19689359#abs:2, info:pmid/22515981#cont:322, info:pmid/20851181#body:186, info:pmid/21109480#body:83, info:pmid/17196878#body:204 <more data available...>	2	81
TP53 ---> GADD45A	PromoterBinding	This response is probably mediated through defined p53 binding sites located in the promoter of CIP1/WAF1 and in the third intron of GADD45., In this study, we used chromatin immunoprecipitation to determine that p53 preferentially occupied the promoters of growth arrest genes p21 and GADD45 in senescent normal human diploid fibroblasts but not the promoters of other target genes that recruited p…	info:pmid/8892753#abs:2, info:pmid/16951143#abs:6, info:pmid/21963854#cont:633, info:pmid/22056305#body:141, info:pmid/10618714#body:127, info:pmid/11420680#body:183, info:pmid/17317671#body:218, info:pmid/20919942#cont:180, info:pmid/11156530#body:202, info:pmid/15603758#body:42 <more data available...>	2	22
TP53 ---> MAP4K4	PromoterBinding	In contrast, PRIMA-1 inhibited the binding of p53 to the promoters of the MAP4K4 gene and abrogated adriamycin-mediated activation of JNK signaling.	info:pmid/17113036#body:16	2	1
CCNB1 ---> cell cycle arrest	Regulation	Functional studies showed that microRNA-93 could suppress CCNB1 protein expression leading to cell cycle arrest in the G2 phase., The downregulation of CDC2, CCNB1, TPX2, AURKA, and AURKB, the expressions of which are involved in cell cycle arrest, was attributed to Cu ions released from CuO-NPs into medium., These results indicate that cyclin B1 plays a key role in IR-initiated cell cycle arrest…	info:pmid/22581829#abs:9, info:pmid/22077320#abs:4, info:pmid/17967430#body:185, info:pmid/15450419#title:1, info:pmid/23982470#cont:187, info:pmid/23702033#body:197, info:pmid/24175851#cont:129, info:pmid/23933584#body:5, info:pmid/22641227#cont:271, info:pmid/21755010#cont:165 <more data available...>	2	18
ATF3 --+> cell cycle arrest	Regulation	We show that ATF3 promotes apoptosis and cell cycle arrest., Atf3, Ddit3, and Trib3 induce cell cycle arrest and apoptosis in many cell types., ATF3 activation by tetracyclines may therefore contribute to cell-cycle arrest as well as some of the anti-inflammatory effects of these drugs., This supports work by Lu et al., which showed that ATF3 directly represses cyclin D1, leading to cell cycle ar…	info:pmid/16469745#abs:5, info:pmid/19074148#body:345, info:pmid/24280420#body:86, info:pmid/22753726#cont:206, info:pmid/18804814#body:81, info:pmid/19540205#body:163, info:pmid/21034493#body:242, info:pmid/20651982#cont:280	2	8
TP53 ---> FAS	PromoterBinding	Third, the promoter of the death receptor CD95 contains a p53 responsive element and preliminary experiments suggest that TAp73 also activates the death receptor pathway., On exposure to 5 Gy radiation, LNCaP cells demonstrated high sensitization to Fas-mediated apoptosis through increased Fas expression, stabilized p53 expression and binding to p53 response elements within the promoter and first…	info:pmid/15865927#abs:9, info:pmid/12963547#abs:3, info:pmid/16601686#body:262, info:pmid/23365256#cont:249, info:pmid/16326105#body:89, info:pmid/23602834#body:477, info:pmid/12788915#body:67, info:pmid/15194001#body:146, info:pmid/15680394#body:10, info:pmid/11779855#body:42 <more data available...>	2	16
TP53 --+> FAS	MolTransport	Thus, p53 can mediate apoptosis through Fas transport from cytoplasmic stores., Expression of dominant-negative p53 also inhibited the Fas translocation induced by H(2)O(2) in A549 cells., Here we show that thymidine kinase/ganciclovir system treatment induces p53 accumulation and increases cell surface expression of CD95 and tumor necrosis factor receptor, which is likely to involve p53-mediated…	info:pmid/9765154#abs:5, info:pmid/12397013#abs:10, info:pmid/10411938#abs:2, info:pmid/12972501#body:131, info:pmid/11397650#body:203, info:pmid/23165211#cont:131, info:pmid/10574967#body:251, info:pmid/14972509#body:10, info:pmid/10329737#body:45, info:pmid/10679393#body:39 <more data available...>	2	24
CCNB1 ---> TP53	ProtModification	The mitochondrial kinase activity of cyclin B1/Cdk1 was found to specifically phosphorylate p53 at Ser-315 residue, leading to enhanced mitochondrial ATP production and reduced mitochondrial apoptosis., However, both p53 and iASPP are substrates of cyclin B1/CDK1., The finding of Cyclin B1/cyclin-dependent kinase1-phosphorylated mitochondrial p53 reinstates the prosurvival function of Cyclin B1/C…	info:pmid/20808790#abs:5, info:pmid/23623661#body:198, info:pmid/24180340#cont:274	2	3
TP53 ---| CCNB1	PromoterBinding	We also find that wild-type, but not mutant, p53 protein binds Sp1 and the cyclin B1 promoter., Instead, cyclin B1 expression was increased in tumors with co-occurrence of TP53 mutations and MYC amplification, a combination that seems to characterize basal-like and luminal B tumors., Characterization of various cellular proteins that are involved in regulating cell cycle progression demonstrated …	info:pmid/15710382#abs:7, info:pmid/19470724#abs:8, info:pmid/24548406#abs:5, info:pmid/19223507#abs:4, info:pmid/10974569#body:205, info:pmid/16959611#body:86	2	6
TP53 --+> CCNG1	PromoterBinding	In addition, P was able to significantly decrease p53-mediated transcriptional activation of the cyclin G promoter., The rat Cyclin G1 gene promoter contains one p53-binding motif upstream of the transcription start site, and a second motif downstream in the first intron., The expression of cyclin G1 is induced by transforming growth factor beta1 and p53, as well as by multiple mitogenic stimuli …	info:pmid/14581561#abs:9, info:pmid/9688532#abs:1, info:pmid/9696022#abs:2, info:pmid/10467405#abs:1, info:pmid/10523305#abs:4, info:pmid/9256421#body:86, info:pmid/10214938#body:100, info:pmid/10196184#body:300	2	8
CCNG1 ---| TP53	Regulation	These findings suggest that cyclin G is a key regulator of the p53-Mdm2 network., The results suggest that the main role of cyclin G1 is to mediate or regulate the function of p53., These data suggest that cyclin G1 is a positive feedback regulator of p53 whose expression is restrained by Mdm2., We also found that cyclin G-mediated reduction of p53 but not of p73 is Mdm2-dependent., Abrogation of…	info:pmid/12015958#abs:2, info:pmid/12167164#abs:3, info:pmid/12556559#abs:7, info:pmid/12642871#abs:7, info:pmid/15077171#abs:4, info:pmid/11983168#abs:6, info:pmid/23221562#abs:3, info:pmid/22105316#abs:8, info:pmid/21315736#body:172, info:pmid/20006673#body:84 <more data available...>	2	37
BAX --+> cell cycle arrest	Regulation	However, sufficient level of the latter protein was available for transactivating p21 and Bax, which are required for cell cycle arrest and apoptosis., The anti-proliferative effect was achieved by the induction of cell cycle arrest followed by apoptosis, mediated by the induction of p53, p21 and bax, but not by the Fas/FasL pathway., These results suggest that ts1 infection may stabilize p53 pro…	info:pmid/18483293#abs:10, info:pmid/12180853#abs:10, info:pmid/12065679#abs:9, info:pmid/12860918#abs:7, info:pmid/22957790#abs:4, info:pmid/16613491#abs:12, info:pmid/10436055#abs:4, info:pmid/18818203#body:276, info:pmid/14642612#body:87, info:pmid/18674635#body:148 <more data available...>	2	54
TP53 --+> ZMAT3	PromoterBinding	Human wig-1 mRNA and protein is induced following activation of wild type p53 expression in our BL41-ts p53 Burkitt lymphoma cells., This indicates that p53 interacts specifically with these sites in the wig-1 promoter., This provides additional evidence that PAG608 expression is regulated directly by wild-type p53., This notion is supported by the fact that the Wig-1 promoter has a perfect p53 r…	info:pmid/11571644#abs:4, info:pmid/12135743#body:56, info:pmid/9250682#body:94, info:pmid/22513872#cont:178, info:pmid/16844115#body:6, info:pmid/21394102#cont:254, info:pmid/22347364#cont:275	2	7
ZMAT3 --+> TP53	Expression	We show here that Wig-1 binds to p53 mRNA and stabilizes it through an AU-rich element in the 3' UTR of the p53 mRNA., Interestingly, transient transfection with PAG608 cDNA increased p53 expression in both PC12 cells and B65 cells, indicating that PAG608 induced by p53 is able to induce p53 expression in these cells inversely., Thus we hypothesized that Wig-1 regulates other AU-rich element-cont…	info:pmid/19805223#abs:2, info:pmid/12196512#abs:7, info:pmid/22513872#cont:29, info:pmid/21394102#cont:198, info:pmid/22794122#cont:28, info:pmid/21559779#cont:163, info:pmid/21726810#body:11, info:pmid/22347364#cont:275, info:pmid/17234339#body:56	2	9
TNFSF10 --+> leukocyte apoptosis	Regulation	TRAIL induces leukocyte apoptosis, reducing acute inflammatory responses in the lung., One representative experiment out of 2 is shown. recombinant TRAIL (100 ng/ml) accelerates leukocyte apoptosis ex vivo. **P < 0.01, log rank test.., The administration of recombinant TRAIL increased leukocyte apoptosis and decreased both inflammation and neuronal apoptosis, with better clinical outcome in wild-…	info:pmid/22496351#abs:2, info:pmid/17571163#body:93, info:pmid/23584204#cont:256, info:pmid/20637194#body:45, info:pmid/24395803#cont:24	2	5
FAS ---> leukocyte apoptosis	Regulation	However, it is known that MRL/MpJ-Tnfrsf6lpr mice have increased spontaneous apoptosis of leukocytes., Both incubation with activating anti-Fas antibody and betulinic acid induced apoptosis in leukocytes., In all 13 patients, spontaneous and Fas-mediated polymorphonuclear leukocyte apoptosis decreased more than 80% from baseline (P<.001) by postoperative day 1., Recently it was reported that Fas-…	info:pmid/14989372#abs:2, info:pmid/18408018#abs:11, info:pmid/11529827#abs:12, info:pmid/11682464#body:101, info:pmid/15811517#body:97, info:pmid/12429725#body:134, info:doi/10.1016/S0039-6060(98)70148-5#body:100, info:doi/10.1016/j.jri.2005.01.009#body:96	2	8
TP53 --+> DDB2	PromoterBinding	When cells are exposed to UV, the resulting accumulation of p53 activates DDB2 transcription, which leads to increased levels of UV-damaged DNA-binding protein., BRCA1 enhances p53 binding to the DDB2 promoter in vivo as well as p53-dependent transactivation of DDB2 promoter-reporter constructs through a classical p53 DNA responsive element., Following Ultraviolet light irradiation, p53 transcrip…	info:pmid/12509284#abs:6, info:pmid/12170778#abs:3, info:pmid/23109835#cont:65, info:pmid/15927209#body:32, info:pmid/23303275#cont:197, info:pmid/22336944#cont:426, info:pmid/19541625#body:49, info:doi/10.4161/cbt.22631#cont:184	2	8
BAX ---> leukocyte apoptosis	Regulation	The authors of the study concluded that this phenotype is probably due to induction of Bax-mediated apoptosis in the leukocytes [21]., The co-localization of TUNEL and Bax suggested that endothelial cell injury and infiltrating leukocyte apoptosis were regulated in part by the apoptosis-promoting protein, Bax., The colocalization of transferase-mediated dUTP nick end labeling and Bax suggests tha…	info:pmid/22965170#cont:101, info:pmid/19857709#body:53, info:pmid/10616213#abs:16	2	3
PPM1D ---| cell cycle arrest	Regulation	Moreover, we found that PPM1D silencing led to G0/G1 cell-cycle arrest and the accumulation of cells at the sub-G1 phase., Such a delay in Wip1 expression would allow p53-induced cell cycle arrest and DNA repair to proceed without premature interference., In addition, as shown by many other groups, Wip1 up-regulation inhibits cell cycle arrest and suppresses apoptosis., Wip1 signaling has similar…	info:pmid/23745790#abs:7, info:pmid/17936559#body:138, info:pmid/21163364#body:127, info:pmid/20007970#body:242, info:pmid/21376742#body:116, info:pmid/9857069#body:322, info:pmid/22405851#body:6, info:doi/10.1016/j.biocel.2012.02.013#body:6	2	8
CCNG1 ---> cell cycle arrest	Regulation	Abrogation of cyclin G enhances p53 accumulation and phosphorylation of p53 at the Ser-15 residue, resulting in cell cycle arrest., In p53-null Saos2 cells, cyclin G inhibited p73 induction in response to genotoxic stress and delayed the camptothecin-mediated cell cycle arrest., Real-time PCR results demonstrated that the cell cycle arrest is mediated by up-regulation of cell cycle inhibitor gene…	info:pmid/15077171#abs:4, info:pmid/12642871#abs:5, info:pmid/19067490#abs:6, info:pmid/17474990#abs:9, info:pmid/18246078#abs:2, info:pmid/15878356#body:6, info:pmid/15120971#body:250, info:pmid/22579044#body:71, info:pmid/21931809#cont:187, info:pmid/11516527#body:113	2	10
TP53 ---> ubiquitin-dependent protein degradation	Regulation	Treating the cells with a specific inhibitor of the proteasome inhibited the decrease of FLIP by p53, suggesting that p53 enhances the degradation of FLIP via a ubiquitin-proteasome pathway., Intriguingly, O-GlcNAcylation of p53 at Ser149 stabilizes p53 and blocks ubiquitin-dependent proteolysis (21)., UV irradiation activates ataxia–telangiectasia mutated Rad3-related and p53/p21, which promote …	info:pmid/11526513#abs:6, info:pmid/21840999#cont:47, info:pmid/21050139#cont:132, info:pmid/10614665#body:54, info:pmid/21291372#cont:606, info:pmid/11525756#body:28, info:pmid/16120770#body:154, info:pmid/10786802#body:42, info:pmid/15110190#body:81, info:pmid/10467728#body:35 <more data available...>	2	13
FAS ---> cell cycle arrest	Regulation	Inhibition of tumor FAS causes both cell cycle arrest and apoptosis, indicating FAS is a promising target for cancer treatment., In tumor cells, the inhibition of FAS elicits cell cycle arrest and apoptosis, so it is considered a potential drug target for oncology., Several reports have shown that FAS inhibitors retard cell growth by inducing cell cycle arrest., ... cyclin-dependent kinase inhibi…	info:pmid/17565694#abs:2, info:pmid/18796435#abs:2, info:pmid/17904792#body:115, info:pmid/22217266#cont:164, info:pmid/16672349#body:268, info:pmid/23166734#cont:270, info:pmid/22995316#body:4, info:pmid/14563831#body:72, info:pmid/17224200#body:60, info:pmid/11564179#body:45 <more data available...>	2	12
TP53 ---> TNFRSF10B	PromoterBinding	Irradiation results in a p53-dependent increase in death receptor5 membrane expression., Silencing of p53 strongly decreased death receptor 5 mRNA expression resulting in abrogation of drozitumab-induced apoptosis., Interestingly, the death receptor 5 promoter region contains p53 binding site in intron 1., Significantly, loss of p52 did not affect p53 binding to the p21, Death Receptor5 and PUMA …	info:pmid/18793956#abs:10, info:pmid/23670273#abs:5, info:pmid/19577358#body:237, info:pmid/16990795#body:229, info:pmid/19720557#body:113, info:pmid/17220355#body:334, info:pmid/21152878#cont:162, info:pmid/11498783#body:133	2	8
TNFSF10 --+> cell cycle arrest	Regulation	We found that TRAIL induced apoptosis and cell cycle arrest in human gastric cancer cell lines, and that this effect was mediated by nitrous oxide production, and activation of both the extrinsic and intrinsic signaling pathways of apoptosis., RSV sensitizes cells to TRAIL-induced apoptosis via aG1 cell-cycle arrest and survivin depletion., In addition, it has been shown that TRAIL induces cell c…	info:pmid/23871247#abs:5, info:pmid/19432534#cont:680, info:pmid/21086019#cont:217, info:pmid/20438825#body:116, info:pmid/16603078#body:236, info:pmid/15763656#body:76, info:pmid/20443055#cont:206, info:pmid/17224200#body:60	2	8
PPM1D ---> TP53	ProtModification	PPM1D also dephosphorylates p53 at phospho-Ser 15., The oncogenic phosphatase Wip1 acts as an important regulator in DNA damage pathway by dephosphorylating a spectrum of proteins including p53, p38, Chk1, Chk2, and ATM., This dephosphorylation of p53 and Chk1 by PPM1D may result in reduced functional activities and is accompanied by suppression of DNA damage-induced cell cycle checkpoints and so…	info:pmid/15870257#abs:4, info:pmid/19395378#abs:3, info:pmid/15970689#abs:4, info:pmid/17158963#body:130, info:pmid/16912047#body:283, info:pmid/18356920#body:731, info:pmid/19779493#body:462, info:pmid/22294612#cont:364, info:pmid/19223857#body:401, info:pmid/11101524#body:206 <more data available...>	2	37
TP53 ---> PPM1D	PromoterBinding	A, Chromatin Immunoprecipitation analysis of p53 and c-Jun binding to the Wip1 promoter was performed in A549 cells., To further examine the role of p53 in the regulation of Wip1 activation, we transfected cells with Wip1-p53mut-Luc, which contains a mutation in the p53 response element of the Wip1 promoter, and measured Wip1 promoter activity.	info:pmid/20093361#body:184, info:pmid/22405851#body:78, info:doi/10.1016/j.biocel.2012.02.013#body:78	2	3
p38 ---> cell cycle arrest	Regulation	These results suggest that endogenous activity of p38 MAP kinases may be required for committing K562 cells to cell cycle arrest and erythroid differentiation under conditions of CTP depletion., Four MAP kinase families, ERK, p38 MAP kinase, JNK, and ERK5, have been well characterized. p38 mitogen-activated protein kinases usually plays a role in regulating apoptosis, cell cycle arrest and cytoki…	info:pmid/15385935#abs:7, info:pmid/18021564#abs:7, info:pmid/16129633#body:198, info:pmid/21288735#body:189	2	4
XPC ---> cell cycle arrest	Regulation	These results suggest that the XPC protein plays a critical role in initiating the cisplatin DNA damaging treatment-mediated signal transduction process, resulting in activation of the p53 pathway and cell cycle arrest that allow DNA repair and apoptosis to take place., In addition to its role in DNA repair, XPC also play an important role in cell-cycle arrest and activation of the p53 pathway [3…	info:pmid/15107491#abs:8, info:pmid/17498315#body:161, info:pmid/15353127#body:220, info:pmid/15894512#body:40	2	4
TP53 ---> XPC	PromoterBinding	Regulation of XPC expression is governed in part by p53 at the transcriptional level., Analysis of the human XPC gene sequence revealed a putative p53 response element in the XPC promoter that was capable of mediating sequence-specific DNA binding to p53 in vitro., We further confirmed by gel shift assays and promoter-reporter assays (unpublished data) that p53 regulation of XPC occurred primaril…	info:pmid/23050045#abs:2, info:pmid/12242345#abs:7, info:pmid/12967652#body:29, info:pmid/17498315#body:157	2	4
XPC ---| TP53	Expression	Furthermore, we found that XPC participates in the MDM2-mediated p53 degradation pathway via direct interaction with MDM2.	info:pmid/24258024#abs:3	2	1
SESN1 ---> cell cycle arrest	Regulation	Similarly, the mutant medial nasal prominences showed upregulation of 71 genes involved in the cell cycle, again with four (Msh2, Men1, Ppm1q and Sesn1) involved in cell cycle arrest.	info:pmid/23872235#body:140	2	1
XPC --+> ubiquitin-dependent protein degradation	Regulation	Under normal conditions XPC protein is associated with HR23B (mammalian homolog of yeast RAD23) protein (or in its absence HR23A protein), which stabilizes XPC by reducing its degradation via the ubiquitin-proteasome pathway.	info:pmid/12509261#body:195	2	1
DDB2 ---> cell cycle arrest	Regulation	Degradation of DDB2 might contribute to cell cycle arrest by preventing its enhancement of E2F1 transcriptional activity.	info:pmid/12509284#body:305	2	1
CDKN1A ---> p53-mediated DNA damage response	Regulation	Here we show that ectopic expression of HIC1 in MDA-MB-231 cells or its overexpression in BJ-Tert fibroblasts induces decreased mRNA and protein expression of p21 (CIP1/WAF1) another member of this CKI family that plays essential roles in the p53-mediated DNA damage response., In response to replicative stress, Fanconi Anemia stem and progenitor cells mount an aberrant p53-mediated DNA damage res…	info:pmid/23178572#abs:3, info:doi/10.1016/j.stem.2013.05.005#body:31	2	2
TP53 --+> SESN1	Expression	Furthermore, inhibition of p53 partially blocks the observed increase in SOD-2 and sestrin-1 expression indicating that p53 expression is upstream of both antioxidants., Induction of PA26 protein expression by p53 ., Decline of p53 function with age can repress Sestrin1 and Sesn2 expression, weakening protection from oxidative stress and elimination of age-associated ..., In addition, activation …	info:pmid/19226370#abs:7, info:pmid/9926927#body:126, info:pmid/20712410#cont:268, info:pmid/21967333#cont:269, info:pmid/17567683#body:176, info:pmid/18762019#body:19, info:pmid/20729871#cont:34, info:pmid/23945296#cont:113, info:pmid/20412774#body:37, info:pmid/21440577#body:76 <more data available...>	2	19
TLR --+> FAS	Expression	Toll-like receptor stimulation significantly induced degranulation as well as tumor necrosis factor alpha (TNF-a)-related apoptosis-inducing ligand, Fas, and TNF-a protein expression in NKp46(high) NKs., None of the Toll-like receptor ligands induced significant changes in FasR and CD40 expression, except for poly-I:C that moderately, but not significantly, upregulated the expression of these two…	info:pmid/22505144#abs:12, info:pmid/17068485#body:144, info:pmid/23429360#cont:113	2	3
FAS --+> TLR	Regulation	These results confirmed that MyD88 was required for Fas-induced and Toll-like receptors-2-induced CXCL2/MIP-2 production but not for Toll-like receptors-3-induced CXCL2/MIP-2 production (Fig. 4 ).	info:pmid/17576821#body:144	2	1
TLR --+> TBK1	Regulation	We identified the domains of Syk that interacted with TRAF3, TRAF6, TAK1, and TBK1, factors activated by multiple Toll-like receptors, which suggests that Syk may act as a common regulator of various Toll-like receptor responses., Mammalian IRF3 is activated by phosphorylation of TBK1 mediated by Toll-like receptor or RLR signaling [28]., TBK1 is activated by a variety of PPRs, including Toll-lik…	info:pmid/23962979#abs:7, info:pmid/23251565#cont:431, info:pmid/22607800#body:62, info:pmid/24450622#cont:262, info:pmid/21438756#cont:17, info:pmid/21488180#cont:371, info:pmid/19688328#cont:88, info:pmid/24027431#cont:8, info:pmid/24316012#body:22, info:pmid/17008311#body:60 <more data available...>	2	15
p38 ---> TP53	ProtModification	Kinase assays provided direct evidence that p38MAPKs phosphorylated p53 within 30 min of cyclic strain., The MAP kinases, ERKs, JNKs, or p38 kinases, are involved in resveratrol-induced activation of p53 and apoptosis., Both JNK and p38 kinases are known to phosphorylate and activate TP53 [63,64]., ... p38 mitogen-activated protein kinases phosphorylate p53 at several other sites, including Ser20…	info:pmid/12205035#abs:4, info:pmid/12628512#abs:7, info:pmid/22384045#cont:239, info:pmid/20969480#cont:184, info:pmid/11404045#body:147, info:pmid/15865932#body:109, info:pmid/23677787#cont:542, info:pmid/14617800#body:276, info:doi/10.1016/S0021-9150(02)00073-4#body:84, info:doi/10.1016/j.bcp.2003.07.014#body:122	2	10
TP53 --+> BIK	PromoterBinding	Small interfering RNA suppression of p53 expression as well as overexpression of dominant-negative p53 effectively inhibited the fulvestrant induction of BIK mRNA, protein, and apoptosis., Further, p53 independently induced BIK RNA and protein, and BIK alone stimulated cell death in p53-null cells, dependent on the activation of caspases., However, our promoter experiments indicate that it is ?Np…	info:pmid/17047080#abs:7, info:pmid/11971188#abs:3, info:pmid/22873408#cont:271, info:pmid/24100375#cont:177, info:pmid/14983013#body:186	2	5
TP53 --+> TNFSF10	PromoterBinding	A human p53-expressing adenovirus (Ad-p53) induced TRAIL mRNA and protein expression in HCT116 p53-/- human colon cancer cells., Analysis of GC-TRAIL promoter region revealed the presence of a number of putative transcription factor binding sites, such as Sp1, NF-kappaB, AP-1, GATA, NFAT, HNF, STAT, P53 and IRF1 sequences which are important for the expression of other TNF family members., Wild-t…	info:pmid/19106633#abs:3, info:pmid/16216337#abs:6, info:pmid/11464279#body:107, info:pmid/22892844#cont:102, info:pmid/10597242#body:136, info:pmid/19818305#body:79, info:pmid/15514675#body:51, info:pmid/19168033#body:111, info:pmid/16529749#body:106	2	9
TNFSF10 --+> TP53	Expression	Taken together, these results suggest that TNF-alpha and TRAIL potentiate the cadmium-mediated cell death via distinct p53 expression patterns., TRAIL induced nuclear damage, decreased Bid, Bcl-2, Bcl-xL and survivin protein levels, increased Bax levels, induced cytochrome c release, activated caspases (-8, -9 and -3) and increased tumor suppressor p53 levels., TRAIL induced nuclear damage, decre…	info:pmid/12189181#abs:10, info:pmid/20971099#abs:6, info:pmid/21120579#abs:6, info:pmid/21554547#abs:3, info:pmid/21800052#abs:6, info:pmid/23711929#abs:5, info:pmid/19540014#body:246, info:pmid/20659427#body:71, info:pmid/18031928#body:19	2	9
TLR --+> p38	Regulation	Stimulation of IL-1 receptor/Toll-like receptor family members with the appropriate ligands leads to activation of nuclear factor kappaB and also the mitogen-activated protein kinases p38, JNK, and p42/44., However, it has recently been discovered that the Toll-like receptor-stimulated activation of p38 mitogen-activated protein kinases is undiminished and is, in fact, enhanced in TAK1-deficient …	info:pmid/12566418#body:53, info:pmid/24450622#cont:89, info:pmid/23571093#body:94, info:pmid/15728244#body:46, info:pmid/15123841#body:61, info:pmid/17927969#body:10, info:doi/10.1016/S0966-842X(02)02448-4#body:8	2	7
TLR --+> ATF3	Expression	Interestingly, c-Src regulated Toll-like receptor-stimulated induction of activating transcription factor 3 (ATF3), a transcriptional repressor., We show that ATF3 is rapidly induced by various TLRs in mouse macrophages and plasmacytoid dendritic cells , as well as plasmacytoid and myeloid subsets of human DCs., interferon-? and Toll-like receptor signaling synergistically induces expression of A…	info:pmid/20351107#abs:6, info:pmid/17785797#abs:2, info:pmid/19833085#body:109, info:pmid/21684340#body:80, info:pmid/24317040#cont:680, info:pmid/21152039#body:120, info:pmid/21997212#cont:183, info:pmid/23584529#cont:388, info:doi/10.1016/j.fsi.2011.11.016#body:156	2	9
p38 ---> ATF3	Expression	Recent report demonstrated that anisomycin induced transcriptional activation of ATF3 which was also regulated by p38 MAP kinases ., Moreover, inhibition of JNK and P38 kinases that inhibited ATF3 expression (Figure 6a) also abolished Hif-2alpha expression (Figure 6b).	info:pmid/19101521#body:160, info:pmid/18511933#body:104	2	2
TP53 --+> FDXR	PromoterBinding	In addition, we identified a p53 response element located within the FDXR promoter that is responsive to wild-type p53, p63alpha, p63gamma, p73alpha, and p73beta., FDXR gene expression, which is regulated at least in part by p53, is associated with both response and survival when metastatic colorectal cancer is treated with 5-fluorouracil plus leucovorin., Simultaneously activated p53 increases t…	info:pmid/12370809#abs:5, info:pmid/16528528#abs:10, info:doi/10.2174/1389201011314030003#cont:229	2	3
BAX ---> p38	Regulation	Metformin inhibition of the human epidermoid carcinoma A431 cells tumor growth is accompanied by an increase in Bax/Bcl2-regulated apoptosis signaling and inhibition of activated ERK1/2 and p38 mitogen-activated protein kinases .	info:pmid/24138903#body:146	2	1
p38 ---> BAX	MolTransport	However, the precise mechanism of p38mitogen-activated protein kinases-mediated conformational activation of Bax still remains to be elucidated., The activation of p38 Mitogen-activated protein kinases promoted translocation of Bax from cytosol to mitochondria and cell death ., Recent data also suggest that activation of p38 mitogen-activated protein kinases could mediate morphine-induced macroph…	info:pmid/23949848#cont:333, info:pmid/16480951#body:77, info:pmid/14617800#body:288, info:pmid/16580821#body:106, info:pmid/17448907#body:131	2	5
TLR --+> CCR7	Expression	Here, we show that ligands for peroxisome proliferator-activated receptor gamma (PPARgamma) and liver X receptor prevented proinflammatory cytokine production by DCs and inhibited Dendritic cell migration in response to the chemokine CCL21 by preventing the Toll-like receptor-induced upregulation of CCR7., The four toll-like receptor ligands flagellin, lipopolysaccharide, poly I:C and imiquimod i…	info:pmid/20617179#abs:4, info:pmid/20462636#body:91, info:pmid/23735481#body:93, info:pmid/12650773#body:55, info:pmid/15845453#body:93, info:pmid/16310411#body:26, info:pmid/20018250#body:72, info:pmid/21782984#body:136	2	8
FAS --+> p38	Regulation	In this study Fas activated the stress-responsive mitogen-activated protein kinases, p38 and JNK, within 2 h in Jurkat T lymphocytes but not the mitogen-responsive kinase ERK1 or pp70S6k., Fas receptor triggering resulted in an approximately 15-fold stimulation of JNK- and p38 kinases -activity (Fig.1, A and B)., Third, Fas activation leads to the activation of c-jun NH 2-terminal kinases (JNK) a…	info:pmid/8972182#abs:2, info:pmid/9268370#body:124, info:pmid/9268362#body:124, info:pmid/11408158#body:168, info:pmid/20919648#cont:1239, info:pmid/9740801#body:47, info:pmid/16219474#body:66, info:pmid/21975294#cont:229, info:pmid/10627275#body:52, info:pmid/14617800#body:268	2	10
TLR ---> TNFSF10	Expression	None of these stimuli influenced the expression of TWEAK mRNA in primary keratinocytes, whereas TNF-a and TRAIL mRNA were strongly regulated by various stimuli, including Toll-like receptor ligand-3 and IFN-? (see , C-E).	info:pmid/21211655#body:98	2	1
TP53 --+> CROT	Expression	Additional evidence show that p53 not only regulates fatty acid oxidation through mediators but also by directly regulating key proteins involved in this process. p53 induces the expression of three carnitine acyltransferases - carnitine O-octanoyltransferase (CROT), carnitine palmitoyltransferase 1A (CPT1A) and CPT1C .	info:pmid/22819212#body:34	2	1
ZMAT3 ---> cell cycle arrest	Regulation	In particular, upregulation of WIG-1 was observed after zinc supplementation, indicating that WIG-1 might be involved in the zinc-induced cell cycle arrest and apoptosis of EC109 cells by regulating the expression of Bax, p21 ( WAF ), and cyclin D1., This observation suggests that WIG-1 may play an important role in cell cycle arrest and in apoptosis of cancer cells., PAG608 expression is depende…	info:pmid/21559779#abs:7, info:pmid/22794122#cont:380, info:pmid/12196512#body:292	2	3
TP53 ---> p53-mediated DNA damage response	Regulation	Phosphorylation of Ser46 in human p53 was reported to play a relevant role in the p53-mediated DNA damage response by inducing the proapoptotic factor p53-regulated apoptosis-inducing protein 1.128 Ser46 can be phosphorylated by at least two kinases, HIPK2144 and DYRK2.127 Remarkably, this residue does not appear to be conserved between mouse and man, but Ser37 (localized within the prolin-rich d…	info:pmid/17627286#body:208	2	1
TNFRSF10B ---> cell cycle arrest	Regulation	Upon activation, p53 induces a number of genes (Harms et al. 2004), such as p21(WAF1/CIP1) (el-Deiry et al. 1993), MDM2 (Barak et al. 1993; Wu et al. 1993), IGFBP3 (Buckbinder et al. 1995; Harms and Chen 2005), PIDD (Lin et al. 2000), and Killer/DR5 (Wu et al. 1997), which mediate the diverse biological functions of p53, including cell cycle arrest and apoptosis (Vousden and Lu 2002).	info:pmid/17050675#body:31	2	1
TLR --+> cell cycle arrest	Regulation	However, for those B cells that receive more complex activation by signaling through multiple pathways, including the BCR, Toll receptors and CD40, IL-4, and IL-21 promote their survival, expansion, and possibly subsequent cell-cycle arrest, leading to differentiation into IgG-secreting B cells.	info:pmid/16943384#body:215	2	1
PPM1D ---| p38	Regulation	Wip1 is induced by DNA damage in a p53-dependent manner and inhibits UV irradiation-induced activation of p38 Mitogen-activated protein kinases by dephosphorylating Thr180 in p38, thereby inhibiting the function of p53 (38, 39).	info:pmid/18482988#body:60	2	1
TNFSF10 --+> p38	Regulation	Interestingly, TRAIL-mediated activation of p38 MAP kinases was observed in DLD1 cells but not in DLD1/TRAIL-R cells., Specific knockdown of TAK1 using small interfering RNA abrogated the TRAIL-induced activation of p65 and c-Jun NH2-terminal kinase/p38 mitogen-activated protein kinases., homoharringtonine suppressed the expression of the anti-apoptotic proteins Mcl-1 and cFLIP and enhanced the T…	info:pmid/14749540#abs:5, info:pmid/17172402#abs:4, info:pmid/23456623#abs:5, info:pmid/15684417#body:196	2	4
GADD45A --+> p38	Regulation	Altogether, these results provide a novel model for the tumor-suppressive function of Gadd45a in the context of Ras-driven breast carcinogenesis, showing that Gadd45a elicits its function through activation of the stress-induced JNK and p38 kinases, which contribute to increase in apoptosis and Ras-induced senescence., GADD45A activates both p38 MAPKs and MAPK8., Proteins of the Gadd45 family pro…	info:pmid/16951155#abs:6, info:pmid/22498492#cont:50, info:pmid/16287712#body:45	2	3
p38 ---> CCR7	Expression	As shown in Figure 9a, expressions of CD83/CCR7 induced by NiSO4 and TNF-a are nearly completely abrogated upon inhibition of p38 mitogen-activated protein kinases activity.	info:pmid/15304089#body:182	2	1
DDB2 --+> ubiquitin-dependent protein degradation	Regulation	The DCAFs, DeT1-COP1, Cdt2, CSA and Ddb2 (damage-specific DNA binding protein 2) (shown in blue) recognize the indicated substrates and promote their ubiquitin-dependent proteolysis to regulate various physiological activities such as transcription, chromatin remodeling and DNA repair.	info:pmid/21212733#cont:54	2	1
TP53 --+> leukocyte apoptosis	Regulation	Inhibition of p53 by pifithrin-alpha reduces myocyte apoptosis and leukocyte transmigration in aged rat hearts following 24 hours of reperfusion., Consequently, the absence or inhibition of p53 from leukocytes can reduce leukocyte apoptosis, thus ultimately increasing and prolonging the inflammatory response.	info:pmid/18317410#title:1, info:pmid/23222126#cont:89	2	2
TP53 ---> TLR	Expression	The effect of DNA stressors on Toll-like receptor expression was mainly mediated by p53, and several p53 cancer-associated mutants dramatically altered the pattern of Toll-like receptor gene expression., Activation of p53 by common antitumor agents results in p53 dependent regulation of expression of most Toll-like receptor genes in human primary and cancer cell lines, resulting in modulation of …	info:pmid/22673234#abs:5, info:pmid/23150340#abs:7, info:pmid/21483755#cont:213, info:pmid/23990626#cont:481, info:pmid/22931928#cont:243	2	5
TLR ---> BAX	Expression	However, it is not known how Toll-like receptors are able to influence Bak and Bax transcription.	info:pmid/23697557#cont:45	2	1
CCR7 ---> cell cycle arrest	Regulation	Further research demonstrated that inhibitors of nuclear factor-kappa B and CCR7-PI3K attenuate the survival of CCR7-mediated cells, causing decreased viability, increased apoptosis and increased cell cycle arrest in squamous cell carcinoma of the head and neck cells., This shows that CCR7 signaling is linked to cell cycle control and that sustained engagement of CCR7, either by high concentratio…	info:pmid/21165563#abs:6, info:pmid/17982037#abs:8	2	2
MDM2 --+> TLR	MolTransport	In vitro experiments confirmed that MDM2 is required to induce mRNA expression and secretion of NF?B-dependent cytokines upon Toll-like receptor stimulation by enhanced binding of NF?B to cytokine promoter-binding sites.	info:pmid/22297670#abs:6	2	1
FAS ---> ubiquitin-dependent protein degradation	Regulation	Fas-associated factor 1 is a multifunctional pro-apoptotic protein that is involved in Fas-mediated apoptosis, NF-kappaB signalling and the ubiquitin-proteasome pathway.	info:pmid/20124726#abs:1	2	1
MAP4K4 --+> TLR	Regulation	Furthermore, multiple tumor progression-related signaling pathways including JNK, NF?B, and toll-like receptors were repressed by MAP4K4 downregulation.	info:pmid/21196414#abs:12	2	1
MDM2 ---| TP53	ProtModification	Pyk2 FERM promoted Mdm2-dependent p53 ubiquitination., Similar to p53, RPS27L, but not RPS27, is a short-lived protein and a novel MDM2 substrate., In addition to reactivating mutant p53, SCH529074 binding inhibits ubiquitination of p53 by HDM2., The model predicts existence of the HAUSP-regulated switch from auto- to p53 ubiquitination by Mdm2., Expression of Dmp1 antagonized ubiquitination of p…	info:pmid/19880522#abs:10, info:pmid/21170087#abs:6, info:pmid/20124408#abs:8, info:pmid/17585950#abs:5, info:pmid/22331460#abs:5, info:pmid/19756449#abs:3, info:pmid/12860999#abs:2, info:pmid/12690203#abs:3, info:pmid/17500067#abs:3, info:pmid/22337874#abs:5 <more data available...>	2	89
TP53 --+> CDKN1A	PromoterBinding	p53 binds to promoters of p21WAF1/CIP1 and hsp90 beta gene in vivo, and regulates the expression of the two genes., At a later time, 24 h after AM treatment, there was enhanced binding of p53 in the distal enhancer region of the P21WAF1 gene promoter., This response is probably mediated through defined p53 binding sites located in the promoter of CIP1/WAF1 and in the third intron of GADD45., In t…	info:pmid/15052775#abs:4, info:pmid/18628250#abs:7, info:pmid/8892753#abs:2, info:pmid/9359494#abs:9, info:pmid/12384701#abs:8, info:pmid/22349513#abs:6, info:pmid/15645135#abs:3, info:pmid/15897882#abs:4, info:pmid/11021966#abs:7, info:pmid/17997002#abs:8 <more data available...>	2	72
TP53 --+> GADD45A	PromoterBinding	ATF-2 and p53 independently activate the GADD45alpha transcription., This response is probably mediated through defined p53 binding sites located in the promoter of CIP1/WAF1 and in the third intron of GADD45., Inhibition of p53 function by dominant-negative-p53 expression partially suppressed the activation of Gadd45alpha promoter., We show that the interaction of p63 with PML increases the leve…	info:pmid/17700520#abs:5, info:pmid/8892753#abs:2, info:pmid/17063488#abs:5, info:pmid/16007146#abs:7, info:pmid/17084916#abs:3, info:pmid/19459735#abs:5, info:pmid/18350249#abs:2, info:pmid/16520149#abs:5, info:pmid/16951143#abs:6, info:pmid/17785449#cont:131 <more data available...>	2	19
TP53 --+> MDM2	PromoterBinding	The intronic human mdm2 promoter contains two tandem p53 binding elements., Strikingly, however, MdmX is required for optimal p53 binding to the Mdm2 promoter in vivo., GFP-smARF stabilized p53 thereby inducing expression of the target genes, MDM2 and p21., In this study, we show that nutlin-3 activates p53 resulting in a dramatic increase in MDM2 expression and a marked reduction in total Rb pro…	info:pmid/7651818#abs:7, info:pmid/22290440#abs:7, info:pmid/18381074#abs:5, info:pmid/19648117#abs:4, info:pmid/9430645#abs:5, info:pmid/19534768#abs:5, info:pmid/15645135#abs:3, info:pmid/18215142#abs:5, info:pmid/11313463#abs:4, info:pmid/22245141#abs:7 <more data available...>	2	80
TP53 --+> BAX	PromoterBinding	The bax gene promoter region contains four motifs with homology to consensus p53-binding sites., Analyzing the molecular functions of IRF2BP2, it appears to be able to impede on the p53-mediated transactivation of the p21- and the Bax-gene., Both the human and the mouse bax promoters contain p53 binding sites which are sufficient to confer p53-dependent transcriptional activation in a heterologou…	info:pmid/7834749#abs:1, info:pmid/19042971#abs:6, info:pmid/11850816#abs:1, info:pmid/11181455#abs:6, info:pmid/15645135#abs:3, info:pmid/10523305#abs:6, info:pmid/9525975#abs:4, info:pmid/18949380#abs:7, info:pmid/10559267#abs:6, info:pmid/11420692#abs:6 <more data available...>	2	99
TP53 --+> FAS	PromoterBinding	In conclusion, p53 may play a role in determining gefitinib sensitivity by regulating Fas expression in NSCLC., The delayed induction was controlled by a p53-dependent transcription step and the production of death receptors (especially CD95/Fas)., Cooperation between the p53-REs in the promoter and the intronic p53-binding site resulted in maximal transcriptional activation of the CD95 gene by t…	info:pmid/17283151#abs:11, info:pmid/21364648#abs:4, info:pmid/19615968#abs:5, info:pmid/15865927#abs:9, info:pmid/16317104#abs:1, info:pmid/19357962#abs:7, info:pmid/21509038#abs:6, info:pmid/16899408#abs:8, info:pmid/15782122#abs:12, info:pmid/12963547#abs:3	2	10
TP53 --+> PPM1D	PromoterBinding	In contrast to previously reported transactivation of Wip1 by p53, we observed p53-dependent repression of Wip1 expression, which disrupts the negative feedback loop conferred by Wip1., An increased level of MIF can support inflammatory responses via enhancing NF-?B signaling and repressing the function of p53. p53 is an inducer of the expression of WIP1 which can subsequently inhibit NF-?B signa…	info:pmid/21546907#abs:7, info:pmid/20940041#abs:8, info:pmid/19015127#abs:4, info:pmid/20093361#body:184, info:doi/10.1016/j.biocel.2012.02.013#body:78	2	5
PPM1D ---| TP53	ProtModification	PPM1D also dephosphorylates p53 at phospho-Ser 15., The oncogenic phosphatase Wip1 acts as an important regulator in DNA damage pathway by dephosphorylating a spectrum of proteins including p53, p38, Chk1, Chk2, and ATM., This dephosphorylation of p53 and Chk1 by PPM1D may result in reduced functional activities and is accompanied by suppression of DNA damage-induced cell cycle checkpoints and so…	info:pmid/15870257#abs:4, info:pmid/19395378#abs:3, info:pmid/15970689#abs:4, info:pmid/17158963#body:130, info:pmid/16912047#body:283, info:pmid/19779493#body:462, info:pmid/18356920#body:731, info:pmid/20838380#body:466, info:pmid/19223857#body:401, info:pmid/11101524#body:206 <more data available...>	2	27

## Sheet: References 
Relation	Status	Type	Sentence	TextRef
TP53 --+> cell cycle arrest		Regulation	The p53 protein is involved in cell cycle arrest and apoptosis.	info:pmid/11494153#abs:1
TP53 --+> cell cycle arrest		Regulation	Overexpression of B-Myb can bypass p53-mediated cell cycle arrest.	info:pmid/9428611#abs:4
TP53 --+> cell cycle arrest		Regulation	The activation of p53 induces either cell cycle arrest or apoptosis.	info:pmid/19458054#abs:2
TP53 --+> cell cycle arrest		Regulation	This allows escape from p53-induced cell cycle arrest and apoptosis.	info:pmid/12932659#abs:2
TP53 --+> cell cycle arrest		Regulation	Furthermore, induction of cell cycle arrest by MI-43 is dependent on p53 and p21.	info:pmid/18566224#abs:8
TP53 --+> cell cycle arrest		Regulation	The tumour suppressor p53 triggers either cell-cycle arrest or apoptosis.	info:pmid/19043433#abs:1
TP53 --+> cell cycle arrest		Regulation	Activation of the p53 protein can lead to apoptosis and cell cycle arrest.	info:pmid/8524262#abs:1
TP53 --+> cell cycle arrest		Regulation	The p53 gene is involved in the control of cell-cycle arrest and apoptosis.	info:pmid/16739124#abs:1
TP53 --+> cell cycle arrest		Regulation	These activities of Arf promote p53-mediated cell cycle arrest and apoptosis.	info:pmid/11327858#abs:3
TP53 --+> cell cycle arrest		Regulation	p53 mediates cell cycle arrest or apoptosis in response to DNA damage.	info:pmid/18231594#abs:1
TP53 --+> cell cycle arrest		Regulation	Cell cycle arrest induced by p53 may help survival of tsBN462 cells at 39.5 degrees C.	info:pmid/7796884#abs:6
TP53 --+> cell cycle arrest		Regulation	We further show that RoR inhibits p53-mediated cell cycle arrest and apoptosis.	info:pmid/23208419#abs:6
TP53 --+> cell cycle arrest		Regulation	The tumor suppressor gene p53 can mediate both apoptosis and cell cycle arrest.	info:pmid/10910098#abs:1
TP53 --+> cell cycle arrest		Regulation	The introduction of p53 gene into cells led to cell cycle arrest in G(1) phase.	info:pmid/12048682#abs:8
TP53 --+> cell cycle arrest		Regulation	The p53 protein plays a critical role in inducing cell cycle arrest or apoptosis.	info:pmid/18443131#abs:1
TP53 --+> cell cycle arrest		Regulation	Oncoprotein MDM2 inhibits p53-dependent cell cycle arrest and apoptosis.	info:pmid/9516979#abs:1
TP53 --+> cell cycle arrest		Regulation	It induced p53-Y220C-dependent growth inhibition, cell-cycle arrest and apoptosis.	info:pmid/23630318#abs:5
TP53 --+> cell cycle arrest		Regulation	TP53 and MDM2 are essential components for cell cycle arrest and apoptosis.	info:pmid/19193430#abs:2
TP53 --+> cell cycle arrest		Regulation	The stabilized and active p53 can result in either cell-cycle arrest or apoptosis.	info:pmid/15142413#abs:5
TP53 --+> cell cycle arrest		Regulation	Similar to p53, the TAp63 isoforms induce cell cycle arrest and apoptosis.	info:pmid/20613985#abs:2
TP53 --+> cell cycle arrest		Regulation	PURPOSE MDM2 regulates p53, which controls cell cycle arrest and apoptosis.	info:pmid/19470936#abs:1
TP53 --+> cell cycle arrest		Regulation	p53 plays a critical role in cell cycle arrest and induction of apoptosis.	info:pmid/16505116#abs:1
TP53 --+> cell cycle arrest		Regulation	At the cellular level, p53 induces apoptosis, cell cycle arrest and senescence.	info:pmid/14702042#abs:2
TP53 --+> cell cycle arrest		Regulation	The tumor suppressor protein p53 is a key regulator of cell cycle arrest and apoptosis.	info:pmid/20385133#abs:1
TP53 --+> cell cycle arrest		Regulation	This effect was associated with a loss of the G1 specificity of p53-mediated cell cycle arrest.	info:pmid/8016082#abs:3
TP53 --+> cell cycle arrest		Regulation	Securin and p53 have been shown to regulate the cell cycle arrest and apoptosis.	info:pmid/17045763#abs:2
TP53 --+> cell cycle arrest		Regulation	The p53 tumour suppressor protein has a crucial role in cell-cycle arrest and apoptosis.	info:pmid/16440000#abs:1
TP53 --+> cell cycle arrest		Regulation	The p53 gene family regulates cell-cycle arrest, apoptosis and DNA damage repair.	info:pmid/17671702#abs:2
TP53 --+> cell cycle arrest		Regulation	p53 protein induces cell cycle arrest, DNA repair, or apoptosis of damaged cells.	info:pmid/19557576#abs:1
TP53 --+> cell cycle arrest		Regulation	This mutant-p53 induced cell cycle arrest but not apoptosis.	info:pmid/17390010#abs:9
TP53 --+> cell cycle arrest		Regulation	Wild-type p53 triggers two distinct biological responses, cell cycle arrest and apoptosis.	info:pmid/10672901#abs:1
TP53 --+> cell cycle arrest		Regulation	Upon DNA damage, p53 can induce either cell-cycle arrest or apoptosis.	info:pmid/19001415#abs:1
TP53 --+> cell cycle arrest		Regulation	The p53 plays critical role in cellular functions such as cell cycle arrest and apoptosis.	info:pmid/18814959#abs:1
TP53 --+> cell cycle arrest		Regulation	TP53 activation by genotoxic drugs can induce apoptosis or cell-cycle arrest.	info:pmid/12243922#abs:1
TP53 --+> cell cycle arrest		Regulation	The p53 gene is involved in the cell cycle arrest and activation of apoptosis.	info:pmid/19999548#abs:6
TP53 --+> cell cycle arrest		Regulation	alternate reading frame then stabilizes p53, which leads to cell cycle arrest or apoptosis.	info:pmid/20308430#abs:2
TP53 --+> cell cycle arrest		Regulation	The tumor suppressor p53 can control cell growth by inducing cell cycle arrest.	info:pmid/9177263#abs:1
TP53 --+> cell cycle arrest		Regulation	The p53 tumor suppressor protein can induce both apoptosis and cell cycle arrest.	info:pmid/11095245#abs:1
TP53 --+> cell cycle arrest		Regulation	The tumor suppressor p53 plays an important role in cell cycle arrest by downregulating transcription.	info:pmid/23187802#abs:1
TP53 --+> cell cycle arrest		Regulation	The p53 tumor suppressor promotes cell cycle arrest or apoptosis in response to stress.	info:pmid/14992722#abs:1
TP53 --+> cell cycle arrest		Regulation	Aberration expression of miR-34 impairs p53-mediated cell cycle arrest and apoptosis.	info:pmid/24503183#abs:2
TP53 --+> cell cycle arrest		Regulation	The tumor suppressor p53 is an inducer of cell cycle arrest and programmed cell death (apoptosis).	info:pmid/11313999#abs:1
TP53 --+> cell cycle arrest		Regulation	The p53 gene suppresses tumor cell growth by inducing cell cycle arrest or apoptosis.	info:pmid/11791171#abs:1
TP53 --+> cell cycle arrest		Regulation	In heterologous cells, EWS-FLI1 induces p53-dependent cell cycle arrest or apoptosis.	info:pmid/12761489#abs:2
TP53 --+> cell cycle arrest		Regulation	Once activated by stress, p53 leads to cellular responses such as cell cycle arrest and apoptosis.	info:pmid/22114721#abs:2
TP53 --+> cell cycle arrest		Regulation	P53 plays a key role in cell cycle arrest, apoptosis, DNA repair, and angiogenesis.	info:pmid/17957927#abs:1
TP53 --+> cell cycle arrest		Regulation	The tumor suppressor p53 has two alternative effects, causing either cell cycle arrest or apoptosis.	info:pmid/15529176#abs:1
TP53 --+> cell cycle arrest		Regulation	p53 and p73 proteins activate similar target genes and induce apoptosis and cell cycle arrest.	info:pmid/11526499#abs:1
TP53 --+> cell cycle arrest		Regulation	p53 triggers cell cycle arrest and apoptosis through transcriptional regulation of specific target genes.	info:pmid/17372198#abs:1
TP53 --+> cell cycle arrest		Regulation	The tumor suppressor protein p53 functions to induce cell cycle arrest, DNA repair, or apoptosis.	info:pmid/23317414#abs:2
TP53 --+> cell cycle arrest		Regulation	Available evidence suggests that repression is important for p53-induced apoptosis and cell cycle arrest.	info:pmid/16798743#abs:3
TP53 --+> cell cycle arrest		Regulation	Previous studies have shown that overexpression of wild-type p53 leads to apoptosis and cell cycle arrest.	info:pmid/14767071#abs:2
TP53 --+> cell cycle arrest		Regulation	The transcription factor p53 coordinates cell cycle arrest and apoptosis in response to DNA damage.	info:pmid/16323953#abs:1
TP53 --+> cell cycle arrest		Regulation	Activation of the p53 tumor suppressor protein can lead to either cell cycle arrest or apoptosis.	info:pmid/10321740#abs:1
TP53 --+> cell cycle arrest		Regulation	p53 family members with a transactivation domain induce cell cycle arrest and promote apoptosis.	info:pmid/15467455#abs:1
TP53 --+> cell cycle arrest		Regulation	BAG-1 is a multifunctional chaperone modulator may contribute to p53-mediated cell cycle arrest.	info:pmid/11248425#abs:1
TP53 --+> cell cycle arrest		Regulation	p53 is one of the main regulators of apoptosis, senescence, cell cycle arrest and DNA repair.	info:pmid/24387312#abs:1
TP53 --+> cell cycle arrest		Regulation	Thus, the FOXO3-p53(mut) complex leads to elevated p27kip1 expression and promotes cell cycle arrest.	info:pmid/21639915#abs:12
TP53 --+> cell cycle arrest		Regulation	The p53 protein plays a central role in cell cycle arrest and apoptosis in response to diverse stress stimuli.	info:pmid/23880345#abs:1
TP53 --+> cell cycle arrest		Regulation	Moreover, the transient expression of E1A (12S) and E2F1 effectively abrogated p53-induced cell cycle arrest.	info:pmid/12386819#abs:8
TP53 --+> cell cycle arrest		Regulation	Here we investigate the mechanism of differential expression of p21, a key mediator of p53-dependent cell-cycle arrest.	info:pmid/17612495#abs:2
TP53 --+> cell cycle arrest		Regulation	Dmp1 directly binds to and activates the Arf promoter and induces Arf-p53-dependent cell cycle arrest in primary cells.	info:pmid/21892281#abs:2
TP53 --+> cell cycle arrest		Regulation	reactive oxygen species accumulation in turn triggers p53-dependent cell cycle arrest and apoptosis.	info:pmid/22513874#abs:6
TP53 --+> cell cycle arrest		Regulation	The cellular pathway for releasing normal cells from p53-dependent cell cycle arrest involves the Mdm2 protein.	info:pmid/10629057#abs:2
TP53 --+> cell cycle arrest		Regulation	The p19(ARF) tumor suppressor antagonizes Mdm2 to induce p53-dependent cell cycle arrest.	info:pmid/10995391#abs:1
TP53 --+> cell cycle arrest		Regulation	The p53 tumor suppressor activates either cell cycle arrest or apoptosis in response to cellular stress.	info:pmid/10733530#abs:1
TP53 --+> cell cycle arrest		Regulation	Current research is defining the biochemical pathways through which p53 induces cell cycle arrest and apoptosis.	info:pmid/8841019#abs:3
TP53 --+> cell cycle arrest		Regulation	Wild-type p53 and pseudo-wild-type p53 may inhibit cell growth and induce cell cycle arrest.	info:pmid/11866936#abs:7
TP53 --+> cell cycle arrest		Regulation	Furthermore, p53 inactivation completely abrogated the cell cycle arrest and apoptosis induced by 5-fluorouracil.	info:pmid/11980662#abs:7
TP53 --+> cell cycle arrest		Regulation	The conclusion of this study is the apigenin induced p53 expression which caused cell cycle arrest and apoptosis.	info:pmid/15670616#abs:9
TP53 --+> cell cycle arrest		Regulation	The p53 tumor suppressor protein can induce both cell cycle arrest and apoptosis in DNA-damaged cells.	info:pmid/9094645#abs:1
TP53 --+> cell cycle arrest		Regulation	p53 limits the proliferation of precancerous cells by inducing cell-cycle arrest or apoptosis.	info:pmid/20471942#abs:1
TP53 --+> cell cycle arrest		Regulation	Interestingly, we found that p53 is necessary for STX6 knockdown-induced cell cycle arrest and apoptosis.	info:pmid/18779328#abs:10
TP53 --+> cell cycle arrest		Regulation	These include the ability of p53 to induce cell-cycle arrest, DNA repair, senescence and apoptosis.	info:pmid/20504879#abs:2
TP53 --+> cell cycle arrest		Regulation	The tumor suppressor protein p53 plays important roles in DNA damage repair, cell cycle arrest and apoptosis.	info:pmid/23992617#abs:1
TP53 --+> cell cycle arrest		Regulation	The death of mdm4-null embryos is due to p53-initiated cell cycle arrest at 7.5 days postcoitum.	info:pmid/14695178#abs:6
TP53 --+> cell cycle arrest		Regulation	The tumour suppressor protein p53 contributes as a transcription factor to cell-cycle arrest and apoptosis induction.	info:pmid/14990988#abs:2
TP53 --+> cell cycle arrest		Regulation	Induction of p53 gene expression in cancer cells can lead to both cell cycle arrest and apoptosis.	info:pmid/17191126#abs:1
TP53 --+> cell cycle arrest		Regulation	Activation of p53 by cellular stress may lead to either cell cycle arrest or apoptotic cell death.	info:pmid/18064041#abs:1
TP53 --+> cell cycle arrest		Regulation	MLF1 induces p53-dependent cell cycle arrest in murine embryonic fibroblasts.	info:pmid/15861129#abs:4
TP53 --+> cell cycle arrest		Regulation	The tumor suppressor p53 protein suppresses cell growth by inducing cell cycle arrest or apoptosis.	info:pmid/12890671#abs:1
TP53 --+> cell cycle arrest		Regulation	The tumor suppressor p53 is activated by stress and leads to cellular outcomes such as apoptosis and cell-cycle arrest.	info:pmid/20598361#abs:1
TP53 --+> cell cycle arrest		Regulation	In previous studies, suppression of senescence by p53 was masked by p53-induced cell cycle arrest.	info:pmid/20457898#abs:3
TP53 --+> cell cycle arrest		Regulation	Etodolac-induced cell-cycle arrest might be caused by increases in p53 and P21WAF1 protein expression.	info:pmid/15809736#abs:11
TP53 --+> cell cycle arrest		Regulation	In summary, resveratrol at <8 h induced p53-mediated effects, including apoptosis and cell-cycle arrest (G2/M).	info:pmid/16369916#abs:8
TP53 --+> cell cycle arrest		Regulation	However, cell cycle arrest was restored after transfection of p53 cDNA into H1299 cells.	info:pmid/22662266#abs:8
TP53 --+> cell cycle arrest		Regulation	Recent studies show that these modifications orchestrate p53-mediated processes such as cell cycle arrest and apoptosis.	info:pmid/21148320#abs:4
TP53 --+> cell cycle arrest		Regulation	Activation of the tumor suppressor p53 results in cell cycle arrest and apoptosis in response to various types of stress.	info:pmid/17785458#abs:3
TP53 --+> cell cycle arrest		Regulation	Although required for p53-mediated cell cycle arrest, p21 expression can also be initiated via p53-independent pathways.	info:pmid/9698513#abs:2
TP53 --+> cell cycle arrest		Regulation	The tumour suppressor p53 induces apoptosis or cell-cycle arrest in response to genotoxic and other stresses.	info:pmid/16845383#abs:1
TP53 --+> cell cycle arrest		Regulation	In turn, this E2F7-dependent mechanism contributes to p53-dependent cell cycle arrest in response to DNA damage.	info:pmid/22802528#abs:9
TP53 --+> cell cycle arrest		Regulation	The p53 tumour suppressor is activated by numerous stressors to induce apoptosis, cell cycle arrest, or senescence.	info:pmid/11780111#abs:1
TP53 --+> cell cycle arrest		Regulation	It encodes a DNA-binding protein which shares with p53 the ability to regulate apoptosis and cell cycle arrest concurrently.	info:pmid/17341487#abs:2
TP53 --+> cell cycle arrest		Regulation	Ionizing radiation exposure causes mammalian cells to undergo p53-dependent cell cycle arrest and/or apoptosis.	info:pmid/10805749#abs:1
TP53 --+> cell cycle arrest		Regulation	The p53 tumor suppressor protein induces cell cycle arrest or apoptosis in response to cellular stresses.	info:pmid/12135761#abs:1
TP53 --+> cell cycle arrest		Regulation	It is well established that the p53 regulates multiple, distinct cellular functions such as cell-cycle arrest and apoptosis.	info:pmid/21385880#abs:2
TP53 --+> cell cycle arrest		Regulation	The tumor suppressor p53 controls multiple cellular functions including DNA repair, cell cycle arrest and apoptosis.	info:pmid/21887275#abs:1
TP53 --+> cell cycle arrest		Regulation	Thus, IL-3 can control the choice between p53-dependent cell-cycle arrest and apoptosis.	info:pmid/9649429#abs:3
TP53 --+> cell cycle arrest		Regulation	The tumor suppressor p53 mainly induces cell cycle arrest/DNA repair or apoptosis in the DNA damage response.	info:pmid/21576488#abs:1
TP53 --+> cell cycle arrest		Regulation	Zac1 is thus the first gene besides p53 which concurrently induces apoptosis and cell cycle arrest.	info:pmid/9184226#abs:8
MDM2 ---> TP53		ProtModification	Similar to p53, RPS27L, but not RPS27, is a short-lived protein and a novel MDM2 substrate.	info:pmid/21170087#abs:6
MDM2 ---> TP53		ProtModification	In vitro, p300 with MDM2 catalyzed p53 polyubiquitination, whereas MDM2 catalyzed p53 monoubiquitination.	info:pmid/12690203#abs:3
MDM2 ---> TP53		ProtModification	The oncoprotein hdm2 ubiquitinates p53, resulting in the rapid degradation of p53 through the ubiquitin -proteasome pathway.	info:pmid/12407176#abs:1
MDM2 ---> TP53		ProtModification	Following DNA damage or cellular stress, p53 is phosphorylated within the Mdm2 binding domain on threonine 18 and serine 20.	info:pmid/11707453#abs:2
MDM2 ---> TP53		ProtModification	In addition, under conditions where p53 was ubiquitinated by E6 and MDM2 in vivo, ubiquitination of MAGI-3 was not detected.	info:pmid/18518978#abs:7
MDM2 ---> TP53		ProtModification	In addition, an MDM2-mutant that localized to the cytoplasm was able to ubiquitinate and degrade a p53 mutant which was similarly localized in the cytoplasm.	info:pmid/11127820#abs:7
MDM2 ---> TP53		ProtModification	Ectopic expression of a dominant-negative HDAC1 mutant restores p53 acetylation in the presence of MDM2, whereas wild-type HDAC1 and MDM2 deacetylate p53 synergistically.	info:pmid/12426395#abs:4
MDM2 ---> TP53		ProtModification	The p53 transcription factor and tumor suppressor is regulated primarily by the E3 ubiquitin ligase Mdm2, which ubiquitinates p53 to target it for proteasomal degradation.	info:pmid/22666487#abs:1
MDM2 ---> TP53		ProtModification	The E3 ubiquitin ligase, MDM2, uses a dual-site mechanism to ubiquitinate and degrade the tumor suppressor protein p53, involving interactions with the N-terminal hydrophobic pocket and the acidic domain of MDM2.	info:pmid/22337874#abs:1
MDM2 ---> TP53		ProtModification	One mechanism of regulating the amount of p53 in the cell is through the action of the Double Minute 2 protein, DM2 (also known as MDM2), which ubiquitinates p53 and targets it for proteosomal degradation.	info:pmid/11779115#abs:3
MDM2 ---> TP53		ProtModification	Endogenous p53 is ubiquitinated by MDM2 in the nucleus, and controlling the access of p53 to the nuclear compartment regulates its ubiquitination and proteasomal degradation.	info:pmid/23398638#abs:2
MDM2 ---> TP53		ProtModification	Both p53 and Mdmx are ubiquitinated and degraded by the same E3 ligase Mdm2; interestingly, however, while p53 is rapidly degraded by Mdm2, Mdmx is a stable protein in most cancer cells.	info:pmid/21925390#abs:1
MDM2 ---> TP53		ProtModification	One of the most important regulators of p53 is MDM2, a RING domain E3 ligase that ubiquitinates p53, leading to both proteasomal degradation and relocation of p53 from the nucleus to the cytoplasm.	info:pmid/17369817#abs:2
MDM2 ---> TP53		ProtModification	p53 mediates DNA damage-induced cell-cycle arrest, apoptosis, or senescence, and it is controlled by Mdm2, which mainly ubiquitinates p53 in the nucleus and promotes p53 nuclear export and degradation.	info:pmid/20657550#abs:1
MDM2 ---> TP53		ProtModification	Thus, the results presented here for the first time highlight the role of SMAR1 in masking the active phosphorylation site of p53, enabling the deacetylation of p53 by HDAC1-MDM2 complex, thereby regulating the p53 transcriptional response during stress rescue.	info:pmid/19303885#abs:8
MDM2 ---> TP53		ProtModification	Notably, recent studies indicate that both the stability and the subcellular localization of p53 are tightly regulated by ubiquitination; p53 is mainly ubiquitinated by Mdm2 but other ubiquitin ligases such as ARF-BP1/HectH9/MULE are also involved in p53 regulation in vivo.	info:pmid/19202598#abs:4
MDM2 ---> TP53		ProtModification	The ubiquitin -proteasome system plays a pivotal role in the regulation of p53 protein stability and activity. p53 is ubiquitinated and destabilized by MDM2 and several other ubiquitin E3s, whereas it is deubiquitinated and stabilized by ubiquitin-specific protease 7 and USP10.	info:pmid/22124327#abs:1
MDM2 ---> TP53		ProtModification	Localization, degradation and ubiquitination of p53 and MDM2 proteins were assessed by fluorescent staining, Western blot and ubiquitination analysis in MDM2 or MDM2-nuclear localization signal co-transfected U20S cells. p53KRKKK-GFP was located in cytoplasm, and was not degraded by either MDM2 or MDM2-nuclear localization signal mutation, but could be ubiquitinated; p53KRKKK-nuclear localization…	info:pmid/15946545#abs:4
MDM2 ---> TP53		ProtModification	Alone, MDM2 catalyzes the monoubiquitination of p53.	info:pmid/21391905#cont:76
MDM2 ---> TP53		ProtModification	C, MdmX activates Mdm2-catalyzed p53 polyubiquitination.	info:pmid/21572037#cont:144
MDM2 ---> TP53		ProtModification	HDM2 further ubiquitinates p53 and promotes p53 degradation.	info:pmid/24136231#cont:865
MDM2 ---> TP53		ProtModification	MDM2 binds and ubiquitinates p53, thereby targeting it for degradation.	info:pmid/23474753#cont:226
MDM2 ---> TP53		ProtModification	Phosphorylated p53 is more stable, and phosphorylated MDM2 is less active.	info:pmid/19619456#body:100
MDM2 ---> TP53		ProtModification	There is compelling evidence that p53 is a substrate for mdm2 within cells.	info:pmid/11397792#body:255
MDM2 ---> TP53		ProtModification	First, insect-cell-derived p53 was ubiquitinated by MDM2 as described above.	info:pmid/19805293#body:210
MDM2 ---> TP53		ProtModification	MDM2 ubiquitinates itself as well as p53 (Fang et al., 2000).	info:pmid/11807090#body:266
MDM2 ---> TP53		ProtModification	Normally, MDM2 binds to and ubiquitinates p53 in the nucleus.	info:pmid/16427630#body:18
MDM2 ---> TP53		ProtModification	MDM2 ubiquitinates p53 and modifies its own stability through autoubiquitination.	info:pmid/22525275#cont:228
MDM2 ---> TP53		ProtModification	HA-ubiquitinated MDM2 and HA-ubiquitinated p53 were immunoprecipitated with anti-HA.	info:pmid/21317535#body:375
MDM2 ---> TP53		ProtModification	Under normal conditions, MDM2 ubiquitinates the p53 protein through a direct interaction.	info:pmid/20711647#cont:167
MDM2 ---> TP53		ProtModification	The proteolytic degradation of p53 is mediated by MDM2, which ubiquitinates p53.	info:pmid/22956039#cont:31
MDM2 ---> TP53		ProtModification	When Mdm2 levels are low, Mdm2 preferentially catalyzes monoubiquitination of p53.	info:pmid/17500067#body:66
MDM2 ---> TP53		ProtModification	Mdm2 ubiquitinates both p53 and itself, contributing to the rapid turnover of both proteins.	info:pmid/18485798#body:95
MDM2 ---> TP53		ProtModification	MDM2 ubiquitinates both p53 and itself, contributing to the rapid turnover of both proteins .	info:pmid/11343904#body:28
MDM2 ---> TP53		ProtModification	An E3 called Mdm2 normally ubiquitinates p53, thus maintaining the protein at low levels ( ).	info:pmid/14669954#body:177
MDM2 ---> TP53		ProtModification	Fig. 5. p19ARF reverses the inhibition of p53 acetylation by MDM2.	info:pmid/11250899#body:160
MDM2 ---> TP53		ProtModification	MDM2 binds to p53 and ubiquitinates p53 leading to its degradation .	info:pmid/18588945#body:146
MDM2 ---> TP53		ProtModification	Also, Mdm2, an e3 ubiquitin ligase, ubiquitinates p53 leading to its degradation.	info:pmid/21460638#cont:7
MDM2 ---> TP53		ProtModification	Mdm2 ubiquitinates both p53 and itself, contributing to the rapid turnover of both proteins (13).	info:pmid/12821780#body:44
MDM2 ---> TP53		ProtModification	Mt-Mdm2 was not able to ubiquitinate either pRB ( B left, lane 5) or p53 ( C left, lane 3).	info:pmid/16343421#body:109
MDM2 ---> TP53		ProtModification	MDM2 inhibits p53 by ubiquitinating p53 and targeting it for proteasomal deg-	info:pmid/20554519#cont:20
MDM2 ---> TP53		ProtModification	As an E3 ubiquitin ligase, Mdm2 also ubiquitinates p53 and thereby targets p53 for destruction.	info:pmid/23029416#cont:17
MDM2 ---> TP53		ProtModification	These findings suggest that p21 interferes with the ability of MDM2 to ubiquitinate p53.	info:pmid/18614532#body:231
MDM2 ---> TP53		ProtModification	In vitro, p19ARF was also capable of directly inhibiting HDM2's ability to ubiquitinate p53 (27).	info:pmid/11382768#body:243
MDM2 ---> TP53		ProtModification	Mdm2 acts as an E3 ligase to ubiquitinate p53 and drive its proteasomal degradation.	info:pmid/19049493#body:125
MDM2 ---> TP53		ProtModification	In normal conditions p53 protein is ubiquitinated by Mdm2/ Hdm2 and subsequently it is degraded by proteosome.	info:pmid/24244378#cont:17
MDM2 ---> TP53		ProtModification	MDM2 in partnership with MDMX poly-ubiquitinates p53, which is targeted for proteasomal degradation.	info:pmid/20930521#cont:37
MDM2 ---> TP53		ProtModification	Mdm2 ubiquitinates p53 and itself, leading to the degradation of both proteins .	info:pmid/15921859#body:114
MDM2 ---> TP53		ProtModification	As MDM2 ubiquitinates p53 and targets it for proteosomal degradation, it inactivates the function of p53.	info:pmid/12778082#body:244
MDM2 ---> TP53		ProtModification	The key lysines of p53 that are ubiquitinated by Mdm2 reside within its extreme C-terminal 30 residues (p53 CTD)18.	info:pmid/20639885#cont:17
MDM2 ---> TP53		ProtModification	MDM2, via its RING domain, ubiquitinates p53 so that it undergoes proteasomal degradation.	info:pmid/19084022#body:4
MDM2 ---> TP53		ProtModification	To detect p53 polyubiquitination, FLAG-p53 (30 ng) was ubiquitinated by Mdm2 as described above.	info:pmid/23671280#cont:84
MDM2 ---> TP53		ProtModification	In this process, gankyrin protein binds to MDM2 protein and enhances the ability of MDM2 to ubiquitinate p53.32	info:pmid/23100276#cont:518
MDM2 ---> TP53		ProtModification	MDM2 binds and ubiquitinates the p53 protein, that results in a rapid degradation of p53 by the proteasome .	info:pmid/20727991#body:7
MDM2 ---> TP53		ProtModification	MDM2, a key regulator of p53, catalyzes both monoubiquitination and polyubiquitination on p53 in a dose-dependent manner.	info:pmid/21887275#cont:21
MDM2 ---> TP53		ProtModification	Moreover, it has been proposed that MDM4 stimulates the ability of MDM2 to ubiquitinate and degrade p53 .	info:pmid/20863813#body:15
MDM2 ---> TP53		ProtModification	Mdm2 was recently found to differentially catalyze monoubiquitination and polyubiquitination of p53 in a dosage-dependent manner ( ).	info:pmid/16455486#body:51
MDM2 ---> TP53		ProtModification	As discussed above, the E3 ligase MDM2 binds and ubiquitinates p53 to regulate its cellular protein level and activity .	info:pmid/24239534#body:162
MDM2 ---> TP53		ProtModification	In the presence of Mdm2, there is a dramatic increase in the levels of NEDDylated and ubiquitinated p53 (Figure 5).	info:pmid/15775960#body:216
MDM2 ---> TP53		ProtModification	MDM2 possesses an E3-like ubiquitin ligase activity and thus ubiquitinates p53 (25), leading to its degradation (26, 27).	info:pmid/12493762#body:59
MDM2 ---> TP53		ProtModification	Mdm2 ubiquitinates p53 in the nucleus, leading to p53 nuclear export and proteosome-mediated degradation.	info:pmid/21213101#cont:23
MDM2 ---> TP53		ProtModification	Mdm2 and -4 form a stable heterodimer that allows Mdm4 to regulate the ability of Mdm2 to ubiquitinate p53.70	info:pmid/22427613#cont:89
MDM2 ---> TP53		ProtModification	Tip60 Affects p53 and Mdm2 Subcellular Localization-Tip60 is itself a substrate of Mdm2 ubiquitin ligase activity.	info:pmid/15310756#body:219
MDM2 ---> TP53		ProtModification	Mdm2 ubiquitinates p53 on six C-terminal lysines and targets it to the proteasome for degradation (4, 5).	info:pmid/17098746#body:223
MDM2 ---> TP53		ProtModification	p53 is efficiently ubiquitinated by MDM2,27 suggesting higher binding affinity of the tetrameric form to MDM2.	info:pmid/22522597#cont:177
MDM2 ---> TP53		ProtModification	In unstressed conditions, p53 is rapidly ubiquitinated by Mdm2 and subsequently degraded via the proteasomal pathway.	info:pmid/22266869#cont:15
MDM2 ---> TP53		ProtModification	SOX4 directly interacts with p53 limiting its ability to be ubiquitinated by MDM2 and thus increases its stability [22].	info:pmid/22509368#cont:31
MDM2 ---> TP53		ProtModification	Here, FLAG-p53 was used as positive control as it is well established that p53 is ubiquitinated by HDM2 (54, 55).	info:pmid/21636573#cont:132
MDM2 ---> TP53		ProtModification	Mdm2 binds p53 through its N terminus and ubiquitinates p53 and itself, targeting both to proteasomes.	info:pmid/11007473#body:59
MDM2 ---> TP53		ProtModification	In keeping with its ability to stabilize p53, TAB1 expression inhibited the ability of MDM2 to ubiquitinate p53 (Fig. 2A).	info:pmid/23934659#cont:104
MDM2 ---> TP53		ProtModification	As shown in Fig. 6A, wild-type p53 and p53-333CC were efficiently ubiquitinated by MDM2, while p53-(1-333) was not.	info:pmid/10347217#body:162
MDM2 ---> TP53		ProtModification	Mdm2 ubiquitinates p53 at six key lysine residues located at the C-terminus of the protein, including K370, K372, K373, K381, K382, and K386 ( ) .	info:pmid/21624367#body:35
MDM2 ---> TP53		ProtModification	SUMO-1 modification of Mdm2 prevents its self-ubiquitination and increases Mdm2 ability to ubiquitinate p53.	info:pmid/12202042#title:1
MDM2 ---> TP53		ProtModification	SUMO-1 modification of Mdm2 prevents its self-ubiquitination and increases Mdm2 ability to ubiquitinate p53.	info:pmid/10892746#title:1
MDM2 ---> TP53		ProtModification	It has been established that MDM2 can differentially catalyze either monoubiquitination or polyubiquitination of p53 in a dosage-dependent manner.4	info:pmid/22262183#cont:27
MDM2 ---> TP53		ProtModification	MDM-2 acts as an E3 ligase by ubiquitinating p53 for targeted nuclear export and degradation under normal conditions.	info:pmid/16313905#body:11
MDM2 ---> TP53		ProtModification	Multiple lines of evidence suggest that YY1 directly regulates the ability of Hdm2 to ubiquitinate p53 through protein-protein interactions.	info:pmid/15210108#body:23
MDM2 ---> TP53		ProtModification	In the reconstituted ubiquitination reaction, p53 was ubiquitinated by MDM2 in a dose-dependent manner (Fig. 1D).	info:pmid/14769800#body:136
MDM2 ---> TP53		ProtModification	For example, E3 ligase MDM2 binds to and ubiquitinates p53, thereby regulating the stability and subcellular localization of p53.	info:pmid/23184057#cont:21
MDM2 ---> TP53		ProtModification	Interestingly, some of them are degraded more rapidly in the presence of MDM2, suggesting that MDM2 could ubiquitinate proteins other than p53.	info:pmid/11485818#body:50
MDM2 ---> TP53		ProtModification	Mdm2 can ubiquitinate itself or p53 in order to increase degradation of the p53 protein via the ubiquitin-proteasome pathway.	info:pmid/16099193#body:120
MDM2 ---> TP53		ProtModification	MDM2 serves as an E3 ubiquitin ligase via its C-terminal RING finger domain and ubiquitinates p53 at several lysine residues [23].	info:pmid/24180275#cont:47
MDM2 ---> TP53		ProtModification	We recently found that Mdm2 differentially catalyzes either monoubiquitination or polyubiquitination of p53 in a dosage-dependent manner ( ).	info:pmid/15989956#body:11
MDM2 ---> TP53		ProtModification	However, degradation of p53 was not observed, regardless of whether p53 was ubiquitinated by Hdm2 or by Hdm2/HdmX.	info:pmid/14507994#body:165
MDM2 ---> TP53		ProtModification	Surprisingly, the control wild-type p53 or p536KR was ubiquitinated to similar extents in the presence of transfected MDM2 (Figure 7A, lane 10 versus lane 7).	info:pmid/16579792#body:213
MDM2 ---> TP53		ProtModification	Furthermore, Mdm2 can function as an E3 ligase to ubiquitinate p53 ( ) and induce p53 degradation in the 26S proteasome ( ).	info:pmid/21334322#body:6
MDM2 ---> TP53		ProtModification	However, ectopically expressed p53 was observed to be ubiquitinated in PC3 cells with co-transfected MDM2 (Fig. 2, B2).	info:pmid/14761977#body:152
MDM2 ---> TP53		ProtModification	It has been documented that Mdm2 ubiquitinates p53 at the six C-terminal lysines, the integrity of which are required for its nuclear export .	info:pmid/19619542#body:33
MDM2 ---> TP53		ProtModification	ARF inhibits the ability of MDM2 to ubiquitinate p53, but stimulates MDM2 ubiquitination of MDMX (Pan and Chen, 2003).	info:pmid/16163388#body:66
MDM2 ---> TP53		ProtModification	MDM-2 in complex with p300/CREB-binding protein catalyzes the final polyubiquitination of p53 leading to is proteasomal degradation.	info:pmid/23481102#body:278
MDM2 ---> TP53		ProtModification	Similar to p53, androgen receptor is ubiquitinated by MDM2, and this ubiquitination is stimulated by the action of HDAC1 ( ).	info:pmid/16289629#body:84
MDM2 ---> TP53		ProtModification	Indirectly, hdm2 ubiquitinates p53 targeting it for degradation—reducing hdm2 can increase p53-dependent transcription of p21.	info:pmid/21768776#cont:156
MDM2 ---> TP53		ProtModification	Many reviews document that Mdm2 is a p53 responsive gene and ubiquitinates p53 [38–39], so any effects of p53 on Mdm2 are self-limiting.	info:pmid/23300534#cont:1053
MDM2 ---> TP53		ProtModification	To determine the functional consequence of the inhibition of PCAF-mediated p53 acetylation by MDM2, we carried out transient transfection/luciferase assays.	info:pmid/12068014#body:220
MDM2 ---> TP53		ProtModification	These observations have clearly demonstrated that TGF-ß resistance can be uncoupled with the ability of MDM2 to ubiquitinate and degrade p53.	info:pmid/17429071#body:337
MDM2 ---> TP53		ProtModification	This implies a sequence of events in which Mdm2 binds p53, mono-ubiquitinates p53, and is displaced by p300, which then poly-ubiquinates p53.	info:pmid/15865937#body:142
MDM2 ---> TP53		ProtModification	As expected, purified MDM2 was able to ubiquitinate purified p53 as reflected by the numerous slower migrating bands shown by SDS-PAGE and western analysis ( , lane 4).	info:pmid/19656744#body:133
MDM2 ---> TP53		ProtModification	On the other hand, Mdm2 has been reported to ubiquitinate and degrade tumor-derived mutant forms of p53 (Midgley and Lane 1997; Shimizu et al. 2006).	info:pmid/18483214#body:78
MDM2 ---> TP53		ProtModification	Q. and Ronai, Z. (2000) SUMO-1 modification of Mdm2 prevents its self-ubiquitination and increases Mdm2 ability to ubiquitinate p53.	info:pmid/16712526#body:232
MDM2 ---> TP53		ProtModification	Cell lysates were probed by western blot analysis as indicated. (b) Mdm2 ubiquitinates FOXO4 and p53 in vitro with similar stoichiometry.	info:pmid/18665269#body:153
TP53 ---> MDM2		PromoterBinding	The intronic human mdm2 promoter contains two tandem p53 binding elements.	info:pmid/7651818#abs:7
TP53 ---> MDM2		PromoterBinding	Strikingly, however, MdmX is required for optimal p53 binding to the Mdm2 promoter in vivo.	info:pmid/22290440#abs:7
TP53 ---> MDM2		PromoterBinding	This unusual behavior of the hepatitis B virus enhancer can be reconstituted by replacing its p53-binding region with the p53-binding domain of the mdm2 promoter.	info:pmid/9430645#abs:5
TP53 ---> MDM2		PromoterBinding	We investigated the kinetics of p53 binding to the p21CIP1, MDM2, BAX and PIG3 promoters in vivo using a novel quantitative real-time chromatin immunoprecipitation-PCR assay.	info:pmid/15645135#abs:3
TP53 ---> MDM2		PromoterBinding	Increased p53 binding to the p21(Waf1), MDM2, and PIG3 promoters occurred within 2 h after p53 activation; however, significant increases in PIG3 transcription did not occur until 15 h after p53 binding.	info:pmid/11313463#abs:4
TP53 ---> MDM2		PromoterBinding	Deletion of the distal p53 responsive element in HDM2 promoter region or the lack of p53 in HCT116 cells greatly reduced the repressive effect of BCL11B on HDM2-P2 promoter activity.	info:pmid/22245141#abs:7
TP53 ---> MDM2		PromoterBinding	Consistent with this idea, silencing of Mage-A expression leads to upregulation of several p53-responsive genes in a p53-dependent manner and stimulates by several fold the interaction of p53 with the p21, MDM2, and PUMA promoters.	info:pmid/21056992#abs:5
TP53 ---> MDM2		PromoterBinding	Considering that an autoregulatory feedback loop between the mdm2 and p53 genes may exist, wild-type P53 can induce the expression of mdm2 via a p53-binding site in the mdm2 gene, while MDM2 protein functions as a negative regulator of P53 protein.	info:pmid/9645455#abs:6
TP53 ---> MDM2		PromoterBinding	Mutations abrogate p53 binding at the P2-Mdm2 promoter	info:pmid/23973961#cont:64
TP53 ---> MDM2		PromoterBinding	On the other hand, p53 binds to the promoter of mdm2, and activates its expression.	info:pmid/19779722#cont:29
TP53 ---> MDM2		PromoterBinding	P53 binds to the P2 promoter of the MDM2 gene and promotes MDM2 gene expression.	info:pmid/21391906#cont:25
TP53 ---> MDM2		PromoterBinding	The p53-binding regions of the p21, Puma, and Hdm2 promoters were amplified by PCR.	info:pmid/17403783#body:230
TP53 ---> MDM2		PromoterBinding	The binding of p53 to the Mdm2 promoter remained unchanged irrespective of Hzf status.	info:pmid/17719541#body:79
TP53 ---> MDM2		PromoterBinding	Panel A shows the amount of p21 and HDM2 promoter DNA co-precipitated with p53 as detected by PCR.	info:pmid/17135243#body:159
TP53 ---> MDM2		PromoterBinding	On the other hand p53 binds to the promoter of mdm2, and activates its expression.	info:pmid/22187011#cont:21
TP53 ---> MDM2		PromoterBinding	This was accompanied by a 3- to 4-fold increase in p53 binding to the p21 and MDM2 promoters (Fig. 2B).	info:pmid/11756653#body:139
TP53 ---> MDM2		PromoterBinding	The binding of p53 to the Mdm2 promoter was measured as a positive control (Fig. 2B).	info:pmid/24356969#cont:185
TP53 ---> MDM2		PromoterBinding	In turn, the p53 protein can bind to the promoter of MDM2 and activate MDM2 transcription (23).	info:pmid/11359766#body:38
TP53 ---> MDM2		PromoterBinding	On the other hand, TP53 can transactivate MDM2 promoter and elevate the expression of MDM2 [23].	info:pmid/22744426#cont:216
TP53 ---> MDM2		PromoterBinding	These data suggest that NOLC1 specifically targets the TP53 binding region of the MDM2 promoter in vivo.	info:pmid/19541936#body:171
TP53 ---> MDM2		PromoterBinding	However, this was not the case after CDDP treatment, although p53 bound to the mdm2 promoter in this case (Figure 3e).	info:pmid/21552291#cont:375
TP53 ---> MDM2		PromoterBinding	Repression was also seen when the native p53 site was replaced with the p53-binding site from the Mdm2 promoter.	info:pmid/12719716#body:99
TP53 ---> MDM2		PromoterBinding	These results demonstrate that p53 is able to bind to the mdm2 (P2) promoter equally well as it binds to the p21 promoter.	info:pmid/10602486#body:94
TP53 ---> MDM2		PromoterBinding	Before adriamycin treatment, p53 already bound to the promoters of both the Mdm2 and Rap2b genes.	info:pmid/23535297#cont:150
TP53 ---> MDM2		PromoterBinding	It has been previously established that the P2 promoter of mdm2 contains p53 binding sites and is up-regulated by p53 ( ).	info:pmid/16202543#body:87
TP53 ---> MDM2		PromoterBinding	It is therefore entirely possible that this mutation is altering the binding of p53 to these promoters and not to the MDM2 promoter.	info:pmid/10871862#body:157
TP53 ---> MDM2		PromoterBinding	Furthermore, a negative feedback loop exists whereby p53 binds specifically to the Mdm2 promoter and stimulates its transcription .	info:pmid/24525025#body:106
TP53 ---> MDM2		PromoterBinding	We show that p53 is bound to Mdm2 promoter preferentially in cytostatic conditions, when the p21 Waf1 promoter is bound ( D).	info:pmid/16212962#body:66
TP53 ---> MDM2		PromoterBinding	MDM2 is a transcriptional target of p53 and expression is induced by the binding of p53 to an internal promoter within the mdm2 gene .	info:pmid/10754200#body:10
TP53 ---> MDM2		PromoterBinding	The expression of mdm2 is controlled by p53 that binds to two consensus motifs present in the first intron of the mdm2 promoter.	info:pmid/10027414#body:238
TP53 ---> MDM2		PromoterBinding	SOCS1 increased the binding of endogenous p53 to the p21 promoter by a factor of 1.8 and to the HDM2 promoter by a factor of 8.4.	info:pmid/20005840#body:92
TP53 ---> MDM2		PromoterBinding	In addition, the estrogen-dependent increase in Mdm2 has been associated with p53 and ERa recruitment to the mdm2 gene promoter .	info:pmid/21223569#cont:261
TP53 ---> MDM2		PromoterBinding	HGF increased the levels of p53 bound to the Mdm2 promoter, whereas p38MAPK inhibition drastically reduced this binding ( ).	info:pmid/22889954#body:45
TP53 ---> MDM2		PromoterBinding	As a positive control for the Chromatin Immunoprecipitation assay, we analyzed the interaction of p53 family proteins with the MDM2 promoter.	info:pmid/19001418#body:232
TP53 ---> MDM2		PromoterBinding	DNA binding experiments were performed initially at 150 mM (physiologic) ionic strength using the p53 recognition sequences found in the Mdm2 and p21 promoters ( ).	info:pmid/15321712#body:38
TP53 ---> MDM2		PromoterBinding	... p53 activity is regulated at multiple levels, including interaction with murine double minute 2 protein (6, 50, 51). p53 binds to the promoter of the ...	info:pmid/22753705#cont:129
TP53 ---> MDM2		PromoterBinding	In normal cells, p53 stimulates the transcription of mdm2 by binding to an internal specific mdm2 promoter (P 2) which is located near the 3' end of intron 1 .	info:pmid/10533452#body:8
TP53 ---> MDM2		PromoterBinding	As a positive control for these studies, we analyzed by chromatin immunoprecipitations assay the interaction of wild-type p53 with the mdm2promoter.	info:pmid/10521394#body:180
TP53 ---> MDM2		PromoterBinding	In parallel, p53 can bind to p53 binding sites within the promoter of the mdm2 gene, and positively regulate Mdm2 expression Full figure and legend (62K) .	info:pmid/12719720#body:62
TP53 ---> MDM2		PromoterBinding	As expected, p53, p73 and p63 proteins resided at the MDM2 promoter, which contained a p53-response element and (Fig. 2B, bottom row, lanes 9, 11, 13, 15 and 17).	info:pmid/22990203#cont:122
TP53 ---> MDM2		PromoterBinding	Transactivation of the mdm2, p21 WAF1/CIP1 and cyclin G promoter by p53 was down-regulated by coexpression of the ß-subunit of CK2 regardless of which cell line was used.	info:pmid/10214938#body:100
TP53 ---> MDM2		PromoterBinding	Amplification of the Pirh2 promoter and of a region containing a p53 binding site in the first intron of the Mdm2 gene served as negative and positive controls, respectively.	info:pmid/12654245#body:43
TP53 ---> MDM2		PromoterBinding	Interestingly, the promoter of the Mdm2 gene contains a p53 binding site and is transcribed in a p53-dependent manner (Barak et al., 1993; Perry et al., 1993; Wu et al., 1993).	info:pmid/10618704#body:110
TP53 ---> MDM2		PromoterBinding	As expected, chromatin immunoprecipitation analysis demonstrates that both wild-type p53 and p53-8KR can be recruited to the Mdm2 promoter (Mdm2 promoter, C).	info:pmid/18485870#body:92
TP53 ---> MDM2		PromoterBinding	Mdm2 itself is in turn regulated by p53, as there are p53 response elements located in the promoter of the Mdm2 gene (Barak et al. 1993; Juven et al. 1993; Perry et al. 1993).	info:pmid/20679392#cont:39
TP53 ---> MDM2		PromoterBinding	It is well established that MDM2 promoter activity is mainly up-regulated by p53 through association with the two p53 binding sites located in the MDM2-P2 promoter (also see ).	info:pmid/20837136#body:125
TP53 ---> MDM2		PromoterBinding	We further used MDM2 promoter that contains a p53 response element (Rui et al, 2004) to test weather TR3 could modulate the transcriptional activity of MDM2 promoter in 293 cells.	info:pmid/17139261#body:188
TP53 ---> MDM2		PromoterBinding	Consistent with p53 induction and activation ( ), there was significantly more p53 bound to p21, Bax, PUMA, and MDM2 promoters after each treatment ( A and B).	info:pmid/18602874#body:185
TP53 ---> MDM2		PromoterBinding	Comparison of the mdmx and mdm2 genes reveals a high degree of conservation in the exon/intron structure except for the p53 responsive elements at the 5' end of the mdm2 gene.	info:pmid/11404026#body:19
TP53 ---> MDM2		PromoterBinding	In the model, p53 protein binds to the regulatory region of the MDM2 gene and stimulates the transcription of MDM2 gene into messenger RNA , which is then translated into MDM2 protein.	info:pmid/23059707#body:30
TP53 ---> MDM2		PromoterBinding	The 421 antibody immunoprecipitated approximately fivefold more p21 and MDM2 promoter relative to the BAX promoter, indicating that p53 binds preferentially to the p21 and MDM2 promoters.	info:pmid/16166374#body:214
TP53 ---> MDM2		PromoterBinding	Fig. 9. p53 binds and activates the mdm2 promoter after UV irradiation under physiological conditions in wild-type but not Ets1-/- embryonic stem cells.	info:pmid/12145208#body:222
TP53 ---> MDM2		PromoterBinding	The existence of p53/p73-HMGB1 interactions may explain thein vitro observed enhancement of recruitment of both p53 and p73 to the Bax and Mdm2 promoters.	info:pmid/11748232#body:230
TP53 ---> MDM2		PromoterBinding	Recent studies indicate that p53 binds to the promoters of the p21 and mdm2 genes with equal affinity, but with less affinity to the pro-apoptotic PIG3 promoter.	info:pmid/12223312#body:32
TP53 ---> MDM2		PromoterBinding	actinomycin D treatment increased the ability of p53 to bind to the p21 promoter and the mdm2 promoter but not to a control region (HPRT1 intron), whereas Ski overexpression reduced p53 DNA binding (Fig. 3A).	info:pmid/21149449#cont:155
TP53 ---> MDM2		PromoterBinding	Recruited to the MDM2 promoter, probably by being recruited by p53/TP53, and thereby acts as a transcriptional coactivator Probably plays a structural role in chromatin.	info:pmid/21860587#cont:1797
TP53 ---> MDM2		PromoterBinding	This result shows that nonacetylable p53 recognizes more efficiently p21 and Mdm2 promoters than acetylable p53, strongly suggesting that p53 acetylation decreases p53 binding to these two promoters.	info:pmid/17189182#body:29
TP53 ---> MDM2		PromoterBinding	As illustrated in Fig. 3B, cells treated with hydrogen peroxide yielded a strongly amplified product, indicating increased p53 binding to the HDM2 and BAX promoter regions.	info:pmid/18490454#body:171
TP53 ---> MDM2		PromoterBinding	In contrast, Brahma knockdown had no effect on the extent of p53 binding to either the p21 or MDM2 promoter (Fig. 5F, p21 and MDM2 panels, compare lanes 3 and 5 with lanes 4 and 6, respectively).	info:pmid/17938176#body:223
TP53 ---> MDM2		PromoterBinding	We found that p18Hamlet overexpression was sufficient to enhance p53 binding to both the PUMA and NOXA promoters, whereas it had no effect on the ability of p53 to bind to the Hdm2 promoter (Figure 8A).	info:pmid/17380123#body:218
TP53 ---> MDM2		PromoterBinding	Unlike the p53-binding sites in the p21 and MDM2 promoters, the site in the bax promoter is a poor match to the p53-binding site consensus sequence defined by PCR selection (el-Deiry et al., 1992; Funk et al., 1992).	info:pmid/10449408#body:54
TP53 ---> MDM2		PromoterBinding	MDM2 and p53 form a sophisticated autoregulatory feedback loop in which the two proteins mutually control each other’s cellular level [47]. p53 binds to a promoter of the mdm2 gene (P1 promoter) and regulates its expression [8, 10].	info:pmid/22830335#cont:76
TP53 ---> MDM2		PromoterBinding	In ML-1 cells we were unable to identify Mdm2 bound to p53 responsive elements of the mdm2 or p21/waf1 genes in both untreated samples or after 3 h of etoposide treatment (Fig. 8A, lanes 3 and 4).	info:pmid/15908423#body:277
TP53 ---> MDM2		PromoterBinding	However, the Mdm2 gene is also known to be modulated by the Ras/Raf/MEK/MAP kinase pathway through activation of the Ets and AP-1 DNA sites and independent from the p53 responsive DNA site in the Mdm2 promoter (29).	info:pmid/14602726#body:326
TP53 ---> MDM2		PromoterBinding	In another experiment, a marked increase was noted in the binding of p53 to its consensus sequences such as GADD45, MDM2 and p21 promoter in synoviolin-knockdown cells compared with GFP-knockdown cells (Figure 2D).	info:pmid/17170702#body:85
TP53 ---> MDM2		PromoterBinding	Here we studied, for the first time, the p53 protein binding to natural p53 target sequences from promoters of human genes p21, mdm2, GADD45 and RGC as a function of the negative superhelix density of plasmids into which these sequences were cloned.	info:pmid/20026061#body:14
TP53 ---> MDM2		PromoterBinding	The mdm2 promoter contains p53 binding consensus sequences in which p53 binds and positively regulates its expression, creating a negative feedback loop for regulating the activity and levels of p53 (Barak et al. 1993; Haupt et al. 1996; Wu et al. 1993).	info:pmid/9649502#body:46
TP53 ---> MDM2		PromoterBinding	However, DEC1 had no effect on the extent of p53 bound to the p21 and Mdm2 promoters (Fig. 4G, compare lanes 16 and 18 with lanes 15 and 17, respectively). p53 binding to the DEC2 promoter was measured as a negative control (Fig. 4G).	info:pmid/22723347#cont:162
TP53 ---> MDM2		PromoterBinding	As p53ß binds differentially to endogenous p53-inducible promoters and p53 binds preferentially to p21 and MDM2 promoters rather than the BAX promoter, it suggests that p53ß could affect p53 transcriptional activity on the BAX promoter.	info:pmid/16131611#body:265
TP53 ---> MDM2		PromoterBinding	Our observation that p300DeltaSRC retained partial coactivator function in p53-mediated transcription may reflect the ability of p53 to recruit CBP/p300 to the Mdm2 promoter via interaction with other coactivator domains (such as KIX and/or C/H3) (19, 20, 23, 25, 59, 60).	info:pmid/11782467#body:303
TP53 ---> MDM2		PromoterBinding	Because DNA supercoiling strongly influences p53 binding within the MDM2 promoter , we examined whether the relaxation introduced by nucleosome assembly could explain the difference in the affinity for naked DNA compared to chromatin.	info:pmid/11511360#body:117
TP53 ---> MDM2		PromoterBinding	We found that p53 binds to both p53 response elements, although the fold increase of binding is different between the two sites and in different donors (Fig. 5). p53 also bound to the p53 response element on the MDM2 promoter, which was used as a positive control.	info:pmid/23165210#cont:88
TP53 ---> MDM2		PromoterBinding	Analysis of p53 transcriptional activity was performed by transfecting log-phase cells cultured in 12-well dishes with either a p53 luciferase reporter plasmid containing the three copies of the p53 binding sites from the 14-3-3s or murine double minute 2 promoters.	info:pmid/22611192#cont:649
TP53 ---> MDM2		PromoterBinding	We shall further make a range of simplifications in order to keep the model minimal, so that: we do not consider explicitly RNAs; we ignore spatial localization; we neglect details of p53 ubiquitination by Mdm2; we assume binding of p53 to the Mdm2 promoter at thermal equilibrium.	info:pmid/17850824#body:61
TP53 ---> MDM2		PromoterBinding	single nucleotide polymorphism443G>T lies within the conserved 5'-RRRCWWGYYY [0,13]RRRCWWGYYY-3' p53 response element [6,25], implying that this single nucleotide polymorphism may alter the ability of p53 to bind and regulate the MDM2 intron 1 promoter, thereby influencing cancer susceptibility.	info:pmid/18828900#body:176
TP53 ---> MDM2		PromoterBinding	The precipitates were analyzed by p53 Western blot. (D) U2OS expressing different levels of MDMX were treated with 5 nM actinomycin D for 16 h and analyzed by ChIP to detect p53 binding to the MDM2 and p21 promoters. (E) Colony size of U2OS cell lines after continuous 2 nM actinomycin D treatment for 7 days..	info:pmid/17110929#body:173
TP53 ---> MDM2		PromoterBinding	While the binding of p53 to the promoter sequences of its target genes was previously believed to require stress induction, later studies showed that p53 is able to bind the promoter DNA element of p21, mdm2, or pig3 genes in unstressed cells, though to a lesser extent, when compared to stressed cells ( 24, 25) .	info:pmid/23150449#cont:23
TP53 ---> MDM2		PromoterBinding	From these and other data we hypothesize: (1) cisplatin-treatment leads to severe changes of the DNA, (2) the result of the DNA damage causes a general loss of transcription, mRNA levels decrease (3) because of the increasing mdm2 RNA level, we have to assume that p53 wildtype is binding to the mdm2 promoter and thereby stimulating mdm2 transcription.	info:pmid/10404639#body:152
TP53 ---> MDM2		PromoterBinding	A well-established role for MDM2 is its feedback regulation of p53 activity: p53 binds to the p53 responsive elements in the secondary promoter for Mdm2 and activates MDM2 expression, while the subsequent increase of MDM2 protein results in its binding to p53 at the N-terminal 1-52 residues leading to p53 degradation .	info:pmid/22405968#body:17
TP53 ---> MDM2		PromoterBinding	A well established role for MDM2 is as a key negative regulator of p53 activity: p53 binds to the p53 responsive elements in the secondary promoter of the Mdm2 gene and activates MDM2 expression, while the subsequent increase of MDM2 protein results in its binding to p53 at the N-terminal 1-52 residues and leads to p53 degradation .	info:pmid/23149414#body:3
TP53 ---> MDM2		PromoterBinding	Reporter constructs pGL2-Promoter-p53-response element-Luc [17 tandem p53 response elements ], pGL3-Basic-CDKN1A-pro-Luc and pGL2-Basic-MDM2-pro-Luc [CDKN1A and MDM2 promoter regions containing multiple endogenous p53-response element (el-Deiry et al., 1993[Go]; Juven et al., 1993[Go])] were kind gifts from Moshe Oren (Weisman Institute of Science, Rehovot, Israel).	info:pmid/18840648#body:295
TP53 ---> MDM2		PromoterBinding	Despite modestly reduced p53 levels, however, p53 binding to the Mdm2 promoter, and, consequently, induction of Mdm2 mRNA levels, remained similar in Bcl2L12-expressing Ink4a/Arf-deficient astrocytes compared with control cultures, suggesting selective Bcl2L12-directed inhibition of p53 promoter occupancy as a pivotal means to attenuate p53 function.	info:pmid/20837658#body:179
TP53 ---> MDM2		PromoterBinding	Chromatin immunoprecipitation experiments revealed that the promoters of p21, MDM2, and PUMA contain high-affinity p53-binding sites, while the promoter of BAX has low affinity sites in response to DNA damage . p53 can also affect histone acetylation in these promoters and possibly contribute to their selective activation through the regulation on chromatin .	info:pmid/15865941#body:95
TP53 ---> MDM2		PromoterBinding	Strikingly, when we analyzed cells that had been treated with a control siRNA or had been siRNA depleted of hnRNP K, we found that the ionizing radiation-induced recruitment of p53 to the p21 and HDM2 promoters was severely compromised in the absence of hnRNP K ( B), despite the fact that hnRNP K depletion does not affect p53 stabilization following DNA damage in these cells ( A).	info:pmid/16360036#body:109
TP53 ---> MDM2		PromoterBinding	Furthermore, differently from ShCTRL + p53-transfected cells, in which activities of all the promoters analysed were significantly upregulated compared with ShCTRL controls, in ShPATZ1 + p53-transfected cells CDKN1A and MDM2 promoter activities were not significantly upregulated compared with ShPATZ1 controls, suggesting that p53 is not able to transactivate CDKN1A and MDM2 promoters in ShPATZ1 H…	info:pmid/24336083#cont:122
TP53 ---> MDM2		PromoterBinding	The p53 protein is maintained in normal cells as an unstable protein, and its interaction with p53 can target p53 for degradation via a ubiquitin proteosome pathway . mdm2 can also control p53 function by suppressing p53 transcriptional activity. mdm2 is a transcriptional target of p53 and expression is induced by the binding of p53 to an internal promoter within the mdm2 gene . mdm2 can in turn …	info:pmid/11675155#body:76
TP53 ---> MDM2		PromoterBinding	Conversely, p53 regulates (increases) the expression of MDM2 by directly binding and activating the MDM2 promoter.	info:doi/10.1016/S0272-5231(03)00062-5#body:61
TP53 ---> MDM2		PromoterBinding	Conversely, p53 regulates (increases) the expression of MDM2 by directly binding and activating the MDM2 promoter.	info:doi/10.1016/S0022-5223(99)70121-2#body:99
TP53 ---> MDM2		PromoterBinding	A negative effect of the EP site was observed when the p53 response element of the mdm2 gene was inserted upstream of the hepatitis B virus enhancer, resulting in the conversion of p53 from an activator to a repressor, dependent on the presence of the EP site .	info:doi/10.1006/jmbi.1999.3245#body:27
MDM2 ---| TP53		Expression	Free HDM2 stimulated p53 polyubiquitination and degradation.	info:pmid/23246961#abs:9
MDM2 ---| TP53		Expression	Thus, Wip1 facilitates Mdm2-mediated degradation of p53.	info:pmid/18333294#abs:9
MDM2 ---| TP53		Expression	Mdm2, an oncoprotein, inhibits p53 and promotes p53 degradation.	info:pmid/9384532#abs:2
MDM2 ---| TP53		Expression	Intracellular levels of p53 are controlled by the E3 ubiquitin ligase Mdm2.	info:pmid/15169778#abs:2
MDM2 ---| TP53		Expression	In the basal setting, Mdm2 binds p53 and promotes p53 degradation.	info:pmid/22264782#abs:2
MDM2 ---| TP53		Expression	The HDM2-p53 loop is crucial for monitoring p53 level and human pathologies.	info:pmid/24174547#abs:1
MDM2 ---| TP53		Expression	The enhanced expression is achieved by inhibiting Mdm2-mediated degradation of p53.	info:pmid/10085066#abs:8
MDM2 ---| TP53		Expression	P14(ARF) blocks MDM2-induced p53 degradation and transactivational silencing.	info:pmid/15257544#abs:3
MDM2 ---| TP53		Expression	MDM2, which increases p53 and pRB catabolism, is therefore a prominent candidate.	info:pmid/21051655#abs:2
MDM2 ---| TP53		Expression	We also demonstrated that nucleolin antagonizes Hdm2-mediated degradation of p53.	info:pmid/22103682#abs:3
MDM2 ---| TP53		Expression	We now report that Mdm2 regulates p53 levels also by targeting ribosomal protein L26.	info:pmid/18951086#abs:3
MDM2 ---| TP53		Expression	In the present study we have elucidated the mechanism by which Mdm2 regulates p53 degradation.	info:pmid/9824166#abs:2
MDM2 ---| TP53		Expression	MDMX also inhibits MDM2-mediated p53 degradation, with subsequent accumulation of p53.	info:pmid/10608892#abs:6
MDM2 ---| TP53		Expression	MDM2 binds to the tumor suppressor protein p53 and regulates the level of p53 in cells.	info:pmid/15358376#abs:1
MDM2 ---| TP53		Expression	Degradation of the p53 tumor suppressor protein has been shown to be regulated by Mdm2.	info:pmid/10074902#abs:1
MDM2 ---| TP53		Expression	One of the regulatory steps is the Mdm2-mediated degradation of p53 by the proteasome.	info:pmid/20197027#abs:6
MDM2 ---| TP53		Expression	Several mutations lead to p53 accumulation by disruption of MDM2-mediated p53 degradation.	info:pmid/23128672#abs:3
MDM2 ---| TP53		Expression	For example, mdm-2, a cellular oncoprotein, binds to this region and represses p53 transactivation.	info:pmid/9266967#abs:3
MDM2 ---| TP53		Expression	Proteasomal degradation of p53 is known to be mediated by nuclear Mdm2.	info:pmid/15472230#abs:5
MDM2 ---| TP53		Expression	MDM2 promotes p53 proteasomal degradation and negatively regulates p53 function.	info:pmid/17310983#abs:2
MDM2 ---| TP53		Expression	No gross gene alteration or amplification was seen in mdm2, a negative regulator of p53 transcription.	info:pmid/9364209#abs:7
MDM2 ---| TP53		Expression	Upon binding, Mdm2 inhibits the transcription regulatory activity of p53 and promotes its rapid degradation.	info:pmid/10827196#abs:2
MDM2 ---| TP53		Expression	Complex formation between p53 and mdm2 results in p53's transcriptional inactivation and destabilization.	info:pmid/10321734#abs:3
MDM2 ---| TP53		Expression	Low expression of p53 protein in serous borderline tumors might be in part mediated by MDM2.	info:pmid/10872663#abs:13
MDM2 ---| TP53		Expression	Mdm2 inhibits p53 transactivation by forming a p53-Mdm2 complex on chromatin.	info:pmid/18646312#abs:1
MDM2 ---| TP53		Expression	Overexpression of ubiquitin-specific protease 2a causes accumulation of Mdm2 and promotes p53 degradation.	info:pmid/19838211#abs:3
MDM2 ---| TP53		Expression	We showed that RAD6 can form a ternary complex with MDM2 and p53 that contributes to the degradation of p53.	info:pmid/22083959#abs:4
MDM2 ---| TP53		Expression	Under these conditions, however, p53 degradation is mediated by Mdm2 rather than by E6-AP.	info:pmid/11158620#abs:3
MDM2 ---| TP53		Expression	MDMX has been shown to counteract MDM2-dependent p53 degradation and to stabilize p53 in its inactive form.	info:pmid/11840332#abs:2
MDM2 ---| TP53		Expression	The p14(ARF) protein directly inhibits the MDM-2 oncoprotein, which mediates degradation of the p53 protein.	info:pmid/11861396#abs:1
MDM2 ---| TP53		Expression	SMAR1-mediated stabilization of p53 is brought about by inhibiting Mdm2-mediated degradation of p53.	info:pmid/15701641#abs:4
MDM2 ---| TP53		Expression	We demonstrate that MDM2 induces the degradation of p53 in both the nucleus and the cytoplasm.	info:pmid/15029243#abs:3
MDM2 ---| TP53		Expression	Under normal conditions, Mdm2 promotes the ubiquitin- and proteasome-dependent degradation of p53.	info:pmid/23150752#abs:2
MDM2 ---| TP53		Expression	Antisense MDM2 caused a reduction in MDM2 expression and an increase in p53 and p21 expression.	info:pmid/14751501#abs:9
MDM2 ---| TP53		Expression	Tip60 interferes with Mdm2-mediated degradation of p53, probably because it affects its subcellular localization.	info:pmid/15310756#abs:6
MDM2 ---| TP53		Expression	Thus, cells under anoikis conditions undergo p53 degradation that is mediated by Mdm2.	info:pmid/20577896#abs:8
MDM2 ---| TP53		Expression	Prior to p53 activation, when MDM2 levels are low, p300 acts as a positive regulator to increase p53 levels.	info:pmid/11591713#abs:7
MDM2 ---| TP53		Expression	The E3 ubiqutin ligase, murne double-minute clone 2 (MDM2), promotes the degradation of p53 under normal homeostatic conditions.	info:pmid/19833129#abs:1
MDM2 ---| TP53		Expression	This suggests that MDM2-mediated p53 degradation may be altered in our leukemic cell lines.	info:pmid/11042688#abs:6
MDM2 ---| TP53		Expression	We now report that Mdm2 also promotes the rapid degradation of p53 under conditions in which p53 is otherwise stabilized.	info:pmid/9153395#abs:7
MDM2 ---| TP53		Expression	The ubiquitination and degradation of p53 are largely controlled by Mdm2, an oncogenic E3 ligase.	info:pmid/12507556#abs:2
MDM2 ---| TP53		Expression	These data are consistent with the idea that CK2-mediated phosphorylation of Mdm2 may regulate Mdm2-mediated p53 turnover.	info:pmid/16335531#abs:7
MDM2 ---| TP53		Expression	The tumor suppressor ARF plays an important role as an inhibitor of the Mdm2-mediated degradation of p53.	info:pmid/12582152#abs:1
MDM2 ---| TP53		Expression	MDM2 interaction with p53 results in ubiquitination and 26S proteasomal degradation of p53.	info:pmid/17545619#abs:2
MDM2 ---| TP53		Expression	Mdm2 mediates ubiquitin-dependent degradation of p53 which plays a key role in maintaining cellular p53 levels.	info:pmid/19217357#abs:3
MDM2 ---| TP53		Expression	Unlike Mdm2 or MdmX overexpression alone, co-overexpression of MdmX and Mdm2 consistently triggered p53 degradation in cells.	info:pmid/21572037#abs:8
MDM2 ---| TP53		Expression	In contrast to the Q22, S23 double mutation, this latter mutation set does not alter mdm-2-mediated inhibition and degradation of p53.	info:pmid/10327062#abs:7
MDM2 ---| TP53		Expression	It is known that interaction of Mdm2 with p53 through this domain is required for Mdm2-dependent degradation of p53.	info:pmid/10207094#abs:4
MDM2 ---| TP53		Expression	Mdm2 inhibits p53-dependent transactivation and promotes degradation of p53 by the ubiquitin-proteosome pathway.	info:pmid/12642697#abs:2
MDM2 ---| TP53		Expression	Rb, an Egr-1 target gene, forms a trimeric complex with p53 and MDM2 to prevent MDM2-mediated p53 degradation.	info:pmid/11035041#abs:8
MDM2 ---| TP53		Expression	Phosphorylation of HDM2 on serine 166 by AKT has been shown to enhance HDM2 activity and promote the degradation of p53.	info:pmid/15688025#abs:2
MDM2 ---| TP53		Expression	Indeed, the regulatory elements for controlling Mdm2-dependent expression of p53 are derived from the same p53 genomic sequence.	info:pmid/19106616#abs:5
MDM2 ---| TP53		Expression	Tumor suppressor p53 level is tightly regulated by multiple E3 ligases including Mdm2, COP1, Pirh2, etc.	info:pmid/23436247#abs:5
MDM2 ---| TP53		Expression	Mdm2, which is induced by p53, regulates p53 protein concentrations through the ubiquitin-proteasome pathway.	info:pmid/15917407#abs:2
MDM2 ---| TP53		Expression	Transformed mouse 3T3 cell double minute 2 (MDM2) causes the ubiquitination and degradation of TRP53.	info:pmid/19630168#abs:7
MDM2 ---| TP53		Expression	Transformed mouse 3T3 cell double minute 2 (MDM2) causes the ubiquitination and degradation of TRP53.	info:pmid/18923161#abs:7
MDM2 ---| TP53		Expression	Furthermore, we found that XPC participates in the MDM2-mediated p53 degradation pathway via direct interaction with MDM2.	info:pmid/24258024#abs:3
MDM2 ---| TP53		Expression	MDM2 binds to p53, inactivates p53 transcription function, inhibits p53 acetylation, and promotes p53 degradation.	info:pmid/16107876#abs:2
MDM2 ---| TP53		Expression	Thus, Mdm2 controls the expression levels of p53 through a dual mechanism that involves induction of synthesis and targeting for degradation.	info:pmid/12032546#abs:7
MDM2 ---| TP53		Expression	Ubiquitination and proteasomal-dependent degradation of p53 are regulated by its transcriptional target MDM2.	info:pmid/15678106#abs:3
MDM2 ---| TP53		Expression	CARP2 proteins together with MDM2 enhance p53 degradation, thereby inhibiting p53-mediated cell death.	info:pmid/18382127#abs:4
MDM2 ---| TP53		Expression	The level of the p53 transcription factor is negatively regulated by the E3 ubiquitin ligase murine double-minute clone 2 (MDM2).	info:pmid/23609977#abs:1
MDM2 ---| TP53		Expression	MDM2, the major negative regulator of p53, induces p53 degradation and inactivates its tumor suppressing activity.	info:pmid/24180275#abs:2
MDM2 ---| TP53		Expression	A decrease in p53 expression was dependent on induction of p53-specific E3 ubiquitin ligase Mdm2 by Lysophosphatidic acid.	info:pmid/23880760#abs:8
MDM2 ---| TP53		Expression	AIMP2 directly interacts with p53, thereby preventing MDM2-mediated ubiquitination and degradation of p53.	info:pmid/18695251#abs:5
MDM2 ---| TP53		Expression	The Mdm2 protein mediates ubiquitylation and degradation of p53 and is a key regulator of this tumor suppressor.	info:pmid/12167711#abs:1
MDM2 ---| TP53		Expression	The c-Abl and PTEN tumor suppressors are known to stabilize p53 by blocking the Mdm2-mediated p53 degradation.	info:pmid/14679203#abs:2
MDM2 ---| TP53		Expression	Interaction between MDM2 and p53 represents a key step in the regulation of p53, as MDM2 promotes the degradation of p53.	info:pmid/10469568#abs:5
MDM2 ---| TP53		Expression	TIP60, a histone acetyl transferase, acts as a p53 coactivator by interfering with MDM2-mediated degradation of p53.	info:pmid/18499675#abs:1
MDM2 ---| TP53		Expression	Furthermore, HIF-1 alpha protects p53 degradation mediated by Mdm2, and leads to activation of p53-mediated transcription in cells.	info:pmid/12606552#abs:5
MDM2 ---| TP53		Expression	Our data suggest that binding of L11 to Mdm2 at the promoter results in relief from Mdm2-mediated transcriptional repression of p53.	info:pmid/22081073#abs:6
MDM2 ---| TP53		Expression	The oncoprotein hdm2 ubiquitinates p53, resulting in the rapid degradation of p53 through the ubiquitin -proteasome pathway.	info:pmid/12407176#abs:1
MDM2 ---| TP53		Expression	Previous studies have revealed that ribosomal protein L23 (RPL23) inhibits MDM2-mediated p53 degradation through direct binding to MDM2.	info:pmid/23933826#abs:2
MDM2 ---| TP53		Expression	Like Mdm2, MdmX is able to bind p53 and inhibit p53 transactivation; however, the ability of MdmX to degrade p53 has yet to be examined.	info:pmid/10629057#abs:4
MDM2 ---| TP53		Expression	We also showed that MDMX, when exceedingly overexpressed, inhibits MDM2-mediated p53 degradation by competing with MDM2 for p53 binding.	info:pmid/11953423#abs:8
MDM2 ---| TP53		Expression	Using tools that disrupt ubiquitination and degradation, clear differences between E6- and Mdm2-mediated p53 degradation are presented.	info:pmid/17224909#abs:3
MDM2 ---| TP53		Expression	Furthermore, the deacetylation of p53 by EWS-Fli1 suppressed its transcriptional activity and enhanced mdm2-mediated p53 degradation.	info:pmid/22266186#abs:4
MDM2 ---| TP53		Expression	In the current study, MDM2-mediated degradation of p53 was partially inhibited in cells treated with leptomycin B , a specific inhibitor of nuclear export.	info:pmid/11127820#abs:4
MDM2 ---| TP53		Expression	Ectopic expression of USP2a causes accumulation of Mdm2 in a dose-dependent manner and consequently promotes Mdm2-mediated p53 degradation.	info:pmid/17290220#abs:4
MDM2 ---| TP53		Expression	Thus, Mdm2 is required to control reactive oxygen species-induced p53 levels for sustainable hematopoiesis.	info:pmid/21040902#abs:7
MDM2 ---| TP53		Expression	The MDM2 oncogene negatively regulates p53 protein levels, and both genes have functional polymorphisms that may modify skin cancer risk.	info:pmid/21123835#abs:2
MDM2 ---| TP53		Expression	Mdm2 is frequently overexpressed in sarcoma cells and may contribute to drug resistance by increasing p53 degradation.	info:pmid/15026814#abs:1
MDM2 ---| TP53		Expression	Other strategies include activation of normal p53 activity, inhibition of mdm2-mediated degradation of p53 and blockade of p53 nuclear export.	info:pmid/15757449#abs:7
MDM2 ---| TP53		Expression	MDM2 is believed to regulate the p53 level in modulating DNA repair, cell cycle control, cell growth, and apoptosis.	info:pmid/18519798#abs:1
MDM2 ---| TP53		Expression	MDM2 inhibits transactivation properties of the tumor suppressor protein p53 by binding to and facilitating proteasomal degradation of p53.	info:pmid/12481433#abs:1
MDM2 ---| TP53		Expression	When the expression of P53 is elevated, P53-MDM2 module and the ubiquitin system can accurately regulate the expression level of P53.	info:pmid/17188467#abs:3
MDM2 ---| TP53		Expression	TCTP inhibits MDM2 auto-ubiquitination and promotes MDM2-mediated ubiquitination and degradation of P53.	info:pmid/22157679#abs:4
MDM2 ---| TP53		Expression	Hdm2 and Hdmx are critical negative regulators of P53 because Hdm2 regulates P53 abundance, and both can antagonize P53 transactivation.	info:pmid/17640893#abs:2
MDM2 ---| TP53		Expression	The ability of PTEN to inhibit the nuclear entry of Mdm2 increases the cellular content and transactivation of the p53 tumor suppressor protein.	info:pmid/11729185#abs:3
MDM2 ---| TP53		Expression	In cultured cells, the p90MDM2 protein blocks the transcriptional activation domain of p53 and also stimulates the degradation of p53.	info:pmid/12509446#abs:2
MDM2 ---| TP53		Expression	This study presents biochemical and cell biological data that further elucidate the mechanisms by which Mdm2 and Mdmx co-operate to regulate p53 level and activity.	info:pmid/22266850#abs:10
MDM2 ---| TP53		Expression	MdmX is known to negatively regulate p53 function by enhancing the Mdm2-mediated ubiquitination and degradation of p53.	info:pmid/16510145#abs:5
MDM2 ---| TP53		Expression	Murin-double-minute 2 (MDM2) is an important negative regulator of the p53 tumor suppressor, and affects the p53 protein level and transcriptional activity.	info:pmid/17527046#abs:1
MDM2 ---| TP53		Expression	MDM2 promotes the ubiquitination and proteasome-dependent degradation of p53, possibly by acting as a ubiquitin ligase.	info:pmid/10726657#abs:2
MDM2 ---| TP53		Expression	The closely related Mdm2 homolog, MdmX, is also considered to be a general inhibitor of transactivation by p53, through binding to the p53 activation domain.	info:pmid/22290440#abs:2
MDM2 ---| TP53		Expression	The protein responsible for p53 regulation by 280B is Mdm2, the E3 ubiquitin ligase that promotes p53 degradation by inducing its nuclear export.	info:pmid/24236047#abs:6
MDM2 ---| TP53		Expression	The regulation of p53 levels by MDM2 requires the ability of MDM2 to be exported from the nucleus by utilizing its nuclear export signal .	info:pmid/9819415#abs:2
MDM2 ---| TP53		Expression	We report that the inhibition of the Mdm2-mediated degradation of p53 by p14ARF is associated with a decrease in the proportion of ubiquitinated p53.	info:pmid/11526482#abs:6
MDM2 ---| TP53		Expression	Full-length p53 protein level is primarily regulated by the E3-ligase Mdm2, which promotes p53 ubiquitination and degradation.	info:pmid/22487680#abs:2
MDM2 ---| TP53		Expression	The Mdm2 acts as an ubiquitin ligase, resulting in p53 ubiquitination and subsequent p53 proteasomal degradation.	info:pmid/22380771#abs:2
MDM2 --+> TP53		MolTransport	For example, MDM2 is the most important regulator of p53 nuclear export and degradation.	info:pmid/14744495#abs:5
MDM2 --+> TP53		MolTransport	Here we show that Nitric oxide promotes p53 nuclear retention and inhibits Mdm2-mediated p53 nuclear export.	info:pmid/12719724#abs:4
MDM2 --+> TP53		MolTransport	MDM2 also mediates p53 nuclear export, but its role in the regulation of p73 distribution is unknown at the present time.	info:pmid/11559539#abs:2
MDM2 --+> TP53		MolTransport	We monitored the effects of stress on murine double minute2-dependent nuclear export of wild-type p53 and a mutant lacking N-terminal phosphorylation sites.	info:pmid/16115632#abs:3
MDM2 --+> TP53		MolTransport	In contrast to MDM2-mediated p53 nuclear export, p73 accumulates in the nucleus as aggregates that colocalize with MDM2.	info:pmid/11713288#abs:2
MDM2 --+> TP53		MolTransport	Vif enhances the stability and transcriptional activity of TP53 by blocking the MDM2-mediated ubiquitination and nuclear export of TP53.	info:pmid/21071676#abs:3
MDM2 --+> TP53		MolTransport	Here we found that pVHL directly associates with and stabilizes p53 by suppressing Mdm2-mediated ubiquitination and nuclear export of p53.	info:pmid/16678111#abs:3
MDM2 --+> TP53		MolTransport	CSN5 expression leads to p53 degradation, facilitating MDM2-mediated p53 ubiquitination, and promoting p53 nuclear export.	info:pmid/17879958#abs:6
MDM2 --+> TP53		MolTransport	Here we show that low levels of Mdm2 activity induce monoubiquitination and nuclear export of p53, whereas high levels promote p53's polyubiquitination and nuclear degradation.	info:pmid/14671306#abs:2
MDM2 --+> TP53		MolTransport	A mutation within the MDM2 RING-finger domain that inhibits p53 ubiquitination also inhibits the ability of MDM2 to promote p53 nuclear export.	info:pmid/10980696#abs:5
MDM2 --+> TP53		MolTransport	Taken together, our data indicate that serine 407 phosphorylation of Mdm2 by ATR reduces Mdm2-dependent export of p53 from nuclei to cytoplasm.	info:pmid/14654783#abs:8
MDM2 --+> TP53		MolTransport	Although the p53-binding protein MDM2 has an nuclear export signal and has been proposed to mediate p53 export, we show that the intrinsic p53 nuclear export signal is both necessary and sufficient for export.	info:pmid/10075936#abs:4
MDM2 --+> TP53		MolTransport	Recovery of p53-dependent apoptosis is achieved by preventing p53 nuclear export and ubiquitination mediated by MDM2 in vitro and in vivo following genotoxic stress.	info:pmid/15122315#abs:6
MDM2 --+> TP53		MolTransport	We report here (i) that overexpressed Hdmx is cytoplasmic and Hdm2 recruits Hdmx into the nucleus and (ii) that nuclear Hdmx blocks Hdm2-mediated nuclear export of p53 and down-regulates p53-dependent transcription.	info:pmid/11744695#abs:3
MDM2 --+> TP53		MolTransport	To elucidate the mechanism of HIF-1 alpha-mediated effect, we also found that HIF-1 alpha can significantly suppress Mdm2-mediated p53 ubiquitination in vitro and blocks Mdm2-mediated nuclear export of p53.	info:pmid/12606552#abs:6
MDM2 --+> TP53		MolTransport	MDM2 promotes p53 nuclear export, and in this study, we show that ubiquitination of the C terminus of p53 by MDM2 contributes to the efficient export of p53 from the nucleus to the cytoplasm.	info:pmid/11713287#abs:3
MDM2 --+> TP53		MolTransport	p53 mediates DNA damage-induced cell-cycle arrest, apoptosis, or senescence, and it is controlled by Mdm2, which mainly ubiquitinates p53 in the nucleus and promotes p53 nuclear export and degradation.	info:pmid/20657550#abs:1
MDM2 --+> TP53		MolTransport	These include the nuclear import and export signals of p53, inhibition of p53 nuclear import and export by oligomerization, MDM2-mediated p53 nuclear export, and possible roles of p53 phosphorylation in regulating p53 cellular localization.	info:pmid/11358492#abs:3
MDM2 --+> TP53		MolTransport	Nuclear export of p53 requires the MDM2 protein .	info:pmid/12788536#body:220
MDM2 --+> TP53		MolTransport	In addition, MDM2 also regulates p53 nuclear export.	info:pmid/21130123#body:190
MDM2 --+> TP53		MolTransport	Mdm2 also induces nuclear export of p53 .	info:pmid/16018998#body:107
MDM2 --+> TP53		MolTransport	Prevents MDM2-mediated p53 nuclear export and ubiquitina-tion	info:pmid/24180275#cont:89
MDM2 --+> TP53		MolTransport	ATF3 also blocked the MDM2-mediated p53 nuclear export.	info:pmid/15933712#body:238
MDM2 --+> TP53		MolTransport	Whether p53 translocation is regulated by Mdm2 is still not clear.	info:pmid/24177747#body:45
MDM2 --+> TP53		MolTransport	Therefore, SOX4 inhibits Mdm2-mediated p53 nuclear export.	info:pmid/19234109#body:163
MDM2 --+> TP53		MolTransport	(C)?REGg-mediated nuclear export of p53 requires MDM2.	info:pmid/21084564#cont:85
MDM2 --+> TP53		MolTransport	In addition, MDM2 can also promote nuclear export of p53 and inhibit its acetylation [7].	info:pmid/21483692#cont:21
MDM2 --+> TP53		MolTransport	It is possible that both tetramerization and interaction with MDM2 contribute to p53 export.	info:pmid/10801461#body:62
MDM2 --+> TP53		MolTransport	However, there is currently no direct evidence that MDM2 is required for p53 nuclear export.	info:pmid/10618705#body:227
MDM2 --+> TP53		MolTransport	Here, we demonstrate that USP10 is able to reverse Mdm2-mediated p53 nuclear export.	info:pmid/20096447#body:207
MDM2 --+> TP53		MolTransport	Early work indicated that Mdm2 is required for export of nuclear p53 into the cytoplasm.	info:pmid/14731389#body:21
MDM2 --+> TP53		MolTransport	MDM2-dependent nuclear export of wild-type p53 requires an intact ubiquitination pathway.	info:pmid/17371868#body:175
MDM2 --+> TP53		MolTransport	MDM-2 promotes p53 degradation by promoting the nuclear-cytoplasmic export of p53.	info:pmid/11850828#body:100
MDM2 --+> TP53		MolTransport	Mdm2-dependent p53–HIF-1a interaction decreases Mdm2-mediated degradation and nuclear export of p53.17	info:pmid/23449391#cont:23
MDM2 --+> TP53		MolTransport	14-3-3 binding blocked Mdm2-dependent ubiquitination and nuclear export of p53.	info:pmid/23615913#cont:344
MDM2 --+> TP53		MolTransport	A number of studies have shown that nuclear export of p53 is specifically regulated by Mdm2 ( ).	info:pmid/16023600#body:126
MDM2 --+> TP53		MolTransport	PDCD5 impairs the Mdm2-mediated degradation, ubiquitination and nuclear export of p53	info:pmid/22914926#cont:128
MDM2 --+> TP53		MolTransport	C-terminal ubiquitination by MDM2 was found to be crucial for p53 nuclear export and degradation	info:pmid/21965653#cont:391
MDM2 --+> TP53		MolTransport	hibiting the mouse double-minute-2 protein-mediated p53 nuclear export [recently reviewed in Refs.	info:pmid/20446770#cont:1108
MDM2 --+> TP53		MolTransport	The functional inhibition of p19Arf leads to increased Mdm2-mediated sequestration of p53 and immortalization (20).	info:pmid/15210712#body:292
MDM2 --+> TP53		MolTransport	Cytoplasmic export of p53 requires its prior ubiquitination by Mdm2 (Boyd et al. 2000; Geyer et al. 2000).	info:pmid/11331603#body:58
MDM2 --+> TP53		MolTransport	But the regulation of low levels of MDM2-mediated p53 monoubiquitina-tion and cytoplasmic translocation has been rarely reported.	info:pmid/21887275#cont:24
MDM2 --+> TP53		MolTransport	Upon binding to p53, MDM2 promotes p53 nuclear export and ubiquitylation, leading to its degradation.	info:pmid/23478443#body:15
MDM2 --+> TP53		MolTransport	Murine double minute2 can bind the N terminus of both p53 and p73 and has been shown to promote p53 nuclear export.	info:pmid/11847229#body:202
MDM2 --+> TP53		MolTransport	In the present study we also presented evidence for activation of Mdm2, which can induce nuclear export of p53 and its degradation.	info:pmid/14767071#body:227
MDM2 --+> TP53		MolTransport	In the current study, MDM2 could promote the nuclear export of a p53 mutant that lacked the ability to bind MDM2 directly.	info:pmid/11572869#body:223
MDM2 --+> TP53		MolTransport	Nuclear export of p53 depends on Mdm2, which is an essential step leading to p53 proteasomal degradation [6,7].	info:pmid/24236047#cont:174
MDM2 --+> TP53		MolTransport	Ubiquitination by MDM2 leads to export of p53 from the nucleus and its subsequent degradation .	info:pmid/15936946#body:73
MDM2 --+> TP53		MolTransport	Means±standard deviations for n=3 are shown. (f) MDH1 (H187Y) blocks the Mdm2-mediated nuclear export of p53.	info:pmid/19229245#body:138
MDM2 --+> TP53		MolTransport	ATM also phosphorylates MDM2 on Ser-395, which interferes with the nuclear export of the MDM2-p53 complex.	info:pmid/15108799#body:34
MDM2 --+> TP53		MolTransport	Mdm2 is previously known to be an E3 ligase for p53 and promotes p53 nuclear export and degradation (Li et al., 2003).	info:pmid/20531303#body:183
MDM2 --+> TP53		MolTransport	MDM2 is also involved in the export of TP53, and serves as an E3 ubiquitin ligase that promotes TP53 destruction [12].	info:pmid/22744426#cont:29
MDM2 --+> TP53		MolTransport	Rather, USP10 reverses HDM2-induced p53 nuclear export thereby recycling cytoplasmic p53 back to the nucleus .	info:pmid/20932800#body:58
MDM2 --+> TP53		MolTransport	Since c-Abl is mostly nuclear, it may prevent Mdm2-mediated cytoplasmic shuttling of p53, which is essential for p53 degradation (21).	info:pmid/10085066#body:172
MDM2 --+> TP53		MolTransport	Lower levels of MDM2, or maybe the availability of MDM2 homodimers, causes mono ubiquitination and nuclear export of p53 .	info:pmid/23742843#body:50
MDM2 --+> TP53		MolTransport	MDM2, the E3 ubiquitin ligase of p53, promotes p53 nuclear export and degradation through binding with p53 directly.39–41	info:pmid/23396362#cont:203
MDM2 --+> TP53		MolTransport	In addition, in a normal cell context, it was described that nuclear translocation and activation of p53 are promoted by MDH1 and hampered by MDM2 [61].	info:pmid/21655185#cont:731
MDM2 --+> TP53		MolTransport	Also, low levels of MDM2 induce monoubiquitination and nuclear export of p53, whereas high levels promote its polyubiquitination and nuclear degradation .	info:pmid/19656744#body:5
MDM2 --+> TP53		MolTransport	Possibly, Mdmx interferes with the interaction of Mdm2 with other protein(s), which is essential for the stimulation of p53 nuclear export.	info:pmid/11606419#body:146
MDM2 --+> TP53		MolTransport	In human cell lines, p19 Arf inhibits Mdm2-mediated nuclear export of p53 but not by sequestering Mdm2 in the nucleolus .	info:pmid/10801456#body:61
MDM2 --+> TP53		MolTransport	This is achieved by Mdm2-mediated export of p53 from the nucleus and targeting it for the ubiquitin proteasome pathway .	info:pmid/10656985#body:60
MDM2 --+> TP53		MolTransport	Just as Hdm2 regulates the nuclear export of p53, in vivo evidence suggests that ARF influences the subcellular localisation of Hdm2 [21].	info:pmid/15318938#body:87
MDM2 --+> TP53		MolTransport	Furthermore, Mdm2 mediates nuclear export of p53 and targets it for destruction via the ubiquitin-mediated proteolysis pathway ( ).	info:pmid/11602342#body:63
MDM2 --+> TP53		MolTransport	This suggests that the ability of MDM2 to regulate p53 nuclear export and degradation may be modulated by cell differentiation.	info:pmid/10645001#body:204
MDM2 --+> TP53		MolTransport	Vif enhances the stability and transcriptional activity of TP53 by blocking the MDM2-mediated ubiquitination and nuclear export of TP53.	info:pmid/23621690#cont:179
MDM2 --+> TP53		MolTransport	MDM2 inhibition by nutlin led to both nuclear and cytoplasmic accumulation of p53 and translocation of p53 to mitochondria.	info:pmid/20595817#cont:146
MDM2 --+> TP53		MolTransport	By acting as a p53-specific E3 ligase, Mdm2 is critical for p53's degradation and also induces its nuclear export by monoubiquitinating p53 .	info:pmid/15053880#body:8
MDM2 --+> TP53		MolTransport	Mdm2, as with p53, shuttles from the nucleus to the cytoplasm, and this action may be important for p53 export in some cells.	info:pmid/18485798#body:96
MDM2 --+> TP53		MolTransport	After binding to p53, the Mdm2 protein stimulates the export of p53 from the nucleus and accelerates its proteasomal degradation ( ).	info:pmid/18940243#body:149
MDM2 --+> TP53		MolTransport	glutathione-S-transferase was used as a control. 10% input was run on the gel. (H) Stra13 prevents Mdm2-mediated nuclear export of p53.	info:pmid/17347673#body:148
MDM2 --+> TP53		MolTransport	The actions of p53 are suppressed by mouse double minute-2 (MDM2, also known as HDM2), which facilitates the translocation and eventual destruction of p53 ...	info:pmid/23645774#cont:190
MDM2 --+> TP53		MolTransport	In addition, we observed that p53 was located in the nucleus when transfected by itself, and MDM2 could promote p53 nuclear export.	info:pmid/17139261#body:340
MDM2 --+> TP53		MolTransport	Second, mdm2 enhances translocation of p53 from the nucleus to the cytoplasm where it is subjected to proteolysis ( ).	info:pmid/10840148#body:370
MDM2 --+> TP53		MolTransport	This effect was proposed to be a consequence of reduced Mdm2-induced p53 nuclear export, an event thought to be required for efficient p53 degradation .	info:pmid/15865931#body:87
MDM2 --+> TP53		MolTransport	MDM2 represses p53, in part, by promoting p53 degradation and nuclear export through catalyzing p53 poly- and monoubiquitination on specific lysine residues (2).	info:pmid/16291740#body:56
MDM2 --+> TP53		MolTransport	MDM2 also directs the export of p53 away from its site of action in the nucleus to the cytoplasm, thanks to a central nuclear export signal .	info:pmid/15927364#body:29
MDM2 --+> TP53		MolTransport	These authors suggested that 14-3-3s blocks Mdm2-mediated ubiquitination and nuclear export of p53 and thereby enhances transactivation by p53.	info:pmid/16697662#body:87
MDM2 --+> TP53		MolTransport	Low levels of MDM2 activity induce the monoubiquitination and nuclear export of p53, whereas high levels promote the polyubiquitination and nuclear degradation of p53 [45].	info:pmid/22830335#cont:66
MDM2 --+> TP53		MolTransport	Moreover, VHL directly associates with and stabilizes p53 by suppressing MDM2-mediated ubiquitination and nuclear export of p53 .	info:pmid/19150414#body:146
MDM2 --+> TP53		MolTransport	On the other hand, activated Akt leads to phosphorylation of MDM2 leading to its translocation to the nucleus and inhibition of p53.	info:pmid/24456610#cont:261
MDM2 --+> TP53		MolTransport	As a consequence, low levels of Mdm2 activity induce monoubiquitination and nuclear export of p53, whereas high levels promote polyubiquitination and nuclear degradation of p53.	info:pmid/16455486#body:52
MDM2 --+> TP53		MolTransport	These effects of TBX3 are probably due to the suppression of p14 ARF, which leads to MDM2-dependent sequestration, degradation and inactivation of p53.	info:pmid/20624445#body:77
MDM2 --+> TP53		MolTransport	murine double minute 2, a negative regulator of p53, binds within the p53 N-terminal transactivation domain and enhances p53 nuclear export, ubiquitination, ...	info:pmid/20677909#cont:246
MDM2 --+> TP53		MolTransport	Interestingly, Mdm2 has been reported to promote translocation of p53 from the nucleus to the cytoplasm, and Mdmx may modulate this process .	info:pmid/20172729#body:14
MDM2 --+> TP53		MolTransport	Like p53, MDM2 shuttles from the nucleus to the cytoplasm , and the shuttling of MDM2 may be important for p53 export in some cells.	info:pmid/11343904#body:40
MDM2 --+> TP53		MolTransport	The MDM2 RING finger domain, but not the nuclear export signals signal of MDM2, is required for efficient export of p53 to the cytoplasm (12 , 13) .	info:pmid/12958168#body:45
MDM2 --+> TP53		MolTransport	Mdm2-mediated p53 monoubiquitination, occurring when Mdm2 activity levels are low, promotes p53 nuclear export and the generation of a cytoplasmic p53 pools (27-32).	info:pmid/19033443#body:34
MDM2 --+> TP53		MolTransport	Moreover, it was shown that in contrast to MDM2-mediated p53 nuclear export, p73 accumulates in the nucleus as aggregates, that colocalize with MDM2 [82].	info:pmid/23251530#cont:263
MDM2 --+> TP53		MolTransport	Like p53, Mdm2 shuttles from the nucleus to the cytoplasm (14), and the shuttling of Mdm2 may be important for p53 export in some cells.	info:pmid/12821780#body:45
MDM2 --+> TP53		MolTransport	It has been reported that low levels of Mdm2 activity induce monoubiq-uitination and nuclear export of p53, whereas high levels promote p53 polyubiquitination and nuclear degradation (16).	info:pmid/23150668#cont:238
MDM2 --+> TP53		MolTransport	Chen et al.16 proposed that hypoxia-inducible factor-1a suppresses MDM2-mediated p53 ubiquitination and blocks MDM2-mediated nuclear export of p53.	info:pmid/21614094#cont:48
MDM2 --+> TP53		MolTransport	ARF blocks MDM2-mediated nuclear export of p53 and inhibits the E3 ubiquitin ligase activity of MDM2 , although the precise biochemical mechanisms remain unclear .	info:pmid/12175554#body:9
MDM2 --+> TP53		MolTransport	In addition, Mdm2 is required to promote p53 nuclear export and subsequently decrease its transcriptional activity (Boyd et al., 2000; Geyer et al., 2000).	info:pmid/23051735#cont:24
MDM2 --+> TP53		MolTransport	Mdm-2 binding promotes shuttling of p53 from the nuclei to the cytoplasm and targets p53 for ubiquitin mediated degradation (Levine, 1997).	info:pmid/10951572#body:95
MDM2 --+> TP53		MolTransport	In absence of DNA damage this antagonizes MDM2-mediated p53 nuclear export and ubiquitination, which in turn destabilizes p53 [24,27].	info:pmid/22905258#cont:184
MDM2 --+> TP53		MolTransport	Under normal conditions, MDM2 keeps p53 activity low by binding to the p53 transactivation domain to block p53 transactivation activity and by promoting nuclear export of p53.	info:pmid/15358376#body:4
MDM2 --+> TP53		MolTransport	It has been shown that MDM2 can cause p53 nuclear export; therefore, it raises the question whether COP1-mediated p53 nuclear export is through uncharacterized activity on MDM2.	info:pmid/20843328#body:236
MDM2 --+> TP53		MolTransport	The binding of Mdm2 to p53, which leads to nuclear export of p53 as mentioned above, is disrupted when p53 is phosphorylated at the amino terminal serine residues, in particular serine 15 .	info:pmid/15519799#body:6
MDM2 --+> TP53		MolTransport	It was recently demonstrated that the Mdm2-mediated nuclear export of the p53 protein requires the presence of an intact Ring finger domain in the Mdm2 protein (42, 43).	info:pmid/14701861#body:400
MDM2 --+> TP53		MolTransport	Binding of MDM2 to p53 transactivation domain inhibits p53 mediated transcriptional activation [140], and promotes nuclear export of p53 to cytoplasm.	info:pmid/24387338#cont:265
CDKN1A --+> cell cycle arrest		Regulation	Overexpression of p21(cip1) induces cell cycle arrest.	info:pmid/12417334#abs:1
CDKN1A --+> cell cycle arrest		Regulation	The p21(Cip1/WAF1) plays an important role in cell-cycle arrest.	info:pmid/22718976#abs:1
CDKN1A --+> cell cycle arrest		Regulation	WAF1 binds to cyclin-Cdk complexes and inhibits their activity, causing cell cycle arrest.	info:pmid/7642586#abs:1
CDKN1A --+> cell cycle arrest		Regulation	The cyclin-dependent kinase inhibitor (CDKI) p15INK4B (p15) induces cell cycle arrest in G0/G1 phase.	info:pmid/9808052#abs:1
CDKN1A --+> cell cycle arrest		Regulation	P21WAF1/CIP1 is a cyclin-dependent kinase inhibitor activated by p53 to produce cell cycle arrest.	info:pmid/17873613#abs:1
CDKN1A --+> cell cycle arrest		Regulation	The cyclin-dependent kinase inhibitor, p21(WAF1), induces cell-cycle arrest and can act as a tumor suppressor.	info:pmid/19773351#abs:1
CDKN1A --+> cell cycle arrest		Regulation	Depending on the cellular context, p21(Cip1) and PUMA mediate cell cycle arrest and apoptosis, respectively.	info:pmid/16002406#abs:2
CDKN1A --+> cell cycle arrest		Regulation	The cyclin-dependent kinase inhibitor p21 (also known as p21WAF1/Cip1) promotes cell cycle arrest in response to many stimuli.	info:pmid/19440234#abs:2
CDKN1A --+> cell cycle arrest		Regulation	Etodolac-induced cell-cycle arrest might be caused by increases in p53 and P21WAF1 protein expression.	info:pmid/15809736#abs:11
CDKN1A --+> cell cycle arrest		Regulation	Cyclin-dependent kinase inhibitor p21Cip1 plays a crucial role in regulating cell cycle arrest and differentiation.	info:pmid/22045811#abs:1
CDKN1A --+> cell cycle arrest		Regulation	This decrease correlates with cell cycle arrest in the G0/G1 phase, which is mediated by increased expression of p21(CIP1/WAF1).	info:pmid/22449952#abs:7
CDKN1A --+> cell cycle arrest		Regulation	Sulforaphane induced the expression of p21(WAF1/CIP1) protein causing the cell cycle arrest in a dose-dependent manner.	info:pmid/17914583#abs:5
CDKN1A --+> cell cycle arrest		Regulation	After DNA damage, p21(cip1) increases and accumulates in the nucleus to ensure cell cycle arrest.	info:pmid/20331843#abs:2
CDKN1A --+> cell cycle arrest		Regulation	A cyclin-dependent kinase inhibitor, p21WAF1/CIP1, is thought to be an important mediator of p53-induced cell cycle arrest.	info:pmid/11317955#abs:2
CDKN1A --+> cell cycle arrest		Regulation	However, we report here that SKIP is critical for both basal and stress-induced expression of the cell cycle arrest factor p21(Cip1).	info:pmid/21460037#abs:3
CDKN1A --+> cell cycle arrest		Regulation	In addition, p21 (WAF1/CIP1) is involved in cell-cycle arrest and probably in induction of p53-dependent apoptosis.	info:pmid/10782880#abs:6
CDKN1A --+> cell cycle arrest		Regulation	An ELISA assay demonstrated that rhein significantly increased the expression of p53 and p21/WAF1 protein, which caused cell cycle arrest.	info:pmid/14765286#abs:3
CDKN1A --+> cell cycle arrest		Regulation	We also observed that p21(WAF1) prevents the expression of the CDC25A and PLK1 genes to induce cell cycle arrest.	info:pmid/21292770#abs:6
CDKN1A --+> cell cycle arrest		Regulation	The p21WAF1 gene encodes a cyclin-dependent kinase inhibitor and mediates tumor suppressor gene p53-induced cell cycle arrest.	info:pmid/7553623#abs:1
CDKN1A --+> cell cycle arrest		Regulation	ELISA assay demonstrated that tetrandrine significantly increased the expression of p53 and p21/WAF1 protein, which caused cell cycle arrest.	info:pmid/12738038#abs:3
CDKN1A --+> cell cycle arrest		Regulation	Induction of p21 (WAF1/CIP1/SDI1), a physiological mediator of cell cycle arrest, inhibits multiple genes involved in cell division.	info:pmid/12429910#abs:1
CDKN1A --+> cell cycle arrest		Regulation	A cyclin-dependent kinase inhibitor, p21waf1/cip1, is thought to be an important mediator of p53-induced cell cycle arrest.	info:pmid/9100069#abs:2
CDKN1A --+> cell cycle arrest		Regulation	The cyclin-dependent kinase inhibitor p21(Waf1/Cip1/Sdi1) (p21) regulates cell cycle arrest following DNA damage.	info:pmid/19056768#abs:2
CDKN1A --+> cell cycle arrest		Regulation	ELISA assay demonstrated that acacetin significantly increased the expression of p53 and p21/WAF1 protein, which caused cell cycle arrest.	info:pmid/15246561#abs:3
CDKN1A --+> cell cycle arrest		Regulation	These observations suggest that p21/WAF1 protein is a major effector molecule of the EGF-mediated cell-cycle arrest of A431 cells.	info:pmid/9488044#abs:7
CDKN1A --+> cell cycle arrest		Regulation	This feature may be related to a cell cycle arrest in the G1 phase induced by p21/waf1/cip1, resulting in lower tumor cell proliferative activity.	info:pmid/10719725#abs:13
CDKN1A --+> cell cycle arrest		Regulation	In normal cells, genotoxic stress activates the ATM-p53 pathway that up-regulates the expression of p21(Cip1) leading to cell cycle arrest.	info:pmid/19332548#abs:2
CDKN1A --+> cell cycle arrest		Regulation	p21WAF1, a cyclin-dependent kinase inhibitor, is an important mediator of the cell-cycle arrest and tumor suppression induced by the protein p53.	info:pmid/10641749#abs:1
CDKN1A --+> cell cycle arrest		Regulation	The unexpected effects of HO-1 on vascular smooth muscle cell growth were mediated by cell-cycle arrest involving p21Cip1.	info:pmid/11385506#abs:5
CDKN1A --+> cell cycle arrest		Regulation	An ELISA assay demonstrated that Isoliquiritigenin significantly increased the expression of p53 and p21/WAF1 protein, which caused cell cycle arrest. 3.	info:pmid/15236626#abs:5
CDKN1A --+> cell cycle arrest		Regulation	Induction of cyclin dependent kinase inhibitor p21WAF1 by p53 after DNA damage plays an important role in cell cycle arrest after gamma irradiation.	info:pmid/14712074#abs:2
CDKN1A --+> cell cycle arrest		Regulation	Knockdown of the expression of p21cip1 gene prevented ß-sitosterol-induced cell cycle arrest in rat aortic smooth muscle cells.	info:pmid/20731356#abs:6
CDKN1A --+> cell cycle arrest		Regulation	The cyclin-dependent kinase inhibitor, p21, is known to be involved in DNA damage-induced cell cycle arrest and blocking DNA replication and repair.	info:pmid/12185591#abs:2
CDKN1A --+> cell cycle arrest		Regulation	The cell cycle arrest and apoptosis induced by KBH-A42 might be mediated through up-regulation of p21(Waf1) and activation of caspases, respectively.	info:pmid/19445901#abs:6
CDKN1A --+> cell cycle arrest		Regulation	In contrast, ectopically expressed Bcl-xL partially rescued cells from JQ1-induced apoptosis, and knockdown of p21(CIP1/WAF1) attenuated JQ1-induced cell-cycle arrest.	info:pmid/23403638#abs:10
CDKN1A --+> cell cycle arrest		Regulation	The universal cyclin-dependent kinase inhibitor p21(WAF1/Cip1) promotes cell cycle arrest and inhibits apoptosis in response to UV-induced DNA damage.	info:pmid/21976111#abs:1
CDKN1A --+> cell cycle arrest		Regulation	The p38 pathway is activated in young Werner syndrome cells, associated with high levels of p21(WAF1) leading to cell cycle arrest, and is suppressed by SB203580.	info:pmid/16803993#abs:3
CDKN1A --+> cell cycle arrest		Regulation	Therefore, this study offers new evidence for microgravity-induced osteocytic osteolysis, and CDKN1a/p21-mediated osteogenic cell cycle arrest.	info:pmid/23637819#abs:12
CDKN1A --+> cell cycle arrest		Regulation	The cyclin-dependent kinase inhibitor p21(WAF1/CIP1) is a key mediator of p53-dependent cell cycle arrest and may play the role of a tumor suppressor in cancer.	info:pmid/19449443#abs:1
CDKN1A --+> cell cycle arrest		Regulation	The cyclin-dependent kinase inhibitor p21, a major transcriptional target of the tumor suppressor p53, plays a critical role in cell cycle arrest in G1 and G2 after DNA damage.	info:pmid/14597617#abs:1
CDKN1A --+> cell cycle arrest		Regulation	Moreover, expression of p21(WAF1), a cell-cycle regulator, was increased by Ursolic acid, indicating that p21(WAF1) might mediate Ursolic acid-induced cell-cycle arrest.	info:pmid/10925354#abs:7
CDKN1A --+> cell cycle arrest		Regulation	The cyclin-dependent kinase inhibitor p21 (p21WAF1/Cip1) is a multifunctional protein known to promote cell cycle arrest and survival in response to p53-dependent and p53 independent stimuli.	info:pmid/21887277#abs:1
CDKN1A --+> cell cycle arrest		Regulation	BCL6 interacted with the transcriptional activator Miz-1 and, via Miz-1, bound to the promoter and suppressed transcription of the cell cycle arrest gene CDKN1A.	info:pmid/16142238#abs:4
CDKN1A --+> cell cycle arrest		Regulation	The expression of p53 and p21(waf1), which induce apoptosis and cell cycle arrest, was evaluated by western blot analysis in cells treated with compound 12d.	info:pmid/21920636#abs:3
CDKN1A --+> cell cycle arrest		Regulation	Moreover, expression of p21WAF1, a cell cycle regulator, was increased by Ursolic acid, indicating that Ursolic acid-induced cell cycle arrest could be mediated through p21WAF1.	info:pmid/12792782#abs:5
CDKN1A --+> cell cycle arrest		Regulation	Expression of the cyclin-dependent kinase inhibitor 1A (p21, WAF1, Cip1) (CDKN1A), which has been shown to cause cell cycle arrest and apoptosis in HT29 cells, was induced by 9(11)-DHEP.	info:pmid/16595913#abs:6
CDKN1A --+> cell cycle arrest		Regulation	In response to replicative stress and unresolved DNA damage, p53 is hyperactivated in Fanconi anemia cells and triggers a late p21(Cdkn1a)-dependent G0/G1 cell-cycle arrest.	info:pmid/22683204#abs:5
CDKN1A --+> cell cycle arrest		Regulation	These data suggest that adenovirus vector expressing wild-type p53-mediated WAF1/Cip1 induction and cytotoxicity are likely to be associated with WAF1/Cip1-mediated cell cycle arrest.	info:pmid/8845297#abs:8
CDKN1A --+> cell cycle arrest		Regulation	SK-OV-3 cells had no constitutive expression of p53, and the overexpression of MnSOD and/or irradiation did not induce p53 or p21(WAF1), which causes cell cycle arrest.	info:pmid/12496360#abs:9
CDKN1A --+> cell cycle arrest		Regulation	Cell-cycle arrest in the G1 phase caused by sodium butyrate was suggested to be induced by the increase in p21WAF-1 expression, but this change did not link with the p53 increase.	info:pmid/9581676#abs:10
CDKN1A --+> cell cycle arrest		Regulation	We have found that combination treatment with bortezomib and Elastin-like polypeptide-bound p21(WAF1/CIP1) protein leads to increased cell cycle arrest as well as apoptosis with respect to single treatments.	info:pmid/24113592#abs:10
CDKN1A --+> cell cycle arrest		Regulation	The p21WAF1 protein is a cyclin-dependent kinase inhibitor (CDKI) that binds to cyclin/cyclin-dependent kinase complexes and inhibits their kinase activities, thereby leading to cell cycle arrest.	info:pmid/9380413#abs:2
CDKN1A --+> cell cycle arrest		Regulation	Here, we report that cellular mRNAs encoding the cellular cyclin-dependent kinase inhibitor p21, a key inducer of cell cycle arrest, are direct targets for Kaposi's sarcoma-associated herpesvirus miR-K1.	info:pmid/20219912#abs:2
CDKN1A --+> cell cycle arrest		Regulation	Interestingly, introduction of exogenous p53 overcame p21WAF1/CIP1-mediated cell cycle arrest at G1 and induced apoptosis, although viral-transduced p21WAF1/CIP1 expression level was unaffected.	info:pmid/9365236#abs:7
CDKN1A --+> cell cycle arrest		Regulation	The cyclin-dependent kinase inhibitor p21/WAF1/CIP1 is induced in many cell types in response to a variety of extracellular signals and causes cell cycle arrest in both the G1 and G2/M phases of the cell cycle.	info:pmid/11013346#abs:1
CDKN1A --+> cell cycle arrest		Regulation	Like tumorigenesis, generation of induced pluripotent stem cells was shown to be suppressed by the Trp53 (p53) pathway, at least in part via p21Cdkn1a (p21)-mediated cell cycle arrest.	info:pmid/23873265#abs:2
CDKN1A --+> cell cycle arrest		Regulation	Concomitant up-regulation of p21(WAF1/Cip1) but not p53, especially in nodular hyperplasia, can be considered to induce cell cycle arrest of the parathyroid cells, but not cytocidal effect of 22-oxacalcitriol.	info:pmid/11799271#abs:6
CDKN1A --+> cell cycle arrest		Regulation	Bcl-2, Bax and p53 gene products have been linked to programmed cell death pathways. p21WAF1 has been shown to mediate p53-induced cell cycle arrest and to inhibit cyclin-dependent kinase activity.	info:pmid/9879997#abs:1
CDKN1A --+> cell cycle arrest		Regulation	p21(WAF1) inhibits cyclin-cyclin-dependent kinase complexes, causing cell cycle arrest. p21(WAF1) contains p53-binding sites in its promoter and expression of p21(WAF1) is induced by functional p53.	info:pmid/9895308#abs:1
CDKN1A --+> cell cycle arrest		Regulation	The genistein induced growth inhibition is accompanied by the reduction in the number of mitotic cells and overexpression of cyclin dependent kinase inhibitor p21WAF1 leading to cell cycle arrest.	info:pmid/12792805#abs:3
CDKN1A --+> cell cycle arrest		Regulation	Although p21WAF1 stabilization was proposed to mediate E4F-dependent cell cycle arrest, we found that p120E4F can induce a G1 block in p21(-/-) cells, suggesting that other proteins are essential for the p120E4F-dependent block in G1.	info:pmid/11283272#abs:4
CDKN1A --+> cell cycle arrest		Regulation	Using green fluorescent protein-tagged forms of deltaRaf-1:ER in primary mouse embryo fibroblasts we demonstrated that p21Cip1 was induced by Raf in a p53-independent manner, leading to cell cycle arrest.	info:pmid/9271435#abs:8
CDKN1A --+> cell cycle arrest		Regulation	In the present study, we show that, while p68 is critical for p53-mediated transactivation of the cell-cycle arrest gene p21(WAF1/CIP1), it is dispensable for induction of several pro-apoptotic genes in response to DNA damage.	info:pmid/22986526#abs:3
CDKN1A --+> cell cycle arrest		Regulation	The hyperproliferative boost induced by microbiota was compensated by a fourfold increase of p21(cip1) and p27(kip1) involved in cell cycle arrest and a 30% drop of antiapoptotic Bcl2 protein while Bax was unchanged.	info:pmid/20466941#abs:7
CDKN1A --+> cell cycle arrest		Regulation	This cell cycle arrest is mediated by an increased expression of p21(WAF1/CIP1), an inhibitor of cyclin-dependent kinases, and is associated with the hypophosphorylation of the retinoblastoma protein and the down-regulation of E2F target genes.	info:pmid/23836907#abs:4
CDKN1A --+> cell cycle arrest		Regulation	This study suggests that, by retaining p21WAF-1 in a cytosolic location, Bcr-Abl can evade the cell cycle arrest normally induced by nuclear p21WAF-1 and therefore also enable the cells to negate an important feature of a tumour suppressor response.	info:pmid/14510940#abs:11
CDKN1A --+> cell cycle arrest		Regulation	In addition, plumbagin up-regulated the expression of p53 and p21(CIP1/WAF1) causing cell cycle arrest in the G2/M-phase by down-regulating G2/M regulatory proteins (cyclinB1 and Cdc25B) in H460 cells.	info:pmid/18507021#abs:7
CDKN1A --+> cell cycle arrest		Regulation	We have shown previously that perifosine induces p21(waf1/cip1) in a p53-independent fashion and that induction of p21(waf1/cip1) is required for the perifosine-induced cell cycle arrest because cell lines lacking p21(waf1/cip1) are refractory to perifosine.	info:pmid/14744793#abs:4
CDKN1A --+> cell cycle arrest		Regulation	We propose that physiological relevant ultraviolet doses should be determined for each target cell type prior to studying ultraviolet-induced responses and that p21(CDKN1A) is indeed critical for cell cycle arrest in cells that survive UV-irradiation.	info:pmid/16182613#abs:7
CDKN1A --+> cell cycle arrest		Regulation	In addition, we demonstrate that sulindac sulfide-induced cell cycle arrest in mouse embryonic fibroblasts is partly mediated by the retinoblastoma tumor suppressor protein and the cyclin kinase inhibitor p21waf1/cip1.	info:pmid/15694660#abs:5
CDKN1A --+> cell cycle arrest		Regulation	Only LB42708 induced the upregulation of p21(CIP1/WAF1) and RhoB above the basal level that led to the cell cycle arrest and to distinct morphological alterations of ras-transformed rat intestinal epithelial cells.	info:pmid/16712893#abs:6
CDKN1A --+> cell cycle arrest		Regulation	Cell cycle arrest after different types of DNA damage can occur in either G1 phase or G2 phase of the cell cycle, involving the distinct mechanisms of p53/p21(Cip1/Waf1) induction, and phosphorylation of Cdc2, respectively.	info:pmid/10567715#abs:1
CDKN1A --+> cell cycle arrest		Regulation	p21(Cip1/WAF1) is the principle mediator of cell cycle arrest in response to DNA damage. p21 primarily mediates G(1) cell cycle arrest by inactivating G(1)-associated cyclin A- and cyclin E-containing cyclin/cdk complexes.	info:pmid/19158493#abs:1
CDKN1A --+> cell cycle arrest		Regulation	The mechanism by which KLF4 accomplished this antiapoptotic effect is by activating expression of the cell cycle arrest gene, p21(WAF1/CIP1), and by inhibiting the ability of p53 to transactivate expression of the proapoptotic gene, BAX.	info:pmid/17016435#abs:7
CDKN1A --+> cell cycle arrest		Regulation	Selenoprotein W (SEPW1) is a ubiquitous, highly conserved thioredoxin-like protein whose depletion causes a transient p53- and p21(Cip1)-dependent G(1)-phase cell cycle arrest in breast and prostate epithelial cells.	info:pmid/22730327#abs:1
CDKN1A --+> cell cycle arrest		Regulation	One mechanism by which nitric oxide may inhibit this process is through the upregulation of the cyclin-dependent kinase inhibitor p21, which induces a G0/G1 cell cycle arrest, leading to an inhibition of vascular smooth muscle cell proliferation.	info:pmid/10664504#abs:2
CDKN1A --+> cell cycle arrest		Regulation	Coexpression of p21 (waf1/cip1/sdi1), a cyclin-Cdk inhibitor that induced cell cycle arrest in the G(1)phase, also increased the cell death susceptibility produced by the mutant ataxin-3 fragment in BHK-21 cells.	info:pmid/10587580#abs:4
CDKN1A --+> cell cycle arrest		Regulation	Our results suggest that p21(CIP1)-induced cell cycle arrest uncouples cell growth from cell-cycle progression, and provides new insight into how improved productivity can be achieved in a cell line commonly used for large-scale production of pharmaceutical proteins.	info:pmid/14991652#abs:6
CDKN1A --+> cell cycle arrest		Regulation	In contrast, the second region of CD30 (CD30(538-595)) induced some aspects of canonical NF-?B activation, including transcription of I?Ba, but failed to activate the alternative NF-?B pathway or drive p21(WAF1/CIP1)-mediated cell-cycle arrest.	info:pmid/23028875#abs:6
CDKN1A --+> cell cycle arrest		Regulation	Differentiation of functionally normal wild-type protein from mutant or abnormal protein remains difficult using either immunohistochemical assays or mutational DNA sequencing. p21(WAF1/CIP1) (p21) is induced by wild type p53 and plays an important role in promoting cell cycle arrest.	info:pmid/9275025#abs:2
CDKN1A --+> cell cycle arrest		Regulation	Furthermore, specific estrogen receptora and AhR siRNA studies indicate that estrogen receptora is required in BNF-induced p21(Cip1/Waf1) expression, and BNF-mediated cell cycle arrest and modulation of AKT and ERK signaling is AhR-dependent.	info:pmid/24163404#abs:7
CDKN1A --+> cell cycle arrest		Regulation	Cells respond to genotoxic stress by activation of many genes, including the tumor suppressor p53. p53 activates transcriptionally target genes, such as p21waf1 and gadd45, which can lead to cell cycle arrest, or bax, which can lead to cell death.	info:pmid/10794522#abs:1
CDKN1A --+> cell cycle arrest		Regulation	Naringin treatment resulted in significant growth inhibition and G(1)-phase cell cycle arrest mediated by induction of p53-independent p21WAF1 expression; expression of cyclins and CDKs in vascular smooth muscle cells was also down-regulated.	info:pmid/18951945#abs:3
CDKN1A --+> cell cycle arrest		Regulation	Furthermore, the upregulation of p21WAF1/CIP1 and Bax was followed by cell-cycle arrest and apoptosis induction, as shown by 5-bromo-2'-dUTP incorporation assay and terminal deoxynucleotidyl transferase-mediated dUTP nick end-labeling staining, respectively.	info:pmid/12860918#abs:7
CDKN1A --+> cell cycle arrest		Regulation	In contrast, the knockout of the p21(Waf1) abolished most of the features of NaB-induced senescence, including irreversibility of cell cycle arrest, hypertrophy, additional focal adhesions and block of migration, ?H2AX foci accumulation and SA-ßGal staining.	info:pmid/20935470#abs:7
CDKN1A --+> cell cycle arrest		Regulation	It is known that EGF induces the cell-cycle arrest in A431 cells that possess high numbers of EGF receptors and it was previously suggested that p21/WAF1 protein was a major effector molecule of the EGF-mediated cell-cycle arrest of A431 cells.	info:pmid/10825242#abs:1
CDKN1A --+> cell cycle arrest		Regulation	Blocking the activation of Akt by the PI3-K-selective inhibitor wortmannin abrogated the anti-apoptotic effect of aspirin while the MEK inhibitor U0126 did not. p21(cip), an important substrate of Akt, is involved in the regulation of cell cycle arrest and apoptosis.	info:pmid/21617849#abs:5
CDKN1A --+> cell cycle arrest		Regulation	Thus, uncoupling p21 induction and MyoD activity results in a serum-reversible cell cycle arrest, indicating that muscle regulatory factor specific activation of cdki(s) is required for permanent cell cycle arrest in differentiating muscle cells.	info:pmid/9215525#abs:7
CDKN1A --+> cell cycle arrest		Regulation	In addition, CLP-mediated cell cycle arrest was reduced by the knockout of the p21(WAF1/CIP1) gene in human colon cancer HCT116 cells, suggesting that the cell cycle arrest by CLP was at least partially mediated through the induction of p21(WAF1/CIP1) expression.	info:pmid/17786325#abs:8
CDKN1A --+> cell cycle arrest		Regulation	Our data demonstrate that YB1 inhibits the ability of p53 to cause cell death and to transactivate cell death genes, but does not interfere with the ability of p53 to transactivate the CDKN1A gene, encoding the kinase p21(WAF1/CIP1) required for cell cycle arrest, nor the MDM2 gene.	info:pmid/16158057#abs:6
CDKN1A --+> cell cycle arrest		Regulation	We suggest that the resistance of MNNG/HOS cells to drug-induced apoptosis is caused by the up-regulation of p21(WAF1) by the mutant p53 (transcriptional activity was shown by p53 siRNA treatment) which induces cell cycle arrest and allows to repair DNA damage.	info:pmid/17218778#abs:11
CDKN1A --+> cell cycle arrest		Regulation	Abnormalities in G1/S transition in cell cultures have been attributed to alterations in ErbB (erythroblastic leukaemia viral [v-erb-b] oncogene homologue, avian) signalling, cyclin D1 overexpression or disturbance of the p21(WAF1) (p21)-mediated cell cycle arrest induced by p53.	info:pmid/12825853#abs:1
CDKN1A --+> cell cycle arrest		Regulation	Biliary epithelial cells of chronic non-suppurative destructive cholangitis in primary biliary cirrhosis reportedly express p21(WAF1/Cip1) and p16(INK4a), which may induce cell cycle arrest and are related to progressive loss of Biliary epithelial cells of primary biliary cirrhosis.	info:pmid/18456456#abs:1
CDKN1A --+> cell cycle arrest		Regulation	To directly investigate the effects of p21Waf1/Cip1/Sdi1 in the p53 response observed in EJ tumor cells, we established p21Waf1/Cip1/Sdi1 inducible lines using the tetracycline-regulatable vector system. p21Waf1/Cip1/Sdi1 induction caused irreversible cell cycle arrest in both G1 and G2/M, and diminished Cdk2 kinase activity.	info:pmid/10362249#abs:3
CDKN1A --+> cell cycle arrest		Regulation	The cyclin-dependent kinase inhibitor p21SDI1/WAF1/CIP1 has been found to be involved in cell senescence, cell cycle arrest, and differentiation. p21SDI1 inhibits the activity of several Cdks, in contrast to other inhibitors such as p15INK4B and p16INK4A, which act on specific cyclin-cyclin-dependent kinase complexes.	info:pmid/7615495#abs:1
CDKN1A --+> cell cycle arrest		Regulation	We have tested our hypothesis using multiple molecular approaches and found that 3,3'-diindolylmethane inhibited cell growth and induced apoptosis in MDA-MB-231 breast cancer cells by down-regulating survivin, Bcl-2, and cdc25A expression and also caused up-regulation of p21(WAF1) expression, which could be responsible for cell cycle arrest.	info:pmid/16651453#abs:8
CDKN1A --+> cell cycle arrest		Regulation	We propose a dual role for cell-cycle regulation under diabetic conditions: the expressions of both p21WAF1/CIP1 and 14-3-3 sigma genes, activated via p53 function, trigger cell-cycle arrest and DNA repair, preventing replication of mutated DNA and increasing stress resistance of heart tissue at least in early diabetes.	info:pmid/16449944#abs:10
CDKN1A --+> cell cycle arrest		Regulation	These results suggest that (-)-epigallocatechin-3-gallate negatively modulates Prostate cancer cell growth, by affecting mitogenesis as well as inducing apoptosis, in cell-type-specific manner which may be mediated by WAF1/p21-caused G(0)/G(1)-phase cell-cycle arrest, irrespective of the androgen association or p53 status of the cells.	info:pmid/10739747#abs:12
CDKN1A --+> cell cycle arrest		Regulation	EZH2 depletion in melanoma cells inhibits cell proliferation, restores features of a cellular senescence phenotype, and inhibits growth of melanoma xenografts in vivo. p21/CDKN1A is activated upon EZH2 knockdown in a p53-independent manner and contributes substantially to cell cycle arrest and induction of a senescence phenotype.	info:pmid/21383005#abs:5
CDKN1A --+> cell cycle arrest		Regulation	At the nonpermissive temperature, cessation of large T antigen expression was accompanied by induction of p53, as well as the p53-dependent proteins, wild-type p53-activated fragment-1/Cdk (cyclin-dependent kinase)-interacting protein-1 (p21/Waf1), Bcl (B-cell lymphoma)-associated protein (Bax), and murine double minute 2 (MDM2), that lead to cell cycle-arrest, suicide, and p53 inhibition, respec…	info:pmid/10436055#abs:4
MDM2 ---| cell cycle arrest		Regulation	Oncoprotein MDM2 inhibits p53-dependent cell cycle arrest and apoptosis.	info:pmid/9516979#abs:1
MDM2 ---| cell cycle arrest		Regulation	TP53 and MDM2 are essential components for cell cycle arrest and apoptosis.	info:pmid/19193430#abs:2
MDM2 ---| cell cycle arrest		Regulation	Both HDM2 and HDMX bind to p53 and prevent cell cycle arrest or apoptosis in damaged cells.	info:pmid/19880322#abs:3
MDM2 ---| cell cycle arrest		Regulation	This study also suggests that overexpressed mdm-2 may not be enough to abrogate the cell cycle arrest mediated by wild-type p53.	info:pmid/21559675#abs:6
MDM2 ---| cell cycle arrest		Regulation	Experiments are described that demonstrate the ability of mdm-2 to abrogate both the p53-mediated cell cycle arrest and the apoptosis functions.	info:pmid/8628312#abs:3
MDM2 ---| cell cycle arrest		Regulation	The alterative reading frame protein is unique in its capacity to interact with Mdm2 thus facilitating p53-dependent cell cycle arrest and apoptosis.	info:pmid/16775430#abs:1
MDM2 ---| cell cycle arrest		Regulation	In conclusion, MDM-2 overexpression can block UV-induced cell cycle arrest and apoptosis by inhibiting P53 transcriptional activity.	info:pmid/14610316#abs:10
MDM2 ---| cell cycle arrest		Regulation	Depletion of TAB1 inhibits MDM2 siRNA-mediated p53 accumulation and p21 induction, partially rescuing cell cycle arrest induced by MDM2 ablation.	info:pmid/23934659#abs:4
MDM2 ---| cell cycle arrest		Regulation	Taken together, these results argue that Mdm2 is needed for full inhibition of Cdk2 activity by p21, thereby positively contributing to p53-dependent cell cycle arrest.	info:pmid/17371838#abs:10
MDM2 ---| cell cycle arrest		Regulation	The N-terminal 37 amino acids of mouse p19(ARF) are necessary and sufficient for binding to Mdm2, localization of Mdm2 to nucleoli, and p53-dependent cell cycle arrest.	info:pmid/10713175#abs:3
MDM2 ---| cell cycle arrest		Regulation	MDM2 knockdown in p53 mutant Non-small cell lung cancer H2009 cells induced significant cell cycle arrest, apoptosis and growth inhibition through upregulation of p21 and activation of caspase-3.	info:pmid/23352573#abs:5
MDM2 ---| cell cycle arrest		Regulation	Mdm2 inhibits p53 cell-cycle arrest and apoptic functions and we show here that interaction with Mdm2 can also result in a large reduction in p53 protein levels through enhanced proteasome-dependent degradation.	info:pmid/9153396#abs:4
MDM2 ---| cell cycle arrest		Regulation	We have evaluated the effects of some highly purified Non-dioxin-like polychlorinated biphenyls and benzo[a]pyrene (BP) on BP-induced Raf, Erk, Mdm2, p53 signaling and on BP-induced apoptosis and cell cycle arrest.	info:pmid/20840854#abs:3
MDM2 ---| cell cycle arrest		Regulation	We propose the disruption of the p53-mdm2 loop regulating cell cycle arrest as a model for arsenic-related skin carcinogenesis and it may be important in tumors with elevated mdm2 levels.	info:pmid/10491313#abs:5
MDM2 ---| cell cycle arrest		Regulation	Depending on the environment, GSK-3, FOXO-4, and MDM2 can trigger apoptotic responses or cell cycle arrest, and thus, in a situation of reduced energy, driving the cells into a state of quiescence might be neuroprotective.	info:pmid/16511503#abs:8
MDM2 ---| cell cycle arrest		Regulation	In this study, we investigated the effects of nutlin-3A, a recently developed small molecule that antagonizes MDM2 and disrupts the p53-MDM2 interaction, on p53-dependent cell cycle arrest and apoptosis in cultured Hodgkin and Reed-Sternberg cells.	info:pmid/17545546#abs:2
MDM2 ---| cell cycle arrest		Regulation	We report that a new small-molecule inhibitor of MDM2 with a spirooxoindolepyrrolidine core structure, named ISA27, effectively reactivated p53 function and inhibited human glioblastoma multiforme cell growth in vitro by inducing cell cycle arrest and apoptosis.	info:pmid/23977270#abs:4
MDM2 ---| cell cycle arrest		Regulation	Partial rescue of mdm2-null embryos by deletion of bax allows survival to 6.5 days postcoitum and alters the mechanism of death from apoptosis to cell cycle arrest, indicating that bax is a critical component of the p53 pathway in early embryogenesis.	info:pmid/14695178#abs:5
MDM2 ---| cell cycle arrest		Regulation	Since common functional variants of p53 (SNP72 G/C) and its key negative regulator mdm2 (SNP309 T/G) have been reported to affect cellular apoptotic and cell cycle arrest capacities, we assessed the effects of these variants on Crohn's disease susceptibility and their relationship to NOD2/CARD15 as a well-established genetic Crohn's disease risk factor.	info:pmid/20110711#abs:2
MDM2 ---| cell cycle arrest		Regulation	At the nonpermissive temperature, cessation of large T antigen expression was accompanied by induction of p53, as well as the p53-dependent proteins, wild-type p53-activated fragment-1/Cdk (cyclin-dependent kinase)-interacting protein-1 (p21/Waf1), Bcl (B-cell lymphoma)-associated protein (Bax), and murine double minute 2 (MDM2), that lead to cell cycle-arrest, suicide, and p53 inhibition, respec…	info:pmid/10436055#abs:4
MDM2 ---| cell cycle arrest		Regulation	Thus, MDM2 inhibits p53-dependent cell cycle arrest and apoptosis.	info:pmid/21925707#body:13
MDM2 ---| cell cycle arrest		Regulation	Furthermore, mdm2 can inhibit p53-dependent cell cycle arrest or apoptosis.	info:pmid/10737722#body:6
MDM2 ---| cell cycle arrest		Regulation	Overexpression of MDM2 abrogates p53-mediated cell-cycle arrest and apoptosis.	info:pmid/15953616#body:13
MDM2 ---| cell cycle arrest		Regulation	S5 shows that knockdown of Mdm2 but not BRCA1 or other gene products induces cell cycle arrest.	info:pmid/18625847#body:396
MDM2 ---| cell cycle arrest		Regulation	Stability of the p53-MDM2 interaction is necessary for cell-cycle arrest and apoptosis.	info:pmid/19707204#body:52
MDM2 ---| cell cycle arrest		Regulation	Mdm2 cleavage in human lung cancer cells led to p21 induction and cell cycle arrest.	info:pmid/21726810#body:209
MDM2 ---| cell cycle arrest		Regulation	Overexpression of the Mdm2 protein abolishes p53-mediated cell cycle arrest and apoptosis.30	info:pmid/21084867#cont:202
MDM2 ---| cell cycle arrest		Regulation	ATM also phosphorylates and thus activates p53, MDM2, hChk2 and JNK promoting cell cycle arrest.	info:pmid/12052432#body:410
MDM2 ---| cell cycle arrest		Regulation	Overexpression of mdm2 by transfection can inhibit p53-mediated cell cycle arrest and apoptosis (20).	info:pmid/9278461#body:307
MDM2 ---| cell cycle arrest		Regulation	Pharmacological inhibition of MDM2 restores TP53 activity, triggering cell cycle arrest and apoptosis .	info:pmid/24146524#body:63
MDM2 ---| cell cycle arrest		Regulation	Thus, MDM2 and p53 form an autoregulatory feedback loop and play key roles in cell cycle arrest and apoptosis.	info:pmid/14625023#body:7
MDM2 ---| cell cycle arrest		Regulation	Therefore, cell-cycle arrest by human p14 ARF requires both binding and nucleolar importation of Hdm2.	info:pmid/11839577#body:15
MDM2 ---| cell cycle arrest		Regulation	In this way, p14/Arf segregates Mdm2 from p53, which can thus trigger cell cycle arrest or apoptosis ( ).	info:pmid/16099193#body:128
MDM2 ---| cell cycle arrest		Regulation	Our experiments showed that excess HDM2 alters cell cycle arrest and prevents apoptosis induced by p53.	info:pmid/16624812#body:273
MDM2 ---| cell cycle arrest		Regulation	This specific Mdm2 antagonist induces p53-dependent cell cycle arrest in normal cells in culture.	info:pmid/22517433#cont:121
MDM2 ---| cell cycle arrest		Regulation	Murine double minute-2 neutralizes p53-dependent cell cycle arrest, which explains the mitogenic	info:pmid/23929771#cont:55
MDM2 ---| cell cycle arrest		Regulation	Mdm2 was found to inhibit the p53 functions of inducing cell-cycle arrest and apoptosis .	info:pmid/10894886#body:14
MDM2 ---| cell cycle arrest		Regulation	MDM2 can counteract these influences by the inhibition of p53, leading to deficient cell cycle arrest and apoptosis.	info:pmid/15644444#body:223
MDM2 ---| cell cycle arrest		Regulation	Overexpression of MDM2 in transfected cells also inhibits both p53-induced apoptosis and cell cycle arrest (27, 28).	info:pmid/9182520#body:169
MDM2 ---| cell cycle arrest		Regulation	L11 and HDM2 are essential for actinomycin D-induced p53 accumulation and cell cycle arrest .	info:pmid/15152193#body:74
MDM2 ---| cell cycle arrest		Regulation	This indicated that Mdm2 has a negative effect on p53-independent cell cycle arrest induced by p19 ARF.	info:pmid/12099684#body:15
MDM2 ---| cell cycle arrest		Regulation	MDM-2 antagonists induce p53-dependent cell cycle arrest but not cell death in renal cancer cell lines.	info:pmid/20953142#title:1
MDM2 ---| cell cycle arrest		Regulation	According to this view, Mdm2 would titrate p53 function to prevent it from inducing cell-cycle arrest or apoptosis.	info:pmid/9443911#body:134
MDM2 ---| cell cycle arrest		Regulation	MDM2 drives tubular regeneration by blocking p53-mediated cell cycle arrest and apoptosis	info:pmid/22297670#cont:275
MDM2 ---| cell cycle arrest		Regulation	DNA-PK appears to function to negate the binding of Mdm2 to p53, which allows for cell cycle arrest and DNA repair to follow.	info:pmid/23208375#cont:213
MDM2 ---| cell cycle arrest		Regulation	The protein induces the expression of genes (GADD45, WAF1/p21/CIP1, cyclinG, Bax and MDM2) regulating cell cycle arrest and apoptosis.	info:pmid/9450543#body:2
MDM2 ---| cell cycle arrest		Regulation	Thus, we conclude that MDM2-mediated inhibition of the MTBP-induced cell cycle arrest does not require degradation of MTBP.	info:pmid/10906133#body:264
MDM2 ---| cell cycle arrest		Regulation	By antagonizing MDM2 (HDM2 in human) function, ARF triggers p53-dependent cell cycle arrest or apoptosis.	info:pmid/23034180#cont:20
MDM2 ---| cell cycle arrest		Regulation	Upon DNA damage, phosphorylation of Mdm2 allows stabilization and activation of p53 to promote cell cycle arrest and DNA repair.	info:pmid/23544166#cont:86
MDM2 ---| cell cycle arrest		Regulation	It is unknown whether destabilization of the p53-Mdm2 interaction induces cell cycle arrest or reverses the resistance to apoptosis in RPE cells.	info:pmid/21345989#cont:40
MDM2 ---| cell cycle arrest		Regulation	Inhibition of p53-murine double minute 2 interaction by nutlin-3A stabilizes p53 and induces cell cycle arrest and apoptosis in Hodgkin lymphoma.	info:pmid/21391906#cont:531
MDM2 ---| cell cycle arrest		Regulation	The TP53 function is controlled by mouse double minute 2, which binds to TP53 and prevents TP53-dependent cell cycle arrest or apoptosis [45].	info:pmid/24376578#cont:1188
MDM2 ---| cell cycle arrest		Regulation	In the absence of mitogenic signals, Hdm2 (Mdm2 in mice) inhibits p53-dependent cell cycle arrest or apoptosis via a negative feedback mechanism.	info:pmid/18809412#body:3
MDM2 ---| cell cycle arrest		Regulation	Impaired formation of the p53-MDM2 complex promotes stability of the p53 tumor suppressor and, ultimately, cell cycle arrest and apoptosis (Vassilev et al., 2004).	info:pmid/19299564#body:242
MDM2 ---| cell cycle arrest		Regulation	Arsenite reduces p53 levels and disrupts the p53-mdm2 loop regulating cell cycle arrest, a suggestive model for arsenic-related skin carcinogenesis (5).	info:pmid/12767976#body:231
MDM2 ---| cell cycle arrest		Regulation	Mdm2 inhibits p53-mediated cell cycle arrest and apoptotic functions, and overexpression of Mdm2 can reduce the amount of endogenous p53.	info:pmid/11021837#body:222
MDM2 ---| cell cycle arrest		Regulation	Activation of p53 induces the expression of various genes including and MDM2 and p21 WAF1/CIP1 (p21) , which mediate p53 degradation and cell cycle arrest, respectively.	info:pmid/17509529#body:4
MDM2 ---| cell cycle arrest		Regulation	Inhibition of p53-murine double minute 2 interaction by nutlin-3A stabilizes p53 and induces cell cycle arrest and apoptosis in Hodgkin lymphoma.	info:pmid/21391905#cont:1657
MDM2 ---| cell cycle arrest		Regulation	These morphological changes can be mimicked by the synthetic MDM2-inhibitor nutlin, which induces a robust p53-dependent cell cycle arrest without interfering with ribosomal biogenesis.	info:pmid/20935493#cont:162
MDM2 ---| cell cycle arrest		Regulation	MDM2, which interacts with TP53 and inhibits TP53 cell-cycle arrest and apoptosis,10 is critical in regulating TP53 function.	info:pmid/22773013#cont:29
MDM2 ---| cell cycle arrest		Regulation	The two genes, MDM2 and CDKN1A, which are shown to be involved in p53-ubiquitination and cell cycle arrest, were selected for the strand-specific RT-quantitative PCR analysis.	info:pmid/22344488#cont:105
MDM2 ---| cell cycle arrest		Regulation	One postulates that Mdm2 and Mdm4 regulate nonoverlapping functions of p53, with Mdm2 regulating apoptosis and Mdm4 regulating cell cycle arrest ( ).	info:pmid/16616333#body:160
MDM2 ---| cell cycle arrest		Regulation	Decreased Mdm2 phosphorylation with calmodulin-dependent protein kinase IId deletion would result in decreased p53 degradation, increased p21 transcription, and cell cycle arrest.	info:pmid/21193397#cont:323
MDM2 ---| cell cycle arrest		Regulation	Taken together, these results show that disrupting MDM2-p53 interactions in SA1 cells leads to inhibition of colony formation, cell cycle arrest and cell death from apoptosis.	info:pmid/10208414#body:189
MDM2 ---| cell cycle arrest		Regulation	The p53 function is controlled by MDM2, which binds to P53 and prevents P53-dependent cell cycle arrest or apoptosis (Arva et al. 2005; Haupt et al. 1997).	info:pmid/22205265#cont:151
MDM2 ---| cell cycle arrest		Regulation	Sequestration of MDM2 in the nucleolus by the complex, promotes accumulation and activation of p53 with subsequent p53-mediated cell-cycle arrest and DNA repair.24	info:pmid/23160375#cont:336
MDM2 ---| cell cycle arrest		Regulation	P53-MDM2 feedback loop is a vital part in regulating the downstream genes and their signal pathways to induce cell cycle arrest and cell apoptosis in fighting against genome stresses indirectly ( ).	info:pmid/17512110#body:86
MDM2 ---| cell cycle arrest		Regulation	MDM2 is not only a p53 inhibitor but also contributes to modulate the p53-mediated biological outcomes (i.e., cell cycle arrest versus apoptosis) by regulating HIPK2.	info:pmid/20849851#body:10
MDM2 ---| cell cycle arrest		Regulation	Mdm2 is able to cause cell cycle arrest when specifically overexpressed in zebrafish liver ( ) and is required for inhibition of Cdk2 activity by p21 ( ).	info:pmid/20869459#body:184
MDM2 ---| cell cycle arrest		Regulation	When cells are exposed to genotoxic stresses, p53 activates four microRNAs that repress Mdm2 expression, which leads to p53 accumulation and cell cycle arrest or apoptosis.	info:pmid/24013378#cont:167
MDM2 ---| cell cycle arrest		Regulation	One such E3 ligase, murine double minute 2 (MDM2), regulates the tumor suppressor p53 and represses its role in cell cycle arrest and apoptosis (Fakharzadeh et al., 1993; Haupt et al., 1997).	info:pmid/23615451#cont:197
MDM2 ---| cell cycle arrest		Regulation	Disruption of the p53-mdm2 loop regulating cell cycle arrest may be a model for arsenic-related skin carcinogenesis, especially in tissues with elevated mdm2 levels .	info:pmid/15288116#body:180
MDM2 ---| cell cycle arrest		Regulation	These data suggest that, even in cells lacking p21Cip1 and p27Kip1, the ARF-Mdm2-p53 circuit may contribute to cell cycle arrest and prevent Ras transformation.	info:pmid/10842176#body:260
MDM2 ---| cell cycle arrest		Regulation	The transactivation of p53 by 1,10-phenanthroline was shown to induce p53 target genes such as Waf-1 and Mdm-2 which results in cell cycle arrest at G 1 and apoptosis .	info:pmid/10857913#body:136
MDM2 ---| cell cycle arrest		Regulation	Inhibition of the p53-MDM2 interaction by adenovirus delivery of ribosomal protein L23 stabilizes p53 and induces cell cycle arrest and apoptosis in gastric cancer.	info:pmid/20020415#title:1
MDM2 ---| cell cycle arrest		Regulation	Moreover, ectopically expressed p19 ARF restores p53-imposed cell-cycle arrest that is otherwise abrogated by MDM2 (growth-regulatory functions of retinoblastoma ).	info:pmid/9757829#body:85
MDM2 ---| cell cycle arrest		Regulation	Mdm2 inhibits p53 cell-cycle arrest and apoptic functions and the interaction with Mdm2 can also result in a large reduction in p53 protein levels through enhanced proteasome-dependent degradation.	info:pmid/24244287#cont:343
MDM2 ---| cell cycle arrest		Regulation	Our NIH-ARF inducible cell system would be a very useful tool with which to further investigate the p19ARF-activated pathways and the precise role of MDM2 played in p19ARF-mediated cell cycle arrest.	info:pmid/10348346#body:205
MDM2 ---| cell cycle arrest		Regulation	In this yeast assay, inhibitors of p53-MDM2 interaction would abolish or abate the negative effect of MDM2 on p53, restoring the p53-induced growth inhibition and S-phase cell cycle arrest.	info:pmid/23428467#body:80
MDM2 ---| cell cycle arrest		Regulation	(a) Nutlin binds Mdm2 protein leading to homeodomain-interacting protein kinase 2 degradation that may result in the inhibition of p53-induced apoptosis and the induction of cell cycle arrest.	info:pmid/20966976#cont:265
MDM2 ---| cell cycle arrest		Regulation	complexes resulting in cell cycle arrest, as well as MDM2, PUMA and NOXA resulting in apoptosis, cell cycle arrest, differentiation and DNA repair.	info:pmid/22052359#cont:18
MDM2 ---| cell cycle arrest		Regulation	In contrast, we and others have noted that in primary cells, ectopic expression of wild-type Mdm2 induces cell cycle arrest (Brown et al., 1998) or apoptosis under conditions of stress (this paper).	info:pmid/24567357#cont:358
MDM2 ---| cell cycle arrest		Regulation	The mdm-2 (murine double minute-2) gene encodes a 409-amino acid protein that is thought to inactivate wild type p53 protein by direct binding, thus inhibiting its transcriptional activation and cell cycle arrest functions .	info:pmid/10211314#body:14
MDM2 ---| cell cycle arrest		Regulation	The increased levels of p19ARF lead to neutralization of Mdm2 and consequent stabilization of p53, which in turn can induce cell cycle arrest or trigger apoptosis (reviewed by Sherr, 1998).	info:pmid/10822378#body:170
MDM2 ---| cell cycle arrest		Regulation	The p53 tumor suppressor gene product induces the expression of various genes (Gadd45, Waf1/p21/Cip1, cyclinG, Bax and MDM2) regulating cell-cycle arrest and apoptosis (Ko et al., 1996).	info:pmid/10723139#body:63
MDM2 ---| cell cycle arrest		Regulation	MDM2 neutralizes the p53-dependent cell cycle arrest, which explains the mitogenic effect of endogenous DNA or DNA viruses on autoreactive lymphocytes in systemic lupus erythematosus.	info:pmid/22810362#cont:57
MDM2 ---| cell cycle arrest		Regulation	MDM2 encodes for a protein with p53-regulatory activity which plays a key role in maintaining the integrity of the genome by inducing either cell cycle arrest or apoptosis following cellular stress signals .	info:pmid/20883675#body:118
MDM2 ---| cell cycle arrest		Regulation	Low cooperativity mutants induced p21 and MDM2 expression leading to a selective cell cycle arrest while high cooperativity mutants activated BAX, NOXA and other proapoptotic target genes causing cell death.	info:pmid/20948308#cont:101
MDM2 ---| cell cycle arrest		Regulation	MDM2 has been considered a promising target for cancer chemotherapy in that elevating levels of p53 in p53-positive tumors has the potential to induce cell cycle arrest and/or apoptosis.	info:pmid/23213260#cont:132
MDM2 ---| cell cycle arrest		Regulation	RBBP6 has been reported to regulate p53 through mdm2, which is also recruited to cancer cells and is involved in cell cycle arrest ( ); when p53 was silenced it resulted in the accumulation of RBBP6 within cells ( ).	info:pmid/21676486#body:157
MDM2 ---| cell cycle arrest		Regulation	Therefore, MDM2 antagonists able to release p53 from the inhibitory grip of MDM2 are expected to stabilise and activate the tumour suppressor, leading to cell cycle arrest or programmed cell death (apoptosis) of cancer cells.	info:pmid/15452548#body:31
MDM2 ---| cell cycle arrest		Regulation	The use of multiple interactions to activate or suppress substrate ubiquitylation is exemplified through MDM2, the major E3 ligase for tumor suppressor p53 (reviewed in Ref. ), which promotes cell-cycle arrest and apoptosis.	info:pmid/20181483#body:40
MDM2 ---| cell cycle arrest		Regulation	Previously, disruption of the p53-mdm2 loop regulating cell cycle arrest was reported to be a model for arsenic-related skin carcinogenesis, specially in tissue with elevated mdm2 levels ( ).	info:pmid/17481689#body:149
MDM2 ---| cell cycle arrest		Regulation	Therefore, AKT-mediated activation of MDM2, a negative regulator of p53, can have a significant impact on ultraviolet light stress responses by preventing p53-mediated cell cycle arrest and apoptosis induction (Figure 2) [40,41].	info:pmid/23887651#cont:74
MDM2 ---| cell cycle arrest		Regulation	Expression of ARF can be induced by overexpression of a variety of oncogenes or mitogenic signals resulting in binding of MDM2, stabilization of p53, and a program of gene expression that leads to either cell cycle arrest or apoptosis.	info:pmid/20624445#body:66
MDM2 ---| cell cycle arrest		Regulation	Transactivation includes genes such as p21, Bax, MDM2 and GADD45 leading to induction cell cycle arrest and apoptosis and the dominant negatives (lacking the N-terminal transactivation domain) function by inhibiting TAp73 as well as other members of the p53 family.	info:pmid/18619959#body:71
MDM2 ---| cell cycle arrest		Regulation	MDM2, an antagonist of p53, is believed to normally operate in a feedback loop to inhibit p53 and alleviate cell cycle arrest, thus facilitating cell cycle reentry after DNA damage and repair .	info:pmid/12893182#body:90
MDM2 ---| cell cycle arrest		Regulation	In response to DNA damage, CCNG1 prevents Mdm2-mediated p53 ubiquitination by associating with the Mdm2-ARF complex, which promotes cell cycle arrest and DNA repair (Amundson et al. 2001).	info:pmid/21607683#cont:394
MDM2 ---| cell cycle arrest		Regulation	Nutlin-3, a small molecule antagonist of MDM2, was recently developed as a potent and specific inhibitor of the MDM2-p53 interaction leading to cell cycle arrest, apoptosis, and growth inhibition of human tumor xenografts in nude mice [30], [31].	info:pmid/20805992#body:208
MDM2 ---| cell cycle arrest		Regulation	The ARF proteins show significant sequence similarity within their amino-terminal 14 amino acids (11/14 identity), and this region retains many of the known ARF functions, including nucleolar localization, mdm2 binding and ability to induce cell cycle arrest ( B).	info:pmid/16600663#body:15
TP53 ---> BAX		PromoterBinding	The bax gene promoter region contains four motifs with homology to consensus p53-binding sites.	info:pmid/7834749#abs:1
TP53 ---> BAX		PromoterBinding	Both the human and the mouse bax promoters contain p53 binding sites which are sufficient to confer p53-dependent transcriptional activation in a heterologous setting.	info:pmid/11850816#abs:1
TP53 ---> BAX		PromoterBinding	We investigated the kinetics of p53 binding to the p21CIP1, MDM2, BAX and PIG3 promoters in vivo using a novel quantitative real-time chromatin immunoprecipitation-PCR assay.	info:pmid/15645135#abs:3
TP53 ---> BAX		PromoterBinding	Importantly, downregulation of Ref-1 (by antisense) causes a marked reduction in p53 induction of p21 mRNA and protein, as well as diminished ability of p53 to transactivate the p21 and Bax promoters.	info:pmid/10523305#abs:6
TP53 ---> BAX		PromoterBinding	Myocyte apoptosis increased by 4.4- and 7.6-fold at 4 and 24 h after stretch. p53 binding to the promoter of angiotensinogen, AT1 receptor, and Bax also increased.	info:pmid/9525975#abs:4
TP53 ---> BAX		PromoterBinding	In addition, the interaction of p53 with its response element from the bax promoter, as compared with its interaction with its element from the p21 promoter, involves a conformationally distinct form of the protein.	info:pmid/10559267#abs:6
TP53 ---> BAX		PromoterBinding	Transient transfection of a bax promoter luciferase construct in HCT116 cells showed that NF-kappa B proteins could partially inhibit the transactivation of the bax promoter by p53.	info:pmid/11420692#abs:6
TP53 ---> BAX		PromoterBinding	Tumor protein 53 (TP53), a transcriptional factor, induces expression of the B-cell lymphoma 2-associated X protein (BAX) gene by directly binding to the TP53-binding element in the BAX promoter but inhibits B-cell lymphoma 2 (BCL2) promoter-driven transcription through a responsive region in the BCL2 promoter.	info:pmid/17693666#abs:1
TP53 ---> BAX		PromoterBinding	It was found by western blot and electrophoretic mobility shift assay that Doxorubicin treatment increased p53 protein acetylation and cytochrome c release from mitochondria, activated p53 binding at the Bax promoter, and up-regulated Bax expression, but supplementation with Resveratrol could weaken all these effects.	info:pmid/21278141#abs:8
TP53 ---> BAX		PromoterBinding	Electrophoretic mobility shift assay indicated that binding activity of p53 to Bax promoter sequence was significantly enhanced in cultured cerebellar neurons expressing mutant ataxin-7-Q52 and inferior olivary nucleus of transgenic mice expressing ataxin-7-Q52.	info:pmid/20546728#abs:6
TP53 ---> BAX		PromoterBinding	These results indicate that after streptococcal pyrogenic exotoxin B treatment, p53 is activated and p38 is the upstream of p53. p38 siRNA also decreases the binding of p53 to the bax promoter and interferes with the association of p53 and STAT1. p53, p38, and STAT1 siRNAs downregulate streptococcal pyrogenic exotoxin B-induced Bax expression.	info:pmid/20567883#abs:4
TP53 ---> BAX		PromoterBinding	Taken together, these data suggest that, despite the ability of p53 to bind directly to the Bax gene promoter, the regulation of Bax in human breast cancers does not necessarily correlate with p53 status, implying that regulation of this pro-apoptotic gene in these tumors is complex and probably influenced by several factors.	info:pmid/9815673#abs:9
TP53 ---> BAX		PromoterBinding	Electrophoretic mobility shift assay indicated that p53 binding activity to Bax promoter sequence was significantly enhanced in cultured cerebellar neurons expressing mutant ataxin-3-Q79 and pontine nuclei and cerebellum of Spinocerebellar ataxia type 3 transgenic mice expressing ataxin-3-Q79.	info:pmid/21092747#abs:6
TP53 ---> BAX		PromoterBinding	Such motifs are common in proteins involved in chromatin remodeling. p47ING3 is highly expressed in some normal human tissues or organs, including the spleen, testis, skeletal muscle, and heart. p47ING3 expression levels varied among cancer cell lines. p47ING3 overexpression resulted in a decreased population of cells in S phase, a diminished colony-forming efficiency, and induced apoptosis in RK…	info:pmid/12545155#abs:7
TP53 ---> BAX		PromoterBinding	Binding of p53 to the Bax promoter in cells is lower compared with the p21 promoter ( ).	info:pmid/15710329#body:128
TP53 ---> BAX		PromoterBinding	The bax gene promoter contains four potential p53-binding sites.	info:pmid/18034190#body:101
TP53 ---> BAX		PromoterBinding	Several copies of p53 binding sites have been identified in the promoter of the human BAX gene.	info:pmid/12032782#body:327
TP53 ---> BAX		PromoterBinding	The p53-binding region of the Bax promoter was amplified and analyzed by RT–qPCR.	info:pmid/23388179#cont:229
TP53 ---> BAX		PromoterBinding	Sp1 binds with sequence specificity to the p53 response element from the human BAX promoter.	info:pmid/11278953#body:181
TP53 ---> BAX		PromoterBinding	As shown in Figure 4(c), p53 was recruited to the promoter regions of Bax in a time-dependent manner.	info:pmid/21961024#cont:217
TP53 ---> BAX		PromoterBinding	A and B, wild type p53 binds the consensus DNA binding sites in the p21WAF1/CIP1 and Bax promoters.	info:pmid/11395510#body:290
TP53 ---> BAX		PromoterBinding	We detected no transactivation of full-size murine bax promoter-luciferase construct by exogenous murine p53.	info:pmid/10570968#body:96
TP53 ---> BAX		PromoterBinding	Furthermore, only wild but not mutant p53 can transactivate the bax gene promoter (19).	info:pmid/10786803#body:193
TP53 ---> BAX		PromoterBinding	Early studies showed that p53 can bind the Bax gene promoter region and regulate Bax gene transcription .	info:pmid/23110778#cont:328
TP53 ---> BAX		PromoterBinding	Furthermore, no p400 was detected at the p53-binding region of the puma or bax promoters (data not shown).	info:pmid/15655109#body:149
TP53 ---> BAX		PromoterBinding	Phosphorylation restores the ability of overexpressed p53 to specifically bind on p21 and bax promoters (Figure 5C).	info:pmid/20673369#cont:492
TP53 ---> BAX		PromoterBinding	Downregulation of iASPP enhances the binding of p53 to the Bax promoter, but not to the p21 promoter (141).	info:pmid/20878053#cont:158
TP53 ---> BAX		PromoterBinding	A ChIP analysis has shown that KLF4 and p53 are bound to the p21WAF1/ Cip1 and the BAX promoters [22].	info:pmid/23118962#cont:58
TP53 ---> BAX		PromoterBinding	Human/murine bax promoters contain p53 binding sites and are regulated by the tumor suppressor p53 and its coactivators.	info:pmid/19505426#body:109
TP53 ---> BAX		PromoterBinding	Wild type p53 is known to be a regulator of Bax as a p53-binding site has been found in the Bax gene promoter ( ).	info:pmid/15922382#body:18
TP53 ---> BAX		PromoterBinding	As expected, adriamycin treatment led to a remarkable increase in the amounts of p53 bound to p21WAF1 and BAX promoters ( C).	info:pmid/22480684#body:86
TP53 ---> BAX		PromoterBinding	The BAX promoter contains consensus binding sites for p53 and its activity is unregulated by wild-type, but not mutant, p53 .	info:pmid/9893624#body:118
TP53 ---> BAX		PromoterBinding	When the colon cancer tissues were similarly analyzed, we noted abundant p53 binding to the p21 and Bax promoters.	info:pmid/24008735#cont:784
TP53 ---> BAX		PromoterBinding	Wild type p53 is known to be a negative regulator of Bax as a p53-binding site has been found in the Bax gene promoter .	info:pmid/15246189#body:12
TP53 ---> BAX		PromoterBinding	They were found to physically interact with the DNA binding domain of p53 and increase the binding of p53 to the promoter of BAX.	info:pmid/15865941#body:98
TP53 ---> BAX		PromoterBinding	Consensus P53 binding elements are present in the promoter region of the Bax gene, which are required for its P53 responsiveness.	info:pmid/20227509#body:109
TP53 ---> BAX		PromoterBinding	(C) ChIP recovery of p53-binding to the p21 and BAX promoter in U2OS cells treated for 24 hours with 5 nM Actinomycin D or 10 mM Etoposide.	info:pmid/21394211#cont:58
TP53 ---> BAX		PromoterBinding	ATII stimulation enhanced p53 binding to the promoters of Angiotensinogen, Angiotensin 1 receptor and bax genes.	info:pmid/12429110#body:98
TP53 ---> BAX		PromoterBinding	Thus, although p53 can bind to the Bax promoter, the affinity is weak in contrast to p21 and PUMA binding (Kaeser and Iggo, 2002).	info:pmid/12972501#body:164
TP53 ---> BAX		PromoterBinding	The Bax gene promoter region contains p53 consensus sequences, and the latter regulates Bax transcription (27, 28).	info:pmid/22592924#cont:273
TP53 ---> BAX		PromoterBinding	In the glioblastoma cells, the p53 activity may lie below the threshold required to fully transactivate the BAX promoter.	info:pmid/9826721#body:203
TP53 ---> BAX		PromoterBinding	Importantly, PRIMA-1 promoted the binding of p53 to its binding sites on the promoters of both Bax and PUMA.	info:pmid/17113036#body:169
TP53 ---> BAX		PromoterBinding	Interestingly, P53 binds to promoters of miR-34a, miR-605, p21 and Bax and regulate their gene expression.	info:pmid/23992861#body:85
TP53 ---> BAX		PromoterBinding	Effects of CP-31398 on either wild type p53 (A) or mutant p53 R273H (B) using p53 binding oligonucleotide in Bax promoter (Bax site).	info:pmid/15308639#body:223
TP53 ---> BAX		PromoterBinding	A, B, and C: At 25 mmol/l glucose , p53 phosphorylation enhances p53 binding to the promoter for Aogen, AT1, and Bax.	info:pmid/11574421#body:228
TP53 ---> BAX		PromoterBinding	green tea polyphenols and epigallocatechin-3-gallate cause increased binding of acetylated p53-Lysine373 to the promoters of p21/waf1 and Bax genes.	info:pmid/22552582#cont:148
TP53 ---> BAX		PromoterBinding	Nutlin-3 treatment shifts the binding of p53 to the promoters of PUMA, Bax, Noxa, and Siva-1, resulting in apoptosis.	info:pmid/21345989#cont:385
TP53 ---> BAX		PromoterBinding	The Bax gene promoter region contains four motifs with homology to consensus p53-binding sites, and p53 is a direct activator of the Bax gene .	info:pmid/17234448#body:108
TP53 ---> BAX		PromoterBinding	To confirm this, the binding of p53 to endogenous p21 and bax promoters was tested by chromatin immunoprecipitation assay.	info:pmid/14660608#body:188
TP53 ---> BAX		PromoterBinding	Wild type p53 is known to be a negative regulator of Bax as a p53-binding site has been found in the Bax gene promoter.	info:pmid/15923073#body:69
TP53 ---> BAX		PromoterBinding	Bentires-Alj et al. demonstrated that nuclear factor ?B inhibits the transactivation of Bax promoter by p53 .	info:pmid/15102481#body:94
TP53 ---> BAX		PromoterBinding	Gel mobility assay illustrating p53 binding to its consensus sequence in the promoter of bax (A), Aogen (B), and AT1 receptor (C).	info:pmid/10205143#body:144
TP53 ---> BAX		PromoterBinding	regulated in the trans-repression mode, whereas it increased p53 binding to the promoters of p21 and BAX, which are regulated in the trans-activation mode (Figure 5d).	info:pmid/22286760#cont:192
TP53 ---> BAX		PromoterBinding	In ChIP assays, p53 that was bound to the Bax/PUMA promoter was markedly reduced in both PFTa-treated and PFTµ-treated mice ( A,B).	info:pmid/23006892#body:130
TP53 ---> BAX		PromoterBinding	Similar to p53, TAp73 was able to transactivate the Bax promoter in hepatoma cells and to induce an increase of endogenous Bax protein levels.	info:pmid/16195739#body:243
TP53 ---> BAX		PromoterBinding	Furthermore, the ASPP proteins specifically enhance the binding of p53 to the BAX promoter and consequently the apoptotic function of p53 ( ).	info:pmid/17189187#body:132
TP53 ---> BAX		PromoterBinding	It has been shown that p53 binds to the Bax promoter and induces Bax expression (24), with a consequent increase in the Bax/Bcl-2 ratio that favors ...	info:pmid/9564859#body:50
TP53 ---> BAX		PromoterBinding	The bax gene promoter region contains four motifs with homology to consensus p53-binding sites, and p53 is believed to be a direct activator of the bax gene.	info:pmid/10487853#body:114
TP53 ---> BAX		PromoterBinding	The final DNA extractions were amplified using pairs of primers that cover the region of p21, Bax, and Gadd45 promoters containing p53-binding sites.	info:pmid/17317671#body:218
TP53 ---> BAX		PromoterBinding	The tyrosine kinase c-Abl, on the other hand, stabilizes p53 tetramerization and augments the binding of p53 to the p21 promoter instead of the Bax promoter ( ).	info:pmid/19410540#body:187
TP53 ---> BAX		PromoterBinding	The Bax promoter region has a binding site for TRP53; therefore, we analyzed whether adrenomedullin217-47 has any effect on the levels of TRP53.	info:pmid/16971558#body:299
TP53 ---> BAX		PromoterBinding	Compared to untreated A549 cells, capsaicin treatment led to significant p53 binding on Bax promoter, while pifithrin-a decreased the same.	info:pmid/24444609#body:146
TP53 ---> BAX		PromoterBinding	The promoter of the human BAX gene contains typical p53-binding sites and the gene has been found to be transcriptionally activated upon Ionizing radiation treatment .	info:pmid/15177036#body:255
TP53 ---> BAX		PromoterBinding	Such results are consistent with the fact that the BAX gene promoter is only weakly bound to p53 in cells compared with the promoters of p21 or PUMA (46).	info:pmid/12574499#body:229
TP53 ---> BAX		PromoterBinding	We note that DEC1 slightly inhibits p53 induction of Bax expression (Fig. 3A) but does not inhibit the ability of p53 to bind to the Bax promoter (Fig. S7B).	info:pmid/22723347#cont:198
TP53 ---> BAX		PromoterBinding	Interestingly, ChIP assays performed with wild-type or acetylation mutant p53 showed that non-acetylated p53 at K120 can still be recruited at BAX and PUMA promoters.	info:pmid/21132344#cont:155
TP53 ---> BAX		PromoterBinding	Load-dependent myocyte apoptosis was mediated by increased p53 binding to the promoter of angiotensinogen, AT1 receptor and Bax.	info:pmid/16513132#body:198
TP53 ---> BAX		PromoterBinding	The DNAs were then amplified by semiquantitative PCR using primers that cover a region of human Bax promoter (-250/-530), which contains the p53-binding sites.	info:pmid/16341121#body:102
TP53 ---> BAX		PromoterBinding	The promoter of bax contains two copies of the 10-bp element of the p53 motif which are separated by a single nucleotide: 5'-TC ACAAGTT A-3' and 5'- AGACAAGCCT-3'.	info:pmid/10980124#body:98
TP53 ---> BAX		PromoterBinding	However, transactivation of the bax promoter by p73? or p53 was observed only after 72-96 h, much later than p73- and p53-mediated induction of apoptosis.	info:pmid/14634023#body:269
TP53 ---> BAX		PromoterBinding	The promoter of bax contains one perfect and three imperfect consensus sites for p53 binding, and the activation of p53 may stimulate the bax gene.	info:pmid/9445173#body:264
TP53 ---> BAX		PromoterBinding	In agreement with the predicted cellular role for p53 acetylation, active regulator of SIRT1 overexpression suppresses the ability of p53 to transactivate the Bax promoter.	info:pmid/17996699#body:19
TP53 ---> BAX		PromoterBinding	Hence, the p53/ASPP complex may alter the protein conformation of p53 and enhance the binding activity of p53 to the promoters of Bax or PIG-3 but not mdm2 or p21waf1.	info:pmid/11684014#body:175
TP53 ---> BAX		PromoterBinding	Two p53 response elements are located in the BAX promoter and Thornborrow et al. showed that p53 binds the intronic response elements and up-regulates BAX transcription level .	info:pmid/18639648#body:211
TP53 ---> BAX		PromoterBinding	As seen in Figure 3b, binding of RUNX2 and p53 to p21WAF1 and BAX promoters was detectable in the presence of adriamycin, whereas we could not detect RUNX2 and p53 on	info:pmid/23618908#cont:260
TP53 ---> BAX		PromoterBinding	Bax promoter contains response elements for an important tumor suppressor p53 and this affects gene expression [28].	info:pmid/24147019#cont:236
TP53 ---> BAX		PromoterBinding	Consistent with p53 induction and activation ( ), there was significantly more p53 bound to p21, Bax, PUMA, and MDM2 promoters after each treatment ( A and B).	info:pmid/18602874#body:185
TP53 ---> BAX		PromoterBinding	However, inhibition of c-Abl activity significantly reduced binding of p53 on the HDM2 promoter region but had no effect on p53 binding to the BAX promoter.	info:pmid/18490454#body:172
TP53 ---> BAX		PromoterBinding	Indeed, mdm2/p53 complex formation was increased in myocytes and binding of p53 to the bax promoter and bax expression were suppressed .	info:pmid/16621671#body:240
TP53 ---> BAX		PromoterBinding	C, c-Abl was transfected into U2OS cells, and the binding of endogenous p53 to the p21 or Bax promoter was analyzed by Chromatin-Immunoprecipitation assay.	info:pmid/15661746#body:175
TP53 ---> BAX		PromoterBinding	In those patients, where p53 is abnormal, mutations at p53 binding sites in the BAX promoter may not be necessary to dysregulate the p53-induced apoptotic pathway.	info:pmid/12359369#body:70
TP53 ---> BAX		PromoterBinding	Sequence-specific binding sites for p53 have been identified in the bax promoter, and these elements confer p53 responsiveness to heterologous promoters (16).	info:pmid/9122197#body:38
TP53 ---> BAX		PromoterBinding	Resveratrol has been shown to down-regulate p53 acetylation and p53 binding at the Bax promoter, cytochrome c release, and Bax expression.168	info:pmid/22584012#cont:301
TP53 ---> BAX		PromoterBinding	The existence of p53/p73-HMGB1 interactions may explain thein vitro observed enhancement of recruitment of both p53 and p73 to the Bax and Mdm2 promoters.	info:pmid/11748232#body:230
TP53 ---> BAX		PromoterBinding	inhibitor of growth3 could activate p53-transactivated promoters, including promoters of p21 and Bax, and induce a decreased population of cells in S phase and apoptosis .	info:pmid/15251430#body:6
TP53 ---> BAX		PromoterBinding	Furthermore, others have shown that the p53-binding element in the Bax promoter has a lower affinity for p53 than that of other p53 responsive promoters (Friedlander, 1996).	info:pmid/11042698#body:121
TP53 ---> BAX		PromoterBinding	Resveratrol increases p53 acetylation through the inhibition of MTA1/NuRD complex and enhances p53 binding to the p21 and Bax promoters in prostate cancer cells.	info:pmid/21254973#cont:512
TP53 ---> BAX		PromoterBinding	It is striking that only transactivation of the bax promoter by p53 is not affected in COS1 cells whereas a considerable decrease was observed in the two other cell lines.	info:pmid/10214938#body:101
TP53 ---> BAX		PromoterBinding	Because Bax was increased by 25 and 50 µmol/L genistein, our attention was drawn to p53 because of the existence of the p53-binding domain in the Bax gene promoter region.	info:pmid/11110847#body:158
TP53 ---> BAX		PromoterBinding	The ability of p53 to bind to promoters of PUMA and BAX depends on its acetylation at K120 by TIP60 ( ) or phosphorylation at S46, indirectly promoted by TIP60 ( ).	info:pmid/20542002#body:120
TP53 ---> BAX		PromoterBinding	The cognate deoxyoligonucleotides were derived from a p53 consensus binding sequence (consensus) and from the BAX promoter p53 binding sequence (bax), which have different affinities for p53 (8).	info:pmid/20124408#body:288
TP53 ---> BAX		PromoterBinding	However, in response to a stress signal, p53 b speci fi cally enhances the Bax gene transcription through physical interaction with p53 and slightly increases p53-mediated apoptosis ( 138) .	info:pmid/23296650#cont:164
TP53 ---> BAX		PromoterBinding	Interestingly, the p53-binding sites present in the human BAX gene are absent in murine Bax, indicating that p53-dependent upregulation of BAX is not an evolutionarily conserved pathway.	info:pmid/11395159#body:86
TP53 ---> BAX		PromoterBinding	Moreover, ING3 can activate p53-transactivated promoters, including promoters of p21 and Bax; and meanwhile, the overexpression of ING3 induces a decreased population of cells in S phase and apoptosis .	info:pmid/15882981#body:6
TP53 ---> BAX		PromoterBinding	Consensus p53 response elements have been found in promoter regions of proapoptotic BAX, NOXA, and PUMA genes able to induce cytochrome c release and caspase activation (17).	info:pmid/15102863#body:231
TP53 ---> BAX		PromoterBinding	Intriguingly, p53 still bound to the Bax promoter, but acetylated-p53 was not detected in MDH1-knockdown human diploid fibroblast cells, even upon glucose removal.	info:pmid/19229245#body:105
TP53 ---> BAX		PromoterBinding	For comparative purposes, oligonucleotides corresponding to the p53 consensus sequences previously identified in the WAF1 (El-Deiry et al., 1993) and bax (Miyashita and Reed, 1995) gene promoters were included in this analysis.	info:pmid/10508168#body:84
TP53 ---> BAX		PromoterBinding	In particular, the p53 element within the human bax promoter differed from that of CDKN1A gene in that the responsive element in bax had a lower affinity for p53 than that in CDKN1A .	info:pmid/16169021#body:150
TP53 ---> BAX		PromoterBinding	Decreases p53 protein acetylation and cytochrome c release from mitochondria Decreases activated p53 binding at the Bax promoter Decreases upregulated Bax expression	info:pmid/22455589#cont:790
TP53 ---> BAX		PromoterBinding	Clearly, transcriptional mechanisms can play an important role, given that the BAX gene promoter contains several p53-binding sites and can be strongly trans-activated by p53, at least in some types of cells(9).	info:pmid/7592801#body:50
TP53 --+> BAX		MolTransport	Additionally, the combination of FK228 and Ad-p53 induced Bax translocation to the mitochondria.	info:pmid/18413792#abs:8
TP53 --+> BAX		MolTransport	At a single-cell level, enforced expression of p53 is sufficient to induce Bax translocation and Cytochrome c release.	info:pmid/12719722#abs:5
TP53 --+> BAX		MolTransport	The induction of p53 results in the translocation of Bax to the mitochondria, which contributes to fisetin-induced apoptosis in HCT-116 cells.	info:pmid/19264955#abs:11
TP53 --+> BAX		MolTransport	In addition, pifithrin-alpha (a p53 inhibitor) and cycloheximide (a protein synthesis inhibitor) could inhibit PUMA-mediated Bax translocation and cell apoptosis.	info:pmid/19439449#abs:7
TP53 --+> BAX		MolTransport	Taken together, these all indicate that stabilization and translocation of p53 to mitochondria is involved in Bax translocation to mitochondria in simvastatin-induced apoptosis.	info:pmid/20043868#abs:8
TP53 --+> BAX		MolTransport	Inactivating p53 with a dominant-negative mutant abolished apoptosis without affecting superoxide generation, whereas a superoxide dismutase mimetic agent blocked p53 activation, Bax translocation to mitochondria, cytochrome c release, and apoptosis induced by selenite/TRAIL.	info:pmid/16891474#abs:8
TP53 --+> BAX		MolTransport	This directly proved that in our system Bax translocation depended on p53.	info:pmid/22696202#cont:145
TP53 --+> BAX		MolTransport	Bax activation and translocation can be activated directly by several regulators such as Bid , Bim and p53 .	info:pmid/19097688#body:150
TP53 --+> BAX		MolTransport	Our study suggests that interaction of p53 with Beclin-1 in the cytosolic compartment may reduce efficient Bax translocation to mitochondria.	info:pmid/23088850#body:114
TP53 --+> BAX		MolTransport	Induction of p53 resulted in the translocation of Bax to the mitochondria, and subsequent activation of the caspase cascade .	info:pmid/22842629#body:37
TP53 --+> BAX		MolTransport	Even when Puma is not present in the cytoplasm, free cytoplasmic p53 could cause a continuous release of Bax from the complex Bcl2/Bax.	info:pmid/19395147#body:106
TP53 --+> BAX		MolTransport	In some cells, the p53-dependent membrane translocation of Bax, which is known as a mitochondrial permeability transition inducer, is triggered by various DNA damaging agents .	info:pmid/15041463#body:7
TP53 --+> BAX		MolTransport	Indeed, previous reports have shown that p53 activation can lead to Bax translocation and mitochondrial dysfunction in embryonic neurons (11).	info:pmid/15060066#body:257
TP53 --+> BAX		MolTransport	In our old cells, the low level of P53 in conjunction with the high level of BCL-xL after UV stress would lead to inefficient sequestration of BCL-xL and diminished release of BAX.	info:pmid/18262222#body:124
TP53 --+> BAX		MolTransport	In this death paradigm, cyclin-dependent kinases and p53 are activated independently and act in concert to control Bax translocation to mitochondrial compartments.	info:pmid/12091388#body:298
TP53 --+> BAX		MolTransport	Translocation of Bax to the mitochondria is activated by p53 ( ) and by phosphorylation by JNK ( ) and GSK-3 ( ), and CySSR:sodium selenite enhanced activation of these upstream effectors.	info:pmid/24614136#body:131
TP53 --+> BAX		MolTransport	The model supported by these findings is that, following DNA damage, p53 regulates Bax translocation to the mitochondria, and this in turn leads to cytochrome c release.	info:pmid/11731108#body:194
TP53 --+> BAX		MolTransport	peroxiredoxin 2 overexpression or AG14361 (Figure 3A), suggesting that AG14631 was indeed effective in preserving nicotinamide adenine dinucleotide. p53 activation elicits mitochondrial Bax translocation.11	info:pmid/23429506#cont:145
TP53 --+> BAX		MolTransport	mitogen-activated protein kinases-induced p53 also resulted in translocation of Bax and mediated cytochrome c release subsequently leading to caspase-3-dependent apoptosis.	info:pmid/22210104#body:139
TP53 --+> BAX		MolTransport	Whereas the rapid kinetics of the p53-dependent BAX translocation and apoptotic response seemed inconsistent with a p53 transcriptional effect, the activity was indeed blocked by inhibition of protein translation with cycloheximide.	info:pmid/22681883#body:29
TP53 --+> BAX		MolTransport	Second, p53 directly enhances the Bax translocation to mitochondria, the subsequent oligomerization and activation of Bax on the outer mitochondrial membrane, and mitochondrial outer membrane permeabilization [29].	info:pmid/22998186#cont:38
TP53 --+> BAX		MolTransport	Although we did not observe an increase of total Bax protein during hypoxia (Fig. 7B), p53 protein may activate Bax translocation to mitochondria and therefore cause cytochrome c release in a p53-dependent manner (50).	info:pmid/15375156#body:423
TP53 --+> BAX		MolTransport	To the best of our knowledge, this evidence is the first to suggest that H2S causes DNA lesions and up-regulates the genome guardian p53, which leads, in turn, to translocation of proapoptotic Bax and the release of cytochrome c and ultimately results in apoptotic cell death.	info:pmid/17116745#body:236
TP53 --+> BAX		MolTransport	Figure 3 p53 induces BAX translocation, mitochondrial cytochrome c release, and apoptosis in the presence of macromolecular synthesis inhibitors A: Percentage of Annexin V-FITC-labeling Saos-2-p53ER tam cells (mean ± SD) following serum withdrawal in the presence or absence of 100 nM 4-OHT.	info:pmid/14667504#body:182
TP53 --+> BAX		MolTransport	Asterisks denote significant (P < 0.01) effects.. mTOR mediates p53 on serine 15 phosphorylation downstream of Cdk1 mTOR inhibition by rapamycin reduced p53 on serine 15 phosphorylation, as well as all downstream events leading to cell death including Bax translocation, Delta?m dissipation and nuclear condensation (Figure 4C).	info:pmid/12145207#body:146
TP53 --+> BAX		MolTransport	JNK phosphorylation by MKK4/7 mediates dissociation of p53 followed by its stabilization . p53 in combination with AP-1 leads to Bid cleavage followed by the translocation of Bax protein into mitochondria, which results in cytochrome c release and activation of caspase-3 by a widely described mechanism ( ).	info:pmid/15797253#body:12
TP53 --+> BAX		MolTransport	This study shows that pifithrin-a decreased FasL up-regulation, activation of caspase-8 and caspase-2, and execution-phase events, confirming that p53 is an upstream factor in death receptor activation during H 2O 2-induced apoptosis ( ). p53 also played a role in mitochondrial apoptosis by causing induction of Puma and translocation of Bax to mitochondria .	info:pmid/21130866#body:167
TP53 --+> BAX		MolTransport	Bax upregulation and mitochondrial relocation is induced by p53, which might also upregulate and induce the nuclear relocation of glyceraldehyde-3-phosphate dehydrogenase , which in turn decreases several anti-apoptotic and protective factors, including Bcl-2, Cu 2+/Zn 2+ and Mn 2+ superoxide dismutases, glutathione peroxidase and heat shock protein 70 as well as affecting the availability of som…	info:pmid/14980539#body:60
TP53 --+> BAX		MolTransport	Relevant to dyslipidemia and atherosclerosis, oxidized low-density lipoprotein has been shown to induce apoptosis in endothelial cells by increasing mitochondrial reactive oxygen species and activating p53, which leads to BAX translocation to the mitochondrial membrane and release of cytochrome c.155,156 Several human studies suggest that endothelial apoptosis may be important in vascular disease.	info:pmid/23580773#cont:424
TP53 --+> BAX		MolTransport	... p53 may direct the translocation of the Bax protein from the cytoplasm into mitochondria, with consequent cytochrome C release.66 Activation of caspase 8 was also shown to be necessary for p53-dependent, transcription-independent apoptosis.67 Particularly illuminating is the observation that p53 itself can become associated with mitochondria under apoptotic conditions, in a manner consistent …	info:pmid/12719720#body:151
TP53 --+> BAX		MolTransport	Wt azurin was shown to interact with p53 in such a way that allowed mobilization of Bax to the mitochondria, release of mitochondrial cytochrome c to the cytosol, and the resultant activation of the caspase cascade and induction of apoptosis .	info:doi/10.1016/j.bbrc.2003.09.217#body:44
ATF3 ---| TP53		PromoterBinding	Activating transcription factor 3 (ATF3) has been reported to act as a transcriptional repressor for p53.	info:pmid/15102941#abs:10
ATF3 ---| TP53		PromoterBinding	Results: Mechanically, ATF3 activated Stat3 phosphorylation in skin cancer cell through regulation of p53 expression.	info:pmid/24460316#abs:4
ATF3 ---| TP53		PromoterBinding	Furthermore, the lower amount of ATF3 could suppress p53 mRNA (Fig. 4 A) and apoptosis (data not shown).	info:pmid/12161427#body:303
ATF3 ---| TP53		PromoterBinding	We have previously shown that ATF3 downregulates p53 gene transcription (Kawauchi et al, 2002), which may result in the downregulation of the cell cycle inhibitor p21.	info:pmid/15990869#body:241
ATF3 ---| TP53		PromoterBinding	Most importantly, we identify a transcription factor complex comprising two endoplasmic reticulum stress-induced transcription factors, ATF3 and ATF4, that regulate NOXA expression independently of p53.	info:pmid/19164757#body:56
ATF3 ---| TP53		PromoterBinding	Similar to Stra13, many factors, including Hif1a (hypoxia inducible factor 1a), Atf3 (activating transcription factor 3), Stat1, Yy1 (yin yang 1) and Pml (promyelocytic leukaemia protein) (Chen et al, 2003; Townsend et al, 2004; Yan et al, 2005), modulate p53 levels by direct interaction with p53 and/or Mdm2.	info:pmid/17347673#body:154
TP53 ---> ATF3		PromoterBinding	Here we show that p53 activation represses the Cdc25A expression through ATF3.	info:pmid/19060337#body:247
TP53 ---> ATF3		PromoterBinding	Figure 1 camptothecin-induced expression of Death receptor 5 and ATF3 depends on p53.	info:pmid/21927023#cont:110
TP53 ---> ATF3		PromoterBinding	Moreover, an atypical p53-binding site was identified in the ATF3 promoter (12).	info:pmid/20592017#cont:29
TP53 ---> ATF3		PromoterBinding	The data above suggested that ATF3 gene promoter might be transactivated by p53.	info:pmid/12372430#body:78
TP53 ---> ATF3		PromoterBinding	In contrast, the p53 binding site in the ATF3 promoter contributes significantly to the berberine-induced ATF3 expression.	info:pmid/17964072#body:147
TP53 ---> ATF3		PromoterBinding	Activated p53 inhibits Cdc25A transcription through activating transcription factor 3 activation, and activated ATR/ATM promotes Cdc25A turnover through checkpoint activation.	info:pmid/22263797#cont:94
TP53 ---> CDKN1A		PromoterBinding	To verify the binding of p53 to p21WAF1/CIP1 gene promoter and detect its binding to hsp90 beta gene promoter in vivo.	info:pmid/15052775#abs:1
TP53 ---> CDKN1A		PromoterBinding	This response is probably mediated through defined p53 binding sites located in the promoter of CIP1/WAF1 and in the third intron of GADD45.	info:pmid/8892753#abs:2
TP53 ---> CDKN1A		PromoterBinding	In the search of the mechanism(s) involved in these processes, we describe the interaction of p53 with specific p21WAF1/Cip1 promoter sequences by gel-retardation assays.	info:pmid/9359494#abs:9
TP53 ---> CDKN1A		PromoterBinding	Myc does not modify the ability of p53 to bind to the p21(Cip1) or PUMA promoters, but selectively inhibits bound p53 from activating p21(Cip1) transcription.	info:pmid/12384701#abs:8
TP53 ---> CDKN1A		PromoterBinding	Furthermore, KLF10 dose-dependently activated p21(WAF1/CIP1) transcription, which was independent of p53 and Sp1 binding sites in p21(WAF1/CIP1) promoter.	info:pmid/22349513#abs:6
TP53 ---> CDKN1A		PromoterBinding	We investigated the kinetics of p53 binding to the p21CIP1, MDM2, BAX and PIG3 promoters in vivo using a novel quantitative real-time chromatin immunoprecipitation-PCR assay.	info:pmid/15645135#abs:3
TP53 ---> CDKN1A		PromoterBinding	We show that HIPK2 depletion by RNA interference inhibits p53 binding to the p21Waf1 promoter affecting its p53-induced transactivation thereby allowing cell proliferation.	info:pmid/15897882#abs:4
TP53 ---> CDKN1A		PromoterBinding	Epstein-Barr virus nuclear antigen 2 was found to stimulate p53 to bind to the p53-response element within the p21(WAF1) promoter, possibly by promoting p53 phosphorylation.	info:pmid/11021966#abs:7
TP53 ---> CDKN1A		PromoterBinding	Pifithrin-alpha (p53 inhibitor) and the loss of the two p53-binding elements in the p21(WAF1) gene promoter attenuated arecoline-induced p21(WAF1) gene transcription at 24h.	info:pmid/17997002#abs:8
TP53 ---> CDKN1A		PromoterBinding	When cisplatin-induced p53 binding to the p21(Waf1/Cip1/Sdi1) promoter was examined, it was found that nitric oxide depletion significantly reduced the presence of p53-DNA complexes after cisplatin treatment.	info:pmid/14576150#abs:8
TP53 ---> CDKN1A		PromoterBinding	The p53 binding site in the proximal p21/WAF1 promoter contains a single p53 binding consensus sequence, while the p53 binding site in the Mdm2 promoter contains two consensus sequences linked by a 17 bp spacer.	info:pmid/11328884#abs:3
TP53 ---> CDKN1A		PromoterBinding	Increased p53 binding to the p21(Waf1), MDM2, and PIG3 promoters occurred within 2 h after p53 activation; however, significant increases in PIG3 transcription did not occur until 15 h after p53 binding.	info:pmid/11313463#abs:4
TP53 ---> CDKN1A		PromoterBinding	In the present study we present evidence for the critical role of Sp1 in the mechanism of transactivation of the human cell cycle inhibitor p21(WAF1/Cip1) (p21) gene promoter by the tumor suppressor p53 protein.	info:pmid/11384995#abs:1
TP53 ---> CDKN1A		PromoterBinding	We further demonstrated that both p53 and survivin interacts on the two p53-binding sites in the p21(WAF1/CIP1) promoter (-2313 to -2212; -1452 to -1310), and survivin physically interacts with p53 in cancer cells.	info:pmid/22503977#abs:7
TP53 ---> CDKN1A		PromoterBinding	Finally, we showed that the Sp1-p53 complexes could bind also to an Sp1 site present in the promoter of another gene such as the cyclin-dependent kinase inhibitor p21(WAF-1), but not to consensus recognition sequences of the wild-type p53.	info:pmid/11222091#abs:5
TP53 ---> CDKN1A		PromoterBinding	An inhibitory effect of LA-12 on Hsp90 chaperoning function was shown by decrease of Hsp90-assisted wild-type p53 binding to p21WAF1 promoter sequence in vitro and by accelerated ubiqutination and degradation of primarily unfolded mutant p53 proteins in cells exposed to LA-12.	info:pmid/20550649#abs:7
TP53 ---> CDKN1A		PromoterBinding	Furthermore, nonstructural protein 5A repressed the p53 regulated p21 (WAF1) promoter and a synthetic promoter containing multiple p53 responsive DNA elements binding sites in HCT116 p53(+/+) cell line. p53-mediated transcriptional activation from both promoters was reduced approximately 3-5-fold following expression of nonstructural protein 5A.	info:pmid/12379483#abs:9
TP53 ---> CDKN1A		PromoterBinding	In contrast to the apparent inhibitory effect of the binding domain on p53 binding to sequence-specific DNA in vitro, here we demonstrate that the binding domain enhances p53 binding to the endogenous p21(Waf1) promoter and mediates rapid transactivation of p21.(Waf1) This paradox is resolved by the observation that the binding domain is required for rapid binding to non-sequence-specific genomic…	info:pmid/15467437#abs:2
TP53 ---> CDKN1A		PromoterBinding	Such motifs are common in proteins involved in chromatin remodeling. p47ING3 is highly expressed in some normal human tissues or organs, including the spleen, testis, skeletal muscle, and heart. p47ING3 expression levels varied among cancer cell lines. p47ING3 overexpression resulted in a decreased population of cells in S phase, a diminished colony-forming efficiency, and induced apoptosis in RK…	info:pmid/12545155#abs:7
TP53 ---> CDKN1A		PromoterBinding	B, p53 binding to the p21/WAF1 promoter.	info:pmid/12947108#body:236
TP53 ---> CDKN1A		PromoterBinding	No increase in p53 binding to the p21waf1 promoter was seen.	info:pmid/11684014#body:100
TP53 ---> CDKN1A		PromoterBinding	First, the p21CIP/WAF1 promoter has a p53 protein-binding site.	info:pmid/17270229#body:123
TP53 ---> CDKN1A		PromoterBinding	Binding of p53 to the p21 WAF1/ CIP1 promoter served as a positive control.	info:pmid/17336302#body:97
TP53 ---> CDKN1A		PromoterBinding	GKLF and p53 transactivate the p21WAF1/Cip1 promoter.	info:pmid/10749849#body:172
TP53 ---> CDKN1A		PromoterBinding	Unlike p73a, p53 binds only the two consensus motifs on the p21waf1 promoter (Fig. 7).	info:pmid/16831866#body:253
TP53 ---> CDKN1A		PromoterBinding	Unlike p73a, p53 binds only the two consensus motifs on the p21waf1 promoter (Fig. 7).	info:pmid/12213815#body:253
TP53 ---> CDKN1A		PromoterBinding	As a positive control, p53 was shown to bind the response element of the p21 Waf1/Cip1 promoter.	info:pmid/18291097#body:74
TP53 ---> CDKN1A		PromoterBinding	A and B, wild type p53 binds the consensus DNA binding sites in the p21WAF1/CIP1 and Bax promoters.	info:pmid/11395510#body:290
TP53 ---> CDKN1A		PromoterBinding	The p21 Cdkn1a promoter was bound most strongly by p53 and only weakly by p63/p73.	info:pmid/17045206#body:106
TP53 ---> CDKN1A		PromoterBinding	The data strongly suggest that p53 can bind to the WAF1 promoter region and enhance transcription of the gene.	info:pmid/7642586#body:246
TP53 ---> CDKN1A		PromoterBinding	Interestingly, p53 recruitment to the p21 WAF1 promoter was increased by LMO3 expression.	info:pmid/19995558#body:115
TP53 ---> CDKN1A		PromoterBinding	Most BRCA-tumour associated p53 mutants transactivate the p21Waf1 promoter .	info:pmid/10229196#body:81
TP53 ---> CDKN1A		PromoterBinding	The reporter carries the 2.4-kb region of the p21WAF1/cip1 promoter that contains both p53-binding elements.	info:pmid/15364927#body:319
TP53 ---> CDKN1A		PromoterBinding	As expected, adriamycin treatment led to a remarkable increase in the amounts of p53 bound to p21WAF1 and BAX promoters ( C).	info:pmid/22480684#body:86
TP53 ---> CDKN1A		PromoterBinding	In addition, the p53 regulated p21 WAF1 promoter, which contains two p53-binding sites, was also repressed by arecoline ( A ).	info:pmid/18585839#body:121
TP53 ---> CDKN1A		PromoterBinding	We have evidence to show that p53 binding to the CDKN1A promoter is delayed by p53 with acetyl-mimic mutations (unpublished data).	info:pmid/16557271#body:86
TP53 ---> CDKN1A		PromoterBinding	The 5' p53 response element of the p21Waf1 gene served as a positive control for p53 binding (top panel).	info:pmid/16729031#body:104
TP53 ---> CDKN1A		PromoterBinding	Binding of p53 to the response elements in the p21waf1 promoter results in activation of p21waf1 transcription.	info:pmid/22905155#cont:29
TP53 ---> CDKN1A		PromoterBinding	green tea polyphenols and epigallocatechin-3-gallate cause increased binding of acetylated p53-Lysine373 to the promoters of p21/waf1 and Bax genes.	info:pmid/22552582#cont:148
TP53 ---> CDKN1A		PromoterBinding	Multiple p53 and VDR response elements have been found in the p21(waf1/cip1) promoter,15 suggesting this gene maybe a common target for both pathways.	info:pmid/21046823#cont:23
TP53 ---> CDKN1A		PromoterBinding	It was also shown that the p21WAF promoter contained a binding site for p53 and that p53 acted as a transcriptional activator for p21WAF (22).	info:pmid/9341167#body:52
TP53 ---> CDKN1A		PromoterBinding	However, hnRNP K binding to the major p53 binding site at the upstream site of the CDKN1A promoter did not increase upon RITA treatment ( C, right panel).	info:pmid/19249676#body:112
TP53 ---> CDKN1A		PromoterBinding	D, oligonucleotide pulldown assays of BOZF1-His6 protein binding or p53 binding to the p53RE-1 and p53RE-2 sites of the CDKN1A promoter.	info:pmid/23329847#cont:299
TP53 ---> CDKN1A		PromoterBinding	Acetylated p53 in turns recruits histone acetyl transferases to the p21Waf1/Cip1 promoter with subsequent transcriptional activation .	info:pmid/18824292#body:220
TP53 ---> CDKN1A		PromoterBinding	We found strong p53 binding activities on predicted p53 sites on CDKN1A, SERPINE1, IL6, PLAU and MMP1 promoters (Figure 6).	info:pmid/24069219#cont:390
TP53 ---> CDKN1A		PromoterBinding	The promoter for the p21Waf1/Cip1 gene contains multiple p53-response elements (39) and induction of p21Waf1/Cip1 has been shown to occur under p53- ...	info:pmid/10517675#body:242
TP53 ---> CDKN1A		PromoterBinding	Myc does not modify the ability of p53 to bind at the p21 cip1/waf1 promoter, but selectively inhibits bound p53 from activating p21 cip1/waf1 transcription.	info:pmid/17412634#body:54
TP53 ---> CDKN1A		PromoterBinding	This appears to be an indirect effect, as highly cooperative p53 molecules (RE and EE+RR) are efficiently recruited to the p53 response elements in the p21 CDKN1A gene.	info:pmid/20471942#body:161
TP53 ---> CDKN1A		PromoterBinding	Similar amounts of p53 bound to p21WAF1/CIP1 promoter sequences were detected in cell lines expressing p53Ala315+E2F1(1-108) or p53Ala315 (Figure 4B).	info:pmid/16037820#body:111
TP53 ---> CDKN1A		PromoterBinding	As shown in Fig. 2B, p53 protein generated by alternative splicing expression transactivated WAF1 (WWP) and cyclin G promoters (WT-30).	info:pmid/9256421#body:86
TP53 ---> CDKN1A		PromoterBinding	Transactivation of the mdm2, p21 WAF1/CIP1 and cyclin G promoter by p53 was down-regulated by coexpression of the ß-subunit of CK2 regardless of which cell line was used.	info:pmid/10214938#body:100
TP53 ---> CDKN1A		PromoterBinding	Fig. 7B shows that 5-aza-CdR did not induce an increase in binding of p53 to the p21Waf1/Cip1 promoter when p53 was mutated either at Lys373/Lys382 or Lys320.	info:pmid/17977830#body:242
TP53 ---> CDKN1A		PromoterBinding	There are two p53-binding elements located at the p21WAF/CIP1 gene promoter that can be transactivated by the accumulated nuclear p53 after DNA damage [44].	info:pmid/23320119#cont:250
TP53 ---> CDKN1A		PromoterBinding	The upstream region of the p21WAF1 gene contains p53 binding sites, which allow p53 to bind to the p21WAF1 promoter region and enhance transcription of the gene [8,14].	info:pmid/9895308#body:214
TP53 ---> CDKN1A		PromoterBinding	The cross-links were reversed and the DNA was purified and analyzed for the enrichment of a known p53-binding region in the promoter of CDKN1A, by using quantitative PCR.	info:pmid/17085012#body:34
TP53 ---> CDKN1A		PromoterBinding	We investigated whether E2 and Dichlorodiphenyltrichloroethane, which modulate ERa transcriptional activity, could affect p53 binding to the Cdkn1a gene promoter.	info:pmid/23684557#body:121
TP53 ---> CDKN1A		PromoterBinding	As seen in Figure 3b, binding of RUNX2 and p53 to p21WAF1 and BAX promoters was detectable in the presence of adriamycin, whereas we could not detect RUNX2 and p53 on	info:pmid/23618908#cont:260
TP53 ---> CDKN1A		PromoterBinding	The CIP1 upstream region contains a p53-binding site, and accumulation of Cip1 activity and cell cycle arrest in irradiated cells requires wild type p53 (5).	info:pmid/9488661#body:44
TP53 ---> CDKN1A		PromoterBinding	It is worthwhile to note that the canonical p53 responsive element of Waf1/p21 gene is upregulated by an ectopic expression of p53 in these cells (D. G., unpublished data).	info:pmid/15741235#body:126
TP53 ---> CDKN1A		PromoterBinding	The increased p53 binding to the p21WAF1/Cip1 promoter/enhancer was caused by the recruitment of p53, because Klf4 did not induce p53 expression.	info:pmid/18483411#body:226
TP53 ---> CDKN1A		PromoterBinding	Indeed, TAF4 was detected on a TP53-binding site on a CDKN1A/P21 promoter and its binding to the promoter increased in response to UV irradiation [56].	info:pmid/24098348#cont:311
TP53 ---> CDKN1A		PromoterBinding	The p53 response element of p21Waf1/CIP1 promoter is required for its activity in differentiation. (A) Schematic representing reporter vectors used in panels B and C.	info:pmid/20084294#body:293
TP53 ---> CDKN1A		PromoterBinding	It has been shown in vivo that p53 and KLF4 synergistically activate the p21WAF1/Cip1 promoter [23] and are bound simultaneously to the promoter regions of p21WAF1/Cip1 and BAX [22].	info:pmid/23118962#cont:381
TP53 ---> CDKN1A		PromoterBinding	In contrast, no binding of p53 itself to the KIF23 promoter was detected while a very strong binding of p53 to the p21WAF1/CIP1 promoter could be demonstrated (Fig. 5F).	info:pmid/23650552#cont:254
TP53 ---> CDKN1A		PromoterBinding	These changes are accompanied by increased binding of Tp53 to the CDKN1A promoter, increased transcription/translation of CDKN1A, and an activated G1-S checkpoint .	info:pmid/22743550#body:351
TP53 ---> CDKN1A		PromoterBinding	When a fragment of the p21Waf1 promoter containing the p53-binding site was used in reporter gene assays, Gas2 expression strongly enhanced its transcription in U2OS cells (Figure 3A).	info:pmid/11387205#body:232
TP53 ---> CDKN1A		PromoterBinding	Because p53 binds the p21Waf1 promoter directly, we reasoned that ZBP-89 might regulate growth arrest by increasing the cellular levels of p53 and subsequently transactivating p21Waf1.	info:pmid/12840224#body:130
TP53 ---> CDKN1A		PromoterBinding	The data we present here extend these observations and demonstrate that binding of p53 to a physiologically relevant binding site in the p21WAF1 promoter increases in old cells.	info:pmid/9312059#body:289
TP53 ---> CDKN1A		PromoterBinding	For example, p53 interacts with p300 on both the GADD45 and CDKN1A (p21) promoter, and in both cases increases localized histone acetylation (25, 26).	info:pmid/17908689#body:80
TP53 ---> CDKN1A		PromoterBinding	In contrast, a 1.7-fold induction of luciferase activity was observed with the -2300/+16 fragment of p21Cip promoter, which contains two binding sites for p53 (p < 00.5) (Fig. 6 B).	info:pmid/11337498#body:250
TP53 ---> CDKN1A		PromoterBinding	A reporter plasmid, pCI-WAFP(HIS), was constructed by inserting a p21Waf1/Cip1 promoter fragment (Genbank U24170: nt. 2242 - 3258), which contains two p53 binding sites, into a EcoRI site of pBM2389 (a gift from M Johnston).	info:pmid/10391684#body:152
TP53 ---> CDKN1A		PromoterBinding	A first observation arising from these experiments was that native p53 bound to the endogenous promoter of p21/WAF with significantly higher affinity compared with the PIG3, BAX, or p53AIP1 promoters (Fig. 4 C).	info:pmid/16717128#body:183
TP53 ---> CDKN1A		PromoterBinding	The aforementioned observations prompted us to investigate whether the PPAR? ligand is able to transactivate the p21Cip1/WAF1 promoter gene, which contains two p53-response elements (Li et al. 1994, Wu & Schonthal 1997).	info:pmid/18509005#body:170
TP53 ---> CDKN1A		PromoterBinding	Rather, the anti-apoptotic function of c-Jun may be related to its ability to reduce p53 accumulation ( ) and inhibit p53 binding to the p21 waf1 promoter ( ).	info:pmid/12620404#body:64
TP53 ---> CDKN1A		PromoterBinding	p53-binding on p21WAF1 promoter, we observed that U87 cells responded to trichostatin A treatment by enhancing the p53 recruitment to both promoter sites in a time-dependent manner.	info:pmid/22270849#cont:636
TP53 ---> CDKN1A		PromoterBinding	Biochemical experiments using purified p53 bound to DNA from the p21waf1 promoter demonstrate that the complex is disrupted by either the 19 S regulatory particle or the full 26 S proteasome (Figs. 1 and 2).	info:pmid/19846554#body:262
TP53 ---> CDKN1A		PromoterBinding	The p53 responsive DNA element-NBP complex was reduced (Fig. 2 B, lane 5) in the presence of the p53 responsive DNA element-containing oligomer from the p21waf1 promoter but not of nonspecific DNA oligomers (lanes 6 and 7).	info:pmid/9618472#body:166
TP53 ---> CDKN1A		PromoterBinding	For comparative purposes, oligonucleotides corresponding to the p53 consensus sequences previously identified in the WAF1 (El-Deiry et al., 1993) and bax (Miyashita and Reed, 1995) gene promoters were included in this analysis.	info:pmid/10508168#body:84
TP53 ---> CDKN1A		PromoterBinding	These chimeric enzymes comprised of the CG-specific M.SssI methyltransferase fused to either Zif268 or its artificial derivative that was selected to bind the p53 site from the p21 WAF1/CIP1 gene.	info:pmid/16298089#body:86
TP53 ---> CDKN1A		PromoterBinding	Li et al. previously reported that PADI4 negatively regulated the p21WAF1 expression through the interaction with p53 at a p21WAF1 promoter region in ultraviolet-irradiated U-2 OS cells36.	info:pmid/22334079#cont:509
TP53 ---> CDKN1A		PromoterBinding	The following sequences derived from the human p21(WAF1/CIP1) promoter containing the p53 element were used: p53-W30-sense, 5'- GGAAGAAGACTGGGCATGTCTGGGCAGAGA-3'; p53-W30-antisense, 5'- TCTCTG CCCAGACATGCCCAGTCTTCTTCC-3'.	info:pmid/16344056#body:32
TP53 ---> CDKN1A		PromoterBinding	Primers for PCR amplification were 5'-CGCTCGAGCCCTGTCGCAAGGATCC-3' (forward) and 5'-GGGAGGAAGGGGATGGTAG-3' (reverse), which amplified the region of the p21 WAF1/CIP promoter containing the p53 binding sites (-2378 to -2471).	info:pmid/17509529#body:55
TP53 ---> CDKN1A		PromoterBinding	induction of transcription from the p21/WAF1 gene promoter and also does not foster DNA damage-induced binding of p53 to the p21/WAF1 promoter as assessed by chromatin immunoprecipitation assays.	info:pmid/23343766#cont:90
TP53 ---> CDKN1A		PromoterBinding	Subsequently, it was shown that p53 binds to the p21 WAF-1 promoter and thus is responsible for transcriptional upregulation of p21 WAF-1, the CDI crucial to the regulation of cell cycle progression.	info:pmid/9626979#body:48
TP53 ---> CDKN1A		PromoterBinding	In addition, the CDKN1A promoter also contains p53 binding sites, and its transcription can be induced by p53 [28], which is highly induced during the prereplicative stage of liver regeneration [29,30].	info:pmid/22720056#cont:132
TP53 ---> CDKN1A		PromoterBinding	Induction of the p21cip/waf gene by activated Notch was mediated by increased binding of p53 to p53-binding sites in the p21cip/waf promoter and was independent of the canonical RBP-J binding site.	info:pmid/18049480#body:26
TP53 ---> CDKN1A		PromoterBinding	In ML-1 cells we were unable to identify Mdm2 bound to p53 responsive elements of the mdm2 or p21/waf1 genes in both untreated samples or after 3 h of etoposide treatment (Fig. 8A, lanes 3 and 4).	info:pmid/15908423#body:277
TP53 ---> CDKN1A		PromoterBinding	Compared to nontreated human mammary epithelial cells cells, camptothecin treatment increased p53 binding to both the CDKN1A promoter and the intron 1 of Fibrillarin at p53RE-1 and p53RE-2.	info:pmid/24029231#body:45
TP53 ---> CDKN1A		PromoterBinding	In both chromatin immunoprecipitation experiments, p53 binding to the consensus p53 binding sites of the p21Waf1 promoter was detected under conditions of p53 expression/activation, which served as a positive control.	info:pmid/17599062#body:102
TP53 ---> CDKN1A		PromoterBinding	The promoter of the human p21Cip1 gene contains a set of six binding sites for members of the Sp (specificity protein) family of transcription factors in the proximal region (nucleotides -120 to -40) as well as two distal p53-binding sites (Figure 1A) [30].	info:pmid/15790310#body:42
TP53 ---> CDKN1A		PromoterBinding	Induction of p21 WAF in response to DNA damage occurs primarily through a transcriptional mechanism that requires interaction of tumor suppressor protein p53 with a p53 binding site in the p21 WAF promoter .	info:pmid/10781803#body:6
TP53 ---> CDKN1A		PromoterBinding	Silencing of endogenous HIPK2 impairs p53Ser46-mediated apoptotic response after severe DNA damage and strongly reduces p53 binding to p21 Waf1 promoter after non-apoptotic DNA damage .	info:pmid/17658469#body:8
TP53 ---> CDKN1A		PromoterBinding	F, Chromatin Immunoprecipitation analysis of recruitment of the p53 protein on the p21WAF1 promoter using MTA1+/+ or metastasis-associated protein1-/- mouse embryonic fibroblasts.	info:pmid/20071335#body:147
TP53 ---> CDKN1A		PromoterBinding	(d) Assessment of p53 in vivo binding to human Ret finger protein-like1 and CDKN1A promoters independently of Pax6 signaling was assessed by chromatin immunoprecipitation assay following p53 overexpression.	info:pmid/20725088#cont:74
TP53 ---> CDKN1A		PromoterBinding	A significant recruitment of p53 to the cyclin B2 promoter in untreated or treated cells was not detected, although, as a positive control, p53 binding to the p21WAF1/CIP1 promoter after induction in HCT116 p21-/- and HCT116 parental cells was observed.	info:pmid/23187802#cont:175
TP53 ---> CDKN1A		PromoterBinding	This is very likely since it has been reported that depletion of ribonucleotides involves the activation of p53 ( ). p53 is known to activate the transcription of p21 WAF/CIP1/SDI1 by binding to p53-binding sites in the p21 WAF/CIP1/SDI1 promoter.	info:pmid/16111738#body:72
TP53 ---> CDKN1A		PromoterBinding	Chromatin immunoprecipitation analysis confirmed that p53 protein was recruited to the endogenous HDMX-P2 promoter in these SAOS-2/p53 cells, comparable to its recruitment to the HDM2-P2 and p21WAF1 promoters (Fig. 2A, bottom).	info:pmid/20659896#cont:189
TP53 ---> CDKN1A		PromoterBinding	Different transcription factors such as Sp1, Sp3, STAT, p53 and AP-2 have been shown to bind to the p21WAF1/CIP1/SDI1 promoter and modulate its expression (el-Deiry et al., 1993; Datto et al., 1995; Biggs et al., 1996; Prowse et al., 1997; Zeng et al., 1997).	info:pmid/9707427#body:43
TP53 ---> CDKN1A		PromoterBinding	However, Sirtinol-induced p53 binding to the p21WAF1 promoter was impaired by SIRT1 or CBX8, suggesting that CBX8 mimics the SIRT1 effect on p53 activity, leading to the repression of p21WAF1 gene expression.	info:pmid/23474493#body:115
TP53 ---> CDKN1A		PromoterBinding	The p21WAF1 promoter that contains two p53 response elements was cloned upstream of a firefly luciferase reporter gene, and a p53 response element found in the EphA2 promoter was cloned upstream of the c-fos minimal promoter and a firefly luciferase reporter gene.	info:pmid/11423969#body:585
MDM2 ---| ubiquitin-dependent protein degradation		Regulation	The ERK-phosphorylated FOXO3a degrades via an MDM2-mediated ubiquitin-proteasome pathway.	info:pmid/18204439#abs:3
MDM2 ---| ubiquitin-dependent protein degradation		Regulation	The oncoprotein hdm2 ubiquitinates p53, resulting in the rapid degradation of p53 through the ubiquitin -proteasome pathway.	info:pmid/12407176#abs:1
MDM2 ---| ubiquitin-dependent protein degradation		Regulation	Unlike MDM2 that causes p53 degradation through the ubiquitin-proteasome pathway, RoR suppresses p53 translation through direct interaction with the heterogeneous nuclear ribonucleoprotein I (hnRNP I).	info:pmid/23208419#abs:4
MDM2 ---| ubiquitin-dependent protein degradation		Regulation	Mdm2 promotes p53 degradation through the ubiquitin proteasome pathway (27, 28).	info:pmid/12810724#body:174
MDM2 ---| ubiquitin-dependent protein degradation		Regulation	In normal cells p53 is maintained at a low level by mdm2-mediated ubiquitin-dependent proteolysis.	info:pmid/10562557#body:158
MDM2 ---| ubiquitin-dependent protein degradation		Regulation	Furthermore, Mdm2 appears to direct p53 degradation via the ubiquitin pathway (Haupt et al. 1997; Kubbutat et al. 1997).	info:pmid/9649502#body:45
MDM2 ---| ubiquitin-dependent protein degradation		Regulation	Additionally, mdm2 binding to p53 results in the proteolytic degradation of the latter by the ubiquitin-proteasome pathway .	info:pmid/11423347#body:15
MDM2 ---| ubiquitin-dependent protein degradation		Regulation	In normal cells, p53 is kept labile by Mdm2, which promotes its degradation through the ubiquitin-proteasome pathway (14, 15).	info:pmid/10788439#body:47
MDM2 ---| ubiquitin-dependent protein degradation		Regulation	MDM2 acts as an E3 ubiquitin ligase for p53 and promotes its proteolytic degradation through ubiquitin-proteasome pathway .	info:pmid/17276397#body:6
MDM2 ---| ubiquitin-dependent protein degradation		Regulation	ERK-phosphorylated FoxO3a at Ser 294, Ser 344, and Ser 425 residues is degraded via an MDM2-mediated ubiquitin-proteasome pathway .	info:pmid/22019631#body:182
MDM2 ---| ubiquitin-dependent protein degradation		Regulation	HDM2 is an E3 ubiquitin ligase that inactivates p53 primarily by accelerating its degradation through the ubiquitin proteasome pathway (13).	info:pmid/11382768#body:36
MDM2 ---| ubiquitin-dependent protein degradation		Regulation	Under normal conditions, the levels of p53 tend to be low, owing primarily to Mdm2-mediated ubiquitin-dependent proteolysis.	info:pmid/18079115#body:63
MDM2 ---| ubiquitin-dependent protein degradation		Regulation	MDM2 (the Murine Double Minute 2 oncogene) regulates p53 by promoting its nuclear export and degradation through the ubiquitin-proteasome pathway [14].	info:pmid/23565200#cont:24
MDM2 ---| ubiquitin-dependent protein degradation		Regulation	In addition, Mdm2 promotes the degradation of p53 through the ubiquitin-proteasome pathway (21, 22) by acting as an E3-ligase (23).	info:pmid/11053443#body:49
MDM2 ---| ubiquitin-dependent protein degradation		Regulation	In unperturbed proliferating cells, p53 protein is positively degraded by the MDM2-mediated-ubiquitin-proteasome pathway and is maintained at extremely low levels .	info:pmid/15381086#body:2
MDM2 ---| ubiquitin-dependent protein degradation		Regulation	This modification increases the interaction of FOXO3a with MDM2 and enhances degradation of FOXO3a via the MDM2-dependent ubiquitin-proteasome pathway .	info:pmid/23481102#body:296
MDM2 ---| ubiquitin-dependent protein degradation		Regulation	Stabilization of p53 also results from reduced association with mdm2, which promotes the p53 degradation through the ubiquitin pathway.	info:pmid/12711320#body:11
MDM2 ---| ubiquitin-dependent protein degradation		Regulation	Unlike MDM2 that causes p53 degradation through the ubiquitin-proteasome pathway, RoR suppresses p53 translation through directly interacting with the hnRNP-I [87].	info:pmid/24091686#cont:118
MDM2 ---| ubiquitin-dependent protein degradation		Regulation	Conversely, ERK has been reported to phosphorylate FOXO3a, resulting in its degradation through a MDM2-mediated ubiquitin-proteasome pathway and transcriptional inhibition (36).	info:pmid/22128155#cont:51
MDM2 ---| ubiquitin-dependent protein degradation		Regulation	MDM2 mediated degradation regulates unstressed cell, via the ubiquitin-proteasome pathway (regulation of p53 stability), and by inactivation of the p53 transcriptional activity.	info:pmid/22650254#cont:14
MDM2 ---| ubiquitin-dependent protein degradation		Regulation	Previous studies showed that MDM2-mediated ubiquitin/proteasome pathway is the main pathway of the degradation of P53 (Haupt et al. 1997; Kubbutat and Jones 1997; Honda et al.	info:pmid/22760214#cont:281
MDM2 ---| ubiquitin-dependent protein degradation		Regulation	It has been reported that ERK directly phosphorylates FoxO3 and that phosphorylated FoxO3 can be degraded via the MDM2-mediated ubiquitin-proteasome pathway [22].	info:pmid/23277279#cont:337
MDM2 ---| ubiquitin-dependent protein degradation		Regulation	In the p53-Mdm2 feedback loop, elevated p53 induces Mdm2 transcription, which in turn binds p53 and promotes p53 degradation via the ubiquitin-proteasome pathway (34).	info:pmid/15377661#body:246
MDM2 ---| ubiquitin-dependent protein degradation		Regulation	MDM2 binds p53 and induces its degradation in the cytoplasm (Freedman and Levine, 1998) through the ubiquitin proteasome pathway (Haupt et al., 1997).	info:pmid/11313871#body:70
MDM2 ---| ubiquitin-dependent protein degradation		Regulation	After being exported from the nucleus, phosphorylated FOXO3a is then degraded in the cytosol via an MDM2-mediated ubiquitin-proteasome pathway ( ).	info:pmid/23153928#body:122
MDM2 ---| ubiquitin-dependent protein degradation		Regulation	Murine double minute 2 (MDM2) protein is a transcriptional target of p53, which binds to the N-terminus of p53 to promote degradation through the ubiquitin-proteasome pathway ( ).	info:pmid/17270229#body:118
MDM2 ---| ubiquitin-dependent protein degradation		Regulation	One important ubiquitin-proteasome pathway closely related to cell growth and tumorigenesis is mediated by an E3 ubiquitin ligase protein called MDM2 (1-4).	info:pmid/14769800#body:56
MDM2 ---| ubiquitin-dependent protein degradation		Regulation	As MDM2 induces the degradation of p53 through the ubiquitin/proteasome pathway, we suspected that the ubiquitination of p53 was inhibited by the increased amount of TR3.	info:pmid/17139261#body:216
MDM2 ---| ubiquitin-dependent protein degradation		Regulation	Recently, we reported that Mdm2 facilitated ubiquitination of retinoblastoma protein (pRB) and promoted its degradation of pRB via the ubiquitin-proteasome pathway .	info:pmid/16343421#body:6
MDM2 ---| ubiquitin-dependent protein degradation		Regulation	MDM2, through complex formation with the N terminus of p53 (amino acids 19-26), both represses p53 transcriptional activity (45) and mediates the degradation of p53 through the ubiquitin pathway (46, 47).	info:pmid/10781582#body:181
MDM2 ---| ubiquitin-dependent protein degradation		Regulation	The short half-life results from degradation of p53 by the ubiquitin-proteasome pathway , initiated by MDM2 acting as an ubiquitin ligase that targets p53 to degradation through the proteasome .	info:pmid/12401524#body:3
MDM2 ---| ubiquitin-dependent protein degradation		Regulation	The MDM2 protein binds to p53 and inhibits its ability to activate transcription by concealing the p53 activation domain and by promoting degradation of p53 through the ubiquitin-proteasome pathway.	info:pmid/11567230#body:13
MDM2 ---| ubiquitin-dependent protein degradation		Regulation	However, p53 cannot activate the transcription of its target genes, including mdm2. mdm2 is able to negatively regulate p53 by mediating its degradation through the ubiquitin pathway (33, 41, 42).	info:pmid/17179143#body:343
MDM2 ---| ubiquitin-dependent protein degradation		Regulation	Next, we determined whether this stabilization of p53 is owing to the inhibition of ubiquitination of p53 because MDM2-mediated ubiquitin-proteasome pathway is a primary factor in p53 degradation.6	info:pmid/22522597#cont:131
MDM2 ---| ubiquitin-dependent protein degradation		Regulation	In most cells p53 is degraded, at least in part, through ubiquitin-dependent proteolysis involving MDM2 (for review, see Woods and Vousden 2001), which binds near the N terminus and functions as an E3 ubiquitin ligase for p53 (Honda et al. 1997).	info:pmid/11731475#body:44
MDM2 ---| ubiquitin-dependent protein degradation		Regulation	Mdm2 is a transcriptional target of p53 and binding of Mdm2 to the N-terminus of the p53 protein promotes its degradation by the ubiquitin-proteasome pathway and represses p53 transcriptional activity .	info:pmid/11684454#body:53
MDM2 ---| ubiquitin-dependent protein degradation		Regulation	Mdm2 forms an autoregulatory loop with p53 by binding to its N-terminal domain, inhibiting its transcriptional activity and increasing its degradation by the ubiquitin proteasome pathway (for reviews, see Jimenez et al. 1999; Lakin and Jackson 1999; Sionov and Haupt 1999).	info:pmid/11562347#body:34
MDM2 ---| ubiquitin-dependent protein degradation		Regulation	MDM2, through complex formation with the N-terminus of p53 (amino acids 19-26), both represses p53 transcriptional activity (Oliner et al., 1993) and mediates the degradation of p53 through the ubiquitin pathway (Haupt et al., 1997; Kubbutat et al., 1997).	info:pmid/10601022#body:57
MDM2 ---| ubiquitin-dependent protein degradation		Regulation	Recent studies have revealed rich dynamic behaviors in this pathway [55]; besides driving a number of the pathways described above, activated p53 can upregulate murine double minute 2 , a regulatory protein that promotes the degradation of p53 through the ubiquitin-proteasome pathway [56].	info:pmid/21701582#cont:185
MDM2 ---| ubiquitin-dependent protein degradation		Regulation	In addition, it may be suggested that p53 initiates senescent growth arrest at least in part by inducing p21, and elevated p53 may induce MDM2 expression, which in turn binds p53 and promotes p53 degradation via the ubiquitin-proteasome pathway (36, 37).	info:pmid/17925402#body:213
MDM2 ---| ubiquitin-dependent protein degradation		Regulation	MDM2, through complex formation with the N terminus of p53 (amino acids 19-26), both represses p53 transcriptional activation (Oliner et al., 1993) and mediates the degradation of p53 through the ubiquitin pathway (Haupt et al., 1997; Kubbutat et al., 1997).	info:pmid/11896587#body:147
MDM2 ---| ubiquitin-dependent protein degradation		Regulation	Once translocated to the cytoplasm, e.g. through binding with the NAP proteins, cytoplasmic diacylglycerol kinase f acts as a scaffolding protein to promote p53 degradation through a Mdm2-dependent ubiquitin-proteasome pathway, resulting in attenuation of p53-mediated cytotoxicity.	info:pmid/23606744#cont:325
MDM2 ---| ubiquitin-dependent protein degradation		Regulation	The cellular proto-oncoprotein Mdm2, which is overexpressed in a variety of tumors, binds to p53 and accelerates its degradation through the ubiquitin pathway, thus leading to abrogation of the cell cycle checkpoint monitored by p53 (Haupt et al., 1997; Kubbutat et al., 1997).	info:pmid/11175345#body:201
MDM2 ---| ubiquitin-dependent protein degradation		Regulation	It is in this line of evidence that MDM2 binds to the N-terminal part of p53, thereby inhibiting the transcriptional activity and targeting p53 for degradation by the ubiquitin-proteasome pathway (84-87), whereas p63 levels are independent of MDM2, and neither MDM2 nor MDMX is capable of binding to or targeting p63 for degradation (88).	info:pmid/11477076#body:423
MDM2 ---| ubiquitin-dependent protein degradation		Regulation	Downstream of ATM/ATR lies p53, a central mediator of the response, which in turn induces cell cycle arrest by up-regulation of p21CIP1 and 14-3-3[?], activates DNA damage repair pathways, and induces apoptosis (5, 6). p53 is normally rapidly degraded by Mdm2-mediated ubiquitin-dependent proteolysis (7, 8).	info:pmid/11821415#body:46
MDM2 ---| ubiquitin-dependent protein degradation		Regulation	The activation of p53 is achieved by an increase in p53 levels and by modifications of the p53 protein (e.g. phosphorylation and acetylation). p53 is inactivated via a feedback mechanism in which p53 induces the expression of Mdm2 (an E-3 ligase; murine double minute-2) that facilitates p53 nuclear export and degradation via the ubiquitin-proteasome pathway (51).	info:pmid/15328343#body:384
MDM2 ---| ubiquitin-dependent protein degradation		Regulation	Mdm-2 and Nedd-4, which are involved in the ubiquitin pathway are up-regulated in both models of priapism.	info:doi/10.1016/j.juro.2010.02.1641#body:11
MDM2 ---| ubiquitin-dependent protein degradation		Regulation	Secondly, MDM2 functions as an E3 ubiquitin ligase to promote p53 ubiquitination and rapid degradation through ubiquitin-proteasome pathway [3].	info:doi/10.2174/1573406411309040012#cont:9
MDM2 ---| ubiquitin-dependent protein degradation		Regulation	This suggests that the MDM2 309 GG genotype increases expression of mdm2, which will increase degradation of p53 through the ubiquitin-proteasome pathway and lead to the abolishment of the p53 cell-cycle regulation pathway ( ) and increased susceptibility to renal cell carcinoma.	info:doi/10.1016/j.taap.2011.09.018#body:111
GADD45A --+> cell cycle arrest		Regulation	Our results suggest that GADD45 and WAF1 may play important roles in the cell cycle arrest observed after exposure to these chelators.	info:pmid/10397746#abs:14
GADD45A --+> cell cycle arrest		Regulation	Gadd45a controls cell cycle arrest, apoptosis and DNA repair, and is involved in the ATM-p53 mediated DNA damage response.	info:pmid/24474198#abs:3
GADD45A --+> cell cycle arrest		Regulation	We report that Gadd45a induces apoptosis and cell cycle arrest by maintaining p38 and c-JNK MAPK activation in keratinocytes.	info:pmid/12499274#abs:4
GADD45A --+> cell cycle arrest		Regulation	Cytokine response gene #6 (CR6), cloned from interleukin 2-stimulated T lymphocytes, is homologous to GADD45 and MyD118, genes which promote cell cycle arrest and apoptosis.	info:pmid/10597261#abs:1
GADD45A --+> cell cycle arrest		Regulation	Cells respond to genotoxic stress by activation of many genes, including the tumor suppressor p53. p53 activates transcriptionally target genes, such as p21waf1 and gadd45, which can lead to cell cycle arrest, or bax, which can lead to cell death.	info:pmid/10794522#abs:1
GADD45A --+> cell cycle arrest		Regulation	Gadd45alpha is one of the growth arrest and DNA damage-inducible 45 gene family members and serves as a stress sensor and tumor suppressor under most stress conditions, which is evidenced by cell cycle arrest, DNA repair, senescence or apoptosis triggered by induction of GADD45alpha expression.	info:pmid/19689359#abs:2
GADD45A --+> cell cycle arrest		Regulation	GADD45-mediated cell cycle arrest and apoptosis.	info:pmid/22515981#cont:322
GADD45A --+> cell cycle arrest		Regulation	Gadd45a is an upstream activator of cell cycle arrest.	info:pmid/20851181#body:186
GADD45A --+> cell cycle arrest		Regulation	The Gadd45 and 14-3-3s genes are also known to be effectors of p53-dependent cell-cycle arrest.	info:pmid/21109480#body:83
GADD45A --+> cell cycle arrest		Regulation	Finally, cell cycle arrest may be induced by p53 activation of p21 and GADD45 ( , ) .	info:pmid/17196878#body:204
GADD45A --+> cell cycle arrest		Regulation	Thus, Zearalenone-induced activation of p53 and GADD45, which led to the cell cycle arrest.	info:pmid/18662769#body:155
GADD45A --+> cell cycle arrest		Regulation	Cell-cycle arrest that is dependent on p53 requires transactivation of p21/WAF1, Gadd45 and cyclin G.	info:pmid/15878356#body:6
GADD45A --+> cell cycle arrest		Regulation	Activation of p21 and the two GADD45 genes leads to cell cycle arrest at the G1 and G2 phases respectively.	info:pmid/19654878#body:240
GADD45A --+> cell cycle arrest		Regulation	Sharp-1 upregulates the expression of Brca1 and GADD45a, that control cell cycle arrest and DNA repair .	info:pmid/20006609#body:11
GADD45A --+> cell cycle arrest		Regulation	Both p21 and Gadd45a induce cell cycle arrest, and both signals are up-regulated in vitiligo.	info:pmid/19641144#body:444
GADD45A --+> cell cycle arrest		Regulation	GADD45 is involved in the regulation of cell cycle arrest and apoptosis and inhibition of cell growth.	info:pmid/20699414#cont:211
GADD45A --+> cell cycle arrest		Regulation	WAF1 and Gadd45 proteins may participate in the cell cycle arrest and/or induction of apoptosis.	info:pmid/9313903#body:116
GADD45A --+> cell cycle arrest		Regulation	Several studies have shown that gadd45 causes cell cycle arrest , and is involved in apoptosis and genomic stabilization .	info:pmid/15527761#body:5
GADD45A --+> cell cycle arrest		Regulation	Active p53 increases the transcription of cyclin G , gadd45, and p21, which are involved in cell cycle arrest.	info:pmid/15120971#body:250
GADD45A --+> cell cycle arrest		Regulation	Gadd45 has been shown to participate in cell cycle arrest, DNA repair, and survival in response to stress.	info:pmid/20673124#cont:171
GADD45A --+> cell cycle arrest		Regulation	In a variety of soft tissue sarcoma cell lines GADD45A was found to increase cell cycle arrest and apoptosis {Zhu, 2008 #165}.	info:pmid/18959781#body:186
GADD45A --+> cell cycle arrest		Regulation	Adenoviral-mediated gene transfer of Gadd45a results in suppression by inducing apoptosis and cell cycle arrest in pancreatic cancer cell.	info:pmid/19003803#title:1
GADD45A --+> cell cycle arrest		Regulation	Up-regulation of GADD45A, TBRG1, CDKN1B, CAPRIN1, HBP1, NCK1, CCNG2 and CHD2 promote or induce cell cycle arrest ( ).	info:pmid/22101062#body:99
GADD45A --+> cell cycle arrest		Regulation	The protein induces the expression of genes (GADD45, WAF1/p21/CIP1, cyclinG, Bax and MDM2) regulating cell cycle arrest and apoptosis.	info:pmid/9450543#body:2
GADD45A --+> cell cycle arrest		Regulation	The second pathway leading to peripheral benzodiazepine receptor ligand-mediated cell cycle arrest involved gadd45 and gadd153.	info:pmid/15474510#body:133
GADD45A --+> cell cycle arrest		Regulation	Furthermore, gadd45a has been reported to induce cell cycle arrest and apoptosis in UV-irradiated keratinocytes .	info:pmid/17659913#body:21
GADD45A --+> cell cycle arrest		Regulation	Furthermore, the effects of tiron and N-acetyl-cysteine on the expression of GADD45a, which is involved in cell cycle arrest, were also distinct.	info:pmid/24291486#body:93
GADD45A --+> cell cycle arrest		Regulation	However, the elevated expression of p21/Waf1 and GADD45a involved in cell cycle arrest did not unequivocally correspond to the status of p53 phosphorylation.	info:pmid/24210808#body:139
GADD45A --+> cell cycle arrest		Regulation	Thus, we examined regulation of GADD45a which initiates cell cycle arrest, to facilitate DNA repair or apoptosis.	info:pmid/15225780#body:82
GADD45A --+> cell cycle arrest		Regulation	Much like p53 in other models, Gadd45a activation leads to cell cycle arrest and facilitates DNA repair (Maeda et al., 2002).	info:pmid/17703175#body:138
GADD45A --+> cell cycle arrest		Regulation	Interaction of Gadd45a with these proteins causes cell cycle arrest, repression of DNA replication or cell apoptosis.	info:pmid/21396734#body:125
GADD45A --+> cell cycle arrest		Regulation	Activated p53 induces the expression of p21WAF1, gadd45, bax, p53AIP, PUMA, and others, which in turn induce cell cycle arrest and apoptosis (2).	info:pmid/12427754#body:51
GADD45A --+> cell cycle arrest		Regulation	Both p21 and GADD45a proteins are known to be involved with cell-cycle arrest and can be seen to interact directly through a central region of the encoded GADD45a protein.	info:pmid/23340162#body:77
GADD45A --+> cell cycle arrest		Regulation	Induction of genes such as p21 and GADD45 triggers cell cycle arrest whereas upregulation of Bax, CD95/Fas, and PUMA leads to cell death by apoptosis.	info:pmid/16844115#body:2
GADD45A --+> cell cycle arrest		Regulation	Down-regulation of cyclinB2 and CDK6 was consistent with cell-cycle arrest, mediated by the up-regulation of CDKN1A, SFN and GADD45, in response to UV damage.	info:pmid/20505830#body:312
GADD45A --+> cell cycle arrest		Regulation	In marked contrast, the doxorubicin-induced up-regulation of the cell cycle arrest-mediating p53 target genes p21 and Gadd45a was unimpaired in ATM or Chk2 shRNA-expressing cells (Fig. 4C,D).	info:pmid/19608766#body:151
GADD45A --+> cell cycle arrest		Regulation	Our functional data indicate that gadd45 and gadd153 overexpression plays an important role in peripheral benzodiazepine receptor-ligand-mediated apoptosis and cell cycle arrest.	info:pmid/12888831#body:256
GADD45A --+> cell cycle arrest		Regulation	These genes include p21WAF1/CIP1 (4), GADD45 (5), and 14-3-3 (6), which induce cell cycle arrest, and Bax (7), killer/DR5 (8), and PIG3 (9), which induce apoptosis.	info:pmid/12835324#body:56
GADD45A --+> cell cycle arrest		Regulation	The p53-mediated cell cycle arrest involves the transactivation of its target genes, including p21/Cip1, GADD45, 14-3-3s, or the suppression of cdc2 and cyclin B1 gene expression .	info:pmid/23933584#body:5
GADD45A --+> cell cycle arrest		Regulation	GADD45 proteins play important roles in the regulation of cell cycle arrest, DNA repair, survival and apoptosis (reviewed in (Liebermann & Hoffman, 2008) and (Yang et al., 2009)).	info:pmid/24432310#cont:25
GADD45A --+> cell cycle arrest		Regulation	It appears that the tumor suppressor p53 has an important function, and the accumulation of p53 coincides with the induction of p21 and gadd45 involved in cell cycle arrest after DNA damage.	info:pmid/9605418#body:156
GADD45A --+> cell cycle arrest		Regulation	The YY1-binding core ACAT is present in p53-target elements of the p21 Waf1 and GADD45 gene promoters regulating cell cycle arrest and DNA repair and many other genes.	info:pmid/15120643#body:161
GADD45A --+> cell cycle arrest		Regulation	Moreover, no significant correlation was observed between radiosensitivity and the expression of GADD45A, a gene that is known to be involved in cell cycle arrest and repair of single-strand breaks.	info:pmid/22790088#body:149
GADD45A --+> cell cycle arrest		Regulation	Gadd45 is a stress-responsive protein that regulates genome stability, apoptosis and immune responses, and acts on the mitotic cell-cycle, preventing cell cycle arrest.	info:pmid/20470869#body:150
GADD45A --+> cell cycle arrest		Regulation	GADD45 binds to proliferating cell nuclear antigen at several residues, thereby causing cell cycle arrest, and GADD45 may also be involved in nuclear excision repair of damaged DNA (33, 34).	info:pmid/12639994#body:307
GADD45A --+> cell cycle arrest		Regulation	The p53 tumor suppressor gene product induces the expression of various genes (Gadd45, Waf1/p21/Cip1, cyclinG, Bax and MDM2) regulating cell-cycle arrest and apoptosis (Ko et al., 1996).	info:pmid/10723139#body:63
GADD45A --+> cell cycle arrest		Regulation	Importantly, this motif was found to be necessary for both Gadd45-induced G2-M arrest and growth suppression, indicating that the Gadd45-mediated cell cycle arrest correlates with the growth suppression by GADD45.	info:pmid/10747892#body:299
GADD45A --+> cell cycle arrest		Regulation	There are additional reports indicating that FoxO factors induce the expression of GADD45a, p130, cyclin D2, p21, and p27Kip1, which are involved in cell cycle arrest and DNA repair under oxidative conditions (6, 56 – 60).	info:pmid/22669940#cont:85
GADD45A --+> cell cycle arrest		Regulation	Additionally, mice deleted for two key transcriptional target genes of p53, Gadd45 (involved in DNA repair) and p21CIP1 (involved in cell cycle arrest and senescence), both develop autoimmunity.	info:pmid/22262184#cont:32
GADD45A --+> cell cycle arrest		Regulation	The best characterized of these genes is gadd45, which is upregulated at the transcriptional level in a p53-dependent or -independent manner, and can induce cell cycle arrest when overexpressed (Kastan et al., 1992; Zhan et al., 1994a,b; Smith et al., 1994).	info:pmid/10378689#body:143
GADD45A --+> cell cycle arrest		Regulation	of a transient cell cycle arrest that allows for damage repair depends critically on the genes p21 (CDKN1A), 14-3-3s (SFN) and GADD45A, with the first being crucial for cell cycle arrest in the G1 phase and the latter two for arrest in G2.3	info:pmid/20948308#cont:36
GADD45A --+> cell cycle arrest		Regulation	ATM and checkpoint kinase Chk2, generally DSB sensors, also function as response effectors by phosphorylation of p53, which in turn promotes apoptosis or p21-and/or GADD45a-mediated cell cycle arrest (29, 30).	info:pmid/22157755#cont:195
GADD45A --+> cell cycle arrest		Regulation	Gadd45 proteins interact with many effectors, including Cdc2/CyclinB1 [4,5], PCNA [6,7], p21 [8], nuclear hormone receptors [9], histones [10] and MEKK4 [11,12], to mediate cell cycle arrest, differentiation or apoptosis.	info:pmid/21249130#cont:39
GADD45A --+> cell cycle arrest		Regulation	Further supporting the role of p53 in the regulation of Gadd45 expression is that the Gadd45-mediated cell cycle arrest is not observed in the Li-Fraumeni fibroblast culture bearing p53 gene mutation ( ) (see also Section ).	info:pmid/21986581#body:52
GADD45A --+> cell cycle arrest		Regulation	Transactivation includes genes such as p21, Bax, MDM2 and GADD45 leading to induction cell cycle arrest and apoptosis and the dominant negatives (lacking the N-terminal transactivation domain) function by inhibiting TAp73 as well as other members of the p53 family.	info:pmid/18619959#body:71
GADD45A --+> cell cycle arrest		Regulation	Additionally, GADD45A is known to be a TP53-dependent and stress-inducible gene which has been implicated in stress signaling responses to various physiological or environmental stressors, resulting in cell cycle arrest, DNA repair, cell survival,	info:pmid/21593605#cont:312
GADD45A --+> cell cycle arrest		Regulation	Both WAF1 and GADD45 are involved in cell cycle arrest, and it is of interest that chelators induced the expression of these genes by a p53-independent pathway in SK-N-MC neuroepithelioma cells and K562 cells which lack native p53 .	info:pmid/12050019#body:198
GADD45A --+> cell cycle arrest		Regulation	Taken together with the results obtained from flow cytometric analysis, disruption of cellular B23 expression affected the G2-M accumulation by Gadd45a, suggesting that nuclear localization of Gadd45a protein be required for Gadd45a-induced cell cycle arrest.	info:pmid/15644315#body:333
GADD45A --+> cell cycle arrest		Regulation	Similarly, mice lacking the gene for the p53-associated cell-cycle arrest effector (gene, Gadd45a) also exhibit a lower threshold of T-cell activation and develop an autoimmune disease that is similar to systemic lupus erythematosus in humans .	info:pmid/12645879#body:63
GADD45A --+> cell cycle arrest		Regulation	Interestingly, three of the most highly induced genes after 6-shogaol treatment were DNA-damage-inducible transcript 3 , cyclin-dependent kinase inhibitor 1A (CDKN1A; also known as p21), and growth arrest and DNA-damage-inducible alpha (GADD45A), which have been reported to regulate cell cycle arrest and apoptosis .	info:pmid/23612072#body:81
GADD45A --+> cell cycle arrest		Regulation	On the contrary, a high dose of UVC suppressed Mdm2 protein in a time-dependent manner ( b). p21 and GADD45a, which are involved in cell cycle arrest and DNA repair, were both transiently induced by the low-dose UVC ( a), whereas the high-dose UVC only induced a marginal up-regulation of GADD45a at later time points ( b).	info:pmid/21163364#body:137
GADD45A --+> cell cycle arrest		Regulation	The role of p53 in determining cell fate following DNA damage (such as that caused by chemotherapy) appears to be mainly due to its role as a transcription factor. p53 transcriptionally up-regulates expression of proteins such as p21 WAF-1/CIP-1 and GADD45, which induce cell cycle arrest in response to DNA damage .	info:pmid/16973289#body:77
GADD45A --+> cell cycle arrest		Regulation	While the cyclins and PCNA facilitate cell cycle progression, p21, p53 and Gadd45 induce cell cycle arrest [25–29]. p21, a multifunctional protein that inhibits the activity of cyclin/CDK complexes in a p53-dependent manner, also binds to PCNA inhibiting its DNA replication function [26].	info:pmid/19851710#cont:418
GADD45A --+> cell cycle arrest		Regulation	In GADD45-null Mouse embryo fibroblasts, no induction of G2/M arrest by 1,251,25Vitamin D3 was observed, confirming the conclusion reached in OVCAR3 cells with the antisense approach that GADD45 is required for 1,251,25Vitamin D3-induced cell cycle arrest at the G2/M transition.	info:pmid/14506229#body:300
GADD45A --+> cell cycle arrest		Regulation	Although both human fecal water and sodium selenite increased the mRNA level of p21waf1, the up-regulation of the gadd45 gene by sodium selenite and the down-regulation of PCNA and cyclin A genes by human fecal water represented distinct mechanisms of cell cycle arrest.	info:pmid/12888658#body:176
GADD45A --+> cell cycle arrest		Regulation	When cells are subjected to DNA damage and/or oxidative stress, the transcription and post-translational modifications of p53 are rapidly activated, leading to the expression of typical p53 target genes, such as the pro-death Bax, Noxa, Puma and APAF1, the cell-cycle arrest and DNA-repair gene p21, and GADD45 (Harms et al, 2004).	info:pmid/19424293#body:37
GADD45A --+> cell cycle arrest		Regulation	DISCUSSION TOPABSTRACTINTRODUCTIONMATERIALS AND METHODSRESULTSDISCUSSION REFERENCES p53-mediated cell cycle arrest in response to DNA damage involves activation of several p53 targets including p21, Gadd45, and 14-3-3s (2, 3, 23), but the role of p53 in regulating cell cycle progression in response to growth factor stimuli is not clearly established.	info:pmid/12890671#body:273
GADD45A --+> cell cycle arrest		Regulation	Among these are p21 (el-Deiry et al., 1993; Harper et al., 1993; Xiong et al., 1993), which mediates cell cycle arrest in G1 and G2; 14-3-3s (Hermeking et al., 1997) and GADD45 (Wang et al., 1999), which mediate cell cycle arrest in G2; and Bax (Miyashita and Reed, 1995), PUMA (Nakano and Vousden, 2001; Yu et al., 2001), and MCG10 (Zhu and Chen, 2000), which mediate apoptosis.	info:pmid/12370809#body:68
GADD45A --+> cell cycle arrest		Regulation	Transactivation of p21, Gadd45, and 14-3-3sigma triggers p53-dependent cell cycle arrest, whereas transactivation of Bax, Fas, Noxa and PUMA elicits p53-dependent apoptosis ( ). p53 is frequently mutated in human tumors, indicating a strong selection for inactivation of the p53 tumor suppressor pathway during tumor evolution ( ).	info:pmid/19383329#body:3
GADD45A --+> cell cycle arrest		Regulation	Increase in the expression of GADD45A, which is known to be involved in cell cycle arrest, and decrease in the expression of the cyclin B1-encoding gene, which is known to be suppressed by GADD45A induction, are novel findings of the experiment and serve as important clues to the anti-tumor mechanism of Müllerian inhibiting substance in HPV16-positive cervical cancer cells.	info:pmid/21573503#cont:216
GADD45A --+> cell cycle arrest		Regulation	Activation of p21, 14-3-3s and GADD45 protein by p53 induces cell cycle arrest to prevent the propagation of mutations, which accumulate in cells under genotoxic stress. p53 induces the expression of the cytoplasmic scaffold protein 14-3-3s, which prevents the nuclear import of cyclin B1 and cdc2 by sequestration in the cytoplasm.	info:pmid/20537194#body:167
GADD45A --+> cell cycle arrest		Regulation	These p53 response elements generally consist of two tandem repeats of a sequence homologous to the consensus p53 binding sequence, 5'-PuPuPuC(A/T)(A/T)GPyPyPy-3' (16). p53 response elements have been characterized in several genes including p21, GADD45, MDM2, and bax (17), which are activated by p53 following cellular injury and, in turn, lead to cell cycle arrest, DNA repair, or apoptosis.	info:pmid/11350971#body:66
GADD45A --+> cell cycle arrest		Regulation	Among the known p53 target genes, p21, Gadd45, 14-3-3s (reviewed in el-Deiry, 1998) and Reprimo (Ohki et al., 2000), are effectors for cell cycle arrest, while Bax (Miyashita and Reed, 1995), Fas (Owen-Schaub et al., 1995), PIG genes (Polyak et al., 1997), PERP (Attardi et al., 2000) Noxa (Oda et al., 2000a), MCG-10 (Zhu and Chen, 2000), p53AIP1 (Oda et al., 2000b), and PIDD (Lin et al., 2000) ha…	info:pmid/11571644#body:69
GADD45A --+> cell cycle arrest		Regulation	In conclusion, the present study shows that in HepG2 cells, at concentrations at which DNA damage has been observed, microcystin-LR induced elevated expression of p53 and its downstream-regulated genes p21 and gadd45a, which are responsible for cell cycle arrest and DNA repair, of mdm2, which is a feedback regulator of p53 expression and activity, and of the bax/ bcl-2 ratio, which leads to apopt…	info:pmid/18191168#body:99
GADD45A --+> cell cycle arrest		Regulation	In summary, based on gene expression profile analysis results, we can speculate that different molecular mechanisms may contribute to the anticancer effect of D6 in melanoma cells: i) the induction of a cell stress response that triggers the ER stress-mediated apoptosis pathway; ii) the up-regulation of p53 signalling, which promotes p21- and GADD45-dependent cell cycle arrest as well as mitochon…	info:pmid/23642048#cont:618
GADD45A --+> cell cycle arrest		Regulation	Activation of GADD45 causes arsenic-induced cell cycle arrest .	info:doi/10.1016/j.mrfmmm.2003.08.025#body:93
GADD45A --+> cell cycle arrest		Regulation	In cell culture assays, overexpression of Gadd45 genes can promote cell cycle arrest and apoptosis ( ).	info:doi/10.1016/S0925-4773(02)00296-4#body:67
GADD45A --+> cell cycle arrest		Regulation	GADD 45a/b consequently modulated the action of p53 in a way to promote apoptosis instead of inducing cell cycle arrest and DNA repair in epidermal cells ( ).	info:doi/10.1016/S0083-6729(06)74011-0#body:163
GADD45A --+> cell cycle arrest		Regulation	Gadd45 expression in smooth muscle cells of control vessels may be involved in the maintenance of cell cycle arrest in differentiated smooth muscle cells.	info:doi/10.1016/S1097-2765(01)00239-8#body:68
GADD45A --+> cell cycle arrest		Regulation	Nat Immunol 4:235–240 Bulavin DV, Kovalsky O, Hollander MC, Fornace AJ Jr (2003) Loss of oncogenic H-ras-induced cell cycle arrest and p38 mitogen-activated protein kinase activation by disruption of Gadd45a.	info:doi/10.1007/978-1-4614-8289-5-3#cont:350
GADD45A --+> cell cycle arrest		Regulation	Binding of APRIL to the receptor BCMA triggers JNK2 phosphorylation, FOXO3A activation, and Gadd45 transcription inhibiting cell proliferation in hepatocellular carcinoma cells through cell cycle arrest in the G 2/M (Notas et al. 2012).	info:doi/10.1007/978-1-4614-8289-5-1#cont:122
TP53 ---> GADD45A		PromoterBinding	This response is probably mediated through defined p53 binding sites located in the promoter of CIP1/WAF1 and in the third intron of GADD45.	info:pmid/8892753#abs:2
TP53 ---> GADD45A		PromoterBinding	In this study, we used chromatin immunoprecipitation to determine that p53 preferentially occupied the promoters of growth arrest genes p21 and GADD45 in senescent normal human diploid fibroblasts but not the promoters of other target genes that recruited p53 following doxorubicin-induced DNA damage, such as apoptosis regulators TNFRSF10b, TNFRSF6, and PUMA.	info:pmid/16951143#abs:6
TP53 ---> GADD45A		PromoterBinding	(a) E6 suppresses p53 binding to endogenous p21 (upper panel) and GADD45 (middle panel) promoters.	info:pmid/21963854#cont:633
TP53 ---> GADD45A		PromoterBinding	It has been shown that TAp63 and TAp73 DNA binding domains bind to the p53 binding element in human GADD45 gene .	info:pmid/22056305#body:141
TP53 ---> GADD45A		PromoterBinding	This suggests that the p53-binding site in the TAP1 gene may have a higher affinity for p53 than the binding site in the GADD45 gene.	info:pmid/10618714#body:127
TP53 ---> GADD45A		PromoterBinding	This is probably through the p53 interaction with WT1, which is a transcription factor and directly binds to the GADD45 promoter (Zhan et al., 1998).	info:pmid/11420680#body:183
TP53 ---> GADD45A		PromoterBinding	The final DNA extractions were amplified using pairs of primers that cover the region of p21, Bax, and Gadd45 promoters containing p53-binding sites.	info:pmid/17317671#body:218
TP53 ---> GADD45A		PromoterBinding	... bond formation between C275 and C277 in response to deoxyribonucleic acid damage specifically prevents p53 binding to the promoter sequence of GADD45 ...	info:pmid/20919942#cont:180
TP53 ---> GADD45A		PromoterBinding	First, it has been shown that BRCA1 can potentiate transcription from p53-response elements within the GADD45 gene in a p53-dependent manner (Harkin et al., 1999).	info:pmid/11156530#body:202
TP53 ---> GADD45A		PromoterBinding	This putative p53-binding motif in the human Gadd45a gene matches the p53 consensus sequence in 19 of 20 bp and in the hamster Gadd45a gene in 16 of 20 bp .	info:pmid/15603758#body:42
TP53 ---> GADD45A		PromoterBinding	Subsequently, it was found that p53 protein regulates the transcriptional expression of GADD45 via a conserved p53-binding site in the third intron of the GADD45 gene.	info:pmid/9316023#body:145
TP53 ---> GADD45A		PromoterBinding	For example, p53 interacts with p300 on both the GADD45 and CDKN1A (p21) promoter, and in both cases increases localized histone acetylation (25, 26).	info:pmid/17908689#body:80
TP53 ---> GADD45A		PromoterBinding	For in vitro transcription assays, five copies of the p53 response element from the GADD45 gene were inserted upstream of the adenovirus major late promoter in the pML array plasmid , as summarized in .	info:pmid/15186775#body:180
TP53 ---> GADD45A		PromoterBinding	To determine the K D of p53 binding to gadd45 promoter DNA, changes in resonance units on binding were plotted vs. protein concentration, and the data were fitted to the two-state equation (Fig. 2) (11). [Figure 2] View larger version: In this window.	info:pmid/9843948#body:103
TP53 ---> GADD45A		PromoterBinding	This array was used to screen the p53 variants for their abilities to bind to a promoter element with a known p53 binding site (GADD45), to a protein known to interact with p53 (MDM2), and to be phosphorylated by casein kinase II.	info:pmid/15701447#body:116
TP53 ---> GADD45A		PromoterBinding	Jackson JG, Pereira-Smith OM (2006) p53 is preferentially recruited to the promoters of growth arrest genes p21 and GADD45 during replicative senescence of normal human fibroblasts.	info:pmid/23929095#cont:268
TP53 ---> GADD45A		PromoterBinding	The binding of p53 core domain to the gadd45 promoter (5'-biotin-GTA CAG AAC ATG TCT AAG CAT GCT GGG GAC-3' and 3'-CAT GTC TTG TAC AGA TTC GTA CGA CCC CTG-5') was assessed at 20°C by surface plasmon resonance as described previously (Nikolova et al., 1998).	info:pmid/10713666#body:359
TP53 ---> GADD45A		PromoterBinding	In another experiment, a marked increase was noted in the binding of p53 to its consensus sequences such as GADD45, MDM2 and p21 promoter in synoviolin-knockdown cells compared with GFP-knockdown cells (Figure 2D).	info:pmid/17170702#body:85
TP53 ---> GADD45A		PromoterBinding	Here we studied, for the first time, the p53 protein binding to natural p53 target sequences from promoters of human genes p21, mdm2, GADD45 and RGC as a function of the negative superhelix density of plasmids into which these sequences were cloned.	info:pmid/20026061#body:14
TP53 ---> GADD45A		PromoterBinding	It has also been shown that, in senescent human fibroblasts, P53 is preferentially recruited to the promoter of genes for cell cycle arrest (P21 and GADD45) but not those for apoptosis regulators (TNFRSF10b, TNFRSF6, and PUMA) ( ).	info:pmid/18262222#body:10
TP53 ---> GADD45A		PromoterBinding	Interestingly, the transactivation results with T122[right arrow]L in yeast (Table 1) showed reduced activity with the p53-response element of both AIP1 and mFAS, two important genes for UV radiation-induced apoptosis in skin cells (Hill et al., 1999; Oda et al., 2000), and slightly enhanced activity with the p53-response element of Gadd45 gene, that instead contributes to DNA repair (Smith et al…	info:pmid/12173040#body:240
TP53 ---> GADD45A		PromoterBinding	In response to ionizing radiation or other DNA damaging signals, there is an increased binding of p53 to the p53 consensus binding element in the third intron region of the gadd45a gene .	info:doi/10.1016/j.bbrc.2005.01.105#body:10
TP53 ---> MAP4K4		PromoterBinding	In contrast, PRIMA-1 inhibited the binding of p53 to the promoters of the MAP4K4 gene and abrogated adriamycin-mediated activation of JNK signaling.	info:pmid/17113036#body:16
CCNB1 ---> cell cycle arrest		Regulation	Functional studies showed that microRNA-93 could suppress CCNB1 protein expression leading to cell cycle arrest in the G2 phase.	info:pmid/22581829#abs:9
CCNB1 ---> cell cycle arrest		Regulation	The downregulation of CDC2, CCNB1, TPX2, AURKA, and AURKB, the expressions of which are involved in cell cycle arrest, was attributed to Cu ions released from CuO-NPs into medium.	info:pmid/22077320#abs:4
CCNB1 ---> cell cycle arrest		Regulation	These results indicate that cyclin B1 plays a key role in IR-initiated cell cycle arrest.	info:pmid/17967430#body:185
CCNB1 ---> cell cycle arrest		Regulation	A mixture of isothiocyanates induces cyclin B1- and p53-mediated cell-cycle arrest and apoptosis of human T lymphoblastoid cells.	info:pmid/15450419#title:1
CCNB1 ---> cell cycle arrest		Regulation	These results indicate that BTG1 induced G0/G1 cell cycle arrest, mediated by cyclin B1 and cyclin D1.	info:pmid/23982470#cont:187
CCNB1 ---> cell cycle arrest		Regulation	The mechanism of cell cycle arrest of Deoxypodophyllotoxin may involve the dysregulation of cyclin B1 and p21 (WAF1/CIP1) expression.	info:pmid/23702033#body:197
CCNB1 ---> cell cycle arrest		Regulation	Cyclin B1 knockout increased the sensitivity of mammals to antitumor drugs and induced cell cycle arrest (Yuan et al., 2006).	info:pmid/24175851#cont:129
CCNB1 ---> cell cycle arrest		Regulation	The p53-mediated cell cycle arrest involves the transactivation of its target genes, including p21/Cip1, GADD45, 14-3-3s, or the suppression of cdc2 and cyclin B1 gene expression .	info:pmid/23933584#body:5
CCNB1 ---> cell cycle arrest		Regulation	Since cyclin B1 and Cdk-2 are required for cell cycle progression, inhibition of cyclin B1 and Cdk-2 coupled with upregulation of p27 by sorafenib/AZD6244 would cause cell cycle arrest.	info:pmid/22641227#cont:271
CCNB1 ---> cell cycle arrest		Regulation	Interestingly, cyclin B1 silencing abrogated 6-OAP-induced abnormal metamorphosis (Figure 3D), cell cycle arrest (Figure 3E), growth inhibition (Figure 3F) and mitotic spindle formation (Figure 3G).	info:pmid/21755010#cont:165
CCNB1 ---> cell cycle arrest		Regulation	It has been shown that genistein is involved in cell cycle arrest caused by down-regulation of cyclin B1 and cdc25C, up-regulation of p21 Waf1 , apoptosis induction by activation of caspase-3 , NF-?ß inactivation , and DNA strand breakage .	info:pmid/12963483#body:17
CCNB1 ---> cell cycle arrest		Regulation	Hence we hypothesized that loss of cyclin B1 and/or CDC2 expressions and activity might be responsible for cell-cycle arrest in maturing cardiomyocytes and that overexpression of cyclin B1 and/or CDC2 in these cells might influence their proliferative capacity.	info:pmid/15253691#body:102
CCNB1 ---> cell cycle arrest		Regulation	It has been suggested that while SFN-induced cell cycle arrest in the G2/M phase appears to be regulated by cell cycle-related proteins cyclin B1 and Cdk1, the arrest in G1 phase is mediated by the inhibition of cyclin D1 and DNA synthesis .	info:pmid/22579574#body:142
CCNB1 ---> cell cycle arrest		Regulation	The down-regulation of cyclin B1 and Cdc2 accounts for the effect of Plumbagin on G2/M phase arrest in A549 and H23 cells. p21, a cyclin-dependent kinase inhibitor regulated by p53, can bind to the Cdc2-cyclin B1 complex thereby inducing cell cycle arrest .	info:pmid/24280585#body:359
CCNB1 ---> cell cycle arrest		Regulation	Western blot indicated a dose-dependent reduction in the expression of cyclin B1, an important G2 checkpoint protein, in the two liver cancer cells, suggesting that PP-induced G2 phase cell cycle arrest might be mediated by the down-regulated expression of cyclin B1 (Fig. 1C).	info:pmid/22470568#cont:40
CCNB1 ---> cell cycle arrest		Regulation	We found that arecoline induced a significant elevation of the p21 waf1 and a decline of cdc2 and cyclin B1 in gingival keratinocytes in our study. p21 waf1, a cyclin-dependent kinase inhibitor, may form complex with the cdc2 and cyclin B and thus reduce the kinase activity, which implied that arecoline-induced cell cycle arrest can be mediated by cdc2/cyclin B1 complex inhibition through inducti…	info:pmid/16413651#body:121
CCNB1 ---> cell cycle arrest		Regulation	The p53 pathway is a major growth-regulating pathway. p53, a tumor suppressor protein, plays a significant role in modulating the cell cycle and inducing apoptosis when DNA is damaged or as a cell response to stress in human cells (25). p53-induced cell cycle arrest and apoptosis requires transactivation of p21 and other cell cycle-related elements, such as cyclin B1 and cyclin D1. p21, as a CDK …	info:pmid/21993662#cont:21
CCNB1 ---> cell cycle arrest		Regulation	Silencing of GPX2 with an iRNA strategy caused a significant growth inhibition of androgen-independent PCai1 and PC3 cells, and the DCFH assay results revealed that intracellular ROS levels were significantly elevated in siRNA-treated groups, and the decrease in proliferation rate in the siRNA group was due to cyclin B1-dependent cell cycle arrest.	info:doi/10.1016/j.juro.2013.02.1711#body:11
ATF3 --+> cell cycle arrest		Regulation	We show that ATF3 promotes apoptosis and cell cycle arrest.	info:pmid/16469745#abs:5
ATF3 --+> cell cycle arrest		Regulation	Atf3, Ddit3, and Trib3 induce cell cycle arrest and apoptosis in many cell types.	info:pmid/19074148#body:345
ATF3 --+> cell cycle arrest		Regulation	ATF3 activation by tetracyclines may therefore contribute to cell-cycle arrest as well as some of the anti-inflammatory effects of these drugs.	info:pmid/24280420#body:86
ATF3 --+> cell cycle arrest		Regulation	This supports work by Lu et al., which showed that ATF3 directly represses cyclin D1, leading to cell cycle arrest at the G1–S checkpoint (23).	info:pmid/22753726#cont:206
ATF3 --+> cell cycle arrest		Regulation	Atf3 also promotes cell cycle arrest and apoptosis in ultraviolet treated fibroblast cells, and blocks Ras mediated transformation.	info:pmid/18804814#body:81
ATF3 --+> cell cycle arrest		Regulation	In terms of cancer development, activating transcription factor 3 as a stress-inducible gene promotes cellular apoptosis and cell cycle arrest in untransformed and benign tumor cells.	info:pmid/19540205#body:163
ATF3 --+> cell cycle arrest		Regulation	Furthermore, ATF3 has been shown to promote UV induced apoptosis and cell cycle arrest in fibroblasts by binding the promoter and repressing the transcription of cyclin D1 -a key regulator of the G1-S checkpoint [53].	info:pmid/21034493#body:242
ATF3 --+> cell cycle arrest		Regulation	For example, overexpression of ATF3 inhibited proliferation and induced cell cycle arrest in human cancer cells [17], whereas loss of ATF3 in a Ras-transformed model resulted in higher proliferation rates and increased G1-to S-phase transition efficiency [18].	info:pmid/20651982#cont:280
TP53 ---> FAS		PromoterBinding	Third, the promoter of the death receptor CD95 contains a p53 responsive element and preliminary experiments suggest that TAp73 also activates the death receptor pathway.	info:pmid/15865927#abs:9
TP53 ---> FAS		PromoterBinding	On exposure to 5 Gy radiation, LNCaP cells demonstrated high sensitization to Fas-mediated apoptosis through increased Fas expression, stabilized p53 expression and binding to p53 response elements within the promoter and first intronic region of the Fas gene.	info:pmid/12963547#abs:3
TP53 ---> FAS		PromoterBinding	Thus, p400 and Tip60 have also antagonistic roles on p53 binding to the p21 or the fas promoter.	info:pmid/16601686#body:262
TP53 ---> FAS		PromoterBinding	Analysis of p53 responsive elements in the CD95 gene revealed a role for p53 in Fas/CD95 transcription (Schilling et al., 2009).	info:pmid/23365256#cont:249
TP53 ---> FAS		PromoterBinding	Fas expression can be transactivated by wild-type p53 through p53-binding sites in the promoter and first intron of the Fas gene.	info:pmid/16326105#body:89
TP53 ---> FAS		PromoterBinding	A p53-binding sequence has been identified in the Fas promoter and gene restoration therapy with p53 results in upregulation of Fas [171,172] ( ).	info:pmid/23602834#body:477
TP53 ---> FAS		PromoterBinding	Furthermore, it has been suggested that other p53 consensus elements of the CD95 promoter region may collaborate with the intronic element in the regulation of CD95 expression (18).	info:pmid/12788915#body:67
TP53 ---> FAS		PromoterBinding	One mechanism of Fas (CD95/APO-1) up-regulation involves transactivation by p53 through p53 binding sites in the promoter and first intron of the Fas gene .	info:pmid/15194001#body:146
TP53 ---> FAS		PromoterBinding	In response to DNA damage, p53 protein accumulation results in transactivation of a p53 response element in the Fas promoter and subsequent increased Fas mRNA synthesis.	info:pmid/15680394#body:10
TP53 ---> FAS		PromoterBinding	Recently, p53 has been shown to regulate CD95 gene expression through interactions with p53 binding motifs located within the CD95gene promoter and an enhancer situated within the first intron of theCD95 gene (17).	info:pmid/11779855#body:42
TP53 ---> FAS		PromoterBinding	The Fas gene promoter has a p53-response element (Müller et al., 1998[Go]), and p53 gene deletion protects strongly against motor neuron apoptosis induced by sciatic nerve avulsion (Martin and Liu, 2002a[Go]).	info:pmid/16000635#body:244
TP53 ---> FAS		PromoterBinding	Indeed, at least in vitro, TAp63 directly transactivates the CD95 gene via the p53-binding site in the first intron resulting in upregulation of a functional CD95 death receptor; the same occurs for TNF-R and TRAIL-R death receptor systems.16	info:pmid/21760596#cont:343
TP53 ---> FAS		PromoterBinding	Since the promoter of Fas gene has been known to have the binding sites for P53 , it is quite possible that C/EBP-a-induced apoptosis may depend on P53 to up-regulate Fas expression and to initiate or enhance the death receptor signaling pathway.	info:pmid/19168033#body:103
TP53 ---> FAS		PromoterBinding	CD95L, CD95 expression on the cell's surface increased upon drug treatment, in particular in cells harboring wildtype p53 [169]. p53-responsive elements have been identified in the first intron of the CD95 gene, as well as three putative p53-binding sites within the CD95 promoter, which showed limited homology with the p53 consensus binding site [170].	info:pmid/20586721#cont:324
TP53 ---> FAS		PromoterBinding	In addition to CD95L, CD95 expression on the cell's surface increased upon drug treatment, in particular in cells harboring wild-type p53 . p53-responsive elements have been identified in the first intron of the CD95 gene, as well as 3 putative p53-binding sites within the CD95 promoter, which showed limited homology with the p53 consensus binding site .	info:pmid/20026107#body:152
TP53 ---> FAS		PromoterBinding	More recently, Papagiannakopoulos et al. reported for the first time that two important miR-21 targets are HNRPK, which codifies for an RNA-binding protein involved in cell-cycle progression, and TAp63, an important epithelial developmental gene that has significant homology to p53.32 TAp63 directly transactivates the CD95 gene via the p53 binding site in the first intron of CD95, resulting in up…	info:pmid/19644509#body:114
TP53 --+> FAS		MolTransport	Thus, p53 can mediate apoptosis through Fas transport from cytoplasmic stores.	info:pmid/9765154#abs:5
TP53 --+> FAS		MolTransport	Expression of dominant-negative p53 also inhibited the Fas translocation induced by H(2)O(2) in A549 cells.	info:pmid/12397013#abs:10
TP53 --+> FAS		MolTransport	Here we show that thymidine kinase/ganciclovir system treatment induces p53 accumulation and increases cell surface expression of CD95 and tumor necrosis factor receptor, which is likely to involve p53-mediated translocation of CD95 to the cell surface.	info:pmid/10411938#abs:2
TP53 --+> FAS		MolTransport	How p53 promotes Fas trafficking is not understood.	info:pmid/12972501#body:131
TP53 --+> FAS		MolTransport	In addition, p53 may facilitate the transport of Fas from the Golgi to the membrane .	info:pmid/11397650#body:203
TP53 --+> FAS		MolTransport	Fas is induced in a p53-dependent manner, and, in addition, p53 is involved in the translocation of Fas to the cell	info:pmid/23165211#cont:131
TP53 --+> FAS		MolTransport	How p53 promotes intracellular translocation of Fas/APO-1 and whether mutant p53/peptide complex involves a similar mechanism are being addressed.	info:pmid/10574967#body:251
TP53 --+> FAS		MolTransport	Wild-type p53 is known to transcriptionally activate the TNFRSF6 gene encoding Fas and increase Fas transport to the cell surface.	info:pmid/14972509#body:10
TP53 --+> FAS		MolTransport	The ability of p53 to induce KILLER/DR5 expression and to promote Fas/CD95 export to the cell surface (31) provides a possible apoptotic pathway.	info:pmid/10329737#body:45
TP53 --+> FAS		MolTransport	A novel function of p53 was proposed when it was shown that p53 induces transport of CD95 from the golgi apparatus to the cell surface .	info:pmid/10679393#body:39
TP53 --+> FAS		MolTransport	Our initial interest in assessing the p53 protein as a likely modulator of Fas was based on the reported ability of p53 to cause membrane trafficking of Fas by a transcription-independent mechanism [29, 30].	info:pmid/15371270#body:217
TP53 --+> FAS		MolTransport	In human vascular smooth muscle cells, p53 can mediate apoptosis through Fas transport from cytoplasmic stores and increase sensitivity to FasL-induced death .	info:pmid/15927188#body:107
TP53 --+> FAS		MolTransport	In addition to transcriptional regulation of Fas expression by p53, the function of the Fas protein is further regulated by p53, since the transport of Fas protein to the cell surface is also coordinated by p53.	info:pmid/11641789#body:133
TP53 --+> FAS		MolTransport	Moreover, it could be shown that p53 appears to mediate apoptosis through Fas transport form cytoplasmatic stores to cell membrane, which is in accordance with the herein found normal expression values of wild type p53 .	info:pmid/19162512#body:116
TP53 --+> FAS		MolTransport	Interestingly, p53 drives the transcription of Bid and Fas genes and, with blocked transcription, p53 is involved in Fas translocation to the cell membrane and binding to FADD (Bennett et al., 1998).	info:pmid/19603051#body:68
TP53 --+> FAS		MolTransport	It has been reported that p53 can transcriptionally activate DR4, death receptor5, and Fas (Guan et al., 2001; Liu et al., 2004; Zuckerman et al., 2009) and is involved in Fas trafficking to the cell membrane (Bennett et al., 1998).	info:pmid/22328720#cont:233
TP53 --+> FAS		MolTransport	In one study, activation of p53 transiently increased transport of Fas from the Golgi to the cell surface and also enhanced sensitivity of cells to soluble human Fas-ligand by the induction of Fas-FADD binding .	info:pmid/10996358#body:151
TP53 --+> FAS		MolTransport	Besides the transcriptional up-regulation of both membranous receptors by p53 , there is some evidence, at least for Fas, that p53 is able to induce a rapid transcription-independent translocation of the Fas molecules from the Golgi to the cell surface .	info:pmid/11007953#body:65
TP53 --+> FAS		MolTransport	Although it had been proposed that a p53-dependent translocation of CD95 was responsible of the induction of the extrinsic pathway of apoptosis later studies demonstrated that thymidine kinase/ganciclovir induced mitochondrial apoptosis regardless of p53 status or Death receptors .	info:pmid/20599444#body:6
TP53 --+> FAS		MolTransport	Transport of the calcitonin receptor-like receptors Fas and neurotropin to the cell surface is regulated by the level of receptor activity-modifying proteins p53 and cAMP, respectively (13, 14), and export of major histocompatibility complex class I proteins from the endoplasmic reticulum is stimulated by insulin (15).	info:pmid/11384990#body:43
TP53 --+> FAS		MolTransport	In contrast, Beltinger et al. (1999[Go]) found that thymidine kinase/ganciclovir induces accumulation of p53 and increased cell surface expression of death receptor CD95 and tumor necrosis factor receptor, which is likely to involve p53-mediated translocation of CD95 to the cell surface.	info:pmid/15772348#body:356
TP53 --+> FAS		MolTransport	It has recently been shown that p53 stimulates human Fas synthesis by binding to p53 responsive elements located in the promoter as well as in the first intron of the human fas gene (Owen-Schaub, 1995; Müller et al., 1998). p53 also activates the transport of Fas stored in the Golgi apparatus to the cell surface (Bennett et al., 1998).	info:pmid/10637512#body:72
TP53 --+> FAS		MolTransport	Although it has been shown that p53 is able to induce the translocation of Fas from the cytosol to the cell surface, resulting in increases in Fas-FADD binding in vascular smooth muscle cells (Bennett et al., 1998), this is unlikely to occur in our case, since an increase of Fas-FADD binding could not be detected.	info:pmid/10545114#body:213
TP53 --+> FAS		MolTransport	Indeed, a recent study suggests that p53 relocalizes to mitochondria during p53-dependent apoptosis, preceding changes in mitochondrial membrane potential and cytochrome c release, and direct targeting of p53 to mitochondria induces apoptosis in p53-deficient cells . p53 also appears to regulate the transport of CD95 from the Golgi apparatus to the plasma membrane .	info:pmid/11395159#body:94
CCNB1 ---> TP53		ProtModification	The mitochondrial kinase activity of cyclin B1/Cdk1 was found to specifically phosphorylate p53 at Ser-315 residue, leading to enhanced mitochondrial ATP production and reduced mitochondrial apoptosis.	info:pmid/20808790#abs:5
CCNB1 ---> TP53		ProtModification	However, both p53 and iASPP are substrates of cyclin B1/CDK1.	info:pmid/23623661#body:198
CCNB1 ---> TP53		ProtModification	The finding of Cyclin B1/cyclin-dependent kinase1-phosphorylated mitochondrial p53 reinstates the prosurvival function of Cyclin B1/CDK1, an important ...	info:pmid/24180340#cont:274
TP53 ---| CCNB1		PromoterBinding	We also find that wild-type, but not mutant, p53 protein binds Sp1 and the cyclin B1 promoter.	info:pmid/15710382#abs:7
TP53 ---| CCNB1		PromoterBinding	Instead, cyclin B1 expression was increased in tumors with co-occurrence of TP53 mutations and MYC amplification, a combination that seems to characterize basal-like and luminal B tumors.	info:pmid/19470724#abs:8
TP53 ---| CCNB1		PromoterBinding	Characterization of various cellular proteins that are involved in regulating cell cycle progression demonstrated that the expression of N gene resulted in an accumulation of p53 and p21, which suppressed cyclin B1, cdc2 and cdk2 expression.	info:pmid/24548406#abs:5
TP53 ---| CCNB1		PromoterBinding	Because the level of cyclin B1 has been shown to be influenced by the level of p53, which in turn is elevated in cancer cells because of point mutation, we analyzed the level of p53 protein in biopsies from the patients by immune histochemistry.	info:pmid/19223507#abs:4
TP53 ---| CCNB1		PromoterBinding	One p53 binding site was located in the rat cyclin B1 promoter sequence just beyond 1.7 kb upstream of the translation start site.	info:pmid/10974569#body:205
TP53 ---| CCNB1		PromoterBinding	We found that mutant p53 is predominantly bound to cyclin A, cyclin B1, cyclin B2, cdk1, and cdc25C promoter sequences containing CCAAT boxes in chromatin immunoprecipitates derived from cells treated with Adriamycin.	info:pmid/16959611#body:86
TP53 --+> CCNG1		PromoterBinding	In addition, P was able to significantly decrease p53-mediated transcriptional activation of the cyclin G promoter.	info:pmid/14581561#abs:9
TP53 --+> CCNG1		PromoterBinding	The rat Cyclin G1 gene promoter contains one p53-binding motif upstream of the transcription start site, and a second motif downstream in the first intron.	info:pmid/9688532#abs:1
TP53 --+> CCNG1		PromoterBinding	The expression of cyclin G1 is induced by transforming growth factor beta1 and p53, as well as by multiple mitogenic stimuli in mammalian cells in culture.	info:pmid/9696022#abs:2
TP53 --+> CCNG1		PromoterBinding	Cyclin G was previously identified as a target gene of the p53 tumor suppresser protein, and levels of cyclin G are increased after induction of p53 by DNA damage.	info:pmid/10467405#abs:1
TP53 --+> CCNG1		PromoterBinding	We found that Ref-1 over-expression enhances the ability of p53 to transactivate a number of p53 target promoters and increases the ability of p53 to stimulate endogenous p21 and cyclin G expression.	info:pmid/10523305#abs:4
TP53 --+> CCNG1		PromoterBinding	As shown in Fig. 2B, p53 protein generated by alternative splicing expression transactivated WAF1 (WWP) and cyclin G promoters (WT-30).	info:pmid/9256421#body:86
TP53 --+> CCNG1		PromoterBinding	Transactivation of the mdm2, p21 WAF1/CIP1 and cyclin G promoter by p53 was down-regulated by coexpression of the ß-subunit of CK2 regardless of which cell line was used.	info:pmid/10214938#body:100
TP53 --+> CCNG1		PromoterBinding	Although the Cyclin G promoter contains two p53 response elements, the transcriptional regulation of Cyclin G by p53 is highly dependent on the cellular context in which p53 is activated.	info:pmid/10196184#body:300
CCNG1 ---| TP53		Regulation	These findings suggest that cyclin G is a key regulator of the p53-Mdm2 network.	info:pmid/12015958#abs:2
CCNG1 ---| TP53		Regulation	The results suggest that the main role of cyclin G1 is to mediate or regulate the function of p53.	info:pmid/12167164#abs:3
CCNG1 ---| TP53		Regulation	These data suggest that cyclin G1 is a positive feedback regulator of p53 whose expression is restrained by Mdm2.	info:pmid/12556559#abs:7
CCNG1 ---| TP53		Regulation	We also found that cyclin G-mediated reduction of p53 but not of p73 is Mdm2-dependent.	info:pmid/12642871#abs:7
CCNG1 ---| TP53		Regulation	Abrogation of cyclin G enhances p53 accumulation and phosphorylation of p53 at the Ser-15 residue, resulting in cell cycle arrest.	info:pmid/15077171#abs:4
CCNG1 ---| TP53		Regulation	Thus, our data suggest that cyclin G recruits PP2A in order to modulate the phosphorylation of Mdm2 and thereby to regulate both Mdm2 and p53.	info:pmid/11983168#abs:6
CCNG1 ---| TP53		Regulation	Loss of miR-122 expression in patients with hepatitis B enhances hepatitis B virus replication through cyclin G1-modulated P53 activity.).	info:pmid/23221562#abs:3
CCNG1 ---| TP53		Regulation	Using coimmunoprecipitation, a luciferase reporter system, and electrophoretic mobility shift assay, we further demonstrated that cyclin G(1) specifically interacted with p53, and this interaction blocked the specific binding of p53 to Hepatitis B virus enhancer elements and simultaneously abrogated p53-mediated inhibition of Hepatitis B virus transcription.	info:pmid/22105316#abs:8
CCNG1 ---| TP53		Regulation	Also cyclin G is known to regulate Tp53-Mdm2 network ( ).	info:pmid/21315736#body:172
CCNG1 ---| TP53		Regulation	Abrogation of cyclin G1 induced p53 accumulation and phosphorylation.	info:pmid/20006673#body:84
CCNG1 ---| TP53		Regulation	There is evidence that cyclin G1 also influences p53 stability (19).	info:pmid/15661853#body:83
CCNG1 ---| TP53		Regulation	Keywords. cyclin G1; cyclin G1-disrupted mouse; p53; G2/M arrest .	info:pmid/11423978#body:61
CCNG1 ---| TP53		Regulation	MiR-122/cyclin G1 interaction modulates p53 activity and affects doxorubicin sensitivity of human hepatocarcinoma cells.	info:pmid/19584283#title:1
CCNG1 ---| TP53		Regulation	In patients with hepatitis B, loss of miR-122 enhances HBV replication via CCNG1-modulated p53 activity .	info:pmid/23218444#body:46
CCNG1 ---| TP53		Regulation	It is thus possible that cyclin G co-operates with other p53 target genes to increase the extent of apoptosis after the activation of p53.	info:pmid/10467405#body:206
CCNG1 ---| TP53		Regulation	MiR-122/cyclin G1 interaction modulates p53 activity and affects doxorubicin sensitivity of human hepatocarcinoma cells.	info:pmid/21258404#body:485
CCNG1 ---| TP53		Regulation	Despite being a transcriptional target of p53, cyclin G1 also negatively regulates p53 by recruiting PP2A to desphosphorylate Mdm-2 (56).	info:pmid/23276969#cont:247
CCNG1 ---| TP53		Regulation	Similar feedback loops are commonly involved in the regulation of p53 and p73 by HDM2, Pirh2, Itch, cyclin G and DEC1, by both ubiquitin-dependent and –independent mechanisms [45,46,47,48,49].	info:pmid/23799104#cont:201
CCNG1 ---| TP53		Regulation	MiR-122 suppresses Hepatitis B virus replication both through direct binding to Hepatitis B virus RNA as well as indirectly through cyclin G1-modulated p53 activity [20,27,28].	info:pmid/23091627#cont:562
CCNG1 ---| TP53		Regulation	Therefore, the converse expression of cyclin G1 consequent to miR-122 down-expression in human hepatocellular carcinoma may lead to p53 down-regulation and hepatocarcinogenesis promotion.	info:pmid/23276918#cont:354
CCNG1 ---| TP53		Regulation	It has been suggested that cyclin G-mediated TP53 regulation is dependent upon the status of ataxia-telangiectasia mutated (ATM) protein, which activates TP53 in response to DNA damage ( ).	info:pmid/18639569#body:215
CCNG1 ---| TP53		Regulation	Recently, Ohtsuka et al. have reported that cyclin G binds to p53 as well as p73, and negatively regulates their stability, however, the molecular mechanisms of the cyclin G-dependent down-regulation of p53 or p73 are unclear.	info:pmid/12890487#body:113
CCNG1 ---| TP53		Regulation	Interaction of cyclin G1 with p53 blocks the specific binding of p53 to hepatitis B virus enhancer elements and simultaneously abrogates p53-mediated inhibition of hepatitis B virus transcription.	info:pmid/22425745#body:66
CCNG1 ---| TP53		Regulation	Gramantieri et al. showed an inverse correlation between miR122 and Cyclin G1 expression in primary liver carcinomas, a mechanism that leads to increase cyclin G1 expression and reduced p53 activity .	info:pmid/21514310#body:40
CCNG1 ---| TP53		Regulation	Cyclin G1 the gene with the highest level of upregulated expression in our experiment is known to control TP53 and TP73 which are involved in cell cycle control and induction of apoptosis [12], two processes which are augmented in the present study.	info:pmid/21042590#body:203
CCNG1 ---| TP53		Regulation	In response to DNA damage, CCNG1 prevents Mdm2-mediated p53 ubiquitination by associating with the Mdm2-ARF complex, which promotes cell cycle arrest and DNA repair (Amundson et al. 2001).	info:pmid/21607683#cont:394
CCNG1 ---| TP53		Regulation	Because PP2A is a microRNA transcriptionally regulated by p53, was found to regu-known to regulate phosphorylation of MDM2 (phosphorylated late SIRT187 and YY1,128 two proteins that negatively regulate MDM2 is less active), downregulation of cyclin G1 inhibits p53.	info:pmid/22664917#cont:199
CCNG1 ---| TP53		Regulation	Cyclin G1-mediated association of PP2A with dM m2 is a late response following DNA-damaging inputs, whereas earlier on, cyclin G1 rather mediates p19 ARF interaction with dM m2, resulting in nucleolar sequestration of dM m2 and p53 stabilisation [67] (Fig. 3B ).	info:pmid/22300139#cont:227
CCNG1 ---| TP53		Regulation	Loss of miR-122 expression in tumor cells has been linked to cancer progression, where transcription factors HNF1A, HNF3A, and HNF3B are able to regulate the expression of miR-122 (Coulouarn et al. 2009). miR-122 regulates the expression of cyclin G1, and the interaction miR-122-cyclin G1 modulated the activity of the tumor suppressor p53 (Fornari et al. 2009).	info:pmid/19843580#body:394
CCNG1 ---| TP53		Regulation	Some investigators found that cyclin G1 was a direct target of miR-122 [41] and that miR-122/cyclin G1 interaction modulated p53 activity and a 1ected doxorubicin sensitivity in human hepatocellular carcinoma cells [42]. miR-101, which is repressed in hepatocellular carcinoma, has been found to target expression of the FOS oncogene and inhibit HGF-induced cell invasion and migration [43].	info:pmid/23259781#cont:86
CCNG1 ---| TP53		Regulation	MiR-122/cyclin G1 interaction modulates p53 activity and affects doxorubicin sensitivity of human hepatocarcinoma cells.	info:embase/2013266183#cont:547
CCNG1 ---| TP53		Regulation	MiR-122/cyclin G1 interaction modulates p53 activity and affects doxorubicin sensitivity of human hepatocarcinoma cells.	info:doi/10.1194/jlr.R034801#cont:1079
CCNG1 ---| TP53		Regulation	MiR-122/cyclin G1 interaction modulates p53 activity and affects doxorubicin sensitivity of human hepatocarcinoma cells.	info:pui/368765714#cont:479
CCNG1 ---| TP53		Regulation	MiR-122/cyclin G1 interaction modulates p53 activity and affects doxorubicin sensitivity of human hepatocarcinoma cells.	info:embase/2013266187#cont:838
CCNG1 ---| TP53		Regulation	A previous study demonstrated that the miR-122/cyclin G1 interaction affected the doxorubicin sensitivity of Hepatocellular carcinoma cells by mediating p53 activity [23].	info:doi/10.1593/neo.11422#cont:302
CCNG1 ---| TP53		Regulation	Cyclin G1 is the only cyclin not to have a cyclin dependent kinases partner and is directly involved in p53 regulation through inhibition of mouse double minute 2 (Mdm-2) .	info:doi/10.1016/j.mrfmmm.2011.10.006#body:222
CCNG1 ---| TP53		Regulation	This report show that cyclin G operates to recruits PP2A to dephoshorylate the p53 ubiquitin ligase H/Mdm2, thus implicating the p53 regulated cyclin in a feedback loop involved in the regulation of p53 itself.	info:doi/10.1016/S0959-437X(02)00311-8#body:4
BAX --+> cell cycle arrest		Regulation	However, sufficient level of the latter protein was available for transactivating p21 and Bax, which are required for cell cycle arrest and apoptosis.	info:pmid/18483293#abs:10
BAX --+> cell cycle arrest		Regulation	The anti-proliferative effect was achieved by the induction of cell cycle arrest followed by apoptosis, mediated by the induction of p53, p21 and bax, but not by the Fas/FasL pathway.	info:pmid/12180853#abs:10
BAX --+> cell cycle arrest		Regulation	These results suggest that ts1 infection may stabilize p53 protein through activation of ERKs in C1 astrocytes, leading to increased expression of the p21 and bax-alpha proteins, both of which induce cell cycle arrest and apoptosis.	info:pmid/12065679#abs:9
BAX --+> cell cycle arrest		Regulation	Furthermore, the upregulation of p21WAF1/CIP1 and Bax was followed by cell-cycle arrest and apoptosis induction, as shown by 5-bromo-2'-dUTP incorporation assay and terminal deoxynucleotidyl transferase-mediated dUTP nick end-labeling staining, respectively.	info:pmid/12860918#abs:7
BAX --+> cell cycle arrest		Regulation	Moreover, our results also suggest that induced p73, up-regulated Bax/Bcl-2 molecular ratio and subsequent activation of caspase-3 may contribute to a direct short-term cytotoxic effect of high doses of BIBR1532, independent of long-term substantial telomere erosion-mediated cell cycle arrest.	info:pmid/22957790#abs:4
BAX --+> cell cycle arrest		Regulation	Pomegranate fruit extract pretreatment of normal human epidermal keratinocytes was found to increase the cell-cycle arrest induced by UVA in the G1 phase of the cell cycle and the expression of Bax and Bad (proapoptotic proteins), with downregulation of Bcl-X(L) expression (antiapoptotic protein).	info:pmid/16613491#abs:12
BAX --+> cell cycle arrest		Regulation	At the nonpermissive temperature, cessation of large T antigen expression was accompanied by induction of p53, as well as the p53-dependent proteins, wild-type p53-activated fragment-1/Cdk (cyclin-dependent kinase)-interacting protein-1 (p21/Waf1), Bcl (B-cell lymphoma)-associated protein (Bax), and murine double minute 2 (MDM2), that lead to cell cycle-arrest, suicide, and p53 inhibition, respec…	info:pmid/10436055#abs:4
BAX --+> cell cycle arrest		Regulation	This result indicated that high BAX expression prevented the up-regulation of p27 during cell cycle arrest.	info:pmid/18818203#body:276
BAX --+> cell cycle arrest		Regulation	Activated p53 induces specific target genes such as p21 and Bax, which are mediators of apoptosis and cell cycle arrest .	info:pmid/14642612#body:87
BAX --+> cell cycle arrest		Regulation	These chemicals activate the p53 pathway and induce cell-cycle arrest mediated by p21, and apoptosis mediated by BAX .	info:pmid/18674635#body:148
BAX --+> cell cycle arrest		Regulation	Apoptosis is also enabled by cell cycle arrest driven by moderately high expression of Bax/p53/p21.	info:pmid/23382936#cont:631
BAX --+> cell cycle arrest		Regulation	Furthermore, p53 has various downstream genes including p21 and Bax which elicit various responses such as cell cycle arrest and apoptosis.	info:pmid/22964322#cont:261
BAX --+> cell cycle arrest		Regulation	The protein induces the expression of genes (GADD45, WAF1/p21/CIP1, cyclinG, Bax and MDM2) regulating cell cycle arrest and apoptosis.	info:pmid/9450543#body:2
BAX --+> cell cycle arrest		Regulation	... 6 mmol sulforaphane/d) for 70 d, and observed the re-expression of p21 and bax genes that triggered cell-cycle arrest and apoptosis in transformed cells ...	info:pmid/22391025#cont:135
BAX --+> cell cycle arrest		Regulation	As referenced and confirmed in this study, the BAX and CDKN1A genes respectively induce apoptosis and cell cycle arrest in response to DNA damage.	info:pmid/23219997#body:136
BAX --+> cell cycle arrest		Regulation	Subsequent accumulation of p53 leads to activation of downstream targets, such as p21 and Bax, which promote cell cycle arrest and apoptosis, respectively.	info:pmid/15851551#body:120
BAX --+> cell cycle arrest		Regulation	Studies from our lab have earlier shown that mild DNA damage causes SMAR1 to specifically repress BAX and PUMA, which leads to cell cycle arrest.	info:pmid/23876508#body:119
BAX --+> cell cycle arrest		Regulation	Activated p53 induces the expression of p21WAF1, gadd45, bax, p53AIP, PUMA, and others, which in turn induce cell cycle arrest and apoptosis (2).	info:pmid/12427754#body:51
BAX --+> cell cycle arrest		Regulation	The activated p53 induces many target genes, including p21, Bax, PUMA, and MCG10, which mediate p53-dependent cell cycle arrest and/or apoptosis (11-15).	info:pmid/12609999#body:63
BAX --+> cell cycle arrest		Regulation	Wild type p53 transcriptionally upregulates proapoptotic proteins such as Bax, Bad, Bak, Puma, and Noxa that can mediate apoptosis or cell cycle arrest ( ).	info:pmid/16122803#body:3
BAX --+> cell cycle arrest		Regulation	Furthermore, arsenic trioxide and interferon-alpha synergize to induce cell cycle arrest and apoptosis that is modulated by bcl-2, bax, p53, and NF-kappaB .	info:pmid/21914527#body:72
BAX --+> cell cycle arrest		Regulation	The increased accumulation of Bax, p53, and p27kip1 might result in the cell cycle arrest and apoptosis. [Figure 6] View larger version (33K): [in this window] [in a new window] .	info:pmid/16880202#body:241
BAX --+> cell cycle arrest		Regulation	... A , the predominant chalcone in kava extracts, induces apoptosis of bladder cancer cells via Bax-and mitochondria-dependent apoptosis and cell-cycle arrest ...	info:pmid/22115332#cont:34
BAX --+> cell cycle arrest		Regulation	Primarily, flavokawain A, the predominant chalcone in kava extracts, induces Bax- and mitochondria-dependent apoptosis and cell-cycle arrest in bladder cancer cells .	info:pmid/20398749#body:182
BAX --+> cell cycle arrest		Regulation	For example, Bax: (1) can induce cell cycle arrest at G1 by inducing the expression of p21kip1 (Brady et al., 1996); and (2) may alter Ca2+ mobilization by modulating molecules that regulate Ca2+ transport.	info:pmid/11965549#body:135
BAX --+> cell cycle arrest		Regulation	SIRT1 normally deacetylates p53 and causes a decrease in p53-mediated transcriptional activation of cell cycle arrest and apoptotic genes (e.g., p21, PUMA, BAX).	info:pmid/24272428#cont:70
BAX --+> cell cycle arrest		Regulation	Formally, it has not been established that the waf1 and bax proteins expressed in the fibroblasts used in this study are competent to induce cell cycle arrest and apoptosis, respectively.	info:pmid/9436988#body:236
BAX --+> cell cycle arrest		Regulation	These results are similar to those from a previous report indicating that the inhibition of SIRT1 allows the activation of p53 and BAX gene expression, which induces cell cycle arrest and apoptosis (39).	info:pmid/22751989#cont:250
BAX --+> cell cycle arrest		Regulation	The p53 tumor suppressor gene product induces the expression of various genes (Gadd45, Waf1/p21/Cip1, cyclinG, Bax and MDM2) regulating cell-cycle arrest and apoptosis (Ko et al., 1996).	info:pmid/10723139#body:63
BAX --+> cell cycle arrest		Regulation	Overexpression of BAX has not been reported to cause abnormalities of cell cycle arrest, nor have we observed a consistent effect of BAX in serum starvation-induced cell cycle block.	info:pmid/11494146#body:212
BAX --+> cell cycle arrest		Regulation	In addition, Jaridonin causes DNA damage, which activates p53 and up-regulates p21 and Bax expression leading to cell cycle arrest and the disruption of mitochondrial membranes.	info:pmid/23597192#cont:511
BAX --+> cell cycle arrest		Regulation	This occurs by post-translational modifications such as N-terminal transactivation domain phosphorylation , allowing it to enhance the transcription of target gene expression such as p21, Bax and PUMA leading to cell cycle arrest and apoptosis .	info:pmid/23380477#body:13
BAX --+> cell cycle arrest		Regulation	It induces transcription of cell cycle arrest- and apoptosis-inducing genes such as p21 and bax (1), as well as mdm2 (3), which participates in p53-negative regulation in concert with the homolog Mdm4 (for review, see ref. 4).	info:pmid/17438265#body:36
BAX --+> cell cycle arrest		Regulation	In fact, the trans-activation by p53 of genes such as those encoding p21 and Bax proteins is thought to be responsible at least in part for cell cycle arrest and apoptosis, respectively, in cells subjected to genotoxic stress (37).	info:pmid/11447225#body:111
BAX --+> cell cycle arrest		Regulation	Under various cellular stresses, p53 is modified through phosphorylation or acetylation and stabilized, ultimately activating downstream target proteins, including Bax or p21, which are involved in apoptosis or cell-cycle arrest ( ).	info:pmid/20452410#body:150
BAX --+> cell cycle arrest		Regulation	Under various cellular stresses, p53 is modified through phosphorylation or acetylation and stabilized, ultimately activating downstream target proteins, including Bax or p21, which are involved in apoptosis or cell cycle arrest ( ).	info:pmid/19699254#body:146
BAX --+> cell cycle arrest		Regulation	ING1, ING2, ING4 and ING5 interact with the p300 acetylase to enhance p53 acetylation in order to promote transcription of genes such as p21 and bax involved in cell cycle arrest, apopotosis or senescence .	info:pmid/24333729#body:55
BAX --+> cell cycle arrest		Regulation	This parallel inhibition of FOXO-, p53-, and Bax-induced apoptosis, and enhanced expression of cell cycle arrest and stress resistance genes is vital for sirt1's ability to enhance lifespan in a wide range of organisms.	info:pmid/21295080#body:202
BAX --+> cell cycle arrest		Regulation	Transactivation includes genes such as p21, Bax, MDM2 and GADD45 leading to induction cell cycle arrest and apoptosis and the dominant negatives (lacking the N-terminal transactivation domain) function by inhibiting TAp73 as well as other members of the p53 family.	info:pmid/18619959#body:71
BAX --+> cell cycle arrest		Regulation	BID likes other Bcl-2 family members, such as Bcl-2, Bcl-x L, Bax and Bad , has also been shown to possess the function of regulating cell proliferation and can serve as a DNA damage sensor to participate in cell cycle arrest .	info:pmid/21856084#body:22
BAX --+> cell cycle arrest		Regulation	The anti-cancer potential of Isoliquiritigenin has been reported to be accompanied through a cell cycle arrest or apoptosis regulated by various genes, such as Fas ligand (FasL)/Fas , Bax , Noxa , p53 , p21 , cyclin A and B, cdc2, and cdc25C .	info:pmid/22995316#body:4
BAX --+> cell cycle arrest		Regulation	Functional consequences of DNA damage-dependent stabilization and transcriptional activation of p53 are induction of downstream target genes, such as p21, Bax, and Puma, that are involved in cell-cycle arrest, apoptosis, and DNA repair ( ).	info:pmid/22152482#body:5
BAX --+> cell cycle arrest		Regulation	Studies in mouse embryonic fibroblasts suggest that Bax and Bak oppose cell cycle arrest in G 0 by down-regulating p27, a cyclin-dependent kinase inhibitor, opposite from the reduced p27 levels demonstrated in crypt lysates of Bak-null mice.	info:pmid/19167391#body:34
BAX --+> cell cycle arrest		Regulation	To investigate possible mechanisms by which c-Myc could exert its protective effect on p53-mediated apoptosis, we studied the transactivation activity of p53 on the promoters of bax and p21WAF1, two p53 target genes involved in apoptosis and cell cycle arrest.	info:pmid/10822369#body:137
BAX --+> cell cycle arrest		Regulation	For example, p53 and its downstream target genes (such as, cyclin G1 and Bax) which induce cell-cycle arrest, DNA repair and apoptosis are up-regulated after Ionizing radiation [8,32], but we observed no expression change of these genes during the recovery phase in our experiment.	info:pmid/21931809#cont:187
BAX --+> cell cycle arrest		Regulation	Several important regulators, such as cyclin-dependent inhibitors (p21 and p27), p53, and Bax, are degraded via this pathway (Palombella et al., 1994; Pagano et al., 1995; Li and Dou, 2000), and inhibiting proteasome activity leads to the accumulation of these proteins and results in cell cycle arrest and apoptosis.	info:pmid/15824729#body:36
BAX --+> cell cycle arrest		Regulation	We showed that interac- and anti-apoptotic proteins.1,2 tion of Wip1 and the transcription factor p53 is a major regulator of cellular stress RUNX2, specifically through dephos- responses and induces genes involved in phorylation of RUNX2 phospho-S432, cell cycle arrest, DNA repair, senescence resulted in increased expression of Bax. and apoptosis.3	info:pmid/22544321#cont:23
BAX --+> cell cycle arrest		Regulation	These p53 response elements generally consist of two tandem repeats of a sequence homologous to the consensus p53 binding sequence, 5'-PuPuPuC(A/T)(A/T)GPyPyPy-3' (16). p53 response elements have been characterized in several genes including p21, GADD45, MDM2, and bax (17), which are activated by p53 following cellular injury and, in turn, lead to cell cycle arrest, DNA repair, or apoptosis.	info:pmid/11350971#body:66
BAX --+> cell cycle arrest		Regulation	The outcome of p53 activation in cells ranges from a reversible cell-cycle arrest and induction of DNA repair to more drastic responses, such as cell death by apoptosis or senescence. p53 transactivates genes that induce apoptosis, such as FAS, BBC3 (PUMA), PMAIP1 (Noxa), and BAX, as well as genes that induce cell-cycle arrest, such as CDKN1A (p21) and GADD45.	info:pmid/19249676#body:10
BAX --+> cell cycle arrest		Regulation	On the other hand, the RT-PCR analysis demonstrated the up-regulation of p53-responsive genes, such as Fas and gadd45, in the cells exposed to 4-oxo-2-nonenal, whereas induction of the pro-apoptotic Bcl-2 family members, such as Bax and Bcl-2, was scarcely observed (Fig. 8E), suggesting that p53, which is thought to monitor the integrity of the cellular genome and responds to DNA damage by induci…	info:pmid/16251187#body:194
BAX --+> cell cycle arrest		Regulation	Several lines of evidence support our hypothesis: 1) green tea catechin-induced proteasome inhibition and green tea catechin treatment resulted in the accumulation of NFkB inhibitor I?Ba (52,85,133) and decreased NFkB expression (54,95,133,149); 2) other markers of proteasome inhibition, p21, p27, and Bax, were also affected by green tea catechins and play a role in cell cycle arrest and apoptosi…	info:pmid/22098273#cont:336
BAX --+> cell cycle arrest		Regulation	Among the numerous genetic changes involved in replicative senescence, the activation of tumor suppressors and the loss of telomere regulatory function have been well-characterized in mammalian cells . p53, a major cell cycle regulator, functions as a transcriptional activator for a variety of genes, such as cyclin-dependent kinase inhibitors (p21 WAF1) and apoptosis-inducing factors (Bax and Nox…	info:pmid/16513254#body:2
BAX --+> cell cycle arrest		Regulation	The dual role of mTNF for both cell cycle arrest and apoptosis is mediated by JNK activation, followed by activation of the cell cycle regulator p21 WAF1/CIP1 and the apoptosis-related proteins Bax and Bak and reactive oxygen species.	info:doi/10.1053/j.gastro.2004.11.060#body:203
BAX --+> cell cycle arrest		Regulation	It is considered for the treatment of psoriasis, but is also effective against various cancer cell lines, where it induces cell cycle arrest and apoptosis involving Bax-and Bak-dependent mitochondrial channels, formation of which is initiated via superoxide-dependent ASK1 release from thioredoxin and JNK activation [177, 178].	info:doi/10.2174/1389201011314030011#cont:288
TP53 --+> ZMAT3		PromoterBinding	Human wig-1 mRNA and protein is induced following activation of wild type p53 expression in our BL41-ts p53 Burkitt lymphoma cells.	info:pmid/11571644#abs:4
TP53 --+> ZMAT3		PromoterBinding	This indicates that p53 interacts specifically with these sites in the wig-1 promoter.	info:pmid/12135743#body:56
TP53 --+> ZMAT3		PromoterBinding	This provides additional evidence that PAG608 expression is regulated directly by wild-type p53.	info:pmid/9250682#body:94
TP53 --+> ZMAT3		PromoterBinding	This notion is supported by the fact that the Wig-1 promoter has a perfect p53 response element,4,6 which is typically found in promoters of cell cycle arrest-associated p53 target genes like p21.26	info:pmid/22513872#cont:178
TP53 --+> ZMAT3		PromoterBinding	The wig-1 promoter has two functional p53-binding sites and confers p53-dependent transcriptional regulation in reporter assays, demonstrating that wig-1 is a bona fide p53-target gene .	info:pmid/16844115#body:6
TP53 --+> ZMAT3		PromoterBinding	(b) Wig-1 stabilizes the p53 mRNA in a positive feedback loop in which Wig-1 transcription is induced by p53, and Wig-1 in turn binds to the U-rich region in the 3'UTR of p53 mRNA and protects it from deadenylation, thereby increasing p53 mRNA and protein levels.	info:pmid/21394102#cont:254
TP53 --+> ZMAT3		PromoterBinding	Furthermore, wig-1 has also been shown to have a complex relationship with the tumor suppressor p53, with reports indicating that p53 can control levels of wig-1 and that wig-1 can regulate levels of p53, suggesting that p53 and wig-1 tightly control each other’s expression in certain cell systems [9].	info:pmid/22347364#cont:275
ZMAT3 --+> TP53		Expression	We show here that Wig-1 binds to p53 mRNA and stabilizes it through an AU-rich element in the 3' UTR of the p53 mRNA.	info:pmid/19805223#abs:2
ZMAT3 --+> TP53		Expression	Interestingly, transient transfection with PAG608 cDNA increased p53 expression in both PC12 cells and B65 cells, indicating that PAG608 induced by p53 is able to induce p53 expression in these cells inversely.	info:pmid/12196512#abs:7
ZMAT3 --+> TP53		Expression	Thus we hypothesized that Wig-1 regulates other AU-rich element-containing mRNAs in addition to that of p53.	info:pmid/22513872#cont:29
ZMAT3 --+> TP53		Expression	Wig-1 binds to and stabilizes p53 mRNA via an U-rich region in the p53 3'UTR, forming a positive regulatory feedback loop.	info:pmid/21394102#cont:198
ZMAT3 --+> TP53		Expression	WIG-1 may bind to p53 mRNA and stabilize it through an AU-rich element in the 3’UTR of the p53 mRNA [12].	info:pmid/22794122#cont:28
ZMAT3 --+> TP53		Expression	WIG-1 could bind to p53 mRNA and stabilizes it through an AU-rich element in the 3'UTR of the p53 mRNA [18].	info:pmid/21559779#cont:163
ZMAT3 --+> TP53		Expression	For example, the p53 target protein Wig-1 (ZMAT3) has been shown to increase p53 levels by enhancing p53 messenger RNA stability ( ), while 14-3-3 sigma inhibits Mdm2-mediated ubiquitination of p53 ( ).	info:pmid/21726810#body:11
ZMAT3 --+> TP53		Expression	Furthermore, wig-1 has also been shown to have a complex relationship with the tumor suppressor p53, with reports indicating that p53 can control levels of wig-1 and that wig-1 can regulate levels of p53, suggesting that p53 and wig-1 tightly control each other’s expression in certain cell systems [9].	info:pmid/22347364#cont:275
ZMAT3 --+> TP53		Expression	Although p53-activated gene 608 is reported to be activated by p53 induction to promote apoptosis , we previously found that p53-activated gene 608 can mediate oxidative stress-induced apoptotic neuronal death by up-regulation of p53 and Bax expression through its nuclear and nucleolar localization .	info:pmid/17234339#body:56
TNFSF10 --+> leukocyte apoptosis		Regulation	TRAIL induces leukocyte apoptosis, reducing acute inflammatory responses in the lung.	info:pmid/22496351#abs:2
TNFSF10 --+> leukocyte apoptosis		Regulation	One representative experiment out of 2 is shown. recombinant TRAIL (100 ng/ml) accelerates leukocyte apoptosis ex vivo. **P < 0.01, log rank test..	info:pmid/17571163#body:93
TNFSF10 --+> leukocyte apoptosis		Regulation	The administration of recombinant TRAIL increased leukocyte apoptosis and decreased both inflammation and neuronal apoptosis, with better clinical outcome in wild-type versus TRAIL-/- mice (127).	info:pmid/23584204#cont:256
TNFSF10 --+> leukocyte apoptosis		Regulation	This large array of diverse factors include: TGF-ß, a-melanocyte stimulating hormone , soluble Fas ligand , FasL and TRAIL many of which inhibit activation or induce apoptosis of leukocytes and/or lymphocytes ( ).	info:pmid/20637194#body:45
TNFSF10 --+> leukocyte apoptosis		Regulation	Here, we describe a therapeutic approach to target and kill circulating cancer cells in the bloodstream by functionalizing leukocytes with the apoptosis-inducing ligand TRAIL, and the adhesion receptor E-selectin directly within blood under shear flow.	info:pmid/24395803#cont:24
FAS ---> leukocyte apoptosis		Regulation	However, it is known that MRL/MpJ-Tnfrsf6lpr mice have increased spontaneous apoptosis of leukocytes.	info:pmid/14989372#abs:2
FAS ---> leukocyte apoptosis		Regulation	Both incubation with activating anti-Fas antibody and betulinic acid induced apoptosis in leukocytes.	info:pmid/18408018#abs:11
FAS ---> leukocyte apoptosis		Regulation	In all 13 patients, spontaneous and Fas-mediated polymorphonuclear leukocyte apoptosis decreased more than 80% from baseline (P<.001) by postoperative day 1.	info:pmid/11529827#abs:12
FAS ---> leukocyte apoptosis		Regulation	Recently it was reported that Fas-induced apoptosis of leukocytes was mediated via GD3 (10).	info:pmid/11682464#body:101
FAS ---> leukocyte apoptosis		Regulation	As Fas-bearing leukocytes infiltrate to the border of FasL-expressing decidual cells, FasL-Fas interaction activates leukocyte apoptosis and prevents their further infiltration, resulting in a decreased number of leukocytes in the center of areas where decidual cells express FasL intensively.	info:pmid/15811517#body:97
FAS ---> leukocyte apoptosis		Regulation	Effect of Phosphoinositide 3-kinase on GM-CSF delay of polymorphonuclear leukocytes apoptosis and activation of Akt To determine whether the activation of the Phosphoinositide 3-kinase pathway is critical for the GM-CSF-induced delay of polymorphonuclear leukocytes apoptosis (survival), we studied the effect of GM-CSF on the anti-Fas monoclonal antibody-induced polymorphonuclear leukocytes apopto…	info:pmid/12429725#body:134
FAS ---> leukocyte apoptosis		Regulation	Polymorphonuclear leukocyte apoptosis involves Fas engagement.	info:doi/10.1016/S0039-6060(98)70148-5#body:100
FAS ---> leukocyte apoptosis		Regulation	As Fas-bearing leukocytes infiltrate to the border of decidual cells expressing FasL, the FasL-Fas interaction activates leukocyte apoptosis and prevents further infiltration, resulting in a decreased number of leukocytes in the center of areas where decidual cells express FasL intensively.	info:doi/10.1016/j.jri.2005.01.009#body:96
TP53 --+> DDB2		PromoterBinding	When cells are exposed to UV, the resulting accumulation of p53 activates DDB2 transcription, which leads to increased levels of UV-damaged DNA-binding protein.	info:pmid/12509284#abs:6
TP53 --+> DDB2		PromoterBinding	BRCA1 enhances p53 binding to the DDB2 promoter in vivo as well as p53-dependent transactivation of DDB2 promoter-reporter constructs through a classical p53 DNA responsive element.	info:pmid/12170778#abs:3
TP53 --+> DDB2		PromoterBinding	Following Ultraviolet light irradiation, p53 transcriptionally activates DDB2 expression.	info:pmid/23109835#cont:65
TP53 --+> DDB2		PromoterBinding	The identification of a promoter region in the human DDB2 gene that binds p53 and activates transcription further confirmed these observations .	info:pmid/15927209#body:32
TP53 --+> DDB2		PromoterBinding	It was observed that DDB2 mRNA levels was dependent on basal p53 expression and increased after DNA damage in a p53-dependent manner [88].	info:pmid/23303275#cont:197
TP53 --+> DDB2		PromoterBinding	The excess p53 proteins would then enhance DDB2 protein level, which is reduced immediately post UVR exposure, via transcriptional activation of the DDB2 gene.	info:pmid/22336944#cont:426
TP53 --+> DDB2		PromoterBinding	The promoter region of the human DDB2 gene contains p53-binding sites; upon DNA damage, p53 directly binds to the DDB2 promoter to stimulate its expression (15).	info:pmid/19541625#body:49
TP53 --+> DDB2		PromoterBinding	There is evidence for a crosstalk between DDB2 and p53. p53 stimulates DDB2 expression both at the basal level as well as following DNA damage.	info:doi/10.4161/cbt.22631#cont:184
BAX ---> leukocyte apoptosis		Regulation	The authors of the study concluded that this phenotype is probably due to induction of Bax-mediated apoptosis in the leukocytes [21].	info:pmid/22965170#cont:101
BAX ---> leukocyte apoptosis		Regulation	The co-localization of TUNEL and Bax suggested that endothelial cell injury and infiltrating leukocyte apoptosis were regulated in part by the apoptosis-promoting protein, Bax.	info:pmid/19857709#body:53
BAX ---> leukocyte apoptosis		Regulation	The colocalization of transferase-mediated dUTP nick end labeling and Bax suggests that endothelial cell injury and infiltrating leukocyte apoptosis may be regulated in part by the apoptosis-promoting protein, Bax.	info:pmid/10616213#abs:16
PPM1D ---| cell cycle arrest		Regulation	Moreover, we found that PPM1D silencing led to G0/G1 cell-cycle arrest and the accumulation of cells at the sub-G1 phase.	info:pmid/23745790#abs:7
PPM1D ---| cell cycle arrest		Regulation	Such a delay in Wip1 expression would allow p53-induced cell cycle arrest and DNA repair to proceed without premature interference.	info:pmid/17936559#body:138
PPM1D ---| cell cycle arrest		Regulation	In addition, as shown by many other groups, Wip1 up-regulation inhibits cell cycle arrest and suppresses apoptosis.	info:pmid/21163364#body:127
PPM1D ---| cell cycle arrest		Regulation	Wip1 signaling has similar effects, because Wip1 inhibits apoptosis and cell cycle arrest by inactivating several key stress-signaling proteins (7).	info:pmid/20007970#body:242
PPM1D ---| cell cycle arrest		Regulation	For example, PPM1D serves to reverse the p53 and Chk1-induced cell cycle arrest and return the cell to a homeostatic state following completion of DNA repair .	info:pmid/21376742#body:116
PPM1D ---| cell cycle arrest		Regulation	Furthermore, analysis of DNA content revealed that overexpression of PP2Cd causes cell cycle arrest in the S phase, particularly in early S phase, and concomitantly depletes cells in G0/G1 and G2 phases (Fig.10 and Table II).	info:pmid/9857069#body:322
PPM1D ---| cell cycle arrest		Regulation	Accumulating evidence indicates that Wip1 overexpression causes the deterioration of damaged cells, due not only to the suppression/inactivation of p53 function, but also abrogation of the cell-cycle arrest and checkpoint inhibition prior to the completion of DNA repair ( ).	info:pmid/22405851#body:6
PPM1D ---| cell cycle arrest		Regulation	Accumulating evidence indicates that Wip1 overexpression causes the deterioration of damaged cells, due not only to the suppression/inactivation of p53 function, but also abrogation of the cell-cycle arrest and checkpoint inhibition prior to the completion of DNA repair ( ).	info:doi/10.1016/j.biocel.2012.02.013#body:6
CCNG1 ---> cell cycle arrest		Regulation	Abrogation of cyclin G enhances p53 accumulation and phosphorylation of p53 at the Ser-15 residue, resulting in cell cycle arrest.	info:pmid/15077171#abs:4
CCNG1 ---> cell cycle arrest		Regulation	In p53-null Saos2 cells, cyclin G inhibited p73 induction in response to genotoxic stress and delayed the camptothecin-mediated cell cycle arrest.	info:pmid/12642871#abs:5
CCNG1 ---> cell cycle arrest		Regulation	Real-time PCR results demonstrated that the cell cycle arrest is mediated by up-regulation of cell cycle inhibitor genes p21, p27(Kip), and cyclin G1 in the exdpf morphants.	info:pmid/19067490#abs:6
CCNG1 ---> cell cycle arrest		Regulation	Cell cycle arrest in G2/M phase, which is known to be regulated by cyclin G, occurred at 4-h hour time-point, peaking 8 hours after the end of ultraviolet-A irradiation, suggesting that cyclin G might play a role in the cell cycle arrest.	info:pmid/17474990#abs:9
CCNG1 ---> cell cycle arrest		Regulation	Haploinsufficiency of Tcof1 perturbs mature ribosome biogenesis, resulting in stabilization of p53 and the cyclin G1-mediated cell-cycle arrest that underpins the specificity of neuroepithelial apoptosis and neural crest cell hypoplasia characteristic of Treacher Collins syndrome.	info:pmid/18246078#abs:2
CCNG1 ---> cell cycle arrest		Regulation	Cell-cycle arrest that is dependent on p53 requires transactivation of p21/WAF1, Gadd45 and cyclin G.	info:pmid/15878356#body:6
CCNG1 ---> cell cycle arrest		Regulation	Active p53 increases the transcription of cyclin G , gadd45, and p21, which are involved in cell cycle arrest.	info:pmid/15120971#body:250
CCNG1 ---> cell cycle arrest		Regulation	We postulated that the DNA damage observed in the embryonic day 6.5 embryos led to p53 activation and reduced cellular proliferation as a consequence of cyclin G1 and p21-mediated cell-cycle arrest ( ).	info:pmid/22579044#body:71
CCNG1 ---> cell cycle arrest		Regulation	For example, p53 and its downstream target genes (such as, cyclin G1 and Bax) which induce cell-cycle arrest, DNA repair and apoptosis are up-regulated after Ionizing radiation [8,32], but we observed no expression change of these genes during the recovery phase in our experiment.	info:pmid/21931809#cont:187
CCNG1 ---> cell cycle arrest		Regulation	Cyclin G mRNA, abundantly expressed in terminally differentiated tissues such as brain, muscle, spleen, and thymus, among others, is known as the transcriptional target of p53, and may play an important role in the cell cycle arrest. showed that cyclin G was involved in the G2/M arrest induced through the accumulation of p53 after the treatment of doxorubicin.	info:pmid/11516527#body:113
TP53 ---> ubiquitin-dependent protein degradation		Regulation	Treating the cells with a specific inhibitor of the proteasome inhibited the decrease of FLIP by p53, suggesting that p53 enhances the degradation of FLIP via a ubiquitin-proteasome pathway.	info:pmid/11526513#abs:6
TP53 ---> ubiquitin-dependent protein degradation		Regulation	Intriguingly, O-GlcNAcylation of p53 at Ser149 stabilizes p53 and blocks ubiquitin-dependent proteolysis (21).	info:pmid/21840999#cont:47
TP53 ---> ubiquitin-dependent protein degradation		Regulation	UV irradiation activates ataxia–telangiectasia mutated Rad3-related and p53/p21, which promote the ubiquitin-dependent proteolysis of p21 that bound to ...	info:pmid/21050139#cont:132
TP53 ---> ubiquitin-dependent protein degradation		Regulation	... indicate that inactivation of p53 by MDM2 occurs by promoting the degradation of the tumor suppressor protein through the ubiquitin-proteasome pathway ...	info:pmid/10614665#body:54
TP53 ---> ubiquitin-dependent protein degradation		Regulation	Indeed, p53 phosphorylated by the COP9 signalosome -associated kinase activity is degraded by the ubiquitin pathway involving the association of p53-MDM2 Fig. (4) [131].	info:pmid/21291372#cont:606
TP53 ---> ubiquitin-dependent protein degradation		Regulation	COP9 signalosome-specific phosphorylation of p53 between amino acids 145 and 160 promotes degradation of the protein by the ubiquitin-proteasome pathway.	info:pmid/11525756#body:28
TP53 ---> ubiquitin-dependent protein degradation		Regulation	Interaction between E6 and p53 results in the specific degradation of p53 via the ubiquitin-proteasome pathway; therefore, any loss in E6 will result in an accumulation of p53 protein.	info:pmid/16120770#body:154
TP53 ---> ubiquitin-dependent protein degradation		Regulation	In addition to the transforming properties of E7, E6 binds to the wild type form of the p53 tumor suppressor gene product resulting in a ubiquitin-dependent proteolysis and degradation of p53.	info:pmid/10786802#body:42
TP53 ---> ubiquitin-dependent protein degradation		Regulation	These workers showed that treating the cells with a specific inhibitor of the proteasome inhibited p53-induced decrease of cFLIP, suggesting that p53 enhances the degradation of cFLIP via an ubiquitin-proteasome pathway.	info:pmid/15110190#body:81
TP53 ---> ubiquitin-dependent protein degradation		Regulation	This response involves, at least in part, phosphorylation of p53 on serine 15 by ATM and phosphorylation at this site reduces the interaction of p53 with MDM2 in vivo and in vitro which suppresses the transcriptional activity of p53 by enhancing its degradation through the ubiquitin pathway.	info:pmid/10467728#body:35
TP53 ---> ubiquitin-dependent protein degradation		Regulation	In addition to cytoplasmic sequestration of p53 mediated by Parc, cytoplasmic accumulation of p53 in neuroblastoma cells can occur by "hyperactive" nuclear export via Mdm2, a Ring-finger protein that negatively regulates p53 by promoting nuclear export and ubiquitin-dependent proteolysis .	info:pmid/12526785#body:12
TP53 ---> ubiquitin-dependent protein degradation		Regulation	If p53 regulates Mitosis Arrest Deficiency 1 via the ubiquitin-proteasome pathway, the impediment of proteasome activity by the inhibitors should relieve the repressive effect by cisplatin, resulting in a rise in Mitosis Arrest Deficiency 1 protein levels comparable with the levels in cells without cisplatin treatment (Fig. 3C, lane 1).	info:pmid/12876282#body:213
TP53 ---> ubiquitin-dependent protein degradation		Regulation	... in agreement with prior studies that demonstrated inhibition of proteasome function by unit of human polyubiquitin B+1.8, 9 Impaired ubiquitin-proteasome pathway function likely contributed to the accumulation of tumor suppressor p53, which is a major ubiquitin-proteasome pathway substrate.36 Our results showed that activation of the p53 pathway plays an important role in unit of human polyub…	info:pmid/17571083#body:192
FAS ---> cell cycle arrest		Regulation	Inhibition of tumor FAS causes both cell cycle arrest and apoptosis, indicating FAS is a promising target for cancer treatment.	info:pmid/17565694#abs:2
FAS ---> cell cycle arrest		Regulation	In tumor cells, the inhibition of FAS elicits cell cycle arrest and apoptosis, so it is considered a potential drug target for oncology.	info:pmid/18796435#abs:2
FAS ---> cell cycle arrest		Regulation	Several reports have shown that FAS inhibitors retard cell growth by inducing cell cycle arrest.	info:pmid/17904792#body:115
FAS ---> cell cycle arrest		Regulation	... cyclin-dependent kinase inhibitor p21Cip1 (Agrawal et al. 2002), caspase-1 (Chin et al. 1997), Fas, and FasL (Xu et al. 1998), which will lead to ...	info:pmid/22217266#cont:164
FAS ---> cell cycle arrest		Regulation	For an example, the TNFR6 or Fas antigen and the p53 tumor suppressor limit cellular proliferation by inducing cell cycle arrest and apoptosis.	info:pmid/16672349#body:268
FAS ---> cell cycle arrest		Regulation	We recently reported that the reduction of CD95 or CD95L expression reduced cell growth of tumor cells and also caused cell cycle arrest in certain cells [10].	info:pmid/23166734#cont:270
FAS ---> cell cycle arrest		Regulation	The anti-cancer potential of Isoliquiritigenin has been reported to be accompanied through a cell cycle arrest or apoptosis regulated by various genes, such as Fas ligand (FasL)/Fas , Bax , Noxa , p53 , p21 , cyclin A and B, cdc2, and cdc25C .	info:pmid/22995316#body:4
FAS ---> cell cycle arrest		Regulation	In particular, the FAS inhibitors cerulenin (2S,3R-epoxy-4-oxo-7E,10E-dodecadienamide) and C75 (3-carboxy-4-octyl-2-methylenebutyrolactone) induce a rapid decline of fatty acid synthesis in tumor cells, with subsequent reduction of DNA synthesis, cell cycle arrest, and apoptosis (16, 17).	info:pmid/14563831#body:72
FAS ---> cell cycle arrest		Regulation	Addition of PP2 to anti-APO-1 or TRAIL increased the fraction of apoptotic cells in all three cell lines and caused cell cycle arrest, thus showing that the pro-apoptotic effect of PP2 is not limited to hepatoma cell lines nor is it dependent on p53 expression ( B).	info:pmid/17224200#body:60
FAS ---> cell cycle arrest		Regulation	Corresponding to this result, sho-saiko-to induced apoptosis of tumor cells, at least in part, through the promotion of expression of cell surface Fas and Fas-ligand and caused cell cycle arrest by regulating cyclin-dependent kinase activities (Liu et al, 1998).	info:pmid/11564179#body:45
FAS ---> cell cycle arrest		Regulation	Lastly, suppression of FAS via Small-interference RNA partially diminished the inhibitory effect of activated Liver X receptor on cell proliferation ( Fig. 6), implying that upregulation of FAS might be important for activated Liver X receptor-induced cell cycle arrest, at least in part.	info:pmid/20847297#cont:202
FAS ---> cell cycle arrest		Regulation	The outcome of p53 activation in cells ranges from a reversible cell-cycle arrest and induction of DNA repair to more drastic responses, such as cell death by apoptosis or senescence. p53 transactivates genes that induce apoptosis, such as FAS, BBC3 (PUMA), PMAIP1 (Noxa), and BAX, as well as genes that induce cell-cycle arrest, such as CDKN1A (p21) and GADD45.	info:pmid/19249676#body:10
TP53 ---> TNFRSF10B		PromoterBinding	Irradiation results in a p53-dependent increase in death receptor5 membrane expression.	info:pmid/18793956#abs:10
TP53 ---> TNFRSF10B		PromoterBinding	Silencing of p53 strongly decreased death receptor 5 mRNA expression resulting in abrogation of drozitumab-induced apoptosis.	info:pmid/23670273#abs:5
TP53 ---> TNFRSF10B		PromoterBinding	Interestingly, the death receptor 5 promoter region contains p53 binding site in intron 1.	info:pmid/19577358#body:237
TP53 ---> TNFRSF10B		PromoterBinding	Significantly, loss of p52 did not affect p53 binding to the p21, Death Receptor5 and PUMA promoters.	info:pmid/16990795#body:229
TP53 ---> TNFRSF10B		PromoterBinding	Besides p53, potential binding sites for other transcription factors were identified in the upstream region of death receptor5 gene.	info:pmid/19720557#body:113
TP53 ---> TNFRSF10B		PromoterBinding	Phosphorylated p53 accumulates in the nucleus and directly regulates transcription of the DR4/death receptor5 gene via an intronic sequence-specific p53 binding site, which is regulated by a redox mechanism.	info:pmid/17220355#body:334
TP53 ---> TNFRSF10B		PromoterBinding	The transcriptional regulation of death receptor 5 is complex and the multiple transcription factor binding sites of CHOP (CCAAT/ enhancer-binding protein-homologous protein), p53 and nuclear factor kappa-light-chain-enhancer of activated B cells (NF-?B), are present in the death receptor 5 upstream region (26,27).	info:pmid/21152878#cont:162
TP53 ---> TNFRSF10B		PromoterBinding	The p53-dependent induction after irradiation of mouseKILLER/DR5 agrees with previous published reports that the KILLER/DR5 promoter contains p53 binding sites and that KILLER/DR5 is induced in a p53-dependent manner after DNA damage in human and mouse tumor cell lines (Wu et al., 1997, 1999; Takimoto and El-Deiry, 2000).	info:pmid/11498783#body:133
TNFSF10 --+> cell cycle arrest		Regulation	We found that TRAIL induced apoptosis and cell cycle arrest in human gastric cancer cell lines, and that this effect was mediated by nitrous oxide production, and activation of both the extrinsic and intrinsic signaling pathways of apoptosis.	info:pmid/23871247#abs:5
TNFSF10 --+> cell cycle arrest		Regulation	RSV sensitizes cells to TRAIL-induced apoptosis via aG1 cell-cycle arrest and survivin depletion.	info:pmid/19432534#cont:680
TNFSF10 --+> cell cycle arrest		Regulation	In addition, it has been shown that TRAIL induces cell cycle arrest in normal T lymphocytes [10, 21].	info:pmid/21086019#cont:217
TNFSF10 --+> cell cycle arrest		Regulation	The possible mechanism is that TRAIL with the extract may act as an activator of the apoptotic signalling pathway and/or the cell cycle arrest pathway.	info:pmid/20438825#body:116
TNFSF10 --+> cell cycle arrest		Regulation	This effect was associated with induction of the secreted death ligand TRAIL, which could induce apoptosis and cell cycle arrest of adjacent non-transfected cells [48].	info:pmid/16603078#body:236
TNFSF10 --+> cell cycle arrest		Regulation	These findings indicate that caspase activity was required for resveratrol-mediated sensitisation for TRAIL-induced apoptosis, but not for resveratrol-induced cell cycle arrest or modulation of expression of p53, p21 or survivin protein.	info:pmid/15763656#body:76
TNFSF10 --+> cell cycle arrest		Regulation	We propose that this may be due to a preferential shift toward cell cycle arrest followed by DNA damage repair over the apoptotic induction driven by TRAIL, under protector genotype background condition of TP53 codon 72 and BRCA2 5'UTR [31].	info:pmid/20443055#cont:206
TNFSF10 --+> cell cycle arrest		Regulation	Addition of PP2 to anti-APO-1 or TRAIL increased the fraction of apoptotic cells in all three cell lines and caused cell cycle arrest, thus showing that the pro-apoptotic effect of PP2 is not limited to hepatoma cell lines nor is it dependent on p53 expression ( B).	info:pmid/17224200#body:60
PPM1D ---> TP53		ProtModification	PPM1D also dephosphorylates p53 at phospho-Ser 15.	info:pmid/15870257#abs:4
PPM1D ---> TP53		ProtModification	The oncogenic phosphatase Wip1 acts as an important regulator in DNA damage pathway by dephosphorylating a spectrum of proteins including p53, p38, Chk1, Chk2, and ATM.	info:pmid/19395378#abs:3
PPM1D ---> TP53		ProtModification	This dephosphorylation of p53 and Chk1 by PPM1D may result in reduced functional activities and is accompanied by suppression of DNA damage-induced cell cycle checkpoints and some aspects of DNA repair.	info:pmid/15970689#abs:4
PPM1D ---> TP53		ProtModification	Recent data suggest that Wip1 directly dephosphorylates Ser15 of human p53 (12).	info:pmid/17158963#body:130
PPM1D ---> TP53		ProtModification	In addition, Wip1 dephosphorylates p53 at ATM-targeted phospho-serine 15 (39).	info:pmid/16912047#body:283
PPM1D ---> TP53		ProtModification	PPM1D dephosphorylates Chk1 and p53 and abrogates cell cycle checkpoints.	info:pmid/18356920#body:731
PPM1D ---> TP53		ProtModification	PPM1D dephosphorylates Chk1 and p53 and abrogates cell cycle checkpoints.	info:pmid/19779493#body:462
PPM1D ---> TP53		ProtModification	Moreover, miR-29 suppresses the phosphatase PPM1D, which normally dephosphorylates p53.	info:pmid/22294612#cont:364
PPM1D ---> TP53		ProtModification	PPM1D dephosphorylates Chk1 and p53 and abrogates cell cycle checkpoints.	info:pmid/19223857#body:401
PPM1D ---> TP53		ProtModification	To distinguish these possibilities, we examined the ability of Wip1 to dephosphorylate p53.	info:pmid/11101524#body:206
PPM1D ---> TP53		ProtModification	Furthermore, Wip1 also dephosphorylates p53 at Ser15, thus attenuating the DNA damage response (41).	info:pmid/23612976#cont:549
PPM1D ---> TP53		ProtModification	In addition to inhibiting ATM phosphorylation of p53 serine 15, Wip1 dephosphorylates p53 at this site ( ).	info:pmid/17936559#body:160
PPM1D ---> TP53		ProtModification	As anticipated, WIP1 dephosphorylates several repair proteins including ATM, p53, CHK1, CHK2, MDM2, and p38 .	info:pmid/21930385#body:79
PPM1D ---> TP53		ProtModification	PPM1D dephosphorylates Chk1 and p53 and abrogates cell cycle checkpoints.	info:pmid/21119599#body:286
PPM1D ---> TP53		ProtModification	Wip1 dephosphorylates at least six proteins, ataxia-telangiectasia mutated (ATM), Chk1, Chk2, p53, p38 and Mdm2 ( ).	info:pmid/22325093#body:8
PPM1D ---> TP53		ProtModification	(e) Wip1 dephosphorylates p53 at Ser 15, a phosphorylation site that recruits PP2A/B56g to p53 to dephosphorylate Thr 55.	info:pmid/20838380#cont:124
PPM1D ---> TP53		ProtModification	WIP1 has already been shown to dephosphorylate ATM, CHK1, CHK2, p53, and MDM2 at ATM/ATR-phosphorylated sites (10,-,13).	info:pmid/20118229#body:368
PPM1D ---> TP53		ProtModification	Wip1 was shown to dephosphorylate ATM, Chk1, Chk2, p53, and Mdm2, enabling cells to return to their homeostatic state.	info:pmid/22405851#body:117
PPM1D ---> TP53		ProtModification	We previously showed that WIP1 can negatively regulate p53 by dephosphorylating p53 at serine 15, a site phosphorylated by the ATR kinase in response to ultraviolet damage .	info:pmid/20451471#body:22
PPM1D ---> TP53		ProtModification	Later, p53 is dephosphorylated or inactivated by negative regulators such as Mdm2 and Wip1, and the JNK-c-Jun pathway thus ultimately becomes the major activator of the Wip1 promoter.	info:pmid/20093361#body:283
PPM1D ---> TP53		ProtModification	Previously, human Cdc14 phosphatase has been reported to interact with and dephosphorylate p53 at Ser-315 while PPM1D dephosphorylates p53 at Ser15 without binding (Li et al., 2000; Lu et al., 2005).	info:pmid/20562916#cont:426
PPM1D ---> TP53		ProtModification	Interestingly, Wip1 appears to dephosphorylate preferably a phosphorylated serine or threonine followed by a glutamine in Chk2 as well as Chk1 and p53 (39, 48).	info:pmid/16798742#body:80
PPM1D ---> TP53		ProtModification	Moreover, Wip1/PPM1D dephosphorylates Chk1, Chk2, ?-H2AX, and p53 , while ATM-regulated PP1 activity acts on p53 and on Chk2-dependent phosphorylation of Brca1 .	info:pmid/20599567#body:119
PPM1D ---> TP53		ProtModification	It has also been reported that Wip1 dephosphorylates the two ATM/ATR (ATM and Rad-3-related) targets, Chk1 and p53 (40, 41), thereby suppressing intra-S and G2/M checkpoint regulations.	info:pmid/18482988#body:61
PPM1D ---> TP53		ProtModification	It is well established now that once wip1 is induced by p53, wip1 not only directly dephosphorylates p38mitogen-activated protein kinase (as mentioned above) but Mdm2, p53 and ATM as well.	info:pmid/22983193#cont:158
PPM1D ---> TP53		ProtModification	Tumours Additional comments on p53... p53 pathway-based therapies General conclusion References In vitro dephosphorylation of p53 by the phosphatases PP1, PP2A, PP5, PPM1D and CDC14 has been shown.	info:pmid/16728565#body:221
PPM1D ---> TP53		ProtModification	Type 2C phosphatases are required in yeast for checkpoint deactivation by dephosphorylating Rad53 [15], and type 2C phosphatase Wip1 may play a similar role in human cells by dephosphorylating p53, ATM/ATR and p38 [18].	info:pmid/20101404#cont:246
PPM1D ---> TP53		ProtModification	However, cells lacking p53 do dephosphorylate Chk1 and recover from a G2 checkpoint arrest , and so in this context either PPM1D must dephosphorylate Chk1 independently of p53, or another phosphatase must substitute.	info:pmid/17851138#body:51
PPM1D ---> TP53		ProtModification	WIP1 dephosphorylates multiple proteins in the ATM/ATR DNA damage response pathway, such as CHK1, CHK2, p53, MDM2 and H2AX (Takekawa et al., 2000; Lu et al., 2005a, 2007; Fujimoto et al., 2006; Shreeram et al., 2006a; Macurek et al., 2010; Moon et al., 2010).	info:pmid/21765465#cont:44
PPM1D ---> TP53		ProtModification	Not only is p53 a direct target of Wip1 (Lu et al, 2005), but Wip1 can also dephosphorylate ATM, Chk1, Chk2, p38, and Mdm2, all direct regulators of p53 (Takekawa et al, 2000; Lu et al, 2004, 2005, 2007; Fujimoto et al, 2006; Shreeram et al, 2006a; Oliva-Trastoy et al, 2007).	info:pmid/19713933#body:119
PPM1D ---> TP53		ProtModification	Other confirmed target genes are the anti-apoptotic BCL2 gene and WIP1 , which dephosphorylates key DNA damage checkpoint proteins such as ATM, Chk1/2 and P53, thereby inactivating them, which enables cell cycle recovery after genotoxic stress .	info:pmid/21477600#body:106
PPM1D ---> TP53		ProtModification	Ppm1d is a phosphatase that acts as a negative regulator of DNA damage response by dephosphorylating important components of this process such as p53, Chk1 (checkpoint kinase 1), Chk2 (checkpoint kinase 2), p38, ? -H2AX (phosphorylated histone H2AX) or ATM (ataxia telangiectasia mutated) [36,37].	info:pmid/22103512#cont:56
PPM1D ---> TP53		ProtModification	It has been reported that ataxia-telangiectasia mutated protein (ATM), p38 Mitogen-activated protein kinase, and checkpoint kinases 1 and 2 (Chk1 and Chk2) are upstream kinases of p53 phosphorylation, and dephosphorylation of p53 is catalyzed by wild-type p53-induced phosphatase 1 (Wip1).	info:pmid/20193703#body:111
PPM1D ---> TP53		ProtModification	Considering that Wip1 specifically dephosphorylates p53 serine 15, in which the transcriptional activity of p53 is controlled such that p53 transcriptional activity is inhibited, Wip1 expression in feeder cells modulates p53 transcriptional activation and subsequently suppresses dickkopf-1 expression after mitomycin C pretreatment.	info:pmid/20803129#cont:154
PPM1D ---> TP53		ProtModification	To date, the role of Wip1 in the DNA damage response has been primarily defined as that of a homeostatic regulator, given that Wip1 dephosphorylates DNA damage response factors, including ATM, ATR, p53, Chk1, Chk2, UNG2, and H2AX, thereby restoring their activities to normal homeostatic levels after DNA damage repair.34	info:pmid/23907458#cont:195
PPM1D ---> TP53		ProtModification	Once upregulated, PPM1D has been shown to dephosphorylate and downregulate several targets, particularly proteins associated with the DNA damage response pathway initiated by the ATM (ataxia telangiectasia mutated) or ATR (ATM-and Rad3-related) protein kinases, and including tumour suppressors with a proven role in cancer susceptibility such as p53 (ref. 17), ATM18 and CHK2 (ref. 19).	info:pmid/23242139#cont:297
PPM1D ---> TP53		ProtModification	Wip1 was shown to dephosphorylate ATM, Chk1, Chk2, p53, and Mdm2, enabling cells to return to their homeostatic state.	info:doi/10.1016/j.biocel.2012.02.013#body:117
TP53 ---> PPM1D		PromoterBinding	A, Chromatin Immunoprecipitation analysis of p53 and c-Jun binding to the Wip1 promoter was performed in A549 cells.	info:pmid/20093361#body:184
TP53 ---> PPM1D		PromoterBinding	To further examine the role of p53 in the regulation of Wip1 activation, we transfected cells with Wip1-p53mut-Luc, which contains a mutation in the p53 response element of the Wip1 promoter, and measured Wip1 promoter activity.	info:pmid/22405851#body:78
TP53 ---> PPM1D		PromoterBinding	To further examine the role of p53 in the regulation of Wip1 activation, we transfected cells with Wip1-p53mut-Luc, which contains a mutation in the p53 response element of the Wip1 promoter, and measured Wip1 promoter activity.	info:doi/10.1016/j.biocel.2012.02.013#body:78
p38 ---> cell cycle arrest		Regulation	These results suggest that endogenous activity of p38 MAP kinases may be required for committing K562 cells to cell cycle arrest and erythroid differentiation under conditions of CTP depletion.	info:pmid/15385935#abs:7
p38 ---> cell cycle arrest		Regulation	Four MAP kinase families, ERK, p38 MAP kinase, JNK, and ERK5, have been well characterized. p38 mitogen-activated protein kinases usually plays a role in regulating apoptosis, cell cycle arrest and cytokines production, et al.	info:pmid/18021564#abs:7
p38 ---> cell cycle arrest		Regulation	Indeed, activation of p38 kinases by ectopic expression of MKK6EE causes cell cycle arrest in skeletal and cardiac myocytes .	info:pmid/16129633#body:198
p38 ---> cell cycle arrest		Regulation	This is why JNK and p38 are also called the stress-activated protein kinases . p38 mitogen activated protein kinases are known to be involved in cell cycle arrest in response to various environmental insults and contribute to the inhibition of cell transformation and indeed it has been shown that p38a-deficient cells are resistant to reactive oxygen species-induced apoptosis, enabling cell transf…	info:pmid/21288735#body:189
XPC ---> cell cycle arrest		Regulation	These results suggest that the XPC protein plays a critical role in initiating the cisplatin DNA damaging treatment-mediated signal transduction process, resulting in activation of the p53 pathway and cell cycle arrest that allow DNA repair and apoptosis to take place.	info:pmid/15107491#abs:8
XPC ---> cell cycle arrest		Regulation	In addition to its role in DNA repair, XPC also play an important role in cell-cycle arrest and activation of the p53 pathway [34].	info:pmid/17498315#body:161
XPC ---> cell cycle arrest		Regulation	The results obtained from this study further suggest that the XPC protein is involved in DNA damage-mediated cell cycle arrest and apoptosis.	info:pmid/15353127#body:220
XPC ---> cell cycle arrest		Regulation	These results suggest that the XPC protein plays a critical role in initiating the cisplatin DNA-damaging treatment-mediated signal transduction process, triggering cell cycle arrest.	info:pmid/15894512#body:40
TP53 ---> XPC		PromoterBinding	Regulation of XPC expression is governed in part by p53 at the transcriptional level.	info:pmid/23050045#abs:2
TP53 ---> XPC		PromoterBinding	Analysis of the human XPC gene sequence revealed a putative p53 response element in the XPC promoter that was capable of mediating sequence-specific DNA binding to p53 in vitro.	info:pmid/12242345#abs:7
TP53 ---> XPC		PromoterBinding	We further confirmed by gel shift assays and promoter-reporter assays (unpublished data) that p53 regulation of XPC occurred primarily through a p53 response element located in the promoter of the XPC gene.	info:pmid/12967652#body:29
TP53 ---> XPC		PromoterBinding	In addition, studies showed that the XPC promoter region contains some binding sites of transcription factors, such as p53 [27], AP1, and EGR1 [28]; thus, rs3731055 G > A change might alter the effect on these protein-DNA interactions.	info:pmid/17498315#body:157
XPC ---| TP53		Expression	Furthermore, we found that XPC participates in the MDM2-mediated p53 degradation pathway via direct interaction with MDM2.	info:pmid/24258024#abs:3
SESN1 ---> cell cycle arrest		Regulation	Similarly, the mutant medial nasal prominences showed upregulation of 71 genes involved in the cell cycle, again with four (Msh2, Men1, Ppm1q and Sesn1) involved in cell cycle arrest.	info:pmid/23872235#body:140
XPC --+> ubiquitin-dependent protein degradation		Regulation	Under normal conditions XPC protein is associated with HR23B (mammalian homolog of yeast RAD23) protein (or in its absence HR23A protein), which stabilizes XPC by reducing its degradation via the ubiquitin-proteasome pathway.	info:pmid/12509261#body:195
DDB2 ---> cell cycle arrest		Regulation	Degradation of DDB2 might contribute to cell cycle arrest by preventing its enhancement of E2F1 transcriptional activity.	info:pmid/12509284#body:305
CDKN1A ---> p53-mediated DNA damage response		Regulation	Here we show that ectopic expression of HIC1 in MDA-MB-231 cells or its overexpression in BJ-Tert fibroblasts induces decreased mRNA and protein expression of p21 (CIP1/WAF1) another member of this CKI family that plays essential roles in the p53-mediated DNA damage response.	info:pmid/23178572#abs:3
CDKN1A ---> p53-mediated DNA damage response		Regulation	In response to replicative stress, Fanconi Anemia stem and progenitor cells mount an aberrant p53-mediated DNA damage response leading to a cell cycle arrest that is dependent on the induction of the inhibitor p21Cdkn1a. p53 and p21 silencing rescued the resulting hematopoietic defects in vitro and in vivo.	info:doi/10.1016/j.stem.2013.05.005#body:31
TP53 --+> SESN1		Expression	Furthermore, inhibition of p53 partially blocks the observed increase in SOD-2 and sestrin-1 expression indicating that p53 expression is upstream of both antioxidants.	info:pmid/19226370#abs:7
TP53 --+> SESN1		Expression	Induction of PA26 protein expression by p53 .	info:pmid/9926927#body:126
TP53 --+> SESN1		Expression	Decline of p53 function with age can repress Sestrin1 and Sesn2 expression, weakening protection from oxidative stress and elimination of age-associated ...	info:pmid/20712410#cont:268
TP53 --+> SESN1		Expression	In addition, activation of p53 by genotoxic stress causes the transactivation of two p53-target genes, Sestrin 1 and 2, both of which are negative ...	info:pmid/21967333#cont:269
TP53 --+> SESN1		Expression	Interestingly, we also noted that the expression of GPX1, SESN1 and SESN2 were also inhibited following p53 RNA interference in SiHa cells.	info:pmid/17567683#body:176
TP53 --+> SESN1		Expression	Sesn1 and Sesn2 expression, elevated by p53 in response to genotoxic stress, has been shown to be responsible for the resistance to oxidative stress induced by p53 both in vitro and in vivo ( ).	info:pmid/18762019#body:19
TP53 --+> SESN1		Expression	Sesn1 and Sesn2 expression, elevated by p53 in response to genotoxic stress, has been shown to be responsible for the resistance to oxidative stress induced by p53 both in vitro and in vivo[14,17,18].	info:pmid/20729871#cont:34
TP53 --+> SESN1		Expression	On one hand, p53 facilitates autophagy by inducing expression of a damage-regulated autophagy modulator , sestrin 1, sestrin 2, AMP-dependent kinase and/or inhibiting mTOR pathway .	info:pmid/23945296#cont:113
TP53 --+> SESN1		Expression	Recent studies showed that p53 downregulates mammalian target of rapamycin complex 1 activity by elevating the expression of Sestrin1 and Sestrin2 , which, in turn, activate tuberous sclerosis complex2 by activating AMPK ( ).	info:pmid/20412774#body:37
TP53 --+> SESN1		Expression	Thus, by analogy to p53, which induces the expression of Sestrin 1 and 2, reduces ROS levels and inhibits mTORC1, forkhead box O induces the expression of Sestrin 3 to reduce ROS and inhibit mTORC1 ( ).	info:pmid/21440577#body:76
TP53 --+> SESN1		Expression	Then, we analyzed the effect of Pyrrolidine dithiocarbamate on the expression of the glutathione peroxidase 1 , sestrin 1 ( SESN1), and sestrin 2 ( SESN2) genes, which are known to be up-regulated by p53 and encode products that act as antioxidants .	info:pmid/16904205#body:88
TP53 --+> SESN1		Expression	Under low-level stress p53 transcriptionally activates expression of antioxidant genes (such as sestrin-1, sestrin-2, and catalase), while upon severe chronic stress p53 induces expression of pro-oxidant and proapoptotic genes to facilitate cell death (Budanov 2011).	info:pmid/22450766#cont:30
TP53 --+> SESN1		Expression	It is also worth mentioning that ATM/p53 signaling mutations in humans and mice, which strongly reduce hepatic expression of Sestrin1-Sestrin3, are associated with insulin resistance and aberrant glucose metabolism ( ; ; ).	info:pmid/22958918#body:166
TP53 --+> SESN1		Expression	Upon DNA damage and oxidative stress, p53 promotes the expression of Sestrin-1 and Sestrin-2, which in turn promote AMP-activated protein kinase activation with the final goal of negatively regulating cell growth through the mammalian target of rapamycin	info:pmid/22528680#cont:204
TP53 --+> SESN1		Expression	The AKT/mTOR and NF-?B signaling pathways are frequently activated in various types of tumors and can promote glycolysis in tumors . p53 induces the expression of IGF-BP3 and PTEN to negatively regulate the AKT signaling, and induces the expression of AMPK-ß, TSC2, Sestrin 1 and 2, and REDD1 to negatively regulate the mTOR signaling .	info:pmid/24374014#body:28
TP53 --+> SESN1		Expression	It has previously been reported that signaling through the P53 pathway can lead to apoptosis under stress conditions (such as radiation therapy) through transcription of stress response genes, such as TP53I3, PUMA, SESN1, and SESN2.22 Several of those genes were also induced in our study, corroborating the role for p53 in inducing cytotoxicity through oxidative damage.	info:pmid/19575017#body:150
TP53 --+> SESN1		Expression	Therefore, the regulation of IGF-BP3 and PTEN by p53 negatively regulates IGF-1/AKT signaling, further leading to the negative regulation of mTOR complex 1 activity through the direct phosphorylation of TSC2 by AKT. p53 also induces TSC2 and ß-subunits of AMPK . p53 induces the expression of Sestrin 1 and Sestrin 2, that interact with the a-subunits of AMPK and result in the phosphorylation of AM…	info:pmid/20399660#body:67
TP53 --+> SESN1		Expression	Low levels of p53 protein induce the expression of highly responsive, antioxidant genes, including sestrin 1 and sestrin 2, that serve to decrease the levels of intracellular reactive oxygen species that might otherwise contribute to DNA damage and genomic instability ( ). p53 can also promote the expression of cell-cycle arrest genes, including p21 WAF1, that modulate the cell cycle and provide …	info:pmid/22055193#body:3
TP53 --+> SESN1		Expression	The authors find that p53 activates the expression of the Sestrin1 and Sestrin2 genes and reveal a new pathway in which the sestrin1/2 proteins activate AMPK to phosphorylate TSC2 and thereby inhibit mTOR activation.	info:doi/10.1016/j.cell.2008.07.034#body:23
TLR --+> FAS		Expression	Toll-like receptor stimulation significantly induced degranulation as well as tumor necrosis factor alpha (TNF-a)-related apoptosis-inducing ligand, Fas, and TNF-a protein expression in NKp46(high) NKs.	info:pmid/22505144#abs:12
TLR --+> FAS		Expression	None of the Toll-like receptor ligands induced significant changes in FasR and CD40 expression, except for poly-I:C that moderately, but not significantly, upregulated the expression of these two surface molecules.	info:pmid/17068485#body:144
TLR --+> FAS		Expression	Moreover, as described in recent reports, Toll-like receptors induce apoptosis through the production of certain proapoptotic factors (Fas-associated death domain, caspase-8, protein kinase R), which accounts for an important defense mechanism against some incurable pathogenic infections.18	info:pmid/23429360#cont:113
FAS --+> TLR		Regulation	These results confirmed that MyD88 was required for Fas-induced and Toll-like receptors-2-induced CXCL2/MIP-2 production but not for Toll-like receptors-3-induced CXCL2/MIP-2 production (Fig. 4 ).	info:pmid/17576821#body:144
TLR --+> TBK1		Regulation	We identified the domains of Syk that interacted with TRAF3, TRAF6, TAK1, and TBK1, factors activated by multiple Toll-like receptors, which suggests that Syk may act as a common regulator of various Toll-like receptor responses.	info:pmid/23962979#abs:7
TLR --+> TBK1		Regulation	Mammalian IRF3 is activated by phosphorylation of TBK1 mediated by Toll-like receptor or RLR signaling [28].	info:pmid/23251565#cont:431
TLR --+> TBK1		Regulation	TBK1 is activated by a variety of PPRs, including Toll-like receptors, cytosolic RNA receptors, and cytosolic DNA receptors ( ).	info:pmid/22607800#body:62
TLR --+> TBK1		Regulation	In fact, we noticed that the Toll-like receptor-stimulated phosphorylation of TBK1 and IKKe was actually enhanced in cells pre-treated with BX-795 [67].	info:pmid/24450622#cont:262
TLR --+> TBK1		Regulation	Toll-like receptors, through their interactions with the adaptor molecule Toll/IL-1 receptor domain-containing adaptor inducing interferon (TRIF), induces ...	info:pmid/21438756#cont:17
TLR --+> TBK1		Regulation	This proves that kinases, especially TBK1, can be a regulatory target in Toll-like receptor signaling, and provide a potential base for developing an inflammation inhibitor.129,130	info:pmid/21488180#cont:371
TLR --+> TBK1		Regulation	TLR3, unlike other Toll-Like Receptors, uses the adaptor protein TRIF to transduce signals to activate IRF3 kinases, such as IKKe or TBK1.	info:pmid/19688328#cont:88
TLR --+> TBK1		Regulation	Toll-like receptors (TLR3 and TLR4) and the cytosolic receptors (RIG-I and MDA-5) recognize bacterial lipopolysaccharide or viral dsRNA and induce the phosphorylation of TBK1 [1].	info:pmid/24027431#cont:8
TLR --+> TBK1		Regulation	Engagement of TLRs triggers Toll-interleukin receptor adaptor recruitment to activate I?B kinases s such as TBK1 and I?B kinasesß culminating in the activation of nuclear factor-?B and interferon regulatory factor family members ( ) .	info:pmid/24316012#body:22
TLR --+> TBK1		Regulation	Upon activation, these TLRs recruit the adaptor proteins MyD88 or TRIF (Toll/interleukin-1 receptor domain-containing adaptor-inducing interferon-ß) to activate the IkB kinase complex and the IkB kinase-related kinases TBK1 and IkB kinasee (1, 10).	info:pmid/17008311#body:60
TLR --+> TBK1		Regulation	This model suggests that stimulation of immunoreceptors such as TLRs, RLRs, and STING results in the recruitment of TBK1 and IRF-3 to the signaling complex, and the induced proximity of TBK1 leads to the activation of the kinase and subsequent phosphorylation of IRF-3 ( ).	info:pmid/23746807#body:180
TLR --+> TBK1		Regulation	Upon activation by pathogen associated molecular patterns, toll-like receptors interact with TRIF to activate TBK1 and phosphorylate interferon regulatory factor 3/7 ( ), thus signals are transmitted into nucleus, where the transcription of IFN-ß and other IFN-regulated genes are activated ( ).	info:pmid/23732407#body:16
TLR --+> TBK1		Regulation	RNF41 regulates toll-like receptor -mediated responses through ubiquitylation of MyD88 and TBK1 (Singh et al., 2009) and has been implicated in the ubiquitin-mediated proteolysis of two ubiquitin ligases, BRUCE and PARKIN (Qiu et al., 2004; Zhong et al., 2005).	info:pmid/24259665#cont:39
TLR --+> TBK1		Regulation	Toll-like receptors, through its interactions with the adaptor molecule TRIF (Toll/IL-1 receptor domain-containing adaptor inducing interferons), induces activation of TANK-binding kinase 1 (TBK1) and the noncanonical I?B kinases (IKK-e) leading to phosphorylation of interferons regulatory factor 3 (IRF-3) and finally to induce interferons-ß transcription, while RIG-I, recruiting virus-induced si…	info:pmid/23399837#body:4
TLR --+> TBK1		Regulation	Thus, the scenario for IRF-3 activation by TLR4 or TLR3 is that these TLRs (and probably other TLRs) recruit TRIF/TICAM-1 to activate IRF-3 via TBK1/IKKe.	info:doi/10.1016/S0006-291X(03)01049-0#body:16
p38 ---> TP53		ProtModification	Kinase assays provided direct evidence that p38MAPKs phosphorylated p53 within 30 min of cyclic strain.	info:pmid/12205035#abs:4
p38 ---> TP53		ProtModification	The MAP kinases, ERKs, JNKs, or p38 kinases, are involved in resveratrol-induced activation of p53 and apoptosis.	info:pmid/12628512#abs:7
p38 ---> TP53		ProtModification	Both JNK and p38 kinases are known to phosphorylate and activate TP53 [63,64].	info:pmid/22384045#cont:239
p38 ---> TP53		ProtModification	... p38 mitogen-activated protein kinases phosphorylate p53 at several other sites, including Ser20, Ser33, Ser37, and Ser46, although it remains unclear ...	info:pmid/20969480#cont:184
p38 ---> TP53		ProtModification	There is evidence that p38 mitogen-activated protein kinases can phosphorylate p53 ( ), leading to its activation ( ).	info:pmid/11404045#body:147
p38 ---> TP53		ProtModification	Both, JNK and the p38 kinases, are activated in response to DNA damage or hypoxia, and both can phosphorylate the p53 protein .	info:pmid/15865932#body:109
p38 ---> TP53		ProtModification	Taken together, we concluded that p38 mitogen-activated protein kinases is only partially responsible for the activation of p53 in Transmissible gastroenteritis virus-infected cells.	info:pmid/23677787#cont:542
p38 ---> TP53		ProtModification	A possible transcription factor candidate to account for the differences in apoptosis and Fas expression produced by p38a deficiency is p53, which can be phosphorylated on different residues by p38 mitogen-activated protein kinases (Bulavin et al., 1999[Go]; Huang et al., 1999[Go]; Sánchez-Prieto et al., 2000[Go]; Bulavin et al., 2002[Go]; Kwon et al., 2002[Go]) and can induce Fas expression (Mun…	info:pmid/14617800#body:276
p38 ---> TP53		ProtModification	Kinase assays provided direct evidence that p38MAPKs phosphorylated p53 within 30 min of cyclic strain.	info:doi/10.1016/S0021-9150(02)00073-4#body:84
p38 ---> TP53		ProtModification	Finally, recent reports demonstrated that p38 mitogen-activated protein kinases phosphorylated p53 at serine 15 in response to UV irradiation and resververatrol treatment .	info:doi/10.1016/j.bcp.2003.07.014#body:122
TP53 --+> BIK		PromoterBinding	Small interfering RNA suppression of p53 expression as well as overexpression of dominant-negative p53 effectively inhibited the fulvestrant induction of BIK mRNA, protein, and apoptosis.	info:pmid/17047080#abs:7
TP53 --+> BIK		PromoterBinding	Further, p53 independently induced BIK RNA and protein, and BIK alone stimulated cell death in p53-null cells, dependent on the activation of caspases.	info:pmid/11971188#abs:3
TP53 --+> BIK		PromoterBinding	However, our promoter experiments indicate that it is ?Np73 and not p53 which is the member of the p53 family that activates the BIK promoter.	info:pmid/22873408#cont:271
TP53 --+> BIK		PromoterBinding	It is noteworthy that Mathai et al found that BIK expression in KB human oral epithelial cells depends on P53, but the authors did not identify functional p53-interacting elements in the BIK promoter (11).	info:pmid/24100375#cont:177
TP53 --+> BIK		PromoterBinding	Mathai et al. (44) reported that expression of the Bik mRNA transcripts in the KB human oral epithelial cells depends on the p53 tumor suppressor, but the authors did not identify functional p53-interacting elements in the BIK promoter.	info:pmid/14983013#body:186
TP53 --+> TNFSF10		PromoterBinding	A human p53-expressing adenovirus (Ad-p53) induced TRAIL mRNA and protein expression in HCT116 p53-/- human colon cancer cells.	info:pmid/19106633#abs:3
TP53 --+> TNFSF10		PromoterBinding	Analysis of GC-TRAIL promoter region revealed the presence of a number of putative transcription factor binding sites, such as Sp1, NF-kappaB, AP-1, GATA, NFAT, HNF, STAT, P53 and IRF1 sequences which are important for the expression of other TNF family members.	info:pmid/16216337#abs:6
TP53 --+> TNFSF10		PromoterBinding	Wild-type p53 activity or p53-mediated changes in TRAIL-R expression are not required for synergy .	info:pmid/11464279#body:107
TP53 --+> TNFSF10		PromoterBinding	One of these binding sites at the -630 position was shown to mediate p53-induced TRAIL promoter activity using luciferase reporter assays.	info:pmid/22892844#cont:102
TP53 --+> TNFSF10		PromoterBinding	These results suggest that p53 regulates expression of the TRAIL death receptor KILLER/DR5 through a transcriptional mechanism.	info:pmid/10597242#body:136
TP53 --+> TNFSF10		PromoterBinding	Interestingly, p53 is also known to regulate TRAIL-R expression, and its expression is enhanced in patients with non-alcoholic steatohepatitis and in obese ob/ ob mice.	info:pmid/19818305#body:79
TP53 --+> TNFSF10		PromoterBinding	Other groups have shown that TRAIL-R expression can be upregulated by p53.6, 26 To address the possibility that p53 deficiency might lead to loss of TRAIL-R expression, we examined TRAIL-R transcripts in p53+/- and p53-/- thymus and spleen.	info:pmid/15514675#body:51
TP53 --+> TNFSF10		PromoterBinding	Thus, the elevation of P53 in response to Ad-C/EBP-a might facilitate TRAIL-induced apoptosis by inducing transcription of TRAIL death receptors, whose engagement by the ligand causes activation of caspase-8, promoting mitochondrial-dependent apoptosis.	info:pmid/19168033#body:111
TP53 --+> TNFSF10		PromoterBinding	Thus, the elevation of p53 in response to a-Tocopheryl succinate could facilitate TRAIL-induced apoptosis by inducing transcription of TRAIL death receptors, whose engagement by the ligand causes activation of caspase-8, releasing both Bid and Bax from their sequestration by Bcl-x L , promoting mitochondrial-dependent apoptosis.	info:pmid/16529749#body:106
TNFSF10 --+> TP53		Expression	Taken together, these results suggest that TNF-alpha and TRAIL potentiate the cadmium-mediated cell death via distinct p53 expression patterns.	info:pmid/12189181#abs:10
TNFSF10 --+> TP53		Expression	TRAIL induced nuclear damage, decreased Bid, Bcl-2, Bcl-xL and survivin protein levels, increased Bax levels, induced cytochrome c release, activated caspases (-8, -9 and -3) and increased tumor suppressor p53 levels.	info:pmid/20971099#abs:6
TNFSF10 --+> TP53		Expression	TRAIL induced nuclear damage, decrease in Bid, Bcl-2 and Bcl-xL protein levels, increase in Bax levels, loss of the mitochondrial transmembrane potential, cytochrome c release, activation of caspases (8, 9 and 3) and increase in tumor suppressor p53 levels.	info:pmid/21120579#abs:6
TNFSF10 --+> TP53		Expression	TRAIL induced a decrease in Bid, Bcl-2 and Bcl-xL protein levels, increase in cleaved Bid and Bax levels, loss of the mitochondrial transmembrane potential, cytochrome c release, activation of caspases (-8, -9 and -3) and an increase in the tumour suppressor p53 levels.	info:pmid/21554547#abs:3
TNFSF10 --+> TP53		Expression	TRAIL induced a decrease in Bid, Bcl-2, Bcl-xL, and survivin protein levels, increase in Bax levels, loss of the mitochondrial transmembrane potential, cytochrome c release, activation of caspases (-8, -9, and -3), cleavage of PARP-1 and an increase in the tumor suppressor p53 levels.	info:pmid/21800052#abs:6
TNFSF10 --+> TP53		Expression	TRAIL triggers apoptosis by inducing a decrease in Bid, Bcl-2, Bcl-xL and survivin protein levels, increase in Bax and VDAC1 levels, loss of the mitochondrial transmembrane potential, release of cytochrome c, activation of caspases (-8, -9 and -3), cleavage of PARP-1, and an increase in the tumor suppressor p53 levels.	info:pmid/23711929#abs:5
TNFSF10 --+> TP53		Expression	Our data showed that treatment of A549 cells with psiHSP27 and TRAIL induced a remarkable increase in p53 level.	info:pmid/19540014#body:246
TNFSF10 --+> TP53		Expression	Consistent with this, TRAIL treatment of SK-N-SH cells under normoxia (21% O 2), but not hypoxia (1% O 2), increased p53 protein levels and activated the apoptotic signal pathway ( ).	info:pmid/20659427#body:71
TNFSF10 --+> TP53		Expression	Nevertheless, the potential for sensitizing effects of proteasome inhibitors on TRAIL-induced apoptosis and its dependency on p53 expression specifically in Granulosa cell tumors has yet to be evaluated.	info:pmid/18031928#body:19
TLR --+> p38		Regulation	Stimulation of IL-1 receptor/Toll-like receptor family members with the appropriate ligands leads to activation of nuclear factor kappaB and also the mitogen-activated protein kinases p38, JNK, and p42/44.	info:pmid/12566418#body:53
TLR --+> p38		Regulation	However, it has recently been discovered that the Toll-like receptor-stimulated activation of p38 mitogen-activated protein kinases is undiminished and is, in fact, enhanced in TAK1-deficient neutrophils [15,16].	info:pmid/24450622#cont:89
TLR --+> p38		Regulation	One potential explanation of cell-type-specific differences is a multistep mechanism of nuclear factor kappa-B, p38 mitogen-activated protein kinases, and Rho activation by toll-like receptors, which involves intermediate signaling events.	info:pmid/23571093#body:94
TLR --+> p38		Regulation	Stimulation of TOLL-LIKE RECEPTORS also typically leads to activation of the mitogen-activated protein kinases p38, extracelluar signal-regulated kinase, and c-jun-terminal kinase by pathways that remain to be fully characterized [23 , 272829 ] and activation of phosphoinositide-3 kinase [30 , 31 ].	info:pmid/15728244#body:46
[truncated: 473 more rows]
